# Supplementary material for: BIG LEAF is a regulator of organ size and adventitious root formation in poplar
Source: PLoS One. 2017 Jul 7;12(7):e0180527. doi: 10.1371/journal.pone.0180527 (PMC5501567; doi:10.1371/journal.pone.0180527)
Supplement: S1 Data — (XLSX) [file pone.0180527.s011.xlsx]

## Sheet: S1
S1 Data. Deferentially expressed genes in BL-oe.
Probesets	GenBank Accession No.	Gene Model	AGI	TAIR_Description	TAIR_short_description	TAIR_summary	Gene Model v3.0	TAIR10	Name	BL-oe Apex mean	BL-oe Apexstd.dev	WT-717 Apex mean	WT-717 Apex std.dev	BL-oe Stem mean	BL-oe Stem std.dev	WT-717 Stem mean	WT-717 Stem std.dev	BL-oe Leaf mean	BL-oe Leaf std.dev	WT-717 Leaf mean	WT-717 Leaf std.dev	F-values	significance-values - Apex	adj-p-values - Apex	Apex - DEG	log fold change - Apex	t-statistic - Apex	log-odds - Apex	significance-values - Stem	adj-p-values - Stem	Stem - DEG	log fold change - Stem	t-statistic - Stem	log-odds - Stem	significance-values - Leaf	adj-p-values - Leaf	Leaf - DEG	log fold change - Leaf	t-statistic - Leaf	log-odds - Leaf	BL-oe_Apex_Rep1	BL-oe_Apex_2	WT-717_Apex_rep1	WT-717_Apex_Rep2	BL-oe_STEM_rep1	BL-oe_STEM_rep2	WT-717_STEM-rep1	WT-717_STEM_rep2	BL-oe_LEAF-rep1
PtpAffx.211920.1.S1_at	pmrna23412	fgenesh4_pg.C_LG_XIV001059	AT5G35770	Identical to Transcriptional regulator STERILE APETALA (SAP) [Arabidopsis Thaliana] (GB:Q9FKH1;GB:Q9ZRQ7); contains InterPro domain Quinonprotein alcohol dehydrogenase-like; (InterPro:IPR011047)	SAP (STERILE APETALA); transcription factor	A recessive mutation in the Arabidopsis STERILE APETALA (SAP) causes severe aberrations in inflorescence and flower and ovule development.	Potri.014G166400	AT5G35770	Transducin/WD40 repeat-like superfamily protein	12.9006	0.348716	5.87038	0.754482	13.5551	0.0287131	5.139	0.515643	13.556	0.107862	5.64395	0.486024	3.35615e-12	1.11231e-10	1.36621e-06	DEG	7.03018	20.7858	13.4041	1.3824e-11	8.48974e-07	DEG	8.41613	24.8836	14.9345	2.83295e-11	2.17475e-07	DEG	7.91203	23.3931	15.3634	13.1471	12.654	6.40388	5.33688	13.5348	13.5754	5.50361	4.77438	13.6323
PtpAffx.10803.1.S1_at	CV271021	estExt_fgenesh4_pg.C_LG_IV1432	AT2G17880	similar to DNAJ heat shock N-terminal domain-containing protein (J11) [Arabidopsis thaliana] (TAIR:AT4G36040.1); similar to DnaJ-like protein [Phaseolus vulgaris] (GB:AAB36543.1); contains InterPro domain Heat shock protein DnaJ, N-terminal; (InterPro:IPR001623)	DNAJ heat shock protein, putative		Potri.004G172300	AT2G17880	Chaperone DnaJ-domain superfamily protein	12.2953	0.11454	8.75584	0.43153	8.05421	0.913835	8.61916	0.207669	10.214	0.415432	8.02622	1.62081	6.25384e-05	5.93325e-05	0.00614467	DEG	3.53946	6.0689	2.12131	0.35208	0.72239	ns	-0.564952	-0.968689	-6.17752	0.00282934	0.0410227	DEG	2.18778	3.75126	-1.93444	12.3763	12.2143	9.06098	8.4507	8.70039	7.40803	8.47232	8.76601	10.5078
Ptp.6986.1.S1_at	DN489035	fgenesh4_pg.C_LG_I001468	AT5G56550	similar to unknown protein [Arabidopsis thaliana] (TAIR:AT4G26288.1); similar to Os02g0684400 [Oryza sativa (japonica cultivar-group)] (GB:NP_001047761.1); similar to Os02g0227100 [Oryza sativa (japonica cultivar-group)] (GB:NP_001046350.1); similar to MTD1 [Medicago truncatula] (GB:ABE81740.1)			Potri.001G190700	AT5G56550	oxidative stress 3	10.8006	0.409479	7.27211	0.400275	6.64162	0.334787	6.20177	0.202048	11.623	0.176813	9.11769	1.14805	4.7768e-08	1.89284e-06	0.000790781	DEG	3.52845	8.62982	5.45767	0.303466	0.682891	ns	0.439852	1.07578	-6.07036	5.43236e-05	0.00314733	DEG	2.50534	6.12751	2.07745	11.0901	10.511	7.55515	6.98907	6.87835	6.40489	6.0589	6.34464	11.7481
Ptp.2399.1.S1_s_at	BU826790	estExt_fgenesh4_pg.C_LG_IV1432	AT2G17880	similar to DNAJ heat shock N-terminal domain-containing protein (J11) [Arabidopsis thaliana] (TAIR:AT4G36040.1); similar to DnaJ-like protein [Phaseolus vulgaris] (GB:AAB36543.1); contains InterPro domain Heat shock protein DnaJ, N-terminal; (InterPro:IPR001623)	DNAJ heat shock protein, putative		Potri.004G172300	AT2G17880	Chaperone DnaJ-domain superfamily protein	11.6643	0.487288	8.21836	0.433836	7.94017	0.508035	8.33297	0.336885	9.96357	0.251414	7.75072	1.22278	1.21744e-05	7.93307e-06	0.0019031	DEG	3.44593	7.49151	4.08733	0.410084	0.761396	ns	-0.392798	-0.853951	-6.28163	0.000442518	0.0124952	DEG	2.21284	4.81076	-0.0574628	12.0089	11.3197	8.52513	7.91159	8.29941	7.58094	8.09475	8.57118	10.1413
PtpAffx.210399.1.S1_at	pmrna20438	fgenesh4_pg.C_LG_XII000419	AT1G73680	similar to ALPHA-DOX1 (ALPHA-DIOXYGENASE 1) [Arabidopsis thaliana] (TAIR:AT3G01420.1); similar to TPA: TPA_exp: alpha-dioxygenase 3 [Lycopersicon esculentum] (GB:DAA01542.1); similar to alpha-dioxygenase 2 [Solanum lycopersicum] (GB:CAH64542.1); similar to alpha-DOX2 [Lycopersicon esculentum] (GB:AAR05647.1); contains InterPro domain Animal haem peroxidase; (InterPro:IPR002007); contains InterPro…	pathogen-responsive alpha-dioxygenase, putative		Potri.012G052800	AT1G73680	alpha dioxygenase	8.41303	0.244119	5.18628	0.151956	3.92359	0.163836	3.93049	0.04348	4.48936	0.14161	4.02621	0.269917	4.68559e-11	3.78179e-10	3.87085e-06	DEG	3.22675	18.6893	12.5886	0.96879	0.991276	ns	-0.0068995	-0.0399618	-6.65813	0.0201508	0.135968	ns	0.463145	2.68253	-3.87597	8.24042	8.58565	5.29373	5.07883	4.03944	3.80774	3.96123	3.89974	4.38922
PtpAffx.101637.1.A1_at	CV257041	gw1.VIII.2188.1,gw1.X.2072.1	AT4G14465	similar to DNA-binding protein-related [Arabidopsis thaliana] (TAIR:AT3G04570.1); similar to hypothetical protein 40.t00056 [Brassica oleracea] (GB:ABD65169.1); similar to Os08g0563200 [Oryza sativa (japonica cultivar-group)] (GB:NP_001062524.1); similar to Os02g0820800 [Oryza sativa (japonica cultivar-group)] (GB:NP_001048546.1); contains InterPro domain Protein of unknown function DUF296; (Inte…	DNA-binding protein-related		Potri.008G058700	AT3G55560	AT-hook protein of GA feedback 2	7.61806	0.194481	4.48646	0.335844	8.60449	0.0828169	6.16803	0.108129	8.56068	0.0113378	6.7487	0.311136	3.80205e-10	1.33947e-09	8.76069e-06	DEG	3.13161	16.7324	11.6804	2.26371e-08	3.39077e-05	DEG	2.43646	13.0182	9.52274	5.67886e-07	0.000138946	DEG	1.81198	9.68151	6.65731	7.48054	7.75558	4.72393	4.24898	8.66305	8.54592	6.24449	6.09157	8.56869
PtpAffx.131798.1.S1_at	DN501875	eugene3.26080001	AT4G20050	similar to unknown protein [Arabidopsis thaliana] (TAIR:AT4G20040.1); similar to Os04g0613200 [Oryza sativa (japonica cultivar-group)] (GB:NP_001053852.1); similar to OSJNBa0070C17.16 [Oryza sativa (japonica cultivar-group)] (GB:CAE05209.2); contains InterPro domain Virulence factor, pectin lyase fold; (InterPro:IPR011050); contains InterPro domain Pectolytic enzyme, Pectin lyase fold; (InterPro:…	QRT3 (QUARTET 3)	Encodes a polygalacturonase that plays a direct role in degrading the pollen mother cell wall during microspore development.	Potri.001G159900	AT4G20050	Pectin lyase-like superfamily protein	8.97696	0.593664	5.84758	0.009889	7.93424	0.0950226	8.32134	0.0529277	6.19855	0.268495	4.32721	0.443593	4.01835e-09	4.74386e-08	8.56866e-05	DEG	3.12938	12.1767	8.80379	0.158221	0.523124	ns	-0.387101	-1.50624	-5.55327	1.05036e-05	0.000996994	DEG	1.87135	7.28156	3.74397	8.55718	9.39675	5.84059	5.85458	7.86705	8.00143	8.28392	8.35877	6.0087
PtpAffx.21178.1.S1_at	BU887045	estExt_fgenesh4_pg.C_LG_I0515					Potri.001G058500	NA	NA	8.11477	0.348757	5.14114	0.11975	4.01967	0.103759	4.57815	0.304246	3.67802	0.143185	3.45447	0.0903888	1.42147e-10	2.47507e-09	1.26668e-05	DEG	2.97363	15.8525	11.2168	0.0117	0.141228	ns	-0.558484	-2.97729	-3.14836	0.256716	0.563524	ns	0.223547	1.19173	-6.16499	8.36138	7.86816	5.05646	5.22581	4.09304	3.9463	4.36302	4.79329	3.77927
PtpAffx.205860.1.S1_at	pmrna11621	estExt_fgenesh4_pg.C_LG_V1618	AT4G35190	similar to unknown protein [Arabidopsis thaliana] (TAIR:AT2G37210.1); similar to Conserved hypothetical protein 730 [Medicago truncatula] (GB:ABD32794.1); contains InterPro domain Conserved hypothetical protein 730; (InterPro:IPR005269)			Potri.005G248900	AT4G35190	Putative lysine decarboxylase family protein	7.78358	0.57364	5.02184	0.00603779	4.31119	0.665318	3.83156	0.0399325	7.38991	0.0984308	5.47681	0.172412	3.55698e-08	5.62119e-07	0.000379356	DEG	2.76175	9.69083	6.59219	0.118548	0.460815	ns	0.479624	1.68298	-5.3067	2.30928e-05	0.00176032	DEG	1.91309	6.71296	2.94642	8.18921	7.37796	5.01757	5.02611	3.84074	4.78164	3.80333	3.8598	7.32031
PtpAffx.56.1.S1_at	DN499833	grail3.0037003901					Potri.003G065000	AT3G13960	growth-regulating factor 5	7.81071	0.0446113	5.16552	0.0171069	3.31105	0.0501613	3.18259	0.339085	3.3837	0.217598	3.26054	0.296225	4.95816e-11	7.74685e-09	2.59177e-05	DEG	2.64519	14.3287	10.3186	0.499957	0.815262	ns	0.12846	0.695854	-6.40588	0.517491	0.779879	ns	0.123156	0.66712	-6.64996	7.84226	7.77917	5.15343	5.17762	3.34652	3.27558	3.42236	2.94282	3.53756
Ptp.3855.1.S1_a_at	BU816404	grail3.0001112401	AT5G02020	similar to unknown protein [Arabidopsis thaliana] (TAIR:AT5G59080.1)			Potri.009G038300	AT5G59080	unknown protein; FUNCTIONS IN: molecular_function unknown; INVOLVED IN: response to oxidative stress; LOCATED IN: chloroplast; EXPRESSED IN: 18 plant structures; EXPRESSED DURING: 9 growth stages; BEST Arabidopsis thaliana protein match is: unknown protein (TAIR:AT3G46880.1); Has 1807 Blast hits to 1807 proteins in 277 species: Archae - 0; Bacteria - 0; Metazoa - 736; Fungi - 347; Plants - 385; V…	11.4764	0.0538643	8.873	0.170929	8.69234	0.192053	8.74412	0.76457	12.2547	0.292399	11.1996	0.886592	8.19065e-07	1.7173e-05	0.0030219	DEG	2.60341	6.92326	3.33752	0.89281	0.969704	ns	-0.051772	-0.137677	-6.64887	0.0160515	0.117662	ns	1.05517	2.80601	-3.65516	11.5145	11.4383	8.99386	8.75213	8.55654	8.82815	8.20348	9.28475	12.4615
PtpAffx.41965.1.S1_at	CK113740	NA						NA	NA	7.23263	0.118956	4.64451	0.339553	6.36021	0.141775	6.59604	0.323877	7.96052	0.0922257	6.92097	0.13305	2.47938e-08	1.3996e-08	3.73712e-05	DEG	2.58812	13.592	9.83546	0.239515	0.621538	ns	-0.235839	-1.23855	-5.89022	0.000152759	0.00628359	DEG	1.03955	5.45938	1.02502	7.31674	7.14851	4.88461	4.40441	6.25996	6.46046	6.36703	6.82506	8.02573
PtpAffx.92412.2.S1_a_at	AJ771607	estExt_Genewise1_v1.C_LG_XI3560	AT1G78850	similar to curculin-like (mannose-binding) lectin family protein [Arabidopsis thaliana] (TAIR:AT1G78860.1); similar to Curculin-like (mannose-binding) lectin [Medicago truncatula] (GB:ABE92804.1); contains InterPro domain Apple-like; (InterPro:IPR003609); contains InterPro domain Curculin-like (mannose-binding) lectin; (InterPro:IPR001480)	curculin-like (mannose-binding) lectin family protein	curculin-like (mannose-binding) lectin family protein, low similarity to ser/thr protein kinase from Zea mays (GI:2598067); contains Pfam lectin (probable mannose binding) domain PF01453 but not the protein kinase domain of the Z. mays protein	Potri.011G110000	AT1G78850	D-mannose binding lectin protein with Apple-like carbohydrate-binding domain	7.88546	0.135967	5.30424	0.165443	4.77191	0.181558	4.53474	0.256905	5.2472	0.211688	4.53735	0.204954	2.78178e-09	7.30833e-09	2.59177e-05	DEG	2.58122	14.4032	10.3656	0.210689	0.591402	ns	0.237174	1.32343	-5.78857	0.00194008	0.0323503	DEG	0.709846	3.96094	-1.55477	7.98161	7.78932	5.42123	5.18726	4.90029	4.64353	4.7164	4.35308	5.09751
PtpAffx.4533.1.S1_at	CV242797	eugene3.00180239	AT5G21940	similar to unknown protein [Arabidopsis thaliana] (TAIR:AT3G43850.1); similar to MTD1 [Medicago truncatula] (GB:AAF86687.1); similar to MTD1 [Medicago truncatula] (GB:ABE80228.1)			Potri.018G048100	AT5G21940	unknown protein; BEST Arabidopsis thaliana protein match is: unknown protein (TAIR:AT3G43850.1); Has 30201 Blast hits to 17322 proteins in 780 species: Archae - 12; Bacteria - 1396; Metazoa - 17338; Fungi - 3422; Plants - 5037; Viruses - 0; Other Eukaryotes - 2996 (source: NCBI BLink).	11.1415	0.26855	8.64672	0.154209	8.6392	0.126302	7.81715	0.325606	10.4839	0.428955	8.96332	0.962427	5.87133e-06	1.41466e-05	0.00268973	DEG	2.49483	7.06315	3.52638	0.0385296	0.26665	ns	0.822055	2.32733	-4.28779	0.00105505	0.0218456	DEG	1.52062	4.30504	-0.939242	11.3314	10.9516	8.75576	8.53767	8.72851	8.54989	7.58691	8.04739	10.7873
PtpAffx.94059.1.S1_at	CX168152	NA						NA	NA	8.54687	0.515809	6.11691	0.107198	2.9885	0.0581701	3.19412	0.0498821	3.13013	0.0141499	3.16327	0.147261	7.65857e-12	3.8478e-08	7.62274e-05	DEG	2.42996	12.4098	8.98386	0.314646	0.692916	ns	-0.205618	-1.05009	-6.09692	0.868451	0.952598	ns	-0.0331425	-0.169259	-6.86903	8.18214	8.9116	6.04111	6.19271	3.02963	2.94737	3.15885	3.22939	3.12012
PtpAffx.4337.2.S1_at	CV280803	estExt_fgenesh4_pm.C_1240007	AT4G27450	similar to unknown protein [Arabidopsis thaliana] (TAIR:AT3G15450.1); similar to unknown [Glycine max] (GB:AAG00940.1); contains domain no description (G3D.3.60.20.10); contains domain N-terminal nucleophile aminohydrolases (Ntn hydrolases) (SSF56235)			Potri.011G049900	AT4G27450	Aluminium induced protein with YGL and LRDR motifs	5.87102	0.209212	3.49616	0.429971	3.20388	0.0146776	3.18109	0.135528	5.091	0.402559	3.63956	0.348265	2.97114e-07	4.40958e-07	0.000330251	DEG	2.37486	9.9147	6.81562	0.925816	0.979044	ns	0.0227825	0.0951138	-6.65415	6.01766e-05	0.00335966	DEG	1.45144	6.05955	1.97336	5.72308	6.01895	3.80019	3.19212	3.1935	3.21426	3.08526	3.27693	5.37565
Ptp.3263.1.S1_at	DN485798	NA						NA	NA	5.76665	0.102368	3.39188	0.0747928	6.68073	0.117599	4.23407	0.0554457	9.20423	0.135351	7.54847	0.318288	1.63983e-12	5.02921e-09	2.20613e-05	DEG	2.37477	14.8893	10.6641	3.59111e-09	8.07212e-06	DEG	2.44666	15.34	11.0596	2.69577e-07	8.11546e-05	DEG	1.65576	10.3813	7.3867	5.83904	5.69427	3.33899	3.44477	6.59757	6.76388	4.19486	4.27327	9.29994
PtpAffx.92412.1.S1_at	BP932785	estExt_Genewise1_v1.C_LG_XI3560,fgenesh4_pm.C_LG_XI000259	AT1G78850	similar to curculin-like (mannose-binding) lectin family protein [Arabidopsis thaliana] (TAIR:AT1G78860.1); similar to Curculin-like (mannose-binding) lectin [Medicago truncatula] (GB:ABE92804.1); contains InterPro domain Apple-like; (InterPro:IPR003609); contains InterPro domain Curculin-like (mannose-binding) lectin; (InterPro:IPR001480)	curculin-like (mannose-binding) lectin family protein	curculin-like (mannose-binding) lectin family protein, low similarity to ser/thr protein kinase from Zea mays (GI:2598067); contains Pfam lectin (probable mannose binding) domain PF01453 but not the protein kinase domain of the Z. mays protein	Potri.011G110000	AT1G78850	D-mannose binding lectin protein with Apple-like carbohydrate-binding domain	8.02526	0.00859593	5.65912	0.032824	4.40474	0.105385	4.31268	0.266002	4.75119	0.104492	4.53366	0.0388314	5.50641e-11	1.59018e-09	8.87798e-06	DEG	2.36614	16.4821	11.5523	0.533578	0.832616	ns	0.0920575	0.641255	-6.44338	0.155939	0.434829	ns	0.217534	1.5153	-5.75921	8.01918	8.03134	5.68233	5.63591	4.33022	4.47926	4.12459	4.50078	4.67731
PtpAffx.204340.1.S1_at	pmrna8538	estExt_Genewise1_v1.C_LG_IV1427	AT4G35190	similar to unknown protein [Arabidopsis thaliana] (TAIR:AT2G37210.1); similar to Conserved hypothetical protein 730 [Medicago truncatula] (GB:ABD32794.1); contains InterPro domain Conserved hypothetical protein 730; (InterPro:IPR005269)			Potri.004G181800	AT4G35190	Putative lysine decarboxylase family protein	6.32949	0.276691	3.98125	0.0832159	3.21318	0.269321	2.88132	0.116807	2.92122	0.0216736	2.84802	0.0349925	4.80166e-10	8.01845e-09	2.59177e-05	DEG	2.34824	14.2848	10.2908	0.0667551	0.35155	ns	0.331859	2.01876	-4.79548	0.664149	0.862502	ns	0.073199	0.445285	-6.77887	6.13384	6.52514	3.9224	4.04009	3.02275	3.40362	2.96392	2.79873	2.93655
Ptp.7478.2.S1_s_at	CX183266	eugene3.00061534	AT5G21940	similar to unknown protein [Arabidopsis thaliana] (TAIR:AT3G43850.1); similar to MTD1 [Medicago truncatula] (GB:AAF86687.1); similar to MTD1 [Medicago truncatula] (GB:ABE80228.1)			Potri.006G219800	AT5G21940	unknown protein; BEST Arabidopsis thaliana protein match is: unknown protein (TAIR:AT3G43850.1); Has 30201 Blast hits to 17322 proteins in 780 species: Archae - 12; Bacteria - 1396; Metazoa - 17338; Fungi - 3422; Plants - 5037; Viruses - 0; Other Eukaryotes - 2996 (source: NCBI BLink).	8.80565	0.565644	6.46661	0.210956	4.82055	0.338878	4.8544	0.343652	6.78687	0.0919199	6.08163	0.950012	2.05877e-06	4.5142e-05	0.0052432	DEG	2.33904	6.25157	2.39056	0.929422	0.980243	ns	-0.033852	-0.0904765	-6.65461	0.0842254	0.310055	ns	0.705245	1.88491	-5.21942	9.20562	8.40568	6.61578	6.31744	5.06017	4.58092	4.6114	5.0974	6.85187
PtpAffx.151388.1.S1_at	DN488427	NA						NA	NA	8.05516	0.373891	5.77029	0.238907	8.56812	0.145539	6.85292	0.616942	5.74657	0.502612	5.01388	0.699312	1.85191e-06	3.41049e-05	0.00445634	DEG	2.28486	6.44218	2.66612	0.000424099	0.0210722	DEG	1.7152	4.83602	0.138871	0.0614568	0.260167	ns	0.732692	2.06583	-4.93201	7.79078	8.31954	5.93923	5.60136	8.67103	8.46521	7.28916	6.41667	5.39117
Ptp.2176.1.S1_at	CK090158	estExt_Genewise1_v1.C_LG_II1524	AT4G36040	Identical to Chaperone protein dnaJ 11, chloroplast precursor (AtJ11) (AtDjC11) (ATJ11) [Arabidopsis Thaliana] (GB:Q9FYB5;GB:O65641); similar to DNAJ heat shock protein, putative [Arabidopsis thaliana] (TAIR:AT2G17880.1); similar to DnaJ-like protein [Phaseolus vulgaris] (GB:AAB36543.1); contains InterPro domain Heat shock protein DnaJ, N-terminal; (InterPro:IPR001623)	DNAJ heat shock N-terminal domain-containing protein (J11)		Potri.002G020700	AT2G17880	Chaperone DnaJ-domain superfamily protein	8.23647	1.26114	5.96761	0.843087	4.5134	0.249565	5.06731	0.610089	9.27662	0.0798875	6.91681	0.382857	4.79556e-06	0.000779837	0.0283721	DEG	2.26886	4.47881	-0.432699	0.295956	0.676295	ns	-0.553911	-1.09344	-6.0518	0.000572951	0.0147101	DEG	2.35982	4.65836	-0.319965	9.12823	7.34471	6.56376	5.37146	4.33693	4.68986	4.63591	5.4987	9.22013
Ptp.7112.1.S1_s_at	CX181950	eugene3.00180239	AT5G21940	similar to unknown protein [Arabidopsis thaliana] (TAIR:AT3G43850.1); similar to MTD1 [Medicago truncatula] (GB:AAF86687.1); similar to MTD1 [Medicago truncatula] (GB:ABE80228.1)			Potri.018G048100	AT5G21940	unknown protein; BEST Arabidopsis thaliana protein match is: unknown protein (TAIR:AT3G43850.1); Has 30201 Blast hits to 17322 proteins in 780 species: Archae - 12; Bacteria - 1396; Metazoa - 17338; Fungi - 3422; Plants - 5037; Viruses - 0; Other Eukaryotes - 2996 (source: NCBI BLink).	9.69502	0.703027	7.43059	0.253147	7.44641	0.153431	6.77818	0.382173	9.60263	0.408788	7.8995	1.20765	0.00012234	0.000365315	0.0177905	DEG	2.26443	4.92509	0.320784	0.172113	0.54144	ns	0.66823	1.45339	-5.62349	0.00308067	0.0430082	DEG	1.70314	3.70428	-2.01988	10.1921	9.19791	7.60959	7.25159	7.5549	7.33792	6.50794	7.04842	9.89169
PtpAffx.36845.1.S1_at	CV265751	estExt_fgenesh4_pg.C_LG_III0902	AT1G12240	similar to beta-fructosidase (BFRUCT3) / beta-fructofuranosidase / invertase, vacuolar [Arabidopsis thaliana] (TAIR:AT1G62660.1); similar to acid invertase [Brassica oleracea] (GB:AAG36943.1); similar to acid invertase [Brassica oleracea] (GB:AAG36942.1); similar to soluble acid invertase [Pyrus pyrifolia var. culta] (GB:BAF35859.1); contains InterPro domain Glycosyl hydrolase family 32, C-termin…	ATBETAFRUCT4/VAC-INV (VACUOLAR INVERTASE); beta-fructofuranosidase/ hydrolase, hydrolyzing O-glycosyl compounds		Potri.003G112600	AT1G12240	Glycosyl hydrolases family 32 protein	7.04619	0.215485	4.78216	0.667631	3.37946	0.467625	3.551	0.108823	3.5363	0.186	4.88432	1.32227	4.22717e-05	0.000465358	0.0205377	DEG	2.26403	4.78093	0.0802801	0.723552	0.914865	ns	-0.171544	-0.362248	-6.58936	0.0148934	0.112367	ns	-1.34802	-2.84659	-3.58215	7.19856	6.89382	5.25425	4.31008	3.0488	3.71012	3.47405	3.62795	3.66782
PtpAffx.7587.1.A1_at	CV273399	fgenesh4_pg.C_scaffold_120000049	AT2G20830	similar to formiminotransferase-cyclodeaminase-like [Oryza sativa (japonica cultivar-group)] (GB:BAA83349.1); contains InterPro domain Protein of unknown function DUF1715, eukaryotic; (InterPro:IPR013179); contains InterPro domain Formiminotransferase, N-terminal; (InterPro:IPR012886)	folic acid binding / transferase		Potri.019G104700	AT2G20830	transferases;folic acid binding	9.01067	0.133963	6.75214	0.454676	4.24759	0.027498	3.9396	0.0739436	4.69805	0.02835	4.4831	0.265288	4.45943e-11	8.27202e-08	0.000123905	DEG	2.25853	11.5756	8.31964	0.140777	0.497084	ns	0.307995	1.57856	-5.45451	0.29252	0.601736	ns	0.214942	1.10163	-6.26467	9.1054	8.91595	6.43063	7.07364	4.26704	4.22815	3.88731	3.99188	4.71809
PtpAffx.209111.1.S1_at	pmrna18022	fgenesh4_pm.C_LG_X000603	AT3G53480	Identical to Probable pleiotropic drug resistance protein 9 (PDR9) [Arabidopsis Thaliana] (GB:Q9LFH0); similar to ATPDR5/PDR5 (PLEIOTROPIC DRUG RESISTANCE 5), ATPase, coupled to transmembrane movement of substances [Arabidopsis thaliana] (TAIR:AT2G37280.1); similar to ATPDR13/PDR13 (PLEIOTROPIC DRUG RESISTANCE 13), ATP binding / ATPase/ nucleoside-triphosphatase/ nucleotide binding [Arabidopsis t…	ATPDR9/PDR9 (PLEIOTROPIC DRUG RESISTANCE 9); ATPase, coupled to transmembrane movement of substances		Potri.010G153800	AT3G53480	pleiotropic drug resistance 9	8.23756	0.166156	6.00706	0.330635	8.12001	0.0937036	6.26989	0.487231	8.83014	0.0467291	6.86604	0.134106	6.45868e-08	2.84136e-07	0.000264389	DEG	2.23049	10.3306	7.21691	2.03658e-06	0.000668836	DEG	1.85011	8.56882	5.40179	1.09456e-06	0.000211042	DEG	1.9641	9.09675	6.00923	8.35505	8.12007	5.77327	6.24086	8.05375	8.18626	6.61442	5.92537	8.86319
PtpAffx.16980.1.A1_a_at	CK095992	grail3.0690000103	AT5G10140	Identical to FLOWERING LOCUS C protein (MADS-box protein FLOWERING LOCUS F) (FLC) [Arabidopsis Thaliana] (GB:Q9S7Q7); similar to MAF1 (MADS AFFECTING FLOWERING 1), transcription factor [Arabidopsis thaliana] (TAIR:AT1G77080.4); similar to flowering locus C [Thellun (GB:AAY34137.1); contains InterPro domain Transcription factor, MADS-box; (InterPro:IPR002100); contains InterPro domain Transcriptio…	FLC (FLOWERING LOCUS C); transcription factor	MADS-box protein encoded by FLOWERING LOCUS C - transcription factor that functions as a repressor of floral transition and contributes to temperature compensation of the circadian clock. Expression is downregulated during cold treatment. Vernalization, FRI and the autonomous pathway all influence the state of FLC chromatin. Histone H3 trimethylation at lysine 4 and histone acetylation are associ…	Potri.003G169700	NA	NA	8.46825	0.0578012	6.24205	0.0482777	10.0474	0.714916	10.1295	0.096546	10.621	0.201856	10.818	0.140185	3.17908e-09	1.32234e-06	0.00067115	DEG	2.2262	8.93347	5.79563	0.747555	0.923026	ns	-0.082104	-0.329474	-6.60133	0.444774	0.729642	ns	-0.196996	-0.790524	-6.55764	8.50912	8.42737	6.27619	6.20791	10.553	9.54192	10.0613	10.1978	10.7637
PtpAffx.138147.1.S1_s_at	CN519793	gw1.178.3.1,gw1.178.38.1,gw1.178.49.1,gw1.182.19.1					Potri.001G388100	NA	NA	8.84173	0.231404	6.6763	0.381711	6.47397	0.174885	6.56392	0.453817	5.31938	0.147638	5.40205	0.00461997	3.95963e-08	6.42653e-07	0.000415445	DEG	2.16543	9.5691	6.46845	0.698076	0.905514	ns	-0.0899515	-0.397498	-6.57525	0.72133	0.89097	ns	-0.082666	-0.365303	-6.81317	9.00536	8.67811	6.40639	6.94621	6.35031	6.59763	6.88482	6.24303	5.21499
PtpAffx.66546.1.S1_at	BU833357	grail3.0120002401	AT4G03400	similar to JAR1 (JASMONATE RESISTANT 1) [Arabidopsis thaliana] (TAIR:AT2G46370.2); similar to jasmonic acid-amino acid-conjugating enzyme [Nicotiana attenuata] (GB:ABC87760.1); contains InterPro domain GH3 auxin-responsive promoter; (InterPro:IPR004993)	DFL2 (DWARF IN LIGHT 2)	Encodes a GH3-related gene involved in red light-specific hypocotyl elongation. Analysis of sense and antisense transgenic plants suggests that DFL2 is located downstream of red light signal transduction and determines the degree of hypocotyl elongation.		NA	NA	7.93259	0.561784	5.78544	0.212849	3.18056	0.297676	3.28026	0.0189413	3.66222	0.179673	7.50921	0.32786	2.88317e-10	1.96679e-06	0.000810646	DEG	2.14715	8.59784	5.42143	0.696832	0.905088	ns	-0.099701	-0.399233	-6.57452	3.42465e-09	3.68978e-06	DEG	-3.84698	-15.4045	11.468	7.53535	8.32983	5.93595	5.63493	3.39105	2.97007	3.29366	3.26687	3.78927
PtpAffx.214417.1.S1_at	pmrna28044	fgenesh4_pm.C_LG_XVIII000320	AT2G18700	similar to ATTPS9 (Arabidopsis thaliana trehalose-phosphatase/synthase 9), transferase, transferring glycosyl groups / trehalose-phosphatase [Arabidopsis thaliana] (TAIR:AT1G23870.1); similar to ATTPS5 (Arabidopsis thaliana trehalose phosphatase/synthase 5), transferase, transferring glycosyl groups / trehalose-phosphatase [Arabidopsis thaliana] (TAIR:AT4G17770.1); similar to ATTPS8 (Arabidopsis …	ATTPS11 (Arabidopsis thaliana trehalose phosphatase/synthase 11); transferase, transferring glycosyl groups	Encodes an enzyme putatively involved in trehalose biosynthesis. The protein has a trehalose synthase (TPS)-like domain that may or may not be active as well as a trehalose phosphatase (TPP)-like domain.	Potri.018G097700	AT2G18700	trehalose phosphatase/synthase 11	7.30063	0.877549	5.15579	0.131441	4.75439	0.133698	5.36149	0.502251	6.10695	0.279727	5.19869	0.855873	0.00061678	0.000233645	0.0135744	DEG	2.14485	5.19592	0.764672	0.167449	0.536306	ns	-0.607102	-1.47071	-5.60066	0.0484103	0.227903	ns	0.908262	2.20028	-4.71058	7.92115	6.68011	5.24873	5.06284	4.65985	4.84893	5.00635	5.71664	5.90916
Ptp.7201.1.A1_s_at	BP933089	estExt_Genewise1_v1.C_LG_VIII0469	AT1G03220	similar to extracellular dermal glycoprotein, putative / EDGP, putative [Arabidopsis thaliana] (TAIR:AT1G03230.1); similar to putative xyloglucanase inhibitor [Solanum tuberosum] (GB:AAP84703.1); contains InterPro domain Peptidase aspartic, catalytic; (InterPro:IPR009007)	extracellular dermal glycoprotein, putative / EDGP, putative		Potri.008G203100	AT1G03220	Eukaryotic aspartyl protease family protein	9.97502	0.132617	7.84277	0.0806977	7.1961	0.0984864	6.73405	0.720181	7.38473	0.172274	6.68118	0.610792	1.70656e-06	1.58154e-05	0.00289978	DEG	2.13225	6.98246	3.41779	0.156498	0.520428	ns	0.46205	1.51307	-5.54408	0.0401925	0.20413	ns	0.703553	2.30391	-4.53599	10.0688	9.88125	7.89983	7.78571	7.12646	7.26574	6.2248	7.24329	7.50655
PtpAffx.67580.1.S1_s_at	CK114914	eugene3.90920001	AT3G25810	similar to ATTPS-CIN (TERPENE SYNTHASE-LIKE SEQUENCE-1,8-CINEOLE), myrcene/(E)-beta-ocimene synthase [Arabidopsis thaliana] (TAIR:AT3G25830.1); similar to ATTPS-CIN (TERPENE SYNTHASE-LIKE SEQUENCE-1,8-CINEOLE), myrcene/(E)-beta-ocimene synthase [Arabidopsis thaliana] (TAIR:AT3G25820.1); similar to TPS10 (TERPENE SYNTHASE 10), myrcene/(E)-beta-ocimene synthase [Arabidopsis thaliana] (TAIR:AT2G2421…	myrcene/ocimene synthase, putative			NA	NA	8.2481	0.0452097	6.12162	0.181656	4.8194	1.14192	5.61785	0.165036	6.26436	0.35905	8.09292	0.378447	6.75093e-06	0.000149539	0.0106911	DEG	2.12648	5.47275	1.20731	0.0626516	0.341522	ns	-0.798446	-2.05489	-4.73767	0.000528312	0.014	DEG	-1.82856	-4.70602	-0.237564	8.21614	8.28007	6.25007	5.99317	4.01194	5.62686	5.50115	5.73455	6.01047
PtpAffx.163890.1.S1_at	CK094532	NA					Potri.003G151000	AT5G07580	Integrase-type DNA-binding superfamily protein	8.13639	0.141813	6.03478	0.0100283	4.82372	0.605352	4.21901	0.122537	8.33827	0.252827	7.78054	0.176602	1.19657e-09	1.22296e-06	0.000658819	DEG	2.10161	9.00067	5.86895	0.0238903	0.208863	ns	0.60471	2.58982	-3.83595	0.034483	0.186862	ns	0.557735	2.38864	-4.39106	8.03612	8.23667	6.04188	6.02769	4.39567	5.25177	4.30566	4.13236	8.51705
PtpAffx.23712.1.A1_at	CX172845	gw1.70.26.1	AT5G24550	similar to DIN2 (DARK INDUCIBLE 2), hydrolase, hydrolyzing O-glycosyl compounds [Arabidopsis thaliana] (TAIR:AT3G60140.1); similar to glycosyl hydrolase family 1 protein [Arabidopsis thaliana] (TAIR:AT2G44460.1); similar to glycosyl hydrolase family 1 protein [Arabidopsis thaliana] (TAIR:AT5G24540.1); similar to Glycoside hydrolase, family 1 [Medicago truncatula] (GB:ABE85996.1); contains InterPr…	glycosyl hydrolase family 1 protein		Potri.005G059500	AT5G24550	beta glucosidase 32	8.51054	0.509522	6.44564	0.00163698	3.63287	0.0127491	3.34899	0.0852113	3.56071	0.448685	3.33923	0.0972619	1.01774e-10	1.25788e-06	0.000660261	DEG	2.0649	8.97641	5.84254	0.241119	0.623434	ns	0.283882	1.23408	-5.89544	0.354911	0.658673	ns	0.221477	0.962793	-6.40561	8.87083	8.15025	6.44448	6.4468	3.62386	3.64189	3.40924	3.28874	3.24344
PtpAffx.29323.1.A1_s_at	BP932856	estExt_Genewise1_v1.C_LG_VIII0469	AT1G03220	similar to extracellular dermal glycoprotein, putative / EDGP, putative [Arabidopsis thaliana] (TAIR:AT1G03230.1); similar to putative xyloglucanase inhibitor [Solanum tuberosum] (GB:AAP84703.1); contains InterPro domain Peptidase aspartic, catalytic; (InterPro:IPR009007)	extracellular dermal glycoprotein, putative / EDGP, putative		Potri.008G203100	AT1G03220	Eukaryotic aspartyl protease family protein	8.68151	0.351585	6.66992	0.0722562	6.46089	0.160935	5.98028	0.789931	6.82808	0.0461599	6.22176	0.262192	1.23107e-05	1.70821e-05	0.00301946	DEG	2.01159	6.92706	3.34269	0.12418	0.470863	ns	0.480603	1.65499	-5.34689	0.0591102	0.254354	ns	0.606316	2.08789	-4.8961	8.93012	8.4329	6.72102	6.61883	6.34709	6.57468	5.42172	6.53885	6.79544
PtpAffx.163665.1.S1_s_at	BU813254	fgenesh4_pm.C_LG_XII000490	AT5G62280	similar to unknown protein [Arabidopsis thaliana] (TAIR:AT2G45360.1); similar to Os02g0455400 [Oryza sativa (japonica cultivar-group)] (GB:NP_001046773.1); similar to unknown protein [Oryza sativa (japonica cultivar-group)] (GB:BAD19988.1); contains InterPro domain Protein of unknown function DUF1442; (InterPro:IPR009902)			Potri.012G128900	AT5G62280	Protein of unknown function (DUF1442)	7.49928	0.159002	5.49824	0.205334	6.90859	0.23841	6.31852	0.119642	4.55571	0.188418	4.53603	0.381734	1.34147e-08	3.77663e-07	0.000305177	DEG	2.00103	10.0597	6.95757	0.0119372	0.142654	ns	0.590067	2.96642	-3.16786	0.92287	0.972228	ns	0.0196735	0.098904	-6.87914	7.61171	7.38685	5.64344	5.35305	6.74001	7.07717	6.40312	6.23392	4.68894
PtpAffx.79915.1.S1_s_at	CV233367	eugene3.00061363	AT2G18700	similar to ATTPS9 (Arabidopsis thaliana trehalose-phosphatase/synthase 9), transferase, transferring glycosyl groups / trehalose-phosphatase [Arabidopsis thaliana] (TAIR:AT1G23870.1); similar to ATTPS5 (Arabidopsis thaliana trehalose phosphatase/synthase 5), transferase, transferring glycosyl groups / trehalose-phosphatase [Arabidopsis thaliana] (TAIR:AT4G17770.1); similar to ATTPS8 (Arabidopsis …	ATTPS11 (Arabidopsis thaliana trehalose phosphatase/synthase 11); transferase, transferring glycosyl groups	Encodes an enzyme putatively involved in trehalose biosynthesis. The protein has a trehalose synthase (TPS)-like domain that may or may not be active as well as a trehalose phosphatase (TPP)-like domain.	Potri.006G175500	AT2G18700	trehalose phosphatase/synthase 11	7.40349	0.586367	5.41605	0.218325	5.12366	0.462276	4.81013	0.378717	8.03744	0.157777	5.9237	0.583033	1.7107e-06	5.77773e-05	0.00608368	DEG	1.98743	6.08652	2.1475	0.356175	0.725439	ns	0.313525	0.960171	-6.18563	3.2592e-05	0.00224896	DEG	2.11374	6.47334	2.59672	7.81811	6.98886	5.57043	5.26167	4.79678	5.45054	4.54234	5.07793	8.14901
PtpAffx.20806.1.S1_at	BU888613	estExt_Genewise1_v1.C_LG_III1704	AT1G54050	similar to AT-HSP17.6A (Arabidopsis thaliana heat shock protein 17.6A) [Arabidopsis thaliana] (TAIR:AT5G12030.1); similar to small heat stress protein class CIII [Lycopersicon peruvianum] (GB:AAK84869.1); contains InterPro domain HSP20-like chaperone; (InterPro:IPR008978); contains InterPro domain Heat shock protein Hsp20; (InterPro:IPR002068)	17.4 kDa class III heat shock protein (HSP17.4-CIII)			AT1G54050	HSP20-like chaperones superfamily protein	9.78338	0.11564	7.79675	0.0261968	7.59222	0.571912	6.48454	0.0424243	9.94904	0.164001	8.53251	0.415863	4.59581e-08	3.11731e-06	0.00103483	DEG	1.98663	8.22034	4.98404	0.000651332	0.0267954	DEG	1.10768	4.58339	-0.289869	8.13936e-05	0.00410059	DEG	1.41654	5.86138	1.66603	9.70161	9.86515	7.81527	7.77823	7.99662	7.18781	6.45454	6.51453	10.065
Ptp.7361.1.S1_s_at	BU893273	grail3.0001031201	AT2G17880	similar to DNAJ heat shock N-terminal domain-containing protein (J11) [Arabidopsis thaliana] (TAIR:AT4G36040.1); similar to DnaJ-like protein [Phaseolus vulgaris] (GB:AAB36543.1); contains InterPro domain Heat shock protein DnaJ, N-terminal; (InterPro:IPR001623)	DNAJ heat shock protein, putative		Potri.009G131800	AT2G17880	Chaperone DnaJ-domain superfamily protein	7.69373	0.68646	5.71208	0.485402	3.531	0.359315	4.2336	1.04535	3.95606	0.0233261	3.36919	0.0141959	1.86662e-06	0.000507783	0.0215396	DEG	1.98165	4.72937	-0.0064166	0.11977	0.463132	ns	-0.702599	-1.67681	-5.3156	0.186999	0.479286	ns	0.586869	1.40061	-5.91106	8.17913	7.20833	6.05531	5.36885	3.78507	3.27693	3.49443	4.97277	3.93956
Ptp.7201.1.A1_at	BP933089	estExt_Genewise1_v1.C_LG_VIII0469	AT1G03220	similar to extracellular dermal glycoprotein, putative / EDGP, putative [Arabidopsis thaliana] (TAIR:AT1G03230.1); similar to putative xyloglucanase inhibitor [Solanum tuberosum] (GB:AAP84703.1); contains InterPro domain Peptidase aspartic, catalytic; (InterPro:IPR009007)	extracellular dermal glycoprotein, putative / EDGP, putative		Potri.008G203100	AT1G03220	Eukaryotic aspartyl protease family protein	9.38613	0.588816	7.41585	0.0771459	6.97742	0.0479651	6.48461	0.878255	7.52601	0.059419	6.7537	0.557385	6.43258e-05	0.000174208	0.0114916	DEG	1.97028	5.37727	1.05593	0.203843	0.582921	ns	0.492808	1.34497	-5.76199	0.0570671	0.249655	ns	0.772313	2.10779	-4.86357	9.80248	8.96977	7.4704	7.3613	6.9435	7.01133	5.86359	7.10563	7.56803
PtpAffx.48354.1.S1_at	DN486733	fgenesh4_pg.C_LG_XI000760	AT1G29270	similar to unknown protein [Arabidopsis thaliana] (TAIR:AT2G40435.1); similar to predicted protein [Gossypium hirsutum] (GB:AAT64012.1)			Potri.011G070000	AT1G29270	unknown protein; BEST Arabidopsis thaliana protein match is: unknown protein (TAIR:AT2G40435.1); Has 98 Blast hits to 98 proteins in 15 species: Archae - 0; Bacteria - 0; Metazoa - 0; Fungi - 0; Plants - 98; Viruses - 0; Other Eukaryotes - 0 (source: NCBI BLink).	9.12494	0.20232	7.16509	0.0346069	6.22415	0.0903844	6.38924	0.199988	5.51678	0.0132476	5.17232	0.156318	9.2643e-11	2.04477e-08	4.82983e-05	DEG	1.95985	13.1377	9.51988	0.290428	0.672171	ns	-0.165087	-1.10666	-6.03775	0.0398232	0.203078	ns	0.344454	2.30903	-4.52729	8.98188	9.268	7.18956	7.14062	6.16024	6.28806	6.53065	6.24783	5.50741
PtpAffx.212640.1.S1_s_at	pmrna24737	gw1.XII.1118.1,gw1.XV.591.1	AT1G68800	similar to TCP family transcription factor, putative [Arabidopsis thaliana] (TAIR:AT3G18550.1); similar to teosinte-branched-like protein [Populus balsamifera subsp. trichocarpa] (GB:AAG45501.1); contains InterPro domain Kunitz inhibitor ST1-like; (InterPro:IPR011065); contains InterPro domain TCP transcription factor; (InterPro:IPR005333)	TCP family transcription factor, putative	Encodes a TCP transcription factor, closely related to teosinte branched1, arrests axillary bud development and prevents axillary bud outgrowth. Transcription level and mutant phenotype are weaker than its homolog BRC1 (At3G18550).	Potri.015G050500	AT3G18550	TCP family transcription factor	6.03564	0.00687938	4.08096	0.351347	4.11145	0.484051	4.18374	0.662001	5.9733	0.0433145	3.32111	0.177076	2.34403e-06	2.0394e-05	0.00333967	DEG	1.95468	6.8007	3.16972	0.805749	0.942518	ns	-0.072284	-0.251489	-6.62533	9.42559e-07	0.000193597	DEG	2.6522	9.22749	6.15733	6.03078	6.04051	3.83252	4.3294	3.76918	4.45373	3.71563	4.65184	6.00393
PtpAffx.16980.2.A1_a_at	CV271660	grail3.0047013603,grail3.0690000103	AT5G10140	Identical to FLOWERING LOCUS C protein (MADS-box protein FLOWERING LOCUS F) (FLC) [Arabidopsis Thaliana] (GB:Q9S7Q7); similar to MAF1 (MADS AFFECTING FLOWERING 1), transcription factor [Arabidopsis thaliana] (TAIR:AT1G77080.4); similar to flowering locus C [Thellun (GB:AAY34137.1); contains InterPro domain Transcription factor, MADS-box; (InterPro:IPR002100); contains InterPro domain Transcriptio…	FLC (FLOWERING LOCUS C); transcription factor	MADS-box protein encoded by FLOWERING LOCUS C - transcription factor that functions as a repressor of floral transition and contributes to temperature compensation of the circadian clock. Expression is downregulated during cold treatment. Vernalization, FRI and the autonomous pathway all influence the state of FLC chromatin. Histone H3 trimethylation at lysine 4 and histone acetylation are associ…	Potri.003G169700	NA	NA	8.34317	0.269676	6.3972	0.184175	9.83068	0.506174	9.88378	0.141366	10.2578	0.147774	10.4482	0.0804337	2.51098e-09	1.29847e-06	0.000664522	DEG	1.94597	8.94911	5.81274	0.811261	0.944492	ns	-0.0531	-0.244196	-6.62725	0.398832	0.694335	ns	-0.19033	-0.875288	-6.48611	8.53386	8.15248	6.52743	6.26697	10.1886	9.47276	9.98374	9.78382	10.3623
PtpAffx.249.639.S1_a_at	CV239323	eugene3.00130614,eugene3.00130613,eugene3.14320001					Potri.013G062200	NA	NA	10.0308	0.174025	8.08943	0.124607	7.36552	0.681818	6.67061	0.782803	10.368	0.333282	4.96168	0.554783	5.86205e-08	0.00025754	0.0143785	DEG	1.94139	5.13639	0.668005	0.0911946	0.409536	ns	0.694912	1.83854	-5.07614	7.90143e-09	6.55744e-06	DEG	5.40629	14.3035	10.7177	9.90777	10.1539	8.00132	8.17754	7.84764	6.8834	6.11708	7.22413	10.6036
PtpAffx.18754.1.A1_at	CV253312	gw1.130.33.1,fgenesh4_pg.C_scaffold_278900000,grail3.0001051501	AT3G18990	similar to RTV1 (RELATED TO VERNALIZATION1 1), DNA binding / transcription factor [Arabidopsis thaliana] (TAIR:AT1G49480.1); similar to reduced vernalization response 1 [Brassica rapa] (GB:AAR92199.1); contains InterPro domain Transcriptional factor B3; (InterPro:IPR003340)	VRN1 (REDUCED VERNALIZATION RESPONSE 1)	Required for vernalization. Essential for the complete repression of FLC in vernalized plants. Required for the methylation of histone H3	Potri.004G146900	AT3G18990	AP2/B3-like transcriptional factor family protein	9.94711	0.120748	8.00592	0.024926	11.1549	0.134076	9.89412	0.0215084	10.2208	0.00889804	9.15232	0.00823381	3.17165e-10	2.87839e-09	1.35978e-05	DEG	1.9412	15.6427	11.1006	3.39669e-07	0.000206536	DEG	1.26081	10.16	7.09296	1.93842e-06	0.000311634	DEG	1.06846	8.60995	5.44095	9.86173	10.0325	8.02354	7.98829	11.2497	11.0601	9.90933	9.87891	10.2145
PtpAffx.590.1.S1_at	CV240499	gw1.I.8249.1	AT4G17500	Identical to Ethylene-responsive transcription factor 1A (Ethylene-responsive element-binding factor 1A) (EREBP-1A) (AtERF1) (ERF1A) [Arabidopsis Thaliana] (GB:O80337;GB:Q93Z36;GB:Q9SUK1); similar to ATERF-2/ATERF2/ERF2 (ETHYLENE RESPONSE FACTOR 2), DNA binding / transcription factor/ transcriptional activator [Arabidopsis thaliana] (TAIR:AT5G47220.1); similar to ethylene responsive element bindi…	ATERF-1 (ETHYLENE RESPONSIVE ELEMENT BINDING FACTOR 1); DNA binding / transcription factor/ transcriptional activator	Encodes a member of the ERF (ethylene response factor) subfamily B-3 of ERF/AP2 transcription factor family (ATERF-1). The protein contains one AP2 domain. There are 18 members in this subfamily including ATERF-1, ATERF-2, AND ATERF-5.	Potri.001G079900	AT4G17500	ethylene responsive element binding factor 1	9.15575	0.715262	7.23547	0.156224	7.25797	1.10106	6.85659	0.403509	11.108	0.177357	10.3852	0.213144	8.57527e-07	0.000726807	0.0271514	DEG	1.92028	4.51961	-0.362739	0.3637	0.730768	ns	0.40138	0.944698	-6.20022	0.114994	0.369119	ns	0.722822	1.70125	-5.4965	9.66152	8.64998	7.34594	7.12501	8.03654	6.4794	7.14191	6.57126	11.2334
PtpAffx.720.3.S1_at	CK116163	eugene3.00101443,estExt_Genewise1_v1.C_LG_X0701	AT3G17210	Identical to Putative Pop3 protein [Arabidopsis Thaliana] (GB:Q9LUV2;GB:Q8LCB1); similar to unknown protein [Arabidopsis thaliana] (TAIR:AT5G22580.1); similar to Dimeric alpha-beta barrel [Medicago truncatula] (GB:ABE90962.1); contains InterPro domain Stress responsive alpha-beta barrel; (InterPro:IPR013097); contains InterPro domain Dimeric alpha-beta barrel; (InterPro:IPR011008)	stable protein 1-related			NA	NA	7.24607	0.0528002	5.33439	0.144538	3.43621	0.178347	3.48892	0.139906	3.52228	0.1276	3.45291	0.208014	4.24903e-11	4.01989e-08	7.7148e-05	DEG	1.91168	12.3608	8.94632	0.739208	0.920429	ns	-0.052711	-0.340826	-6.59731	0.661829	0.861159	ns	0.0693775	0.448591	-6.77731	7.20873	7.2834	5.43659	5.23219	3.3101	3.56232	3.58785	3.38999	3.61251
PtpAffx.94172.1.A1_at	CV254145	eugene3.00060635					Potri.006G076500	NA	NA	5.64966	1.48747	3.7391	0.280164	3.30293	0.00298754	3.33833	0.0984228	3.38471	0.20375	3.1455	0.101931	0.00129935	0.00137116	0.0391295	DEG	1.91056	4.15607	-0.992874	0.9399	0.983584	ns	-0.035403	-0.0770126	-6.65581	0.612411	0.835522	ns	0.239209	0.520356	-6.74072	6.70146	4.59786	3.93721	3.541	3.30082	3.30504	3.40793	3.26874	3.52878
PtpAffx.730.2.S1_at	CV277434	fgenesh4_pg.C_scaffold_208000014	AT1G80920	Identical to Chaperone protein dnaJ 8, chloroplast precursor (AtJ8) (AtDjC8) (ATJ8) [Arabidopsis Thaliana] (GB:Q9SAG8;GB:Q9ZSN1); similar to DNAJ heat shock N-terminal domain-containing protein [Arabidopsis thaliana] (TAIR:AT1G72070.1); similar to putative DnaJ protein [Camellia sinensis] (GB:ABC69274.1); contains InterPro domain Heat shock protein DnaJ; (InterPro:IPR003095); contains InterPro do…	J8; heat shock protein binding / unfolded protein binding	J8 mRNA, nuclear gene encoding plastid protein, complete	Potri.001G043100	AT1G80920	Chaperone DnaJ-domain superfamily protein	10.5895	0.536368	8.67901	0.139688	9.53702	0.214286	9.67077	0.584714	11.4122	0.314708	9.97031	0.951086	0.000354078	0.000424156	0.0194538	DEG	1.91044	4.83594	0.172401	0.740886	0.920979	ns	-0.133741	-0.33854	-6.59813	0.00340018	0.045823	DEG	1.44191	3.64993	-2.11884	10.9687	10.2102	8.77778	8.58023	9.68855	9.3855	9.25731	10.0842	11.6347
PtpAffx.201044.1.S1_at	pmrna2048	fgenesh4_pg.C_LG_I002331	AT3G48200	similar to Os05g0594500 [Oryza sativa (japonica cultivar-group)] (GB:NP_001056507.1); similar to IMP dehydrogenase/GMP reductase [Medicago truncatula] (GB:ABE93579.1); contains domain gb def: Hypothetical protein At3g48200 (PTHR12326:SF1); contains domain UNCHARACTERIZED (PTHR12326)			Potri.001G330000	AT3G48200	unknown protein; FUNCTIONS IN: molecular_function unknown; INVOLVED IN: biological_process unknown; LOCATED IN: endomembrane system; EXPRESSED IN: 21 plant structures; EXPRESSED DURING: 13 growth stages; Has 210 Blast hits to 148 proteins in 42 species: Archae - 0; Bacteria - 118; Metazoa - 0; Fungi - 0; Plants - 48; Viruses - 0; Other Eukaryotes - 44 (source: NCBI BLink).	7.61722	0.0995047	5.73362	0.219619	3.99953	0.169818	3.89609	0.291373	4.24037	0.264199	4.16047	0.153294	8.27877e-10	3.71408e-07	0.000304124	DEG	1.8836	10.0755	6.97284	0.590358	0.860892	ns	0.103439	0.553299	-6.49776	0.676749	0.869532	ns	0.079905	0.427417	-6.7871	7.54686	7.68758	5.88892	5.57833	3.87945	4.11961	4.10212	3.69006	4.05356
PtpAffx.54769.1.A1_at	DN488575	gw1.I.464.1,gw1.3428.4.1,gw1.VI.2497.1	AT3G16370	similar to GDSL-motif lipase, putative [Arabidopsis thaliana] (TAIR:AT5G22810.1); similar to Lipolytic enzyme, G-D-S-L [Medicago truncatula] (GB:ABE90349.1); contains InterPro domain Lipolytic enzyme, G-D-S-L; (InterPro:IPR001087)	GDSL-motif lipase/hydrolase family protein			AT3G16370	GDSL-like Lipase/Acylhydrolase superfamily protein	10.5009	0.379926	8.62448	0.0200295	4.95745	0.153934	4.64052	0.483061	4.74834	0.0202777	4.69959	0.376484	2.80907e-11	5.59935e-06	0.00153515	DEG	1.87642	7.75781	4.4232	0.214947	0.596418	ns	0.316934	1.31032	-5.8046	0.843688	0.943228	ns	0.048751	0.201554	-6.86262	10.2323	10.7696	8.63865	8.61032	4.8486	5.0663	4.98209	4.29894	4.76268
PtpAffx.23842.1.S1_a_at	CV265597	eugene3.00091579	AT5G22920	similar to zinc finger (C3HC4-type RING finger) family protein [Arabidopsis thaliana] (TAIR:AT5G25560.1); similar to PGPD14 [Petunia x hybrida] (GB:AAD02556.1); contains InterPro domain Zinc finger, CHY-type; (InterPro:IPR008913); contains InterPro domain Zinc finger, RING-type; (InterPro:IPR001841)	zinc finger (C3HC4-type RING finger) family protein		Potri.009G005700	AT5G22920	CHY-type/CTCHY-type/RING-type Zinc finger protein	7.80302	0.0676872	5.93583	0.264959	7.876	0.754571	7.36903	0.209813	6.8309	0.294332	7.55641	0.456491	0.000350697	6.21335e-05	0.0062967	DEG	1.8672	6.03838	2.07583	0.127395	0.476064	ns	0.506973	1.63951	-5.36894	0.0372336	0.195304	ns	-0.725515	-2.34627	-4.46378	7.85089	7.75516	6.12318	5.74847	7.34244	8.40956	7.22067	7.51739	7.03902
PtpAffx.85479.1.S1_s_at	BU874409	estExt_Genewise1_v1.C_LG_II0269	AT5G64460	similar to unknown protein [Arabidopsis thaliana] (TAIR:AT1G58280.1); similar to phosphoglycerate mutase-like protein [Glycine max] (GB:AAG38144.1); contains InterPro domain Phosphoglycerate mutase; (InterPro:IPR013078)			Potri.002G108600	AT2G17280	Phosphoglycerate mutase family protein	8.30176	0.80264	6.46598	0.0519951	7.55042	0.159423	7.60443	0.215729	8.45946	0.0575186	6.72805	0.120942	4.39874e-05	2.31168e-05	0.00356701	DEG	1.83578	6.71223	3.04722	0.846813	0.955594	ns	-0.0540065	-0.197466	-6.63821	4.01637e-05	0.00255629	DEG	1.7314	6.3306	2.38449	8.86931	7.73421	6.50275	6.42922	7.43769	7.66315	7.45188	7.75697	8.50013
PtpAffx.96247.1.S1_at	CN520956	eugene3.00120229						NA	NA	5.45807	0.19986	3.63946	0.0887058	9.60819	0.592662	8.98655	0.429105	8.61271	0.141162	8.51647	0.190249	1.43685e-10	1.44251e-05	0.00272868	DEG	1.81861	7.04899	3.5074	0.0332029	0.246893	ns	0.621637	2.40948	-4.14802	0.715735	0.888796	ns	0.0962355	0.373011	-6.81015	5.5994	5.31675	3.70219	3.57674	9.18912	10.0273	9.28998	8.68313	8.51289
PtpAffx.210014.1.S1_at	pmrna19744	eugene3.00111054	AT5G54510	Identical to Indole-3-acetic acid-amido synthetase GH3.6 (EC 6.3.2.-) (Auxin- responsive GH3-like protein 6) (AtGH3-6) (DWARF IN LIGHT 1 protein) (DFL-1) (GH3.6) [Arabidopsis Thaliana] (GB:Q9LSQ4;GB:Q8VYV6); similar to GH3.1 [Arabidopsis thaliana] (TAIR:AT2G14960.1); similar to YDK1 (AUXIN UPREGULATED1, YADOKARI 1), indole-3-acetic acid amido synthetase [Arabidopsis thaliana] (TAIR:AT4G37390.1); …	DFL1 (DWARF IN LIGHT 1); indole-3-acetic acid amido synthetase	Encodes an IAA-amido synthase that conjugates Ala, Asp, Phe, and Trp to auxin. Lines overexpressing this gene accumulate IAA-ASP and are hypersensitive to several auxins. Identified as a dominant mutation that displays shorter hypocotyls in light grown plants when compared to wild type siblings. Protein is similar to auxin inducible gene from pea (GH3).	Potri.011G129700	AT5G54510	Auxin-responsive GH3 family protein	6.24069	0.542027	4.45051	0.190724	4.84963	0.0711709	4.89324	0.171851	5.77562	0.101345	4.09773	0.532432	2.59726e-05	1.88747e-05	0.00315845	DEG	1.79018	6.85573	3.24533	0.870169	0.962509	ns	-0.0436145	-0.167027	-6.64411	3.49365e-05	0.00233466	DEG	1.67789	6.42567	2.52617	6.62397	5.85742	4.31565	4.58537	4.7993	4.89995	4.77173	5.01476	5.84728
Ptp.7478.1.S1_at	BU866961	eugene3.00061534	AT5G21940	similar to unknown protein [Arabidopsis thaliana] (TAIR:AT3G43850.1); similar to MTD1 [Medicago truncatula] (GB:AAF86687.1); similar to MTD1 [Medicago truncatula] (GB:ABE80228.1)			Potri.006G219800	AT5G21940	unknown protein; BEST Arabidopsis thaliana protein match is: unknown protein (TAIR:AT3G43850.1); Has 30201 Blast hits to 17322 proteins in 780 species: Archae - 12; Bacteria - 1396; Metazoa - 17338; Fungi - 3422; Plants - 5037; Viruses - 0; Other Eukaryotes - 2996 (source: NCBI BLink).	12.0552	0.369754	10.2693	0.0641354	9.12742	0.146565	9.05471	0.342464	11.5219	0.234458	10.4881	0.900346	4.14732e-06	0.000167489	0.0113162	DEG	1.7859	5.40179	1.09494	0.829686	0.950334	ns	0.072706	0.219913	-6.63323	0.00887223	0.0819966	ns	1.03386	3.1271	-3.07353	12.3167	11.7938	10.3147	10.224	9.23105	9.02378	8.81255	9.29687	11.6877
PtpAffx.200308.1.S1_at	pmrna605	fgenesh4_pg.C_LG_I000683					Potri.001G077900	NA	NA	7.24696	0.0356808	5.46958	0.35791	8.23327	0.45891	7.782	0.127672	7.47566	0.0706772	6.74343	0.129669	3.91876e-07	2.41937e-06	0.000905979	DEG	1.77738	8.42654	5.22517	0.0539493	0.31733	ns	0.451271	2.13947	-4.60052	0.00470873	0.0558796	ns	0.732229	3.4715	-2.44448	7.22173	7.27219	5.2165	5.72266	8.55776	7.90877	7.87227	7.69172	7.52563
PtpAffx.58618.1.A1_at	CK097214	NA						NA	NA	5.34614	0.205246	3.59272	0.133845	3.29536	0.0228239	3.22411	0.155571	3.37332	0.282917	3.23226	0.0514321	1.27317e-07	1.88407e-07	0.0002128	DEG	1.75341	10.7321	7.58814	0.670591	0.894907	ns	0.0712555	0.436131	-6.55832	0.405093	0.699527	ns	0.141058	0.863366	-6.49656	5.49127	5.20101	3.49808	3.68737	3.27923	3.3115	3.33412	3.1141	3.57337
Ptp.6639.1.S1_at	DN488065	eugene3.00130867	AT1G50930	similar to unknown protein [Arabidopsis thaliana] (TAIR:AT3G20557.1); similar to conserved hypothetical protein [Medicago truncatula] (GB:ABE91163.1); contains domain UNCHARACTERIZED (PTHR23140:SF6); contains domain UNCHARACTERIZED (PTHR23140)			Potri.001G419400	AT3G21710	unknown protein; Has 35333 Blast hits to 34131 proteins in 2444 species: Archae - 798; Bacteria - 22429; Metazoa - 974; Fungi - 991; Plants - 531; Viruses - 0; Other Eukaryotes - 9610 (source: NCBI BLink).	8.74014	0.058195	7.00243	0.209327	8.21306	0.100411	6.79617	0.127008	4.2013	0.232645	4.46751	0.19118	9.52931e-12	1.95981e-07	0.000214924	DEG	1.73772	10.693	7.5527	1.70236e-06	0.000604319	DEG	1.41689	8.71879	5.57346	0.127684	0.390746	ns	-0.266213	-1.63814	-5.58782	8.69899	8.78129	6.85441	7.15044	8.28406	8.14205	6.70636	6.88598	4.3658
Ptp.3855.1.S1_s_at	BU816404	grail3.0001112401	AT5G02020	similar to unknown protein [Arabidopsis thaliana] (TAIR:AT5G59080.1)			Potri.009G038300	AT5G59080	unknown protein; FUNCTIONS IN: molecular_function unknown; INVOLVED IN: response to oxidative stress; LOCATED IN: chloroplast; EXPRESSED IN: 18 plant structures; EXPRESSED DURING: 9 growth stages; BEST Arabidopsis thaliana protein match is: unknown protein (TAIR:AT3G46880.1); Has 1807 Blast hits to 1807 proteins in 277 species: Archae - 0; Bacteria - 0; Metazoa - 736; Fungi - 347; Plants - 385; V…	10.031	0.520042	8.30681	0.107988	8.01061	0.130792	8.36336	0.860702	11.922	0.294824	10.879	0.822785	1.94796e-06	0.00117198	0.0357402	DEG	1.72418	4.24512	-0.837172	0.402376	0.757133	ns	-0.352756	-0.868525	-6.26904	0.0248708	0.153902	ns	1.04295	2.56787	-4.07892	10.3987	9.66326	8.38317	8.23045	7.91812	8.10309	7.75476	8.97197	12.1305
PtpAffx.675.11.S1_at	BU813303	grail3.0046016501	AT1G28330	similar to dormancy/auxin associated family protein [Arabidopsis thaliana] (TAIR:AT2G33830.2); similar to auxin-repressed protein-like protein ARP1 [Manihot esculenta] (GB:AAX84677.1); contains InterPro domain Dormancyauxin associated; (InterPro:IPR008406)	DRM1 (DORMANCY-ASSOCIATED PROTEIN 1)	dormancy-associated protein (DRM1)		AT1G28330	dormancy-associated protein-like 1	7.55308	0.343102	5.83721	0.381228	7.60856	0.308521	7.57421	0.166233	10.8474	0.21781	8.95342	0.521212	1.14204e-08	3.68181e-05	0.00463342	DEG	1.71587	6.3898	2.59095	0.900368	0.971891	ns	0.034348	0.12791	-6.65026	1.43408e-05	0.00124044	DEG	1.89403	7.05325	3.42911	7.31047	7.79569	6.10678	5.56764	7.82672	7.3904	7.69175	7.45667	11.0015
PtpAffx.207337.1.S1_s_at	pmrna14552	grail3.0019015601	AT4G36740	Identical to Homeobox-leucine zipper protein ATHB-40 (Homeodomain transcription factor ATHB-40) (HD-ZIP protein ATHB-40) (ATHB-40) [Arabidopsis Thaliana] (GB:O23208); similar to ATHB21/HB-2 (homeobox-2), DNA binding / transcription factor [Arabidopsis thaliana] (TAIR:AT2G18550.1); similar to homeodomain leucine zipper protein 14 [Oryza sativa (japonica cultivar-group)] (GB:AAS68139.1); similar to…	ATHB40 (ARABIDOPSIS THALIANA HOMEOBOX PROTEIN 40); DNA binding / transcription factor	Encodes a homeodomain leucine zipper class I (HD-Zip I) protein.	Potri.007G029500	AT4G36740	homeobox protein 40	6.17341	0.994512	4.47787	0.0577213	6.4388	0.545533	4.67045	0.247175	7.62918	0.130269	4.49725	0.0639388	4.93817e-06	0.000506979	0.0215396	DEG	1.69554	4.73031	-0.00484317	0.000360266	0.0192749	DEG	1.76835	4.93343	0.301905	1.66474e-06	0.000282422	DEG	3.13193	8.73762	5.59261	6.87663	5.47018	4.43705	4.51868	6.82455	6.05305	4.84523	4.49567	7.53706
PtpAffx.162761.1.S1_at	DN496154	grail3.1249000102					Potri.010G050300	AT3G01680	CONTAINS InterPro DOMAIN/s: Mediator complex subunit Med28 (InterPro:IPR021640); BEST Arabidopsis thaliana protein match is: unknown protein (TAIR:AT3G01670.1); Has 122 Blast hits to 112 proteins in 13 species: Archae - 0; Bacteria - 0; Metazoa - 0; Fungi - 0; Plants - 122; Viruses - 0; Other Eukaryotes - 0 (source: NCBI BLink).	6.55491	0.215125	4.86086	0.155433	8.56884	0.437488	9.11029	0.192407	6.63188	0.272473	6.14639	0.1062	1.55727e-09	4.19261e-06	0.00126216	DEG	1.69405	7.98391	4.70087	0.025612	0.216317	ns	-0.541455	-2.55183	-3.90223	0.0413563	0.207549	ns	0.48549	2.28807	-4.56289	6.40279	6.70702	4.75095	4.97076	8.87819	8.25948	9.24634	8.97424	6.43921
PtpAffx.17241.1.S1_at	CV273681	gw1.II.2127.1	AT2G33590	similar to cinnamoyl-CoA reductase family [Arabidopsis thaliana] (TAIR:AT2G33600.1); similar to Os06g0623600 [Oryza sativa (japonica cultivar-group)] (GB:NP_001058105.1); similar to Os06g0623300 [Oryza sativa (japonica cultivar-group)] (GB:NP_001058104.1); similar to cinnamoyl CoA reductase 2 [Solanum tuberosum] (GB:AAN71762.1); contains InterPro domain NAD-dependent epimerase/dehydratase; (Inter…	cinnamoyl-CoA reductase family		Potri.002G004500	AT2G33590	NAD(P)-binding Rossmann-fold superfamily protein	7.04653	0.347047	5.35374	0.153415	7.73611	0.259379	7.40978	0.343185	6.37252	0.055592	5.96426	0.163505	6.24291e-07	3.29325e-06	0.00107579	DEG	1.69279	8.17616	4.93168	0.141321	0.498104	ns	0.326333	1.57619	-5.45779	0.072448	0.285836	ns	0.408265	1.97192	-5.08284	7.29193	6.80113	5.24526	5.46222	7.91952	7.55271	7.65245	7.16711	6.41183
PtpAffx.42822.1.A1_at	CX177625	gw1.I.8242.1	AT5G07580	similar to AP2 domain-containing transcription factor family protein [Arabidopsis thaliana] (TAIR:AT5G61590.1); similar to AP2 transcription factor [Capsella rubella] (GB:AAR15465.1); contains InterPro domain Pathogenesis-related transcriptional factor and ERF; (InterPro:IPR001471)	DNA binding / transcription factor	encodes a member of the ERF (ethylene response factor) subfamily B-3 of ERF/AP2 transcription factor family. The protein contains one AP2 domain. There are 18 members in this subfamily including ATERF-1, ATERF-2, AND ATERF-5.	Potri.001G079600	AT5G07580	Integrase-type DNA-binding superfamily protein	9.4694	0.179877	7.8061	0.152791	6.23697	0.714511	5.56605	0.700322	11.737	0.145931	10.7824	0.143016	1.18801e-09	0.000262631	0.0145175	DEG	1.66331	5.12445	0.648568	0.0613241	0.337754	ns	0.670929	2.06705	-4.7181	0.012511	0.101816	ns	0.954597	2.941	-3.41167	9.5966	9.34221	7.91414	7.69806	5.73174	6.74221	6.06125	5.07084	11.8401
PtpAffx.133759.1.A1_at	CV255921	NA					Potri.008G045300	NA	NA	8.22986	0.764561	6.58436	0.00729242	6.4223	0.0623659	5.56903	0.0200784	6.77173	0.0888311	6.41045	0.015942	8.02572e-06	2.89016e-05	0.00405795	DEG	1.6455	6.55631	2.82852	0.00537051	0.0911103	ns	0.853268	3.39975	-2.38638	0.175943	0.463996	ns	0.361272	1.43945	-5.86056	7.68924	8.77049	6.58952	6.57921	6.4664	6.3782	5.55483	5.58323	6.83454
Ptp.7088.1.S1_at	CV227578	gw1.I.735.1	AT5G21170	Identical to SNF1-related protein kinase regulatory subunit beta-1 (AKIN beta1) (AKINB1) (KINB1) [Arabidopsis Thaliana] (GB:Q84VQ1;GB:Q9SCY6); similar to 5'-AMP-activated protein kinase beta-2 subunit, putative [Arabidopsis thaliana] (TAIR:AT4G16360.1); similar to AKIN beta1 [Medicago truncatula] (GB:AAO61676.1); contains InterPro domain 5-AMP-activated protein kinase, beta subunit, complex-inter…	5'-AMP-activated protein kinase beta-2 subunit, putative		Potri.001G220800	AT5G21170	5'-AMP-activated protein kinase beta-2 subunit protein	10.8225	0.544287	9.19255	0.0210073	9.24569	0.155107	9.25575	0.521694	10.316	0.0820319	9.78626	0.542251	0.000530192	0.000144793	0.0105942	DEG	1.62999	5.49302	1.23928	0.973539	0.992842	ns	-0.010053	-0.0338783	-6.65837	0.0998688	0.34138	ns	0.529717	1.78513	-5.37196	11.2074	10.4377	9.20741	9.1777	9.13602	9.35537	8.88686	9.62464	10.374
PtpAffx.88294.1.A1_at	CV273219	estExt_fgenesh4_pg.C_LG_V1641	AT2G30600	similar to BTB/POZ domain-containing protein [Arabidopsis thaliana] (TAIR:AT2G46260.1); similar to unknown protein [Oryza sativa (japonica cultivar-group)] (GB:AAV43802.1); contains InterPro domain BTB/Kelch-associated; (InterPro:IPR011705); contains InterPro domain Coagulation factor 5/8 type, C-terminal; (InterPro:IPR000421); contains InterPro domain BTB; (InterPro:IPR000210); contains InterPro…	BTB/POZ domain-containing protein		Potri.005G251300	AT2G30600	BTB/POZ domain-containing protein	8.62989	0.0390947	7.01219	0.140551	6.97584	0.185702	7.0666	0.221879	11.7267	0.284084	10.7286	0.669323	5.93331e-10	4.24717e-05	0.00505488	DEG	1.6177	6.29274	2.45054	0.730264	0.917769	ns	-0.0907585	-0.353043	-6.59284	0.00223241	0.0353845	DEG	0.998135	3.88266	-1.69616	8.60225	8.65754	7.11157	6.9128	7.10715	6.84453	7.22349	6.90971	11.9276
PtpAffx.123510.1.S1_at	CA823703	estExt_fgenesh4_pm.C_400109	AT5G42890	similar to Sterol-binding [Medicago truncatula] (GB:ABE88913.1); contains InterPro domain Sterol-binding; (InterPro:IPR003033)	sterol carrier protein 2 (SCP-2) family protein		Potri.014G029300	AT5G42890	sterol carrier protein 2	7.34469	0.661864	5.72845	0.0156463	4.07119	0.551725	3.72162	0.176985	4.01578	0.0201165	3.88056	0.353397	2.01395e-07	0.000159589	0.011037	DEG	1.61624	5.43198	1.14284	0.263153	0.64683	ns	0.349565	1.17484	-5.96311	0.657733	0.85928	ns	0.135215	0.454442	-6.77452	6.87668	7.81269	5.71738	5.73951	3.68106	4.46132	3.84677	3.59648	4.03
PtpAffx.43661.2.S1_a_at	CF228588	NA					Potri.015G010500	NA	NA	4.95704	0.207711	3.34371	0.135647	6.0304	0.115017	7.8723	0.163895	7.94567	0.250603	8.84738	0.0815383	2.97417e-12	4.89279e-07	0.000357715	DEG	1.61332	9.81831	6.72007	1.17494e-07	0.00010496	DEG	-1.84191	-11.2094	8.06615	0.000146045	0.00609312	DEG	-0.90171	-5.4876	1.07079	4.81016	5.10391	3.43963	3.2478	5.94907	6.11173	7.75641	7.9882	7.76847
Ptp.7112.1.S1_at	CX181950	eugene3.00180239	AT5G21940	similar to unknown protein [Arabidopsis thaliana] (TAIR:AT3G43850.1); similar to MTD1 [Medicago truncatula] (GB:AAF86687.1); similar to MTD1 [Medicago truncatula] (GB:ABE80228.1)			Potri.018G048100	AT5G21940	unknown protein; BEST Arabidopsis thaliana protein match is: unknown protein (TAIR:AT3G43850.1); Has 30201 Blast hits to 17322 proteins in 780 species: Archae - 12; Bacteria - 1396; Metazoa - 17338; Fungi - 3422; Plants - 5037; Viruses - 0; Other Eukaryotes - 2996 (source: NCBI BLink).	7.2035	1.13639	5.59829	0.019898	5.69383	0.225718	5.80877	0.190331	8.11009	0.47799	6.43753	0.714511	0.000496155	0.00328907	0.0658185	ns	1.60522	3.66822	-1.85838	0.797326	0.940139	ns	-0.114942	-0.262663	-6.62228	0.00248946	0.0378357	DEG	1.67257	3.82212	-1.80583	8.00705	6.39996	5.61236	5.58422	5.85343	5.53422	5.67418	5.94335	8.44808
PtpAffx.49471.1.A1_at	CV257504	gw1.VIII.1637.1,gw1.X.2501.1	AT4G36920	Identical to Floral homeotic protein APETALA2 (AP2) [Arabidopsis Thaliana] (GB:P47927;GB:Q8L7P9); similar to AP2 domain-containing transcription factor, putative [Arabidopsis thaliana] (TAIR:AT5G67180.1); similar to AP2-like transcriptional factor [Brassica rapa] (GB:AAX47049.1); contains InterPro domain Pathogenesis-related transcriptional factor and ERF; (InterPro:IPR001471)	AP2 (APETALA 2); transcription factor	Encodes a floral homeotic gene, a member of the AP2/EREBP (ethylene responsive element binding protein) class of transcription factors and is involved in the specification of floral organ identity, establishment of floral meristem identity, suppression of floral meristem indeterminancy, and development of the ovule and seed coat. AP2 also has a role in controlling seed mass. Dominant negative all…	Potri.010G216200	NA	NA	7.87411	0.203835	6.27936	0.0408835	8.0787	0.168819	7.31614	0.148141	9.44693	0.00846444	8.99547	0.243136	2.50555e-09	4.04792e-07	0.000320202	DEG	1.59475	9.99459	6.89408	0.000466819	0.022051	DEG	0.762556	4.77907	0.0429518	0.015375	0.114591	ns	0.451456	2.82935	-3.61319	8.01824	7.72998	6.30827	6.25045	7.95932	8.19807	7.42089	7.21139	9.44094
PtpAffx.209486.1.S1_at	pmrna18810	gw1.X.3259.1	AT3G10720	similar to pectinesterase, putative [Arabidopsis thaliana] (TAIR:AT5G04970.1); similar to papillar cell-specific pectin methylesterase-like protein [Brassica napus] (GB:AAK84428.1); similar to Os01g0311800 [Oryza sativa (japonica cultivar-group)] (GB:NP_001042865.1); similar to putative pectinesterase [Oryza sativa (japonica cultivar-group)] (GB:AAT38097.1); contains InterPro domain Virulence fac…	pectinesterase, putative		Potri.010G247700	AT3G10720	Plant invertase/pectin methylesterase inhibitor superfamily	6.60813	0.0278581	5.03135	0.194172	3.42764	0.202686	3.17511	0.195954	3.27618	0.205639	3.56695	0.0791612	3.98747e-10	5.78033e-07	0.000385856	DEG	1.57679	9.66535	6.56642	0.147945	0.50835	ns	0.25253	1.54796	-5.49667	0.100343	0.342201	ns	-0.290766	-1.78233	-5.37616	6.62783	6.58843	5.16865	4.89405	3.28432	3.57096	3.03655	3.31367	3.13077
PtpAffx.224379.1.S1_s_at	pmrna42854	eugene3.00040197	AT4G05070	similar to wound induced protein-like [Vitis vinifera] (GB:AAO12870.1)			Potri.004G033300	NA	NA	5.19929	0.461177	3.62355	0.207248	4.77217	0.0664325	5.50241	0.725425	5.09289	0.0318468	4.24883	0.0529253	0.000252754	0.000123117	0.00968112	DEG	1.57574	5.5955	1.39993	0.0237473	0.208253	ns	-0.730236	-2.5931	-3.83023	0.011276	0.095306	ns	0.844054	2.99727	-3.30968	5.52539	4.87319	3.7701	3.47701	4.7252	4.81915	6.01536	4.98946	5.11541
PtpAffx.10911.1.S1_at	BP931086	eugene3.00110945	AT4G27450	similar to unknown protein [Arabidopsis thaliana] (TAIR:AT3G15450.1); similar to unknown [Glycine max] (GB:AAG00940.1); contains domain no description (G3D.3.60.20.10); contains domain N-terminal nucleophile aminohydrolases (Ntn hydrolases) (SSF56235)			Potri.011G122100	AT4G27450	Aluminium induced protein with YGL and LRDR motifs	6.93284	1.19353	5.3604	0.249788	6.29896	0.0152875	8.29537	0.605017	7.15404	0.286884	6.65745	0.195404	0.000489924	0.00302993	0.0628638	ns	1.57244	3.71344	-1.77744	0.0005206	0.0234912	DEG	-1.99641	-4.71468	-0.066017	0.263967	0.571115	ns	0.496588	1.17273	-6.18653	7.77679	6.08888	5.53703	5.18377	6.28815	6.30978	8.72319	7.86756	7.35689
PtpAffx.158411.1.S1_s_at	CX182442	estExt_Genewise1_v1.C_LG_VIII0469	AT1G03220	similar to extracellular dermal glycoprotein, putative / EDGP, putative [Arabidopsis thaliana] (TAIR:AT1G03230.1); similar to putative xyloglucanase inhibitor [Solanum tuberosum] (GB:AAP84703.1); contains InterPro domain Peptidase aspartic, catalytic; (InterPro:IPR009007)	extracellular dermal glycoprotein, putative / EDGP, putative		Potri.008G203100	AT1G03220	Eukaryotic aspartyl protease family protein	7.49931	0.63615	5.92696	0.174532	6.16304	0.0504535	6.05441	0.2962	6.56519	0.088942	5.94847	0.410048	0.000570465	8.06459e-05	0.00732649	DEG	1.57235	5.86738	1.8184	0.692445	0.903435	ns	0.108629	0.405359	-6.57193	0.0403785	0.204618	ns	0.616722	2.30135	-4.54035	7.94914	7.04949	6.05037	5.80354	6.19871	6.12736	5.84496	6.26385	6.62808
PtpAffx.54929.1.A1_at	CV281097	gw1.70.190.1	AT4G02640	similar to BZO2H4 (basic leucine zipper O2 homolog 4), transcription factor [Arabidopsis thaliana] (TAIR:AT3G54620.1); similar to bZIP transcription factor bZIP89 [Glycine max] (GB:ABI34655.1); contains InterPro domain Eukaryotic transcription factor, DNA-binding; (InterPro:IPR008917); contains InterPro domain bZIP transcription factor, bZIP_1; (InterPro:IPR011616); contains InterPro domain Basic…	BZO2H1 (basic leucine zipper O2 homolog 1); DNA binding / transcription factor	Encodes bZIP protein BZO2H1.	Potri.005G053200	AT5G28770	bZIP transcription factor family protein	7.55227	0.0414303	5.98531	0.0469718	4.63898	0.470078	5.03796	0.608405	7.24212	0.0440762	7.40145	0.580675	9.94451e-07	0.000239444	0.0137687	DEG	1.56696	5.1809	0.740337	0.212059	0.592824	ns	-0.398989	-1.31919	-5.79377	0.608054	0.833387	ns	-0.159335	-0.526816	-6.73718	7.52298	7.58157	6.01853	5.9521	4.30658	4.97137	4.60776	5.46817	7.27328
PtpAffx.11685.1.S1_at	CV256575	eugene3.00010639					Potri.001G077400	NA	NA	8.30307	0.319275	6.73784	0.0873242	8.64362	0.0479577	7.15278	0.353087	7.70296	0.151192	5.88422	0.390098	2.90327e-07	1.18028e-05	0.00242261	DEG	1.56523	7.19549	3.70246	1.89334e-05	0.0029738	DEG	1.49084	6.85351	3.23159	2.62142e-06	0.00037791	DEG	1.81874	8.36088	5.13953	8.52883	8.07731	6.67609	6.79959	8.67754	8.60971	6.90311	7.40245	7.59605
PtpAffx.62957.1.S1_at	CV259797	eugene3.00031294	AT1G28190	similar to unknown protein [Arabidopsis thaliana] (TAIR:AT5G12340.1); similar to expressed protein [Oryza sativa (japonica cultivar-group)] (GB:ABA94082.1)			Potri.001G070700	AT1G28190	unknown protein; BEST Arabidopsis thaliana protein match is: unknown protein (TAIR:AT5G12340.1); Has 166 Blast hits to 162 proteins in 36 species: Archae - 0; Bacteria - 2; Metazoa - 15; Fungi - 5; Plants - 124; Viruses - 0; Other Eukaryotes - 20 (source: NCBI BLink).	5.85809	0.111783	4.29897	0.188518	4.52133	0.0335988	3.72118	0.140336	5.2331	0.206814	3.45743	0.206615	3.61779e-08	5.28357e-07	0.000372197	DEG	1.55912	9.74757	6.64931	0.000321155	0.0179628	DEG	0.80015	5.00253	0.416754	1.3054e-07	4.77194e-05	DEG	1.77567	11.1015	8.0891	5.77904	5.93713	4.16567	4.43227	4.54509	4.49757	3.62195	3.82041	5.37934
PtpAffx.249.475.S1_a_at	CK320536	estExt_fgenesh4_pg.C_LG_X1852	AT3G12580	similar to heat shock cognate 70 kDa protein 3 (HSC70-3) (HSP70-3) [Arabidopsis thaliana] (TAIR:AT3G09440.1); similar to heat shock cognate 70 kDa protein 2 (HSC70-2) (HSP70-2) [Arabidopsis thaliana] (TAIR:AT5G02490.1); similar to HSC70-1 (heat shock cognate 70 kDa protein 1), ATP binding [Arabidopsis thaliana] (TAIR:AT5G02500.1); similar to heat shock protein 70-3 [Nicotiana tabacum] (GB:AAR1708…	HSP70 (heat shock protein 70); ATP binding		Potri.010G206600	AT3G12580	heat shock protein 70	8.01099	0.0833247	6.45408	0.171772	10.2753	0.0487346	9.41734	0.277495	9.96315	0.029991	9.49661	0.0230675	8.14225e-11	2.67029e-07	0.000256624	DEG	1.55692	10.3904	7.27327	0.000100427	0.00888884	DEG	0.857928	5.72558	1.5772	0.00909686	0.0834826	ns	0.466539	3.11355	-3.09821	8.06991	7.95207	6.33262	6.57554	10.3097	10.2408	9.22112	9.61355	9.94195
PtpAffx.6660.2.S1_at	BP934138	eugene3.00040504	AT4G32480	similar to unknown protein [Arabidopsis thaliana] (TAIR:AT2G20670.1); similar to Protein of unknown function DUF506, plant [Medicago truncatula] (GB:ABD32359.1); contains InterPro domain Protein of unknown function DUF506, plant; (InterPro:IPR006502)			Potri.004G044300	AT4G32480	Protein of unknown function (DUF506)	7.91379	0.0197783	6.36565	0.0399269	5.29319	0.142041	5.73291	0.75217	4.805	0.753095	5.09381	0.110607	9.27155e-06	0.000588062	0.0237597	DEG	1.54814	4.64311	-0.152271	0.212184	0.592987	ns	-0.439723	-1.3188	-5.79425	0.403613	0.698551	ns	-0.288805	-0.866174	-6.49411	7.8998	7.92778	6.39389	6.33742	5.19275	5.39363	5.20105	6.26478	4.27248
PtpAffx.37856.1.A1_at	CV236110	eugene3.00101385					Potri.010G144600	NA	NA	7.53721	0.147803	6.00805	0.263926	4.72476	0.0953561	4.33456	0.0302034	5.23701	0.075746	5.07099	0.0841012	1.05673e-09	3.05136e-07	0.000272631	DEG	1.52916	10.2621	7.15209	0.0226599	0.203155	ns	0.390205	2.61865	-3.78549	0.287333	0.595987	ns	0.166018	1.11414	-6.25121	7.4327	7.64172	6.19467	5.82142	4.79219	4.65734	4.35592	4.3132	5.29057
PtpAffx.505.1.A1_a_at	CV243434	fgenesh4_pg.C_LG_IX000720	AT2G23090	similar to hypothetical protein [Cicer arietinum] (GB:CAA10129.1)			Potri.009G090800	AT2G23090	Uncharacterised protein family SERF	7.28802	0.41659	5.77057	0.104455	7.76589	0.185282	7.1381	0.169139	7.69342	0.0239222	6.52009	0.0172967	1.13086e-06	2.86681e-06	0.000994688	DEG	1.51746	8.28808	5.06384	0.00509099	0.0885216	ns	0.627792	3.42889	-2.33373	3.58215e-05	0.00236898	DEG	1.17334	6.40855	2.50075	6.99345	7.5826	5.84443	5.69671	7.89691	7.63488	7.0185	7.2577	7.67651
PtpAffx.4471.4.S1_at	CV280515	estExt_Genewise1_v1.C_LG_XV0049	AT5G24490	similar to chloroplast-specific ribosomal protein [Lycopersicon esculentum] (GB:AAU03364.1); contains InterPro domain Rudiment single hybrid motif; (InterPro:IPR011054); contains InterPro domain Sigma 54 modulation protein/ribosomal protein S30EA; (InterPro:IPR003489)	30S ribosomal protein, putative		Potri.015G002200	AT5G24490	30S ribosomal protein, putative	6.12182	1.00646	4.61526	0.347824	5.46466	0.271168	5.11652	0.153144	8.01188	0.223264	7.35881	0.470936	6.20865e-06	0.0017038	0.0448502	DEG	1.50656	4.03368	-1.20817	0.369901	0.734813	ns	0.348142	0.932117	-6.21193	0.106235	0.353347	ns	0.653069	1.74853	-5.42673	6.8335	5.41015	4.86121	4.36931	5.65641	5.27292	5.00823	5.22481	7.85401
Ptp.5226.1.S1_at	CK093043	gw1.130.33.1,fgenesh4_pg.C_scaffold_278900000,grail3.0001051501	AT3G18990	similar to RTV1 (RELATED TO VERNALIZATION1 1), DNA binding / transcription factor [Arabidopsis thaliana] (TAIR:AT1G49480.1); similar to reduced vernalization response 1 [Brassica rapa] (GB:AAR92199.1); contains InterPro domain Transcriptional factor B3; (InterPro:IPR003340)	VRN1 (REDUCED VERNALIZATION RESPONSE 1)	Required for vernalization. Essential for the complete repression of FLC in vernalized plants. Required for the methylation of histone H3	Potri.009G108500	AT3G18990	AP2/B3-like transcriptional factor family protein	10.7657	0.464902	9.27839	0.182675	11.0972	0.131528	10.1566	0.0322568	11.1891	0.008836	10.4552	0.0760464	3.46987e-06	4.81757e-06	0.00141561	DEG	1.48729	7.87476	4.56767	0.000333206	0.0183337	DEG	0.940624	4.98034	0.379941	0.00222076	0.0352504	DEG	0.733859	3.88557	-1.6909	10.4369	11.0944	9.40756	9.14922	11.1902	11.0042	10.1338	10.1794	11.1828
PtpAffx.222585.1.S1_at	pmrna40114	eugene3.06850003					Potri.019G009400	NA	NA	7.15912	0.457393	5.67263	0.433702	3.70108	0.249002	3.5926	0.0638242	3.38687	0.196014	3.50892	0.0856045	6.35055e-09	4.16323e-05	0.005033	DEG	1.48649	6.30625	2.47017	0.653709	0.887234	ns	0.108479	0.460206	-6.547	0.614139	0.836343	ns	-0.122054	-0.5178	-6.74212	7.48255	6.8357	5.9793	5.36596	3.52501	3.87715	3.63773	3.54747	3.24827
PtpAffx.59312.1.A1_at	CA931829	estExt_fgenesh4_pm.C_LG_II0906	AT2G47180	similar to ATGOLS2 (ARABIDOPSIS THALIANA GALACTINOL SYNTHASE 2), transferase, transferring glycosyl groups / transferase, transferring hexosyl groups [Arabidopsis thaliana] (TAIR:AT1G56600.1); similar to galactinol synthase [Brassica napus] (GB:AAD26116.1); contains InterPro domain Glycosyl transferase, family 8; (InterPro:IPR002495)	ATGOLS1 (ARABIDOPSIS THALIANA GALACTINOL SYNTHASE 1); transferase, transferring hexosyl groups		Potri.002G191600	AT2G47180	galactinol synthase 1	6.45821	0.0997899	4.97302	0.0590788	6.64348	0.35704	5.6041	0.311326	7.15012	0.00170745	7.49121	0.38383	5.32076e-07	1.55581e-05	0.00286972	DEG	1.48519	6.99429	3.43377	0.000384288	0.0199722	DEG	1.03937	4.89479	0.237391	0.13454	0.401819	ns	-0.341088	-1.60631	-5.63306	6.38764	6.52877	5.01479	4.93124	6.39101	6.89594	5.38396	5.82424	7.15133
PtpAffx.146990.1.A1_at	CV255577	gw1.VIII.1921.1	AT1G14590	similar to calcium-dependent protein kinase-related / CDPK-related [Arabidopsis thaliana] (TAIR:AT2G02060.1); similar to Os02g0686300 [Oryza sativa (japonica cultivar-group)] (GB:NP_001047769.1); similar to H0307D04.3 [Oryza sativa (indica cultivar-group)] (GB:CAH66858.1); contains domain (Trans)glycosidases (SSF51445); contains domain PENTATRICOPEPTIDE REPEAT-CONTAINING PROTEIN (PTHR10483)			Potri.008G142200	AT1G14590	Nucleotide-diphospho-sugar transferase family protein	6.20579	0.343489	4.72949	0.0915089	4.25874	0.32023	3.99368	0.0842654	4.42912	0.152078	4.30533	0.282159	2.12317e-06	1.05801e-05	0.00227187	DEG	1.4763	7.27618	3.80859	0.216238	0.597867	ns	0.26506	1.30639	-5.80938	0.553316	0.801358	ns	0.123791	0.610122	-6.68772	5.96291	6.44868	4.7942	4.66478	4.0323	4.48518	3.9341	4.05326	4.53666
PtpAffx.145296.1.A1_a_at	BP935032	eugene3.00031334	AT1G28100	similar to unknown protein [Oryza sativa (japonica cultivar-group)] (GB:AAM93694.1)			Potri.003G163800	AT1G28100	unknown protein; FUNCTIONS IN: molecular_function unknown; INVOLVED IN: biological_process unknown; LOCATED IN: cellular_component unknown; EXPRESSED IN: 22 plant structures; EXPRESSED DURING: 13 growth stages; Has 64 Blast hits to 64 proteins in 27 species: Archae - 0; Bacteria - 14; Metazoa - 0; Fungi - 6; Plants - 42; Viruses - 0; Other Eukaryotes - 2 (source: NCBI BLink).	8.34868	0.260347	6.88196	0.164481	3.29841	0.1577	3.34121	0.0627231	7.90173	0.0581141	8.39613	0.530331	1.47126e-11	2.15229e-05	0.00340795	DEG	1.46672	6.76258	3.11708	0.846905	0.95561	ns	-0.042802	-0.197346	-6.63824	0.0420004	0.209517	ns	-0.494393	-2.27949	-4.57743	8.16459	8.53277	6.99827	6.76565	3.1869	3.40992	3.38556	3.29686	7.94283
PtpAffx.22186.1.A1_at	CV240396	eugene3.00570083	AT2G17880	similar to DNAJ heat shock N-terminal domain-containing protein (J11) [Arabidopsis thaliana] (TAIR:AT4G36040.1); similar to DnaJ-like protein [Phaseolus vulgaris] (GB:AAB36543.1); contains InterPro domain Heat shock protein DnaJ, N-terminal; (InterPro:IPR001623)	DNAJ heat shock protein, putative		Potri.005G113100	AT2G17880	Chaperone DnaJ-domain superfamily protein	8.51213	0.319998	7.05383	0.478441	7.7958	0.136575	6.78096	0.29656	12.6346	0.10386	10.8189	0.486724	2.52902e-10	0.00014471	0.0105942	DEG	1.45831	5.49338	1.23985	0.00248616	0.0580763	ns	1.01484	3.82285	-1.6247	1.93014e-05	0.00155152	DEG	1.81574	6.83981	3.12825	8.73841	8.28586	7.39214	6.71552	7.89237	7.69923	6.99066	6.57126	12.708
PtpAffx.32933.1.A1_at	CK095109	gw1.XI.1856.1,estExt_Genewise1_v1.C_LG_XI1869					Potri.T128700	AT4G23180	cysteine-rich RLK (RECEPTOR-like protein kinase) 10	7.34686	0.137448	5.89409	0.123627	5.83943	0.602357	6.06268	0.0161008	7.9093	0.0502519	9.38915	0.121693	7.57159e-09	2.48878e-05	0.00373409	DEG	1.45277	6.66044	2.97498	0.326524	0.702538	ns	-0.22325	-1.02353	-6.12382	2.0862e-05	0.00163002	DEG	-1.47985	-6.78463	3.04944	7.44405	7.24967	5.98151	5.80667	6.26536	5.4135	6.07407	6.0513	7.94483
Ptp.5070.1.S1_s_at	CK094766	grail3.0001072201,grail3.0001072301,eugene3.13400001,estExt_Genewise1_v1.C_62380001	AT2G14610	Identical to Pathogenesis-related protein 1 precursor (PR-1) [Arabidopsis Thaliana] (GB:P33154); similar to ATPRB1 (Arabidopsis thaliana basic pathogenesis-related protein 1) [Arabidopsis thaliana] (TAIR:AT2G14580.1); similar to pathogenesis related protein 1 [Eutrema wasabi] (GB:BAF03626.1); contains InterPro domain Allergen V5/Tpx-1 related; (InterPro:IPR001283)	PR1 (PATHOGENESIS-RELATED GENE 1)	PR1 gene expression is induced in response to a variety of pathogens. It is a useful molecular marker for the SAR response. Though the Genbank record for the cDNA associated to this gene is called 'PR-1-like', the sequence actually corresponds to PR1. Expression of this gene is salicylic-acid responsive.	Potri.009G083300	AT4G33720	CAP (Cysteine-rich secretory proteins, Antigen 5, and Pathogenesis-related 1 protein) superfamily protein	10.4852	0.272157	9.04216	0.159858	10.5424	0.682495	11.384	0.231233	8.64381	0.158309	11.8165	0.21397	2.83936e-07	0.000162055	0.0111448	DEG	1.44303	5.42238	1.12763	0.00831314	0.116211	ns	-0.841586	-3.16237	-2.81518	5.98772e-08	2.94495e-05	DEG	-3.17268	-11.9218	8.83465	10.6776	10.2928	9.1552	8.92913	11.025	10.0598	11.5475	11.2204	8.53187
PtpAffx.160374.1.A1_at	CV243058	grail3.0013043201	AT2G25280	similar to Os08g0299000 [Oryza sativa (japonica cultivar-group)] (GB:NP_001061484.1); similar to CG8031-PA [Drosophila melanogaster] (GB:NP_650252.1); contains InterPro domain Protein of unknown function DUF52; (InterPro:IPR002737)			Potri.006G258200	AT2G25280	CONTAINS InterPro DOMAIN/s: UPF0103/Mediator of ErbB2-driven cell motility (Memo), related (InterPro:IPR002737); Has 1074 Blast hits to 1072 proteins in 474 species: Archae - 213; Bacteria - 366; Metazoa - 159; Fungi - 135; Plants - 54; Viruses - 0; Other Eukaryotes - 147 (source: NCBI BLink).	8.11707	0.0850193	6.67663	0.102965	6.16179	0.0794815	5.74462	0.16891	6.49577	0.243367	6.21832	0.00202406	4.67397e-08	5.49642e-07	0.000375057	DEG	1.44044	9.71136	6.6129	0.0158591	0.166801	ns	0.417173	2.81255	-3.44287	0.0863353	0.314441	ns	0.277446	1.87052	-5.2417	8.05696	8.17719	6.74944	6.60382	6.21799	6.10559	5.62518	5.86405	6.66786
PtpAffx.99938.1.A1_s_at	BP937099	estExt_fgenesh4_pm.C_LG_VIII0513	AT1G68440	similar to unknown protein [Arabidopsis thaliana] (TAIR:AT1G25400.1); similar to IMP dehydrogenase/GMP reductase [Medicago truncatula] (GB:ABE93249.1)			Potri.008G121700	AT1G68440	unknown protein; BEST Arabidopsis thaliana protein match is: unknown protein (TAIR:AT1G25400.2); Has 86 Blast hits to 86 proteins in 29 species: Archae - 0; Bacteria - 6; Metazoa - 27; Fungi - 11; Plants - 24; Viruses - 0; Other Eukaryotes - 18 (source: NCBI BLink).	10.607	0.16566	9.16844	0.0806589	4.78299	0.116721	4.98428	0.5862	5.70787	0.170468	7.12349	0.712056	8.1344e-10	0.000472817	0.0207556	DEG	1.43854	4.77152	0.0644788	0.517154	0.824051	ns	-0.201292	-0.667667	-6.42559	0.000537859	0.014156	DEG	-1.41562	-4.69548	-0.25576	10.4898	10.7241	9.22547	9.1114	4.86552	4.70045	4.56977	5.39878	5.82841
PtpAffx.27718.3.A1_at	BP937059	estExt_Genewise1_v1.C_LG_II2106	AT1G21000	similar to zinc-binding family protein [Arabidopsis thaliana] (TAIR:AT1G76590.1); similar to Os06g0624900 [Oryza sativa (japonica cultivar-group)] (GB:NP_001058108.1); similar to putative zinc-binding protein [Oryza sativa (japonica cultivar-group)] (GB:BAD35686.1); contains InterPro domain Protein of unknown function DUF597; (InterPro:IPR006734)	zinc-binding family protein		Potri.002G002200	AT1G21000	PLATZ transcription factor family protein	7.46372	0.379027	6.03387	0.340885	9.22361	0.144792	7.34299	0.39399	10.8166	0.058077	9.68281	0.200022	1.08201e-09	4.81831e-05	0.00541953	DEG	1.42985	6.20772	2.32639	3.34046e-06	0.000915837	DEG	1.88062	8.16474	4.92546	0.000366901	0.0110943	DEG	1.13382	4.9225	0.133096	7.19571	7.73173	6.27491	5.79283	9.12122	9.32599	7.62158	7.0644	10.8577
PtpAffx.107894.2.A1_a_at	CV261945	gw1.I.7766.1	AT3G48660	similar to unknown protein [Arabidopsis thaliana] (TAIR:AT5G63500.1); similar to hypothetical protein [Phaseolus vulgaris] (GB:AAQ09000.1)			Potri.001G058000	AT3G48660	Protein of unknown function (DUF 3339)	6.33801	0.165646	4.91167	0.331478	7.11628	0.59479	6.74535	0.121401	5.34544	0.226356	5.23051	0.45085	1.49482e-05	0.000252979	0.0142013	DEG	1.42634	5.14729	0.685747	0.20585	0.585001	ns	0.37093	1.33859	-5.76989	0.685743	0.874579	ns	0.11493	0.414751	-6.79274	6.22088	6.45514	5.14606	4.67728	7.53686	6.6957	6.8312	6.65951	5.18538
PtpAffx.118954.1.S1_at	DN489597	estExt_fgenesh4_pg.C_LG_III1266					Potri.003G152700	NA	NA	7.9518	0.0637759	6.5279	0.0908271	8.2707	0.440936	7.94156	0.0652093	8.66728	0.172602	7.41449	0.361468	6.11645e-06	2.05986e-05	0.00334662	DEG	1.42389	6.79363	3.15997	0.142664	0.500097	ns	0.329139	1.57037	-5.46584	6.81749e-05	0.0036344	DEG	1.25278	5.97723	1.84639	7.9969	7.9067	6.59213	6.46368	8.58249	7.95891	7.98767	7.89545	8.78933
PtpAffx.3724.1.A1_s_at	CV239209	estExt_fgenesh4_pm.C_LG_XIII0025	AT1G56600	similar to ATGOLS3 (ARABIDOPSIS THALIANA GALACTINOL SYNTHASE 3), transferase, transferring glycosyl groups / transferase, transferring hexosyl groups [Arabidopsis thaliana] (TAIR:AT1G09350.1); similar to galactinol synthase-like protein [Thellun (GB:AAM19710.1); contains InterPro domain Glycosyl transferase, family 8; (InterPro:IPR002495)	ATGOLS2 (ARABIDOPSIS THALIANA GALACTINOL SYNTHASE 2); transferase, transferring glycosyl groups / transferase, transferring hexosyl groups		Potri.013G005900	AT1G56600	galactinol synthase 2	7.00188	0.0870376	5.57898	0.0833098	4.81496	0.0386702	5.52145	0.38506	9.9231	0.0832093	10.017	0.696832	2.24302e-10	0.000153813	0.0108826	DEG	1.4229	5.45507	1.17939	0.0192099	0.185774	ns	-0.706492	-2.70852	-3.62734	0.725169	0.892842	ns	-0.09391	-0.360028	-6.8152	6.94034	7.06343	5.63789	5.52007	4.78761	4.8423	5.24917	5.79373	9.98194
PtpAffx.29170.1.S1_at	BU888776	grail3.0004045001,fgenesh4_pm.C_scaffold_28000079	AT2G37210	similar to unknown protein [Arabidopsis thaliana] (TAIR:AT3G53450.1); similar to Conserved hypothetical protein 730 [Medicago truncatula] (GB:ABE89044.1); contains InterPro domain Conserved hypothetical protein 730; (InterPro:IPR005269)			Potri.006G127400	AT2G37210	lysine decarboxylase family protein	9.71129	0.0364648	8.30765	0.102935	6.48515	0.108354	6.7997	0.46298	8.30457	0.07502	8.78865	0.710576	5.69131e-07	0.000274067	0.0149346	DEG	1.40365	5.09852	0.606247	0.275808	0.659469	ns	-0.314553	-1.14256	-5.99889	0.104495	0.350069	ns	-0.484077	-1.75833	-5.41213	9.73708	9.68551	8.23486	8.38044	6.56177	6.40853	6.47233	7.12708	8.35761
PtpAffx.96581.1.S1_at	CN523878	NA					Potri.012G090400	AT3G01680	CONTAINS InterPro DOMAIN/s: Mediator complex subunit Med28 (InterPro:IPR021640); BEST Arabidopsis thaliana protein match is: unknown protein (TAIR:AT3G01670.1); Has 122 Blast hits to 112 proteins in 13 species: Archae - 0; Bacteria - 0; Metazoa - 0; Fungi - 0; Plants - 122; Viruses - 0; Other Eukaryotes - 0 (source: NCBI BLink).	5.644	0.099685	4.24591	0.133393	7.99025	0.492616	8.86048	0.182436	3.85652	0.343119	4.14381	0.00922611	6.64241e-11	3.78551e-05	0.00474	DEG	1.39809	6.37086	2.56366	0.00192432	0.0501819	ns	-0.87023	-3.9655	-1.37016	0.21533	0.515616	ns	-0.287294	-1.30915	-6.02601	5.57352	5.71449	4.15159	4.34024	8.33858	7.64192	8.73148	8.98948	4.09914
PtpAffx.15096.1.S1_a_at	BP931217	estExt_fgenesh4_pg.C_1470017	AT5G24890	similar to unknown protein [Arabidopsis thaliana] (TAIR:AT4G31510.1); similar to putative KID-containing protein [Brassica napus] (GB:AAO53442.1)			Potri.006G273100	AT5G24890	unknown protein; FUNCTIONS IN: molecular_function unknown; INVOLVED IN: biological_process unknown; LOCATED IN: cellular_component unknown; EXPRESSED IN: 24 plant structures; EXPRESSED DURING: 13 growth stages; BEST Arabidopsis thaliana protein match is: unknown protein (TAIR:AT2G24550.1); Has 1807 Blast hits to 1807 proteins in 277 species: Archae - 0; Bacteria - 0; Metazoa - 736; Fungi - 347; P…	10.7367	0.139371	9.34412	0.213638	9.80864	0.114327	9.39175	0.164423	11.2517	0.265015	10.2484	0.428239	4.26561e-06	2.26571e-05	0.00353158	DEG	1.39254	6.72636	3.06686	0.0673536	0.353175	ns	0.416884	2.01367	-4.8036	0.000416884	0.0120594	DEG	1.0033	4.84623	0.00320896	10.8352	10.6381	9.49519	9.19306	9.88948	9.7278	9.27549	9.50802	11.4391
Ptp.5078.1.S1_at	CX169327	gw1.V.4618.1	AT4G33580	similar to carbonate dehydratase/ zinc ion binding [Arabidopsis thaliana] (TAIR:AT1G58180.3); similar to Os09g0464000 [Oryza sativa (japonica cultivar-group)] (GB:NP_001063409.1); similar to carbonic anhydrase 2 [Flaveria pringlei] (GB:ABC41657.1); contains InterPro domain Carbonic anhydrase, prokaryotic and plant; (InterPro:IPR001765)	carbonic anhydrase family protein / carbonate dehydratase family protein		Potri.005G156600	AT4G33580	beta carbonic anhydrase 5	10.5312	0.256283	9.14631	0.083065	6.86566	0.290842	7.44163	0.657451	11.385	0.164249	11.3441	0.484292	4.87187e-09	0.000477465	0.0208356	DEG	1.38487	4.76573	0.0547591	0.0711774	0.362668	ns	-0.575967	-1.98207	-4.8537	0.890479	0.960378	ns	0.0408835	0.140692	-6.87377	10.7124	10.35	9.20505	9.08758	6.66001	7.07132	6.97674	7.90652	11.5011
Ptp.5864.1.S1_at	CK087732	estExt_Genewise1_v1.C_LG_IV0527	AT2G21660	Identical to Glycine-rich RNA-binding protein 7 (GRP7) [Arabidopsis Thaliana] (GB:Q03250;GB:Q8LEV4;GB:Q94B62); similar to ATGRP8/GR-RBP8 (COLD, CIRCADIAN RHYTHM, AND RNA BINDING 1, GLYCINE-RICH PROTEIN 8), RNA binding [Arabidopsis thaliana] (TAIR:AT4G39260.1); similar to Glycine-rich RNA-binding protein GRP1A (GB:P49310); contains InterPro domain Nucleotide-binding, alpha-beta plait; (InterPro:IP…	ATGRP7 (COLD, CIRCADIAN RHYTHM, AND RNA BINDING 2); RNA binding / double-stranded DNA binding / single-stranded DNA binding	Encodes a small glycine-rich RNA binding protein that is part of a negative-feedback loop through which AtGRP7 regulates the circadian oscillations of its own transcript. Gene expression is induced by cold.		AT2G21660	cold, circadian rhythm, and rna binding 2	9.84193	0.245326	8.45973	0.0869601	9.81314	0.347868	9.02768	0.109783	11.1153	0.295128	9.42508	0.618814	9.23614e-06	0.000212787	0.0128368	DEG	1.38221	5.25338	0.857483	0.0115286	0.140282	ns	0.785452	2.98528	-3.13402	3.50274e-05	0.00233784	DEG	1.69018	6.42389	2.52353	10.0154	9.66846	8.39824	8.52122	10.0591	9.56716	9.10531	8.95006	11.324
PtpAffx.37401.1.A1_s_at	CV253800	fgenesh4_pg.C_LG_I000683					Potri.001G077900	NA	NA	5.90761	0.197939	4.52673	0.324908	6.99181	0.380262	6.1462	0.192765	5.88322	0.025868	5.20169	0.0657187	1.09835e-06	1.88376e-05	0.00315845	DEG	1.38088	6.85713	3.24725	0.00127083	0.039219	DEG	0.845611	4.19911	-0.957007	0.00552517	0.0614996	ns	0.681523	3.38428	-2.60386	5.76764	6.04757	4.75648	4.29699	7.26069	6.72292	6.00989	6.2825	5.86493
PtpAffx.9269.1.S1_at	CK090642	grail3.0003054001	AT1G71760	similar to Os01g0716300 [Oryza sativa (japonica cultivar-group)] (GB:NP_001044069.1); similar to hypothetical protein [Oryza sativa (japonica cultivar-group)] (GB:BAD87382.1)			Potri.002G062800	AT1G71760	unknown protein; FUNCTIONS IN: molecular_function unknown; INVOLVED IN: biological_process unknown; LOCATED IN: cellular_component unknown; EXPRESSED IN: shoot apex, embryo, leaf whorl, flower, seed; EXPRESSED DURING: F mature embryo stage, petal differentiation and expansion stage, E expanded cotyledon stage, D bilateral stage; Has 84 Blast hits to 84 proteins in 35 species: Archae - 0; Bacteria…	6.63051	0.361057	5.25085	0.0222111	3.50549	0.288686	3.33633	0.173747	2.98754	0.195369	2.97269	0.196093	1.46758e-09	1.70799e-05	0.00301946	DEG	1.37966	6.92716	3.34282	0.41253	0.762543	ns	0.169165	0.849364	-6.28555	0.9418	0.979557	ns	0.0148525	0.0745732	-6.8814	6.37521	6.88582	5.23515	5.26656	3.30136	3.70962	3.21347	3.45919	3.12568
PtpAffx.22108.1.S1_at	CK093166	eugene3.00161192					Potri.016G125900	NA	NA	6.1213	0.317704	4.7432	0.164564	3.45497	0.123211	3.42918	0.437063	3.47621	0.0439487	3.28447	0.147412	5.36373e-08	2.48114e-05	0.00373409	DEG	1.3781	6.6626	2.97799	0.902847	0.972781	ns	0.025795	0.124709	-6.65069	0.372453	0.67339	ns	0.191739	0.926982	-6.43936	5.89665	6.34595	4.85956	4.62683	3.54209	3.36785	3.12012	3.73823	3.44513
PtpAffx.18249.1.A1_a_at	CB176586	gw1.XIV.3347.1	AT4G21990	Identical to 5'-adenylylsulfate reductase 3, chloroplast precursor (EC 1.8.4.9) (Adenosine 5'-phosphosulfate 5'-adenylylsulfate sulfotransferase 3) (APS sulfotransferase 3) (Thioredoxin-independent APS reductase 3) (3'-phosphoadenosine-5'-phosphosulfate reductase homolog 26) (PAPS reductase homolog 26) (Prh-26) (APR3) [Arabidopsis Thaliana] (GB:P92980;GB:O48887;GB:Q38948); similar to APR2 (5'ADEN…	APR3 (APS REDUCTASE 3)	Encodes a protein disulfide isomerase-like (PDIL) protein, a member of a multigene family within the thioredoxin (TRX) superfamily. This protein also belongs to the adenosine 5'-phosphosulfate reductase-like (APRL) group.		AT4G21990	APS reductase 3	5.64787	0.256942	4.27258	0.0645788	8.29295	0.18734	6.03584	0.412333	5.71952	0.463195	6.02409	0.683168	8.96207e-07	0.0007507	0.0277703	DEG	1.37529	4.50086	-0.394872	9.11926e-06	0.0018362	DEG	2.25712	7.38677	3.94893	0.338825	0.645083	ns	-0.304571	-0.996757	-6.3726	5.46618	5.82955	4.31824	4.22691	8.16048	8.42542	5.74428	6.3274	5.39199
Ptp.3186.1.S1_a_at	CV264544	estExt_Genewise1_v1.C_LG_II0269	AT5G64460	similar to unknown protein [Arabidopsis thaliana] (TAIR:AT1G58280.1); similar to phosphoglycerate mutase-like protein [Glycine max] (GB:AAG38144.1); contains InterPro domain Phosphoglycerate mutase; (InterPro:IPR013078)			Potri.002G108600	AT2G17280	Phosphoglycerate mutase family protein	10.8471	0.508522	9.48522	0.160768	10.6878	0.235409	10.4651	0.37625	10.195	0.191696	8.74131	0.178124	1.24932e-05	0.000121046	0.00956728	DEG	1.36184	5.60628	1.41673	0.377574	0.740711	ns	0.222692	0.916753	-6.22605	6.7454e-05	0.00361138	DEG	1.45365	5.98422	1.85721	11.2066	10.4875	9.5989	9.37154	10.5214	10.8543	10.1991	10.7312	10.3305
PtpAffx.2587.2.S1_at	CF233078	fgenesh4_pg.C_LG_I001025	AT1G12520	similar to CSD2 (COPPER/ZINC SUPEROXIDE DISMUTASE 2), copper, zinc superoxide dismutase [Arabidopsis thaliana] (TAIR:AT2G28190.1); similar to Cu/Zn-superoxide dismutase copper chaperone precursor [Glycine max] (GB:AAK01931.1); contains InterPro domain Superoxide dismutase, copper/zinc binding; (InterPro:IPR001424); contains InterPro domain Heavy metal transport/detoxification protein; (InterPro:I…	CCS1 (copper chaperone for superoxide dismutase 1); superoxide dismutase copper chaperone	Copper/zinc superoxide dismutase copper chaperone. Localized to the chloroplast. Expressed in roots and shoots. Up-regulated in response to copper and senescence. The AtACC activates all three CuZnSOD activities located in three different subcellular compartments. Contains three domains, central, ATX-1 like and C-terminal. ATX-1 like domain essential for the copper chaperone function of AtCCS in …	Potri.001G113800	AT1G12520	copper chaperone for SOD1	8.14139	0.2985	6.7827	0.0831102	7.70828	0.0194533	6.50708	0.375564	7.37363	0.44472	6.14938	0.590351	0.000101588	0.000420395	0.0193827	DEG	1.35869	4.84124	0.18125	0.00110222	0.0361118	DEG	1.2012	4.28008	-0.815062	0.000954788	0.0203882	DEG	1.22425	4.36221	-0.838091	7.93032	8.35246	6.84147	6.72393	7.69452	7.72203	6.77264	6.24151	7.05916
PtpAffx.37856.1.A1_s_at	CV236110	eugene3.00101385					Potri.010G144600	NA	NA	11.4651	0.10683	10.1068	0.0183868	8.07622	0.158058	7.04958	0.115106	8.33843	0.131535	8.29758	0.497029	6.10743e-10	1.85295e-05	0.00315379	DEG	1.35828	6.86889	3.26335	0.000235218	0.0147747	DEG	1.02665	5.19181	0.727919	0.839841	0.94167	ns	0.040852	0.20659	-6.86152	11.5407	11.3896	10.1198	10.0938	7.96446	8.18799	7.13097	6.96818	8.24542
PtpAffx.33566.2.S1_at	DN500725	estExt_fgenesh4_pm.C_LG_XVI0055	AT3G56860	similar to RNA recognition motif (RRM)-containing protein [Arabidopsis thaliana] (TAIR:AT2G41060.2); similar to RNA-binding re (GB:ABD28657.1); contains InterPro domain Nucleotide-binding, alpha-beta plait; (InterPro:IPR012677); contains InterPro domain RNA-binding region RNP-1 (RNA recognition motif); (InterPro:IPR000504)	UBA2A; RNA binding	encodes a nuclear protein that binds to RNA with a specificity for oligouridylates in vitro. Along with UBP1 and UBA1a, it may act as a component of a complex recognizing U-rich sequences in plant 3'-UTRs and contributing to the stabilization of mRNAs in the nucleus.	Potri.016G023800	AT2G41060	RNA-binding (RRM/RBD/RNP motifs) family protein	6.96731	0.0596732	5.61151	0.20236	5.63348	0.191822	5.91254	0.0302028	6.94007	0.112527	6.40522	0.0060941	7.61686e-07	7.29983e-07	0.000457453	DEG	1.3558	9.45437	6.35036	0.0757885	0.373487	ns	-0.279063	-1.94599	-4.91042	0.00294208	0.0421102	DEG	0.534852	3.72968	-1.97368	6.92511	7.0095	5.46842	5.7546	5.76912	5.49784	5.9339	5.89119	7.01964
PtpAffx.9007.1.S1_at	CK091291	estExt_fgenesh4_pg.C_LG_IX0695	AT2G14960	Identical to Probable indole-3-acetic acid-amido synthetase GH3.1 (EC 6.3.2.-) (Auxin-responsive GH3-like protein 1) (AtGH3-1) (GH3.1) [Arabidopsis Thaliana] (GB:O82333); similar to GH3.4, indole-3-acetic acid amido synthetase [Arabidopsis thaliana] (TAIR:AT1G59500.1); similar to YDK1 (AUXIN UPREGULATED1, YADOKARI 1), indole-3-acetic acid amido synthetase [Arabidopsis thaliana] (TAIR:AT4G37390.1)…	GH3.1	encodes a protein similar to IAA-amido synthases. Lines carrying an insertion in this gene are hypersensitive to auxin.	Potri.009G092900	AT2G14960	Auxin-responsive GH3 family protein	7.15958	0.114506	5.81191	0.183247	5.07995	0.151667	5.18919	0.0478633	5.64747	0.130536	5.31211	0.0441173	6.3998e-08	7.13505e-07	0.000451737	DEG	1.34767	9.47485	6.37155	0.457524	0.790059	ns	-0.109241	-0.768023	-6.352	0.0364652	0.192673	ns	0.335365	2.35779	-4.44405	7.07861	7.24054	5.68233	5.94148	4.97271	5.1872	5.15535	5.22304	5.73977
PtpAffx.53442.1.S1_at	BU871053	NA						NA	NA	5.90616	0.506856	4.56491	0.0445334	4.2913	0.00201698	4.0698	0.100791	4.43742	0.110799	4.21331	0.557114	0.000109108	0.000178152	0.0116597	DEG	1.34125	5.36334	1.03373	0.393406	0.750833	ns	0.221501	0.885726	-6.25394	0.388045	0.685545	ns	0.224104	0.896133	-6.46754	5.54776	6.26457	4.5964	4.53342	4.28987	4.29272	3.99852	4.14107	4.51576
PtpAffx.572.3.S1_at	BU870896	eugene3.00101225	AT1G25560	similar to RAV2 (REGULATOR OF THE ATPASE OF THE VACUOLAR MEMBRANE), DNA binding / transcription factor [Arabidopsis thaliana] (TAIR:AT1G68840.1); similar to DNA binding protein Rav [Capsicum annuum] (GB:AAQ05799.1); contains InterPro domain Pathogenesis-related transcriptional factor and ERF; (InterPro:IPR001471); contains InterPro domain Nucleic acid-binding, OB-fold; (InterPro:IPR008994); conta…	AP2 domain-containing transcription factor, putative		Potri.010G129200	AT1G25560	AP2/B3 transcription factor family protein	6.88786	0.387579	5.54734	0.00258579	5.26355	0.222942	5.50531	0.472977	8.38958	0.0510604	6.18004	0.792076	3.91373e-06	0.00125493	0.0372178	DEG	1.34052	4.20626	-0.905017	0.462952	0.793419	ns	-0.241753	-0.758565	-6.35933	1.69404e-05	0.0014059	DEG	2.20954	6.93304	3.26044	7.16193	6.61381	5.54917	5.54551	5.10591	5.4212	5.83975	5.17086	8.42569
Ptp.3186.2.S1_at	BU816205	estExt_Genewise1_v1.C_LG_II0269	AT5G64460	similar to unknown protein [Arabidopsis thaliana] (TAIR:AT1G58280.1); similar to phosphoglycerate mutase-like protein [Glycine max] (GB:AAG38144.1); contains InterPro domain Phosphoglycerate mutase; (InterPro:IPR013078)				AT5G64460	Phosphoglycerate mutase family protein	10.7292	0.168602	9.39431	0.183035	10.3675	0.1222	10.0624	0.290782	9.91938	0.0347236	8.98739	0.115797	2.72675e-06	3.8012e-06	0.00119772	DEG	1.33487	8.06156	4.79466	0.090582	0.408437	ns	0.305087	1.84249	-5.07015	0.000116893	0.0052438	DEG	0.931987	5.62848	1.29752	10.8484	10.61	9.52374	9.26488	10.2811	10.4539	9.8568	10.268	9.94393
Ptp.995.1.A1_at	CK089938	eugene3.00141483	AT1G02960	similar to unknown protein [Arabidopsis thaliana] (TAIR:AT1G02965.1); similar to conserved hypothetical protein [Medicago truncatula] (GB:ABE92670.1)			Potri.T034800	AT1G02960	unknown protein; BEST Arabidopsis thaliana protein match is: unknown protein (TAIR:AT1G02965.1); Has 100 Blast hits to 99 proteins in 48 species: Archae - 0; Bacteria - 4; Metazoa - 26; Fungi - 13; Plants - 29; Viruses - 0; Other Eukaryotes - 28 (source: NCBI BLink).	6.78494	0.607549	5.4514	0.143779	5.27251	0.108546	5.13234	0.159896	4.91676	0.160684	5.23192	0.10394	4.35465e-05	8.11553e-05	0.00734019	DEG	1.33355	5.86329	1.81218	0.549346	0.841878	ns	0.140179	0.616333	-6.45955	0.191402	0.484785	ns	-0.315159	-1.38568	-5.93021	6.35534	7.21455	5.55306	5.34973	5.19576	5.34927	5.01927	5.2454	5.03038
PtpAffx.36994.1.S1_s_at	BU791149	fgenesh4_pg.C_LG_I000683					Potri.001G077900	NA	NA	7.84972	0.386225	6.51617	0.0592605	8.91362	0.305932	8.34452	0.153164	8.02689	0.00318495	7.20261	0.0988505	5.33391e-07	1.51676e-05	0.00282269	DEG	1.33355	7.01265	3.45853	0.0113717	0.13934	ns	0.5691	2.99269	-3.12071	0.00100194	0.0210366	DEG	0.824279	4.33459	-0.886926	7.57662	8.12282	6.47427	6.55808	9.12994	8.69729	8.45282	8.23621	8.02464
PtpAffx.126815.1.S1_at	CX167822	gw1.70.26.1	AT5G24550	similar to DIN2 (DARK INDUCIBLE 2), hydrolase, hydrolyzing O-glycosyl compounds [Arabidopsis thaliana] (TAIR:AT3G60140.1); similar to glycosyl hydrolase family 1 protein [Arabidopsis thaliana] (TAIR:AT2G44460.1); similar to glycosyl hydrolase family 1 protein [Arabidopsis thaliana] (TAIR:AT5G24540.1); similar to Glycoside hydrolase, family 1 [Medicago truncatula] (GB:ABE85996.1); contains InterPr…	glycosyl hydrolase family 1 protein		Potri.005G059500	AT5G24550	beta glucosidase 32	4.59866	0.390097	3.26596	0.0508262	3.06971	0.209053	3.13732	0.104771	3.08623	0.073923	3.22411	0.190046	1.69002e-05	1.09046e-05	0.00230926	DEG	1.3327	7.25383	3.77929	0.719377	0.913074	ns	-0.0676085	-0.36799	-6.58715	0.467606	0.745466	ns	-0.137886	-0.750511	-6.58914	4.8745	4.32282	3.23002	3.3019	3.21753	2.92189	3.2114	3.06323	3.03396
PtpAffx.210690.1.S1_at	pmrna20960	fgenesh4_pg.C_LG_XII001029	AT1G28110	similar to SCPL46 (serine carboxypeptidase-like 46), serine carboxypeptidase [Arabidopsis thaliana] (TAIR:AT2G33530.1); similar to Os04g0396800 [Oryza sativa (japonica cultivar-group)] (GB:NP_001052663.1); similar to Serine carboxypeptidase family protein, expressed [Oryza sativa (japonica cultivar-group)] (GB:ABA93967.1); contains InterPro domain Esterase/lipase/thioesterase; (InterPro:IPR000379…	SCPL45; serine carboxypeptidase		Potri.012G105500	AT1G28110	serine carboxypeptidase-like 45	8.57047	0.167775	7.24435	0.0418474	6.66659	0.0507512	6.1941	0.936997	4.61437	0.462483	4.49277	0.136778	2.66211e-07	0.00176325	0.0457677	DEG	1.32612	4.01444	-1.24215	0.178491	0.550035	ns	0.47249	1.43032	-5.65358	0.719298	0.890467	ns	0.121597	0.368099	-6.81209	8.6891	8.45183	7.27394	7.21476	6.63071	6.70248	5.53155	6.85666	4.28734
PtpAffx.22552.1.S1_at	DN487171	grail3.0049026201	AT3G55646	similar to unknown protein [Arabidopsis thaliana] (TAIR:AT2G39855.2); similar to Os05g0454500 [Oryza sativa (japonica cultivar-group)] (GB:NP_001055720.1)			Potri.008G061700	AT3G55646	unknown protein; FUNCTIONS IN: molecular_function unknown; INVOLVED IN: biological_process unknown; LOCATED IN: chloroplast; BEST Arabidopsis thaliana protein match is: unknown protein (TAIR:AT2G39855.2); Has 35333 Blast hits to 34131 proteins in 2444 species: Archae - 798; Bacteria - 22429; Metazoa - 974; Fungi - 991; Plants - 531; Viruses - 0; Other Eukaryotes - 9610 (source: NCBI BLink).	5.14761	0.673197	3.83337	0.0515911	3.38892	0.10218	3.41504	0.187635	3.98635	0.0536241	3.53439	0.0251101	6.73562e-05	0.000123591	0.00970405	DEG	1.31424	5.59306	1.39612	0.913353	0.975635	ns	-0.02612	-0.11116	-6.65239	0.0788078	0.29979	ns	0.451966	1.92345	-5.15932	5.62364	4.67159	3.86985	3.79689	3.31666	3.46117	3.54772	3.28236	3.94843
PtpAffx.32661.1.S1_a_at	CK095614	estExt_Genewise1_v1.C_860386	AT3G61220	similar to short-chain dehydrogenase/reductase (SDR) family protein [Arabidopsis thaliana] (TAIR:AT2G24190.1); similar to Short-chain dehydrogenase/reductase SDR [Medicago truncatula] (GB:ABD28440.1); contains InterPro domain Short-chain dehydrogenase/reductase SDR; (InterPro:IPR002198); contains InterPro domain Glucose/ribitol dehydrogenase; (InterPro:IPR002347)	short-chain dehydrogenase/reductase (SDR) family protein		Potri.004G235500	AT3G61220	NAD(P)-binding Rossmann-fold superfamily protein	6.24569	0.235673	4.93213	0.128978	12.0993	0.293176	11.8246	0.361967	5.57478	0.018085	5.9091	0.218798	1.83542e-13	3.21201e-05	0.00431386	DEG	1.31356	6.48338	2.72497	0.200539	0.578937	ns	0.274644	1.35557	-5.74878	0.125191	0.386932	ns	-0.334315	-1.65009	-5.57069	6.07904	6.41234	5.02333	4.84093	12.3066	11.892	12.0806	11.5687	5.58757
PtpAffx.105555.2.S1_s_at	CX180858	grail3.0033005901	AT3G03990	similar to hydrolase, alpha/beta fold family protein [Arabidopsis thaliana] (TAIR:AT4G37470.1); similar to hydrolase [Platanus x acerifolia] (GB:CAJ91149.1); similar to Os03g0203200 [Oryza sativa (japonica cultivar-group)] (GB:NP_001049306.1); contains InterPro domain Esterase/lipase/thioesterase; (InterPro:IPR000379); contains InterPro domain Alpha/beta hydrolase fold-1; (InterPro:IPR000073)	esterase/lipase/thioesterase family protein		Potri.002G118900	AT3G03990	alpha/beta-Hydrolases superfamily protein	7.80244	0.334687	6.48988	0.0594132	8.7627	0.190427	8.52393	0.0552313	7.88835	0.105712	7.77158	0.0172286	2.04387e-07	3.86641e-06	0.00120864	DEG	1.31256	8.04804	4.7784	0.169242	0.538114	ns	0.238765	1.464	-5.60952	0.487895	0.759214	ns	0.116768	0.715973	-6.61513	8.0391	7.56578	6.53189	6.44787	8.89735	8.62805	8.48488	8.56299	7.9631
PtpAffx.73957.1.S1_at	DN499410	NA						NA	NA	7.9909	0.500925	6.6856	0.262427	5.16301	0.399303	5.49834	0.0272407	5.20068	0.143548	5.45853	0.0596132	2.42984e-07	0.000130479	0.0100039	DEG	1.3053	5.55869	1.3424	0.179142	0.55086	ns	-0.335325	-1.42801	-5.65659	0.294018	0.603131	ns	-0.257846	-1.09805	-6.2685	7.63669	8.34511	6.87117	6.50004	4.88066	5.44536	5.5176	5.47907	5.30219
PtpAffx.212664.1.S1_at	pmrna24776	gw1.XV.716.1	AT1G73850	similar to unknown protein [Arabidopsis thaliana] (TAIR:AT3G20260.1); similar to conserved hypothetical protein [Medicago truncatula] (GB:ABD32213.1); similar to Os08g0519600 [Oryza sativa (japonica cultivar-group)] (GB:NP_001062260.1); similar to Os01g0129500 [Oryza sativa (japonica cultivar-group)] (GB:NP_001041917.1); contains InterPro domain Protein of unknown function DUF1666; (InterPro:IPR0…			Potri.015G046900	AT1G73850	Protein of unknown function (DUF1666)	5.31458	0.490685	4.01223	0.196835	3.13982	0.211431	3.18931	0.0787441	3.02662	0.0677394	2.92221	0.0279053	4.03706e-07	3.42915e-05	0.0044597	DEG	1.30235	6.43844	2.66077	0.810904	0.944452	ns	-0.049491	-0.244668	-6.62712	0.615232	0.836838	ns	0.104413	0.516185	-6.74299	4.96761	5.66155	3.87304	4.15141	3.28933	2.99032	3.24499	3.13363	3.07452
Ptp.4434.1.S1_at	DN489131	fgenesh4_pg.C_LG_VI000297	AT1G19485	similar to hypothetical protein [Oryza sativa (japonica cultivar-group)] (GB:BAC84427.1); similar to Os07g0454400 [Oryza sativa (japonica cultivar-group)] (GB:NP_001059556.1); similar to Os01g0858000 [Oryza sativa (japonica cultivar-group)] (GB:NP_001044858.1); contains InterPro domain WD-40 repeat; (InterPro:IPR001680); contains InterPro domain WD40-like; (InterPro:IPR011046); contains InterPro …	AT hook motif-containing protein		Potri.T153300	AT1G19485	Transducin/WD40 repeat-like superfamily protein	5.93495	0.708441	4.63378	0.13738	4.41275	0.0853143	4.65049	0.213774	4.64221	0.156776	4.16681	0.429425	0.000739914	0.000592411	0.02381	DEG	1.30117	4.63879	-0.159592	0.413486	0.763137	ns	-0.237743	-0.847576	-6.28708	0.116232	0.37114	ns	0.475397	1.69483	-5.50588	5.43401	6.43589	4.73092	4.53664	4.35243	4.47308	4.49933	4.80166	4.53135
Ptp.2523.1.S1_at	CV227907	eugene3.00181056	AT5G11090	similar to serine-rich protein-related [Arabidopsis thaliana] (TAIR:AT5G25280.2); similar to unknown [Solanum tuberosum] (GB:ABA40431.1)	serine-rich protein-related		Potri.018G120400	AT5G11090	serine-rich protein-related	11.592	0.0786345	10.2912	0.207259	12.084	0.263571	12.0178	0.0751326	11.3387	0.209056	9.94222	0.608748	3.75696e-06	0.000168206	0.0113162	DEG	1.30081	5.39912	1.0907	0.788225	0.936654	ns	0.066202	0.274778	-6.61883	8.99921e-05	0.00438418	DEG	1.39649	5.79627	1.5638	11.6476	11.5364	10.4378	10.1447	12.2704	11.8976	11.9647	12.0709	11.4865
Ptp.3700.1.A1_at	DN491428	eugene3.00041446	AT3G07350	similar to unknown protein [Arabidopsis thaliana] (TAIR:AT3G25240.1); similar to Os01g0915000 [Oryza sativa (japonica cultivar-group)] (GB:NP_001045184.1); similar to uncharacterized plant-specific domain TIGR01615 family protein, expressed [Oryza sativa (japonica cultivar-group)] (GB:ABA93251.2); contains InterPro domain Protein of unknown function DUF506, plant; (InterPro:IPR006502)			Potri.004G184700	AT3G07350	Protein of unknown function (DUF506)	5.05796	0.618105	3.75717	0.0174281	3.79787	0.234054	4.21057	0.390524	3.92534	0.349355	3.95975	0.209739	0.00471636	0.000528098	0.0220945	DEG	1.30079	4.70626	-0.0453978	0.161572	0.527463	ns	-0.412698	-1.49314	-5.57084	0.903021	0.964826	ns	-0.034407	-0.124484	-6.87608	5.49503	4.6209	3.7695	3.74485	3.63237	3.96337	3.93443	4.48671	3.67831
PtpAffx.206225.1.S1_at	pmrna12358	gw1.VI.1187.1	AT2G37460	similar to nodulin MtN21 family protein [Arabidopsis thaliana] (TAIR:AT2G37450.2); similar to Peptidase M14, carboxypeptidase A [Medicago truncatula] (GB:ABE82104.1); contains InterPro domain Protein of unknown function DUF6, transmembrane; (InterPro:IPR000620)	nodulin MtN21 family protein		Potri.006G082700	AT2G37460	nodulin MtN21 /EamA-like transporter family protein	8.51045	0.16961	7.21488	0.163874	5.53504	0.281465	5.46827	0.817308	6.28047	0.388481	6.43292	0.119707	3.70096e-06	0.00122918	0.0368261	DEG	1.29556	4.21803	-0.884451	0.831627	0.951037	ns	0.066763	0.217363	-6.63382	0.628731	0.844715	ns	-0.152456	-0.49636	-6.75354	8.63038	8.39052	7.09901	7.33076	5.33601	5.73406	6.0462	4.89035	6.00577
Ptp.6043.2.S1_a_at	CV236675	estExt_fgenesh4_pg.C_570018	AT4G35770	similar to senescence-associated family protein [Arabidopsis thaliana] (TAIR:AT5G66040.1); similar to din1 [Raphanus sativus] (GB:BAA20356.1); contains InterPro domain Rhodanese-like; (InterPro:IPR001763)	SEN1 (DARK INDUCIBLE 1)	Senescence-associated gene that is strongly induced by phosphate starvation. Transcripts are differentially regulated at the level of mRNA stability at different times of day. mRNAs are targets of the mRNA degradation pathway mediated by the downstream (DST) instability determinant.	Potri.005G106400	AT4G35770	Rhodanese/Cell cycle control phosphatase superfamily protein	10.3815	0.319609	9.08739	0.137339	8.11734	0.236427	8.63827	0.318793	13.2778	0.101884	13.5564	0.12716	5.46218e-12	2.67295e-05	0.00391722	DEG	1.2941	6.6106	2.90508	0.0209642	0.194586	ns	-0.520922	-2.661	-3.71111	0.180439	0.470138	ns	-0.278651	-1.42342	-5.88152	10.6075	10.1555	9.1845	8.99028	7.95017	8.28452	8.41285	8.86369	13.3498
PtpAffx.215311.1.S1_at	pmrna29427	estExt_fgenesh4_pg.C_1210061	AT5G57340	similar to unknown protein [Arabidopsis thaliana] (TAIR:AT5G67390.2); similar to conserved hypothetical protein [Medicago truncatula] (GB:ABE83997.1)			Potri.006G165500	AT5G57340	unknown protein; Has 30201 Blast hits to 17322 proteins in 780 species: Archae - 12; Bacteria - 1396; Metazoa - 17338; Fungi - 3422; Plants - 5037; Viruses - 0; Other Eukaryotes - 2996 (source: NCBI BLink).	7.85965	0.170473	6.56654	0.0122469	6.54747	0.171594	5.10513	0.0534651	8.70057	0.022033	6.53516	0.195979	3.09029e-10	1.34766e-06	0.000674458	DEG	1.29311	8.91721	5.77781	4.26253e-07	0.000233728	DEG	1.44234	9.9463	6.88176	4.86704e-09	4.52879e-06	DEG	2.16541	14.9326	11.1547	7.98019	7.73911	6.57521	6.55788	6.6688	6.42613	5.06733	5.14294	8.71615
PtpAffx.221112.1.S1_s_at	pmrna37713	gw1.40.346.1	AT2G44910	Identical to Homeobox-leucine zipper protein ATHB-4 (Homeodomain transcription factor ATHB-4) (HD-ZIP protein ATHB-4) (ATHB-4) [Arabidopsis Thaliana] (GB:P92953;GB:Q546G8); similar to HAT3 (homeobox-leucine zipper protein 3), transcription factor [Arabidopsis thaliana] (TAIR:AT3G60390.1); similar to homeobox protein (GB:AAA56904.1); contains InterPro domain Homeodomain-related; (InterPro:IPR01228…	homeobox-leucine zipper protein 4 (HB-4) / HD-ZIP protein 4		Potri.014G045100	AT3G60390	homeobox-leucine zipper protein 3	7.65059	0.0326237	6.35864	0.308919	4.77996	0.0471863	4.85539	0.121248	7.14012	0.310293	5.72868	0.0288062	4.68929e-09	8.74784e-06	0.0020121	DEG	1.29194	7.41792	3.9928	0.672758	0.895836	ns	-0.075424	-0.43306	-6.55972	3.60373e-06	0.000485342	DEG	1.41144	8.10404	4.82085	7.67366	7.62752	6.1402	6.57708	4.81333	4.7466	4.94112	4.76965	7.35953
PtpAffx.33154.1.S1_at	CF233308	gw1.II.3335.1	AT1G44760	similar to universal stress protein (USP) family protein [Arabidopsis thaliana] (TAIR:AT5G17390.1); similar to Os01g0875300 [Oryza sativa (japonica cultivar-group)] (GB:NP_001044962.1); similar to hypothetical protein [Oryza sativa (japonica cultivar-group)] (GB:AAN08227.1); similar to Os05g0428400 [Oryza sativa (japonica cultivar-group)] (GB:NP_001055612.1); contains InterPro domain UspA; (Inter…	universal stress protein (USP) family protein		Potri.002G084600	AT1G44760	Adenine nucleotide alpha hydrolases-like superfamily protein	8.51387	0.666483	7.22549	0.160804	5.1943	0.00332286	5.1711	0.0925524	5.16112	0.492449	5.08688	0.267694	1.00361e-07	0.00066815	0.0256555	DEG	1.28838	4.56853	-0.279136	0.935827	0.98221	ns	0.023194	0.0822448	-6.65537	0.796872	0.924288	ns	0.0742445	0.263268	-6.8473	8.0426	8.98515	7.3392	7.11179	5.19195	5.19665	5.10566	5.23655	4.81291
PtpAffx.69673.1.A1_s_at	CV247188	NA					Potri.006G245400	AT5G25560	CHY-type/CTCHY-type/RING-type Zinc finger protein	5.55368	0.623875	4.2675	0.220798	4.5209	0.454533	4.31869	0.123761	6.30536	0.19862	4.63879	0.0895142	3.14794e-05	0.00046372	0.0205324	DEG	1.28618	4.78302	0.0837846	0.466776	0.79564	ns	0.202203	0.751944	-6.36442	4.89163e-05	0.00292797	DEG	1.66657	6.19759	2.18408	5.11254	5.99483	4.42363	4.11137	4.19949	4.8423	4.23118	4.40621	6.44581
PtpAffx.158042.2.A1_at	CV280037	fgenesh4_pg.C_LG_XII000270	AT5G53660	similar to AtGRF8 (GROWTH-REGULATING FACTOR 8) [Arabidopsis thaliana] (TAIR:AT4G24150.1); similar to TPA: TPA_exp: growth-regulating factor 3 [Oryza sativa (japonica cultivar-group)] (GB:DAA05207.1); similar to B0403H10-OSIGBa0105A11.9 [Oryza sativa (indica cultivar-group)] (GB:CAH67857.1); similar to Os04g0600900 [Oryza sativa (japonica cultivar-group)] (GB:NP_001053763.1)	AtGRF7 (GROWTH-REGULATING FACTOR 7)	Growth regulating factor encoding transcription activator. One of the nine members of a GRF gene family, containing nuclear targeting domain. Involved in leaf development and expressed in shoot and flower.	Potri.012G022600	AT5G53660	growth-regulating factor 7	7.04194	0.0684488	5.75735	0.058752	4.92457	0.0927167	4.37332	0.0473302	5.25543	0	4.5251	0.0498183	5.16182e-10	1.90578e-07	0.0002128	DEG	1.28459	10.7207	7.57784	0.000632488	0.0264679	DEG	0.551252	4.60052	-0.26054	5.70468e-05	0.0032409	DEG	0.730323	6.09497	2.0277	7.09034	6.99354	5.79889	5.7158	4.85901	4.99013	4.40679	4.33985	5.25543
PtpAffx.37663.1.S1_at	CV242964	gw1.XIX.955.1	AT3G04070	similar to NAM (Arabidopsis NAC domain containing protein 18), transcription factor [Arabidopsis thaliana] (TAIR:AT1G52880.1); similar to NAC domain protein [Cymbidium hybrid cultivar] (GB:BAF36563.1); contains InterPro domain No apical meristem (NAM) protein; (InterPro:IPR003441)	ANAC047 (Arabidopsis NAC domain containing protein 47); transcription factor		Potri.019G031400	AT3G04070	NAC domain containing protein 47	8.59425	0.11057	7.30982	0.183662	7.61214	0.145879	5.32793	0.383919	9.57622	0.197447	5.94076	0.0486604	3.03365e-10	1.65899e-05	0.00297904	DEG	1.28443	6.94805	3.3712	4.03588e-08	5.5079e-05	DEG	2.28421	12.3563	9.01934	2.10609e-10	6.15911e-07	DEG	3.63545	19.6659	13.8284	8.51606	8.67243	7.43969	7.17995	7.50899	7.7153	5.5994	5.05646	9.71584
PtpAffx.156713.1.S1_at	DN497323	eugene3.00002279					Potri.017G128700	NA	NA	7.4892	0.308278	6.21287	0.333406	6.29325	0.0555071	6.13538	0.0279666	8.97648	0.39507	8.50135	0.308843	4.97621e-08	0.000118084	0.00940582	DEG	1.27634	5.62203	1.44125	0.50023	0.815499	ns	0.157873	0.695401	-6.4062	0.0585905	0.253342	ns	0.475137	2.09289	-4.88794	7.70719	7.27122	6.44862	5.97711	6.3325	6.254	6.1156	6.15515	9.25584
PtpAffx.11077.3.S1_at	DN498552	estExt_Genewise1_v1.C_LG_II1638	AT2G34830	Identical to Probable WRKY transcription factor 35 (WRKY DNA-binding protein 35) (WRKY35) [Arabidopsis Thaliana] (GB:O64747); similar to WRKY14 (WRKY DNA-binding protein 14), transcription factor [Arabidopsis thaliana] (TAIR:AT1G30650.1); similar to TPA: TPA_inf: WRKY transcription factor 66 [Oryza sativa (indica cultivar-group)] (GB:DAA05131.1); similar to Os02g0698800 [Oryza sativa (japonica cu…	WRKY35 (WRKY DNA-binding protein 35, maternal effect embryo arrest 24); transcription factor	member of WRKY Transcription Factor; Group II-e	Potri.002G195300	AT3G58710	WRKY DNA-binding protein 69	7.8479	0.266184	6.57476	0.0301674	6.14699	0.103052	5.46717	0.0643205	7.4404	0.168492	6.70429	0.120514	4.01867e-08	2.7959e-06	0.000977936	DEG	1.27314	8.30841	5.08768	0.000839154	0.0309705	DEG	0.679824	4.43647	-0.542923	0.000447742	0.01259	DEG	0.736112	4.8038	-0.0693932	7.65968	8.03613	6.59609	6.55343	6.21986	6.07413	5.42169	5.51265	7.32126
PtpAffx.37085.1.A1_at	CV266230	eugene3.00050267	AT1G14610	Identical to Valyl-tRNA synthetase (EC 6.1.1.9) (Valine--tRNA ligase) (ValRS) (VALRS) [Arabidopsis Thaliana] (GB:P93736;GB:Q8W4A8;GB:Q9MA22); similar to EMB2247 (EMBRYO DEFECTIVE 2247), ATP binding / aminoacyl-tRNA ligase [Arabidopsis thaliana] (TAIR:AT5G16715.1); similar to Valyl-tRNA synthetase, putative [Oryza sativa (japonica cultivar-group)] (GB:ABF95812.1); similar to Valyl-tRNA synthetase,…	TWN2 (TWIN 2); ATP binding / aminoacyl-tRNA ligase	Required for proper proliferation of basal cells.	Potri.005G087900	AT1G14610	valyl-tRNA synthetase / valine--tRNA ligase (VALRS)	7.15121	0.144372	5.88075	0.18968	7.02509	0.0234165	6.7139	0.470769	7.72623	0.0593134	6.61383	0.0107424	1.68412e-05	2.50203e-05	0.00373862	DEG	1.27046	6.65673	2.96979	0.129292	0.479624	ns	0.311194	1.63054	-5.38166	8.56123e-05	0.00424173	DEG	1.1124	5.82857	1.61459	7.04912	7.25329	6.01488	5.74663	7.04165	7.00853	7.04678	6.38101	7.68429
PtpAffx.6334.1.S1_at	CV248662	estExt_Genewise1_v1.C_LG_IX4746	AT5G03230	similar to unknown protein [Arabidopsis thaliana] (TAIR:AT5G60680.1); similar to Protein of unknown function DUF584 [Medicago truncatula] (GB:ABD32800.1); contains InterPro domain Protein of unknown function DUF584; (InterPro:IPR007608)			Potri.009G014300	AT3G45210	Protein of unknown function, DUF584	11.3112	0.13182	10.0495	0.13169	8.97115	0.131843	8.54075	0.175568	11.4502	0.0124229	10.4858	0.28734	1.91199e-09	5.69687e-06	0.00154124	DEG	1.26167	7.74446	4.40659	0.0217112	0.198003	ns	0.430407	2.64195	-3.74462	7.44749e-05	0.00383059	DEG	0.96433	5.9193	1.75644	11.218	11.4044	10.1426	9.95639	8.87793	9.06438	8.4166	8.66489	11.4414
PtpAffx.103837.1.S1_at	CK089418	grail3.0079004601	AT5G23730	similar to transducin family protein / WD-40 repeat family protein [Arabidopsis thaliana] (TAIR:AT5G52250.1); similar to putative COP1 [Oryza sativa (japonica cultivar-group)] (GB:BAD07933.1); contains InterPro domain WD-40 repeat; (InterPro:IPR001680); contains InterPro domain WD40-like; (InterPro:IPR011046)	nucleotide binding		Potri.012G140200	AT5G23730	Transducin/WD40 repeat-like superfamily protein	6.22168	0.579466	4.96223	0.296641	3.29759	0.29046	3.25598	0.176048	3.31536	0.23079	4.44499	0.652908	2.86579e-06	0.00177544	0.0458708	DEG	1.25945	4.01058	-1.24897	0.896793	0.970901	ns	0.041618	0.132528	-6.64962	0.00374291	0.0486714	DEG	-1.12963	-3.59717	-2.21503	5.81194	6.63143	5.17199	4.75247	3.50298	3.09221	3.13149	3.38046	3.15217
Ptp.6961.1.S1_at	BU866539	grail3.0065006504						NA	NA	6.95375	0.563828	5.69458	0.531891	3.55529	0.298818	3.4587	0.0707008	3.44253	0.181545	3.35813	0.16092	4.50221e-08	0.000677968	0.025877	DEG	1.25917	4.56004	-0.29363	0.732645	0.918544	ns	0.0965865	0.349785	-6.59404	0.765173	0.910955	ns	0.084402	0.305659	-6.83444	6.55506	7.35243	6.07068	5.31847	3.34399	3.76659	3.5087	3.40871	3.57091
PtpAffx.72354.1.S1_at	BU889551	NA						NA	NA	5.09551	0.662198	3.83743	0.214729	9.5769	0.114257	4.91215	0.430583	6.62082	0.0567108	3.64484	0.149528	5.06834e-10	0.00055698	0.0229302	DEG	1.25808	4.67495	-0.0983097	8.95294e-10	5.49827e-06	DEG	4.66476	17.334	12.1438	1.36147e-07	4.88959e-05	DEG	2.97598	11.0586	8.04859	4.62727	5.56375	3.98927	3.6856	9.6577	9.49611	4.60768	5.21662	6.66092
Ptp.4957.1.S1_at	BU811544	eugene3.00081172,gw1.X.6714.1	AT1G15110	similar to Os01g0118300 [Oryza sativa (japonica cultivar-group)] (GB:NP_001041859.1); similar to phosphatidylserine synthase [Dictyostelium discoideum AX4] (GB:XP_001134578.1); similar to Os05g0554400 [Oryza sativa (japonica cultivar-group)] (GB:NP_001056269.1); contains InterPro domain Phosphatidyl serine synthase; (InterPro:IPR004277)	phosphatidyl serine synthase family protein		Potri.008G126100	AT1G15110	phosphatidyl serine synthase family protein	9.10183	0.213902	7.84652	0.0643036	8.46132	0.440249	8.85705	0.30888	9.16771	0.320452	7.39241	0.0512506	1.79238e-05	0.000120613	0.00954537	DEG	1.25531	5.60855	1.42027	0.102795	0.430489	ns	-0.395728	-1.76806	-5.18206	4.47949e-06	0.000546356	DEG	1.7753	7.93179	4.60254	8.95058	9.25308	7.80105	7.89199	8.77262	8.15001	8.63864	9.07546	9.3943
PtpAffx.210786.1.S1_at	pmrna21162	fgenesh4_pg.C_LG_XII001240	AT5G62230	similar to ER (ERECTA, QUANTITATIVE RESISTANCE TO PLECTOSPHAERELLA 1) [Arabidopsis thaliana] (TAIR:AT2G26330.1); similar to ERL2 (ERECTA-LIKE 2), kinase [Arabidopsis thaliana] (TAIR:AT5G07180.1); similar to receptor-like protein kinase [Elaeis guineensis] (GB:AAO26312.1); similar to putative receptor protein kinase [Sorghum bicolor] (GB:AAL68842.1); similar to putative transmembrane protein kinas…	ERL1 (ERECTA-LIKE 1); kinase	Encodes a receptor-like kinase that, together with ER and ERL2 governs the initial decision of protodermal cells to either divide proliferatively to produce pavement cells or divide asymmetrically to generate stomatal complexes. It is important for maintaining stomatal stem cell activity and preventing terminal differentiation of the meristemoid into the guard mother cell.	Potri.012G130400	AT5G62230	ERECTA-like 1	8.95472	0.03932	7.70183	0.129497	3.00834	0.0714199	3.16634	0.463647	3.26697	0.0743452	3.32088	0.273292	1.54334e-12	4.15964e-05	0.005033	DEG	1.25289	6.30684	2.47102	0.442079	0.78081	ns	-0.157998	-0.795332	-6.33036	0.790773	0.922168	ns	-0.0539115	-0.271381	-6.84499	8.92691	8.98252	7.61026	7.79339	3.05884	2.95784	3.49418	2.83849	3.31954
PtpAffx.213062.1.S1_x_at	pmrna25558	gw1.XV.3193.1	AT5G51910	similar to TCP family transcription factor, putative [Arabidopsis thaliana] (TAIR:AT2G45680.1); similar to Os08g0544800 [Oryza sativa (japonica cultivar-group)] (GB:NP_001062409.1); similar to PCF2 [Oryza sativa (japonica cultivar-group)] (GB:BAA23143.1); contains InterPro domain TCP transcription factor; (InterPro:IPR005333)	TCP family transcription factor, putative		Potri.015G138200	AT5G51910	TCP family transcription factor	5.93869	0.0290668	4.68912	0.327173	4.54462	0.0442619	4.60192	0.0606888	4.12983	0.218277	4.21099	0.576524	7.1758e-05	0.000177655	0.0116439	DEG	1.24957	5.36507	1.0365	0.80989	0.944243	ns	-0.0572975	-0.246008	-6.62677	0.733603	0.896858	ns	-0.081163	-0.348476	-6.81955	5.91813	5.95924	4.45777	4.92046	4.51332	4.57592	4.64483	4.559	4.28417
PtpAffx.159753.2.A1_at	CV267608	eugene3.00081329	AT1G75010	similar to phosphatidylinositol-4-phosphate 5-kinase family protein [Arabidopsis thaliana] (TAIR:AT1G60890.1); similar to ARC3 homologue [Oryza sativa (japonica cultivar-group)] (GB:BAD26753.1); contains InterPro domain MORN motif; (InterPro:IPR003409)			Potri.008G142300	AT1G75010	GTP binding	7.97273	0.263946	6.7232	0.0133036	5.65668	0.043478	5.8604	0.207094	6.61671	0.117381	6.08789	0.0785257	5.95907e-08	3.71398e-06	0.0011818	DEG	1.24953	8.08002	4.81686	0.212664	0.593358	ns	-0.203716	-1.31732	-5.79605	0.00517891	0.0591725	ns	0.528815	3.41956	-2.53939	7.78609	8.15937	6.71379	6.73261	5.68743	5.62594	6.00684	5.71396	6.69971
PtpAffx.25107.1.A1_at	CV232778	gw1.X.969.1	AT1G26660	similar to hypothetical protein DDBDRAFT_0218702 [Dictyostelium discoideum AX4] (GB:XP_638247.1); similar to Os07g0595800 [Oryza sativa (japonica cultivar-group)] (GB:NP_001060168.1); contains InterPro domain Prefoldin; (InterPro:IPR009053); contains InterPro domain Prefoldin alpha-like; (InterPro:IPR004127)	c-myc binding protein, putative / prefoldin, putative		Potri.010G163600	NA	NA	7.0138	0.509451	5.76781	0.13334	4.87569	0.392925	4.72347	0.136386	5.33337	0.131125	5.13594	0.0591155	4.50581e-06	0.000155992	0.010939	DEG	1.246	5.44625	1.16544	0.518586	0.824438	ns	0.152219	0.665346	-6.42718	0.405295	0.699668	ns	0.197434	0.862982	-6.4969	6.65357	7.37404	5.67352	5.86209	5.15353	4.59785	4.62703	4.81991	5.24066
Ptp.4280.1.S1_at	DN499557	eugene3.00102468	AT5G04770	similar to CAT7 (CATIONIC AMINO ACID TRANSPORTER 7), cationic amino acid transporter [Arabidopsis thaliana] (TAIR:AT3G10600.1); similar to Amino acid permease family protein, expressed [Oryza sativa (japonica cultivar-group)] (GB:ABA96501.1); similar to Os11g0155500 [Oryza sativa (japonica cultivar-group)] (GB:NP_001065789.1); similar to amino acid transporter-like protein [Oryza sativa (japonica…	ATCAT6/CAT6 (CATIONIC AMINO ACID TRANSPORTER 6); amino acid transporter/ cationic amino acid transporter	Transporter for essential amino acids, with preference for large, neutral and cationic amino acids. Expressed in sink tissues. Induced during infestation of roots by the plant parasitic root-knot nematode, Meloidogyne incognita. Localized in the plasma membrane.	Potri.010G241000	AT5G04770	cationic amino acid transporter 6	6.41624	0.0358751	5.17231	0.124534	7.3919	0.600574	7.19033	0.362504	5.1658	0.14137	4.92697	0.329442	8.62969e-07	0.000430339	0.0196494	DEG	1.24393	4.82734	0.15802	0.449444	0.785502	ns	0.20157	0.782235	-6.34082	0.372534	0.673469	ns	0.238827	0.926821	-6.43951	6.44161	6.39087	5.26037	5.08425	7.81657	6.96723	7.44666	6.934	5.06584
Ptp.6665.1.S1_at	DN488282	eugene3.00101385					Potri.010G144600	NA	NA	9.95237	0.0661038	8.7127	0.102714	6.59656	0.150984	5.13992	0.0533175	6.75682	0.0439042	6.78224	0.331139	2.1872e-11	5.45178e-06	0.00151092	DEG	1.23968	7.77849	4.44888	1.04169e-06	0.000418127	DEG	1.45664	9.13988	6.04127	0.875986	0.955247	ns	-0.0254155	-0.159472	-6.87075	9.99911	9.90563	8.78533	8.64006	6.4898	6.70332	5.17762	5.10222	6.78787
PtpAffx.78778.1.S1_at	BU885332	NA					Potri.013G107500	NA	NA	8.36454	0.195568	7.12608	0.209855	7.97091	0.130028	6.79858	0.175551	8.48109	0.03154	8.53398	0.106894	2.66519e-07	4.66792e-06	0.00138488	DEG	1.23846	7.89945	4.59794	8.08085e-06	0.00171127	DEG	1.17232	7.47758	4.06711	0.741773	0.900563	ns	-0.0528865	-0.337333	-6.82361	8.22625	8.50282	6.97769	7.27447	8.06285	7.87896	6.92272	6.67445	8.50339
PtpAffx.140157.1.A1_at	CV268513	fgenesh4_pg.C_LG_X001058	AT5G24910	similar to CYP714A2 (cytochrome P450, family 714, subfamily A, polypeptide 2), oxygen binding [Arabidopsis thaliana] (TAIR:AT5G24900.1); similar to Os07g0681300 [Oryza sativa (japonica cultivar-group)] (GB:NP_001060652.1); similar to Os12g0119000 [Oryza sativa (japonica cultivar-group)] (GB:NP_001066011.1); similar to putative cytochrome P450 [Lolium ri (GB:AAK38085.1); contains InterPro domain E…	CYP714A1 (cytochrome P450, family 714, subfamily A, polypeptide 1); oxygen binding	member of CYP714A	Potri.010G116300	AT5G24910	cytochrome P450, family 714, subfamily A, polypeptide 1	5.4414	0.0194752	4.2032	0.198402	4.03956	0.0747771	4.16555	0.0810915	4.04317	0.248481	4.30513	0.258318	1.77029e-05	8.6296e-06	0.00200321	DEG	1.2382	7.42814	4.00597	0.464539	0.794361	ns	-0.125987	-0.755814	-6.36145	0.142389	0.414252	ns	-0.261964	-1.57156	-5.68179	5.45517	5.42763	4.06291	4.34349	3.98669	4.09244	4.22289	4.10821	3.86746
Ptp.4634.1.S1_s_at	CF230082	grail3.0025002201	AT2G36830	Identical to Aquaporin TIP1.1 (Tonoplast intrinsic protein 1.1) (Gamma-tonoplast intrinsic protein) (Gamma-TIP) (Aquaporin-TIP) (Tonoplast intrinsic protein, root-specific RB7) (TIP1.1) [Arabidopsis Thaliana] (GB:P25818;GB:P21652;GB:Q42075;GB:Q8L5T8); similar to TIP2 (TONOPLAST INTRINSIC PROTEIN 2), water channel [Arabidopsis thaliana] (TAIR:AT3G26520.1); similar to tonoplast intrinsic protein bo…	GAMMA-TIP (Tonoplast intrinsic protein (TIP) gamma); water channel	encodes a tonoplast intrinsic protein, which functions as water channel. highly expressed in root, stem, cauline leaves and flowers.	Potri.016G098200	AT2G36830	gamma tonoplast intrinsic protein	9.53988	0.230046	8.30231	0.138445	9.92153	0.189262	9.08745	0.4812	8.7436	0.0369665	9.97666	0.355908	4.50997e-05	0.000161439	0.0111273	DEG	1.23757	5.42477	1.13141	0.00336237	0.0696201	ns	0.834077	3.65609	-1.924	0.000166633	0.00667108	DEG	-1.23306	-5.40498	0.936501	9.70255	9.37721	8.20441	8.4002	9.7877	10.0554	8.74719	9.42771	8.71746
Ptp.1885.1.S1_at	CK092721	fgenesh4_pg.C_LG_XII000450,eugene3.00150326	AT1G18370	similar to TES (TETRASPORE), microtubule motor [Arabidopsis thaliana] (TAIR:AT3G43210.1); similar to kinesin-like protein NACK1 [Nicotiana tabacum] (GB:BAB86283.1); similar to kinesin heavy chain [Zea mays] (GB:AAK91813.1); similar to kinesin-like protein NACK2 [Nicotiana tabacum] (GB:BAB86284.1); contains InterPro domain Kinesin, motor region; (InterPro:IPR001752)	HIK (HINKEL); microtubule motor	Mutant has cytokinesis defects; seedling lethal		NA	NA	5.83366	0.573603	4.5966	0.333882	3.59321	0.48161	3.46882	0.0599018	3.19474	0.0225587	3.27616	0.41126	6.02263e-06	0.0011252	0.0350351	DEG	1.23706	4.26831	-0.796747	0.675499	0.896776	ns	0.124387	0.429182	-6.56148	0.783627	0.919046	ns	-0.0814155	-0.280913	-6.84218	6.23926	5.42806	4.83269	4.36051	3.93376	3.25266	3.42646	3.51118	3.21069
Ptp.2420.1.S1_at	CK093267	NA						AT1G35710	Protein kinase family protein with leucine-rich repeat domain	7.99616	0.375251	6.75964	0.0263536	6.54281	0.274581	6.41705	0.140653	6.42051	0.161616	6.41164	0.0645319	1.29245e-05	2.71454e-05	0.00391722	DEG	1.23651	6.59985	2.88995	0.514949	0.82317	ns	0.125762	0.67125	-6.42313	0.963021	0.987206	ns	0.008872	0.047354	-6.88318	7.73082	8.2615	6.74101	6.77828	6.34865	6.73697	6.5165	6.31759	6.30623
PtpAffx.99963.1.A1_at	BP932879	gw1.VIII.935.1,gw1.X.6482.1	AT2G01630	Identical to Putative glucan endo-1,3-beta-glucosidase 3 precursor (EC 3.2.1.39) ((1->3)-beta-glucan endohydrolase 3) ((1->3)-beta-glucanase 3) (Beta- 1,3-endoglucanase 3) (Beta-1,3-glucanase 3) [Arabidopsis Thaliana] (GB:Q9ZU91); similar to glycosyl hydrolase family 17 protein [Arabidopsis thaliana] (TAIR:AT1G66250.1); similar to Os03g0221500 [Oryza sativa (japonica cultivar-group)] (GB:NP_00104…	glycosyl hydrolase family 17 protein / beta-1,3-glucanase, putative		Potri.010G108500	AT2G01630	O-Glycosyl hydrolases family 17 protein	9.38319	0.342266	8.1551	0.0846396	7.26555	0.0315184	6.75608	0.049793	7.52768	0.0345695	7.35296	0.22699	4.75071e-08	9.37472e-06	0.0021089	DEG	1.22809	7.36613	3.92581	0.0101197	0.12999	ns	0.509475	3.05584	-3.00717	0.315585	0.623526	ns	0.174718	1.04796	-6.32102	9.14117	9.62521	8.21495	8.09525	7.28784	7.24326	6.79129	6.72087	7.55213
Ptp.5922.1.S1_s_at	CV260547	estExt_fgenesh4_pm.C_LG_I0202	AT3G26740	similar to light regulated protein-like protein [Thellun (GB:AAM19704.1); contains InterPro domain Light regulated Lir1; (InterPro:IPR009856)	CCL (CCR-LIKE)	transcripts are differentially regulated at the level of mRNA stability at different times of day controlled by the circadian clock. mRNAs are targets of the mRNA degradation pathway mediated by the downstream (DST) instability determinant.	Potri.001G066400	AT3G26740	CCR-like	11.8326	0.347502	10.6051	0.0601972	8.4471	0.346258	8.9736	0.630934	12.7024	0.182382	11.9215	0.400147	2.00893e-08	0.00114858	0.0353218	DEG	1.22748	4.2566	-0.817153	0.0932053	0.413525	ns	-0.526499	-1.82577	-5.09552	0.0192333	0.132086	ns	0.78087	2.70786	-3.83085	12.0783	11.5869	10.6477	10.5625	8.20226	8.69194	8.52746	9.41974	12.8313
PtpAffx.216918.1.S1_at	pmrna31990	gw1.155.172.1	AT3G30380	similar to unknown protein [Arabidopsis thaliana] (TAIR:AT3G01690.1); similar to Esterase/lipase/thioesterase [Medicago truncatula] (GB:ABD32255.1); contains InterPro domain Esterase/lipase/thioesterase; (InterPro:IPR000379); contains InterPro domain Alpha/beta hydrolase fold-1; (InterPro:IPR000073)			Potri.017G102500	AT3G30380	alpha/beta-Hydrolases superfamily protein	6.36057	0.460288	5.13339	0.198604	6.10149	0.145626	4.50104	0.696044	5.7165	0.0823044	4.54955	0.258621	8.83002e-05	0.00112861	0.0350351	DEG	1.22718	4.26659	-0.799745	0.000129321	0.0104559	DEG	1.60045	5.56433	1.32511	0.001634	0.0289941	DEG	1.16695	4.05718	-1.38156	6.68604	6.0351	4.99295	5.27382	6.20446	5.99852	4.99322	4.00887	5.7747
PtpAffx.4042.1.S1_at	CV241460	grail3.0016008701	AT3G62550	similar to ethylene-responsive protein, putative [Arabidopsis thaliana] (TAIR:AT1G09740.1); similar to universal stress protein family [Medicago truncatula] (GB:ABE78101.1); contains InterPro domain Universal stress protein (Usp); (InterPro:IPR006015); contains InterPro domain UspA; (InterPro:IPR006016)	universal stress protein (USP) family protein		Potri.013G009800	AT3G62550	Adenine nucleotide alpha hydrolases-like superfamily protein	8.18717	0.0694715	6.96482	0.0443405	7.47064	0.100421	8.88627	0.524943	8.63683	0.0861724	7.92787	0.169026	5.76176e-06	5.7534e-05	0.00607592	DEG	1.22235	6.08932	2.15166	1.43619e-05	0.0025057	DEG	-1.41564	-7.05218	3.50356	0.00421695	0.052255	ns	0.708966	3.53181	-2.33431	8.23629	8.13805	6.99617	6.93346	7.39963	7.54164	9.25746	8.51508	8.69776
PtpAffx.159450.1.A1_at	CV272480	gw1.VIII.1637.1	AT4G36920	Identical to Floral homeotic protein APETALA2 (AP2) [Arabidopsis Thaliana] (GB:P47927;GB:Q8L7P9); similar to AP2 domain-containing transcription factor, putative [Arabidopsis thaliana] (TAIR:AT5G67180.1); similar to AP2-like transcriptional factor [Brassica rapa] (GB:AAX47049.1); contains InterPro domain Pathogenesis-related transcriptional factor and ERF; (InterPro:IPR001471)	AP2 (APETALA 2); transcription factor	Encodes a floral homeotic gene, a member of the AP2/EREBP (ethylene responsive element binding protein) class of transcription factors and is involved in the specification of floral organ identity, establishment of floral meristem identity, suppression of floral meristem indeterminancy, and development of the ovule and seed coat. AP2 also has a role in controlling seed mass. Dominant negative all…	Potri.008G045300	AT2G28550	related to AP2.7	8.91528	0.132899	7.69444	0.0492825	9.003	0.0717312	7.97899	0.299141	9.06273	0.14926	9.1145	0.156922	2.64848e-06	7.41894e-06	0.00183718	DEG	1.22084	7.54223	4.15205	4.04227e-05	0.00487925	DEG	1.02401	6.32624	2.48184	0.754634	0.906481	ns	-0.0517785	-0.319883	-6.82971	9.00925	8.8213	7.72928	7.65959	9.05373	8.95228	8.19052	7.76747	9.16827
PtpAffx.6061.1.S1_at	AJ772482	estExt_fgenesh4_pg.C_LG_V1641	AT2G30600	similar to BTB/POZ domain-containing protein [Arabidopsis thaliana] (TAIR:AT2G46260.1); similar to unknown protein [Oryza sativa (japonica cultivar-group)] (GB:AAV43802.1); contains InterPro domain BTB/Kelch-associated; (InterPro:IPR011705); contains InterPro domain Coagulation factor 5/8 type, C-terminal; (InterPro:IPR000421); contains InterPro domain BTB; (InterPro:IPR000210); contains InterPro…	BTB/POZ domain-containing protein		Potri.005G251300	AT2G30600	BTB/POZ domain-containing protein	6.27634	0.38967	5.0576	0.0780061	5.80253	0.192506	5.7853	0.220453	10.8516	0.101225	9.75677	0.34535	1.00155e-11	8.87085e-05	0.00782578	DEG	1.21874	5.80556	1.72423	0.935969	0.98221	ns	0.017227	0.0820622	-6.65539	0.000226431	0.00829206	DEG	1.0948	5.21516	0.624278	6.55188	6.0008	5.00244	5.11276	5.66641	5.93865	5.94118	5.62942	10.9231
PtpAffx.20319.1.S1_at	BI138876	grail3.0002064402	AT1G19850	Identical to Auxin response factor 5 (Transcription factor MONOPTEROS) (Auxin- responsive protein IAA24) (ARF5) [Arabidopsis Thaliana] (GB:P93024;GB:O64965;GB:Q9FXI3); similar to ARF6 (AUXIN RESPONSE FACTOR 6) [Arabidopsis thaliana] (TAIR:AT1G30330.2); similar to hypothetical transcription factor [Prunus persica] (GB:AAO14628.1); similar to putative auxin response factor 7a [Oryza sativa (japonic…	MP (MONOPTEROS); transcription factor	Encodes a transcription factor (IAA24) mediating embryo axis formation and vascular development. Similar to AUXIN RESPONSIVE FACTOR 1 (ARF1) shown to bind to auxin responsive elements (AREs), and to the maize transcriptional activator VIVIPAROUS 1( VP1). In situ hybridization shows expression in provascular tissue of embryos, the emerging shoot primordia, then is restricted to provascular tissue,…	Potri.005G236700	AT1G19850	Transcriptional factor B3 family protein / auxin-responsive factor AUX/IAA-related	6.65662	0.420633	5.43813	0.0488647	5.91466	0.146904	5.86903	0.115492	6.4486	0.0452499	5.6618	0.0541793	0.000127144	1.74195e-05	0.00303737	DEG	1.21849	6.91304	3.32361	0.800165	0.941005	ns	0.0456325	0.258893	-6.62332	0.000800222	0.0183032	DEG	0.786805	4.46389	-0.659066	6.35919	6.95405	5.40358	5.47268	6.01854	5.81078	5.78736	5.95069	6.41661
Ptp.4725.1.S1_s_at	BP928727	eugene3.00181092	AT1G15690	Identical to Pyrophosphate-energized vacuolar membrane proton pump 1 (EC 3.6.1.1) (Pyrophosphate-energized inorganic pyrophosphatase 1) (H(+)-PPase 1) (Vacuolar proton pyrophosphatase 1) (Vacuolar proton pyrophosphatase 3) (AVP1) [Arabidopsis Thaliana] (GB:P31414;GB:O80390;GB:Q41919;GB:Q41920;GB:Q56WP6;GB:Q8RY20;GB:Q8VZE3); similar to vacuolar-type H+-translocating inorganic pyrophosphatase, puta…	AVP1 (vacuolar-type H+-pumping pyrophosphatase 1); ATPase	Encodes a H(+)-translocating (pyrophosphate-energized) inorganic pyrophosphatase (H(+)-PPase; EC 3.6.1.1) located in the vacuolar membrane. Expression is found in all tissues examined, including meristems and floral organ primordium. Expression is particularly enhanced in pollen, and is repressed by light. Over expression and loss of function phenotypes suggest AVP1 is involved in regulation of a…	Potri.018G119500	AT1G15690	Inorganic H pyrophosphatase family protein	6.30701	0.186716	5.09334	0.351947	8.21264	0.324283	8.15019	0.309563	7.48712	0.00641846	7.68342	0.163182	3.10335e-08	0.000103032	0.00859718	DEG	1.21367	5.70914	1.5762	0.774012	0.932104	ns	0.0624535	0.293783	-6.6131	0.374243	0.674716	ns	-0.196299	-0.923397	-6.44268	6.17498	6.43904	4.84448	5.3422	7.98334	8.44195	7.9313	8.36908	7.49165
PtpAffx.32661.2.S1_a_at	AJ769811	estExt_Genewise1_v1.C_860386	AT3G61220	similar to short-chain dehydrogenase/reductase (SDR) family protein [Arabidopsis thaliana] (TAIR:AT2G24190.1); similar to Short-chain dehydrogenase/reductase SDR [Medicago truncatula] (GB:ABD28440.1); contains InterPro domain Short-chain dehydrogenase/reductase SDR; (InterPro:IPR002198); contains InterPro domain Glucose/ribitol dehydrogenase; (InterPro:IPR002347)	short-chain dehydrogenase/reductase (SDR) family protein		Potri.004G235500	AT3G61220	NAD(P)-binding Rossmann-fold superfamily protein	5.55059	0.0205741	4.3401	0.00801498	11.7119	0.369049	11.3485	0.348902	4.95584	0.103444	5.22508	0.100748	5.94792e-14	3.80509e-05	0.00474	DEG	1.21048	6.36735	2.55859	0.0804166	0.385645	ns	0.36344	1.91176	-4.96376	0.182477	0.473126	ns	-0.269242	-1.41626	-5.89083	5.53604	5.56513	4.34577	4.33444	11.9729	11.451	11.5952	11.1018	5.02898
PtpAffx.572.3.S1_a_at	BU870896	eugene3.00101225	AT1G25560	similar to RAV2 (REGULATOR OF THE ATPASE OF THE VACUOLAR MEMBRANE), DNA binding / transcription factor [Arabidopsis thaliana] (TAIR:AT1G68840.1); similar to DNA binding protein Rav [Capsicum annuum] (GB:AAQ05799.1); contains InterPro domain Pathogenesis-related transcriptional factor and ERF; (InterPro:IPR001471); contains InterPro domain Nucleic acid-binding, OB-fold; (InterPro:IPR008994); conta…	AP2 domain-containing transcription factor, putative		Potri.010G129200	AT1G25560	AP2/B3 transcription factor family protein	8.09402	0.33192	6.88373	0.0706782	6.03519	0.0492309	6.51934	0.637402	9.03316	0.0608547	7.26512	0.348834	9.6292e-07	0.000569649	0.0232416	DEG	1.21028	4.66175	-0.120659	0.0871807	0.400781	ns	-0.484149	-1.86484	-5.03605	2.0125e-05	0.00158739	DEG	1.76804	6.81012	3.0859	8.32872	7.85931	6.93371	6.83375	6.00038	6.07	6.97005	6.06863	9.07619
PtpAffx.221469.1.S1_s_at	pmrna38366	estExt_fgenesh4_pm.C_LG_XVIII0344,fgenesh4_pg.C_scaffold_4470000001	AT5G48930	similar to transferase family protein [Arabidopsis thaliana] (TAIR:AT5G57840.1); similar to hydroxycinnamoyl transferase [Nicotiana tabacum] (GB:CAD47830.1); similar to Alcohol acyl-transferase [Prunus mume] (GB:BAE48668.1); similar to hydroxycinnamoyl transferase [Coffea arabica] (GB:CAJ40778.1); contains InterPro domain Transferase; (InterPro:IPR003480)	transferase family protein	At5g48930 has been shown to encode for the hydroxycinnamoyl-Coenzyme A shikimate/quinate hydroxycinnamoyltransferase (HCT) both synthesizing and catabolizing the hydroxycinnamoylesters (coumaroyl/caffeoyl shikimate and quinate) involved in the phenylpropanoid pathway. Influence on the accumulation of flavonoids which in turn inhibit auxin transport and reduce plant growth.	Potri.018G105500	AT5G48930	hydroxycinnamoyl-CoA shikimate/quinate hydroxycinnamoyl transferase	9.16105	0.0424753	7.96058	0.158371	4.9374	0.451942	5.36625	0.121372	9.89183	0.192402	10.0869	0.417345	5.29325e-11	0.000194988	0.0121949	DEG	1.20048	5.30731	0.944157	0.0826396	0.390381	ns	-0.428851	-1.89595	-4.98822	0.405585	0.699669	ns	-0.195077	-0.862433	-6.49737	9.13102	9.19109	7.84859	8.07256	4.61783	5.25697	5.45207	5.28043	9.75577
PtpAffx.204340.1.S1_s_at	pmrna8538	estExt_Genewise1_v1.C_LG_IV1427	AT4G35190	similar to unknown protein [Arabidopsis thaliana] (TAIR:AT2G37210.1); similar to Conserved hypothetical protein 730 [Medicago truncatula] (GB:ABD32794.1); contains InterPro domain Conserved hypothetical protein 730; (InterPro:IPR005269)			Potri.004G181800	AT4G35190	Putative lysine decarboxylase family protein	5.4152	0.0510604	4.21724	0.00367082	4.22282	0.467982	3.82812	0.107105	3.65249	0.0670669	3.72454	0.068844	5.44833e-06	2.74333e-05	0.00392719	DEG	1.19796	6.59251	2.87961	0.0509108	0.30816	ns	0.394696	2.17205	-4.54704	0.698791	0.881245	ns	-0.0720505	-0.396501	-6.80058	5.3791	5.45131	4.21465	4.21984	3.89191	4.55373	3.90386	3.75239	3.60507
Ptp.880.1.A1_at	CK090130	gw1.57.228.1,estExt_Genewise1_v1.C_LG_VII3407	AT4G36690	similar to U2 snRNP auxiliary factor large subunit, putative [Arabidopsis thaliana] (TAIR:AT1G60900.1); similar to transposon protein, putative, CACTA, En/Spm sub-class, expressed [Oryza sativa (japonica cultivar-group)] (GB:ABA95281.2); similar to U2 snRNP auxiliary factor, large subunit [Nicotiana plumba (GB:CAA77136.1); similar to U2 snRNP auxiliary factor, large subunit [Nicotiana plumba (GB:…	ATU2AF65A; RNA binding		Potri.005G125500	AT4G36690	U2 snRNP auxilliary factor, large subunit, splicing factor	8.0494	0.0307969	6.85179	0.0476195	7.23998	0.06226	7.06419	0.357657	8.12667	0.00760059	7.87684	0.0316911	6.47758e-06	5.85145e-06	0.00157487	DEG	1.19761	7.72379	4.38083	0.279329	0.663087	ns	0.175799	1.13378	-6.00848	0.133458	0.40016	ns	0.249831	1.61124	-5.62609	8.02763	8.07118	6.88546	6.81812	7.19596	7.28401	6.81128	7.31709	8.13204
PtpAffx.41681.1.A1_at	CV272943	fgenesh4_pm.C_LG_I000764	AT3G63530	similar to zinc finger (C3HC4-type RING finger) family protein [Arabidopsis thaliana] (TAIR:AT3G19910.1); similar to Os03g0173900 [Oryza sativa (japonica cultivar-group)] (GB:NP_001049123.1); similar to OSIGBa0111L12.9 [Oryza sativa (indica cultivar-group)] (GB:CAH67282.1); similar to hypothetical protein [Cicer arietinum] (GB:CAC10211.1); contains InterPro domain Zinc finger, RING-type; (InterPr…	BB (BIG BROTHER); protein binding / zinc ion binding	Encodes a novel E3 ubiquitin ligase that acts as a central negative regulator of Arabidopsis floral organ size. Organ size is limited by restricting the period of proliferative growth, rather than the rate of growth and appears to act in a novel pathway, independent of ANT and JAG. Both mRNA and protein are expressed in all actively growing regions of the plant and the vasculature and the protein…	Potri.001G267700	AT3G63530	RING/U-box superfamily protein	7.63295	0.49312	6.43586	0.133287	3.56379	0.128489	3.67649	0.158169	3.63295	0.0965979	3.16372	0.271401	2.33592e-10	0.000115509	0.00932875	DEG	1.19708	5.63607	1.46308	0.605513	0.867727	ns	-0.112697	-0.530594	-6.51057	0.0476453	0.225636	ns	0.469224	2.20919	-4.6957	7.28426	7.98163	6.53011	6.34162	3.47293	3.65464	3.78833	3.56464	3.56464
PtpAffx.38964.1.S1_at	DN490095	eugene3.42360001						AT5G40010	AAA-ATPase 1	4.27556	0.77024	3.07934	0.356423	6.50917	0.110541	6.45652	0.435884	7.2585	0.0486412	6.7435	0.083617	5.48594e-08	0.00194578	0.0487435	DEG	1.19622	3.9593	-1.33969	0.864602	0.961061	ns	0.0526505	0.174265	-6.6428	0.11436	0.368053	ns	0.514997	1.70456	-5.49165	3.73091	4.8202	2.82731	3.33137	6.431	6.58733	6.76473	6.1483	7.2241
PtpAffx.14592.1.S1_at	CF232800	NA					Potri.010G249700	AT3G21215	RNA-binding (RRM/RBD/RNP motifs) family protein	8.07094	0.0239603	6.87778	0.0912941	7.33179	0.211315	7.5732	0.0804425	8.00662	0.0920953	7.78149	0.136276	1.91755e-05	2.33005e-06	0.000894347	DEG	1.19317	8.45747	5.26086	0.113102	0.450615	ns	-0.241411	-1.71118	-5.26578	0.136891	0.405424	ns	0.225122	1.59572	-5.64798	8.08789	8.054	6.81323	6.94233	7.48121	7.18237	7.51632	7.63008	8.07174
Ptp.1009.1.A1_at	CK090033	NA					Potri.016G057700	AT3G10140	RECA homolog 3	7.26106	0.560165	6.06892	0.0685696	5.13127	0.063692	5.19154	0.119599	6.43621	0.102567	6.08776	0.18905	3.29338e-06	0.000117503	0.00940559	DEG	1.19215	5.62517	1.44614	0.781022	0.934115	ns	-0.060272	-0.284395	-6.61598	0.126428	0.388917	ns	0.348442	1.64413	-5.57923	6.86496	7.65716	6.1174	6.02043	5.08623	5.1763	5.10697	5.27611	6.36368
PtpAffx.206976.1.S1_at	pmrna13825	fgenesh4_pg.C_LG_VII000216	AT1G58210	similar to kinase interacting family protein [Arabidopsis thaliana] (TAIR:AT1G09720.1); similar to unknown [Lycopersicon esculentum] (GB:AAK84476.1); contains InterPro domain KIP1-like; (InterPro:IPR011684)	EMB1674 (EMBRYO DEFECTIVE 1674)		Potri.007G124300	AT1G58210	kinase interacting family protein	5.16076	0.138011	3.97135	0.101874	3.56108	0.0912944	3.48293	0.28238	3.56012	0.181623	4.05702	0.00650208	1.86431e-06	8.02107e-06	0.00190581	DEG	1.18941	7.48318	4.07667	0.631955	0.878631	ns	0.078146	0.491655	-6.53134	0.00888609	0.082051	ns	-0.496901	-3.12626	-3.07507	5.06317	5.25835	3.89931	4.04338	3.62563	3.49652	3.6826	3.28326	3.43169
PtpAffx.102238.1.A1_at	CV232463	eugene3.00141483	AT1G02960	similar to unknown protein [Arabidopsis thaliana] (TAIR:AT1G02965.1); similar to conserved hypothetical protein [Medicago truncatula] (GB:ABE92670.1)			Potri.T034800	AT1G02960	unknown protein; BEST Arabidopsis thaliana protein match is: unknown protein (TAIR:AT1G02965.1); Has 100 Blast hits to 99 proteins in 48 species: Archae - 0; Bacteria - 4; Metazoa - 26; Fungi - 13; Plants - 29; Viruses - 0; Other Eukaryotes - 28 (source: NCBI BLink).	7.71657	0.536936	6.5279	0.28428	6.15512	0.140199	6.03166	0.0975214	5.56338	0.0946844	5.96616	0.0402674	8.5393e-06	0.000148384	0.0106626	DEG	1.18867	5.47762	1.215	0.580063	0.856641	ns	0.123453	0.568895	-6.48867	0.0885039	0.318677	ns	-0.402772	-1.85605	-5.26401	7.3369	8.09624	6.72892	6.32689	6.05598	6.25425	6.10062	5.96271	5.63034
Ptp.1545.1.S1_at	CX660078	eugene3.00130182	AT1G62600	similar to flavin-containing monooxygenase family protein / FMO family protein [Arabidopsis thaliana] (TAIR:AT1G63370.1); similar to flavin-containing monooxygenase family protein / FMO family protein [Arabidopsis thaliana] (TAIR:AT1G62620.1); similar to FMO-like protein [Thellun (GB:ABJ98059.1); contains InterPro domain NAD-binding site; (InterPro:IPR000205); contains InterPro domain Pyridine nu…	flavin-containing monooxygenase family protein / FMO family protein			AT1G63370	Flavin-binding monooxygenase family protein	8.79461	0.236227	7.60663	0.120791	7.09267	0.130524	7.0149	0.00509943	7.33603	0.0302331	6.41177	0.234157	1.19231e-07	7.1763e-06	0.00179885	DEG	1.18798	7.56749	4.18415	0.629391	0.877398	ns	0.0777695	0.495395	-6.52941	7.81797e-05	0.00396797	DEG	0.924265	5.88761	1.70703	8.62757	8.96164	7.69204	7.52121	7.00038	7.18497	7.0113	7.01851	7.31466
PtpAffx.22899.2.S1_at	CK106010	estExt_fgenesh4_pg.C_290211	AT4G17900	similar to zinc-binding family protein [Arabidopsis thaliana] (TAIR:AT1G32700.1); similar to Zinc finger, B-box [Medicago truncatula] (GB:ABE79196.1); contains InterPro domain Protein of unknown function DUF597; (InterPro:IPR006734)	zinc-binding family protein			NA	NA	11.7426	0.245078	10.5556	0.246389	11.8224	0.111285	11.87	0.205023	12.8266	0.11632	12.0784	0.542211	2.03084e-05	0.000255964	0.0143295	DEG	1.18703	5.14013	0.674101	0.840204	0.953694	ns	-0.047599	-0.206115	-6.63635	0.00720845	0.0723265	ns	0.748158	3.23971	-2.86807	11.5694	11.9159	10.7298	10.3814	11.7437	11.9011	11.725	12.015	12.9088
PtpAffx.143284.1.S1_at	CK107370	grail3.0634000501,estExt_Genewise1_v1.C_LG_X3208	AT1G16880	similar to ACT domain-containing protein [Arabidopsis thaliana] (TAIR:AT5G04740.1); similar to unnamed protein product [Ostreococcus tauri] (GB:CAL58487.1); similar to Os08g0242700 [Oryza sativa (japonica cultivar-group)] (GB:NP_001061342.1); similar to Os12g0152700 [Oryza sativa (japonica cultivar-group)] (GB:NP_001066177.1); contains domain Regulatory domain in the aminoacid metabolism (SSF5502…	uridylyltransferase-related		Potri.010G248700	AT1G16880	uridylyltransferase-related	10.5534	0.192642	9.36863	0.265499	10.5742	0.0371196	10.2625	0.0331571	12.1779	0.0874274	12.3292	0.15026	1.77224e-09	7.01775e-06	0.00176632	DEG	1.18472	7.58449	4.2057	0.0695365	0.358646	ns	0.311691	1.99543	-4.83256	0.352083	0.65631	ns	-0.15131	-0.968682	-6.39996	10.4171	10.6896	9.55637	9.1809	10.6004	10.5479	10.239	10.2859	12.2397
PtpAffx.201040.1.S1_s_at	pmrna2037	gw1.I.3053.1,gw1.10732.4.1,fgenesh4_pm.C_scaffold_376000002,fgenesh4_pm.C_scaffold_422000001	ATCG00270	Identical to Photosystem II D2 protein (Photosystem Q(A) protein) (PSII D2 protein) (psbD) [Arabidopsis Thaliana] (GB:P56761); similar to photosystem II protein D2 [Spinacia oleracea] (GB:NP_054928.1); similar to photosystem II protein D2 [Nandina domestica] (GB:YP_740645.1); similar to photosystem II protein D2 [Glycine max] (GB:YP_538760.1); contains InterPro domain Photosynthetic reaction cent…		PSII D2 protein	Potri.001G331000	ATCG00270	photosystem II reaction center protein D	6.63931	0.0366587	5.45615	0.425323	6.4242	0.877228	8.36012	0.397583	12.4135	0.166301	12.6723	0.03429	8.9382e-11	0.0038079	0.0715369	ns	1.18316	3.58772	-2.00271	8.02804e-05	0.00757337	DEG	-1.93592	-5.87034	1.80019	0.448014	0.732115	ns	-0.2588	-0.784767	-6.56227	6.61339	6.66523	5.15541	5.7569	7.0445	5.80391	8.07899	8.64125	12.2959
PtpAffx.5796.1.A1_at	CX185221	estExt_Genewise1_v1.C_LG_I7755	AT1G27290	similar to conserved hypothetical protein [Medicago truncatula] (GB:ABE92577.1); contains InterPro domain Penicillin-binding protein, transpeptidase fold; (InterPro:IPR012338)			Potri.001G058100	AT1G27290	unknown protein; FUNCTIONS IN: molecular_function unknown; INVOLVED IN: biological_process unknown; EXPRESSED IN: 25 plant structures; EXPRESSED DURING: 15 growth stages; Has 44 Blast hits to 44 proteins in 12 species: Archae - 0; Bacteria - 0; Metazoa - 0; Fungi - 0; Plants - 44; Viruses - 0; Other Eukaryotes - 0 (source: NCBI BLink).	6.67324	0.387257	5.49332	0.201431	6.41086	0.106489	6.17698	0.440109	8.16225	0.201159	6.88054	0.555447	1.64952e-05	0.00107293	0.0339982	DEG	1.17992	4.29545	-0.749535	0.411419	0.761802	ns	0.233884	0.851445	-6.28378	0.000565521	0.0145926	DEG	1.28171	4.66602	-0.306707	6.94708	6.39941	5.63576	5.35089	6.33556	6.48616	5.86578	6.48818	8.3045
PtpAffx.1066.2.S1_a_at	CV247148	grail3.0025002201	AT2G36830	Identical to Aquaporin TIP1.1 (Tonoplast intrinsic protein 1.1) (Gamma-tonoplast intrinsic protein) (Gamma-TIP) (Aquaporin-TIP) (Tonoplast intrinsic protein, root-specific RB7) (TIP1.1) [Arabidopsis Thaliana] (GB:P25818;GB:P21652;GB:Q42075;GB:Q8L5T8); similar to TIP2 (TONOPLAST INTRINSIC PROTEIN 2), water channel [Arabidopsis thaliana] (TAIR:AT3G26520.1); similar to tonoplast intrinsic protein bo…	GAMMA-TIP (Tonoplast intrinsic protein (TIP) gamma); water channel	encodes a tonoplast intrinsic protein, which functions as water channel. highly expressed in root, stem, cauline leaves and flowers.	Potri.016G098200	AT2G36830	gamma tonoplast intrinsic protein	8.93231	0.0620644	7.75256	0.0634388	7.53372	0.121561	6.9834	0.440817	6.18988	0.121684	7.47229	0.194877	2.27422e-07	4.35441e-05	0.00514265	DEG	1.17976	6.27588	2.42601	0.0128268	0.148409	ns	0.550319	2.9275	-3.23762	1.97927e-05	0.00156966	DEG	-1.28241	-6.82194	3.10278	8.88842	8.9762	7.7077	7.79741	7.61968	7.44777	6.6717	7.29511	6.27593
PtpAffx.207686.1.S1_at	pmrna15257	fgenesh4_pg.C_LG_VIII000418	AT2G39490	similar to F-box family protein [Arabidopsis thaliana] (TAIR:AT1G61330.1); contains InterPro domain Cyclin-like F-box; (InterPro:IPR001810)	F-box family protein		Potri.008G050800	AT2G39490	F-box family protein	6.71631	0.194135	5.53672	0.324044	4.82619	0.252416	5.57888	0.390574	7.60485	0.236473	6.60284	0.203651	5.24034e-07	0.000225366	0.0133118	DEG	1.17959	5.21805	0.800482	0.00610897	0.0980836	ns	-0.752691	-3.32962	-2.51311	0.000844884	0.0189247	DEG	1.00202	4.43254	-0.714139	6.85358	6.57903	5.76585	5.30759	5.00467	4.6477	5.3027	5.85506	7.77207
PtpAffx.136160.1.A1_a_at	CV254407	eugene3.00070243	AT1G05270	similar to TraB family protein [Arabidopsis thaliana] (TAIR:AT2G32340.1); similar to unknown protein [Oryza sativa (japonica cultivar-group)] (GB:AAT93860.1); similar to Os05g0499500 [Oryza sativa (japonica cultivar-group)] (GB:NP_001055957.1); contains InterPro domain TraB determinant; (InterPro:IPR002816)	TraB family protein		Potri.007G121800	AT1G05270	TraB family protein	8.99384	0.290263	7.8153	0.183973	7.35182	0.447542	7.24514	0.0766385	6.9137	0.0032362	7.01946	0.0728908	2.74525e-06	8.10729e-05	0.00734019	DEG	1.17853	5.86395	1.81318	0.605371	0.867707	ns	0.106681	0.530806	-6.51045	0.608463	0.833501	ns	-0.105757	-0.526209	-6.73751	8.78859	9.19908	7.94539	7.68522	7.66828	7.03536	7.19095	7.29933	6.91141
PtpAffx.692.16.S1_at	CV272320	eugene3.00080685	AT4G14270	similar to ERD15 (EARLY RESPONSIVE TO DEHYDRATION 15) [Arabidopsis thaliana] (TAIR:AT2G41430.2); similar to Aldehyde dehydrogenase [Medicago truncatula] (GB:ABE94464.1)		Protein containing PAM2 motif which mediates interaction with the PABC domain of polyadenyl binding proteins.	Potri.008G074600	AT4G14270	Protein containing PAM2 motif which mediates interaction with the PABC domain of polyadenyl binding proteins.	8.32077	0.226714	7.14377	0.0872706	6.83922	0.0387417	6.60204	0.110773	8.79822	0.116337	8.10119	0.404466	2.03314e-07	3.54705e-05	0.0045477	DEG	1.177	6.41528	2.62757	0.220762	0.60361	ns	0.23718	1.29276	-5.82589	0.00259472	0.0385927	DEG	0.697028	3.79916	-1.84746	8.16046	8.48108	7.20548	7.08206	6.86661	6.81182	6.52371	6.68037	8.88048
PtpAffx.33864.1.S1_at	DN488347	gw1.155.172.1	AT3G30380	similar to unknown protein [Arabidopsis thaliana] (TAIR:AT3G01690.1); similar to Esterase/lipase/thioesterase [Medicago truncatula] (GB:ABD32255.1); contains InterPro domain Esterase/lipase/thioesterase; (InterPro:IPR000379); contains InterPro domain Alpha/beta hydrolase fold-1; (InterPro:IPR000073)			Potri.017G102500	AT3G30380	alpha/beta-Hydrolases superfamily protein	8.12696	0.363343	6.95059	0.203919	7.58629	0.190504	5.86088	0.0738939	6.85983	0.000986236	5.96028	0.243356	3.00122e-07	4.7164e-05	0.00537381	DEG	1.17636	6.22208	2.34743	1.05821e-06	0.000421998	DEG	1.72541	9.12616	6.02635	0.000483793	0.0132834	DEG	0.899548	4.75795	-0.148108	8.38388	7.87003	6.8064	7.09479	7.721	7.45158	5.80863	5.91313	6.86053
PtpAffx.613.1.A1_at	CV239280	gw1.XIV.1939.1	AT4G01460	similar to basic helix-loop-helix (bHLH) family protein [Arabidopsis thaliana] (TAIR:AT3G61950.1); similar to Os10g0376900 [Oryza sativa (japonica cultivar-group)] (GB:NP_001064473.1); similar to helix-loop-helix DNA-binding protein-like [Oryza sativa (japonica cultivar-group)] (GB:BAD19748.1); contains InterPro domain Helix-loop-helix DNA-binding; (InterPro:IPR011598); contains InterPro domain B…	basic helix-loop-helix (bHLH) family protein		Potri.014G106300	AT4G01460	basic helix-loop-helix (bHLH) DNA-binding superfamily protein	9.62695	0.301938	8.45318	0.120807	4.06103	0.263743	4.2899	0.289851	4.58378	0.124895	3.92502	0.237104	3.63258e-12	8.53281e-05	0.00759458	DEG	1.17377	5.83073	1.76263	0.278064	0.662224	ns	-0.228872	-1.13693	-6.00506	0.00678718	0.0697492	ns	0.65876	3.2724	-2.80835	9.41345	9.84045	8.5386	8.36776	3.87454	4.24753	4.08495	4.49486	4.49547
PtpAffx.133664.2.A1_a_at	CV267655	eugene3.00120140,eugene3.19090001,fgenesh4_pg.C_scaffold_383000001	AT1G51730	similar to RWD domain-containing protein [Solanum tuberosum] (GB:ABB16988.1); contains InterPro domain RWD; (InterPro:IPR006575)	RWD domain-containing protein			NA	NA	8.00918	0.591662	6.84165	0.20771	7.61554	0.0670078	7.093	0.0675719	6.51381	0.0823121	5.79996	0.0159356	4.97216e-06	0.000173963	0.0114878	DEG	1.16753	5.37814	1.05733	0.0333508	0.247543	ns	0.522538	2.40704	-4.15221	0.00659159	0.0685709	ns	0.713847	3.28829	-2.77932	7.59081	8.42755	6.98853	6.69478	7.66292	7.56815	7.04522	7.14078	6.57201
PtpAffx.15237.5.S1_a_at	CN523696	fgenesh4_pm.C_LG_I000009,estExt_Genewise1_v1.C_LG_III2625	AT3G13470	similar to chaperonin, putative [Arabidopsis thaliana] (TAIR:AT1G26230.1); similar to CPN60B (CHAPERONIN 60 BETA), ATP binding / protein binding / unfolded protein binding [Arabidopsis thaliana] (TAIR:AT1G55490.2); similar to ATP binding / protein binding / unfolded protein binding [Arabidopsis thaliana] (TAIR:AT5G56500.2); similar to RuBisCO large subunit-binding protein subunit beta, chloroplas…	chaperonin, putative		Potri.003G222400	AT3G13470	TCP-1/cpn60 chaperonin family protein	9.18492	0.0347816	8.01765	0.0418545	9.37531	0.0486408	9.3089	0.0293214	10.5668	0.0751037	10.5242	0.177055	1.51463e-09	1.00299e-06	0.000586637	DEG	1.16728	9.17297	6.05453	0.611417	0.870176	ns	0.0664035	0.521828	-6.51537	0.743825	0.901797	ns	0.042571	0.334542	-6.82461	9.16033	9.20952	7.98805	8.04724	9.34091	9.4097	9.28817	9.32964	10.6199
PtpAffx.208015.1.S1_s_at	pmrna15917	eugene3.00081129					Potri.008G121200	NA	NA	7.69214	0.0811441	6.52568	0.0893274	3.40537	0.0774635	3.3425	0.166364	3.61969	0.0759744	3.4937	0.0272173	5.98117e-13	1.37247e-06	0.000675767	DEG	1.16646	8.9016	5.76067	0.64017	0.881861	ns	0.062862	0.479719	-6.5374	0.355555	0.659315	ns	0.125989	0.961457	-6.40689	7.74951	7.63476	6.58884	6.46251	3.35059	3.46014	3.22487	3.46014	3.67341
PtpAffx.147926.1.S1_s_at	BU867804	eugene3.00181092	AT1G15690	Identical to Pyrophosphate-energized vacuolar membrane proton pump 1 (EC 3.6.1.1) (Pyrophosphate-energized inorganic pyrophosphatase 1) (H(+)-PPase 1) (Vacuolar proton pyrophosphatase 1) (Vacuolar proton pyrophosphatase 3) (AVP1) [Arabidopsis Thaliana] (GB:P31414;GB:O80390;GB:Q41919;GB:Q41920;GB:Q56WP6;GB:Q8RY20;GB:Q8VZE3); similar to vacuolar-type H+-translocating inorganic pyrophosphatase, puta…	AVP1 (vacuolar-type H+-pumping pyrophosphatase 1); ATPase	Encodes a H(+)-translocating (pyrophosphate-energized) inorganic pyrophosphatase (H(+)-PPase; EC 3.6.1.1) located in the vacuolar membrane. Expression is found in all tissues examined, including meristems and floral organ primordium. Expression is particularly enhanced in pollen, and is repressed by light. Over expression and loss of function phenotypes suggest AVP1 is involved in regulation of a…	Potri.018G119500	AT1G15690	Inorganic H pyrophosphatase family protein	6.35736	0.217345	5.19151	0.368176	8.26274	0.443694	8.78634	0.0214517	7.75773	0.031072	7.91846	0.0632048	1.04182e-08	0.000145277	0.0105942	DEG	1.16585	5.49092	1.23597	0.029955	0.233829	ns	-0.523602	-2.46607	-4.05083	0.463862	0.742695	ns	-0.160725	-0.756986	-6.58414	6.20367	6.51104	5.45185	4.93117	7.949	8.57648	8.77117	8.80151	7.7797
PtpAffx.8720.2.S1_at	CV233523	grail3.0185001502	AT4G18970	similar to GDSL-motif lipase/hydrolase family protein [Arabidopsis thaliana] (TAIR:AT5G45670.1); similar to GDSL-lipase protein [Capsicum annuum] (GB:AAX20033.1); similar to GDSL-lipase 1 [Capsicum annuum] (GB:AAZ23955.1); contains InterPro domain Lipolytic enzyme, G-D-S-L; (InterPro:IPR001087)	GDSL-motif lipase/hydrolase family protein		Potri.019G009200	AT1G29670	GDSL-like Lipase/Acylhydrolase superfamily protein	12.9278	0.222144	11.7636	0.0977038	3.00059	0.0183169	3.05214	0.0475961	3.08463	0.0941874	3.01635	0.0972753	2.27662e-17	2.55504e-06	0.000939598	DEG	1.16414	8.38184	5.17334	0.717041	0.912486	ns	-0.0515565	-0.371209	-6.58589	0.632002	0.846173	ns	0.0682755	0.491587	-6.75601	12.7707	13.0849	11.8327	11.6946	3.01354	2.98763	3.0858	3.01849	3.15123
Ptp.3891.1.S1_s_at	DN488936	estExt_fgenesh4_pg.C_LG_VIII1833	AT5G19190	similar to unknown protein [Arabidopsis thaliana] (TAIR:AT3G06070.1); similar to hypothetical protein MtrDRAFT_AC152499g26v1 [Medicago truncatula] (GB:ABE77806.1)			Potri.008G204100	AT3G06070	unknown protein; BEST Arabidopsis thaliana protein match is: unknown protein (TAIR:AT5G19190.1); Has 33 Blast hits to 33 proteins in 12 species: Archae - 0; Bacteria - 0; Metazoa - 1; Fungi - 0; Plants - 32; Viruses - 0; Other Eukaryotes - 0 (source: NCBI BLink).	10.0203	0.145733	8.85624	0.226466	5.92881	0.451926	3.89108	0.738493	5.16525	0.15656	4.68999	0.963853	1.62629e-08	0.0138203	0.150541	ns	1.1641	2.88711	-3.26077	0.000295011	0.0169799	DEG	2.03773	5.05384	0.501608	0.261665	0.568776	ns	0.475266	1.17872	-6.17977	10.1234	9.91729	9.01638	8.69611	5.60925	6.24837	3.36889	4.41327	5.05455
PtpAffx.505.1.A1_at	CV243434	fgenesh4_pg.C_LG_IX000720	AT2G23090	similar to hypothetical protein [Cicer arietinum] (GB:CAA10129.1)			Potri.009G090800	AT2G23090	Uncharacterised protein family SERF	7.18599	0.112995	6.0228	0.114072	7.84563	0.112936	7.04812	0.182701	7.42171	0.167873	6.8132	0.121581	1.22604e-06	5.31738e-06	0.00151092	DEG	1.16319	7.79785	4.47287	0.000183089	0.0129839	DEG	0.797507	5.34635	0.978141	0.00157085	0.0282326	DEG	0.60851	4.07935	-1.34176	7.10609	7.26589	5.94214	6.10346	7.92549	7.76577	6.91893	7.17731	7.30301
PtpAffx.22957.1.A1_at	BP932738	eugene3.01170047	AT3G26040	similar to transferase family protein [Arabidopsis thaliana] (TAIR:AT1G24420.1); similar to Transferase [Medicago truncatula] (GB:ABE84610.1); contains InterPro domain Transferase; (InterPro:IPR003480)	transferase family protein		Potri.019G001200	AT3G26040	HXXXD-type acyl-transferase family protein	4.71069	0.687563	3.54807	0.498777	2.82125	0.0902162	2.96723	0.119774	3.15221	0.294741	3.03047	0.0518819	0.000284262	0.00169647	0.0447433	DEG	1.16261	4.0361	-1.2039	0.621638	0.874242	ns	-0.145972	-0.50675	-6.52346	0.680143	0.871323	ns	0.12174	0.422629	-6.78925	4.22451	5.19687	3.90076	3.19539	2.88505	2.75746	2.88253	3.05192	3.36062
PtpAffx.30187.2.S1_at	CX170990	eugene3.00120902	AT3G48530	Identical to SNF1-related protein kinase regulatory subunit gamma 1 (AKIN gamma1) (AKING1) (KING1) [Arabidopsis Thaliana] (GB:Q8LBB2;GB:Q9S7W6); similar to CBS domain-containing protein [Arabidopsis thaliana] (TAIR:AT1G69800.2); similar to AKIN gamma [Medicago truncatula] (GB:AAO61674.1); contains InterPro domain CBS; (InterPro:IPR000644)	CBS domain-containing protein		Potri.012G097000	AT3G48530	SNF1-related protein kinase regulatory subunit gamma 1	7.78508	0.893934	6.62393	0.0430896	8.51029	0.314228	7.97065	0.0600859	9.35646	0.0266071	6.70844	0.00364216	6.77656e-06	0.00218853	0.0521352	ns	1.16115	3.89371	-1.45603	0.095806	0.418325	ns	0.539644	1.8096	-5.11991	1.40817e-06	0.000252128	DEG	2.64801	8.87965	5.75913	8.41719	7.15297	6.6544	6.59346	8.73248	8.2881	7.92816	8.01313	9.37527
PtpAffx.54256.2.A1_s_at	CV229094	estExt_Genewise1_v1.C_LG_II0718	AT4G24240	Identical to Probable WRKY transcription factor 7 (WRKY DNA-binding protein 7) (WRKY7) [Arabidopsis Thaliana] (GB:Q9STX0); similar to WRKY17 (WRKY DNA-binding protein 17), transcription factor [Arabidopsis thaliana] (TAIR:AT2G24570.1); similar to WRKY transcription factor NtEIG-D48 [Nicotiana tabacum] (GB:BAB16432.1); contains InterPro domain DNA-binding WRKY; (InterPro:IPR003657)	WRKY7 (WRKY DNA-binding protein 7); transcription factor	Encodes a Ca-dependent calmodulin binding protein. Sequence similarity to the WRKY transcription factor gene family.	Potri.014G024200	AT4G24240	WRKY DNA-binding protein 7	11.7099	0.279494	10.5491	0.0255639	10.2782	0.0345348	10.3261	0.122162	10.0785	0.0656432	9.56787	0.187313	3.58493e-07	7.74027e-06	0.00187887	DEG	1.16081	7.51011	4.1111	0.761659	0.928361	ns	-0.0479765	-0.310394	-6.60779	0.0064053	0.0673116	ns	0.510666	3.30386	-2.75085	11.5123	11.9076	10.5672	10.5311	10.2537	10.3026	10.2398	10.4125	10.0321
PtpAffx.22734.1.S1_s_at	DN500074	eugene3.00160140	AT4G20460	Identical to Putative UDP-arabinose 4-epimerase 3 (EC 5.1.3.5) (UDP-D-xylose 4- epimerase 3) [Arabidopsis Thaliana] (GB:Q9SUN3); similar to MUR4 (MURUS 4), catalytic [Arabidopsis thaliana] (TAIR:AT1G30620.2); similar to DUR (DEFECTIVE UGE IN ROOT), catalytic [Arabidopsis thaliana] (TAIR:AT5G44480.1); similar to Putative UDP-arabinose 4-epimerase 3 (UDP-D-xylose 4-epimerase 3) (GB:Q9SUN3); similar…	NAD-dependent epimerase/dehydratase family protein		Potri.016G020000	AT4G20460	NAD(P)-binding Rossmann-fold superfamily protein	5.35897	0.921168	4.20615	0.229334	4.86246	0.21479	4.43776	0.162018	6.29478	0.145267	4.88363	0.415975	0.000617417	0.00483507	0.0822765	ns	1.15283	3.45704	-2.23755	0.227263	0.610011	ns	0.424698	1.27356	-5.84891	0.00119997	0.0236774	DEG	1.41115	4.23169	-1.06952	4.70761	6.01034	4.04398	4.36831	5.01433	4.71058	4.32319	4.55232	6.3975
PtpAffx.139992.1.A1_at	CV276909	estExt_fgenesh4_pm.C_LG_XVIII0344	AT5G48930	similar to transferase family protein [Arabidopsis thaliana] (TAIR:AT5G57840.1); similar to hydroxycinnamoyl transferase [Nicotiana tabacum] (GB:CAD47830.1); similar to Alcohol acyl-transferase [Prunus mume] (GB:BAE48668.1); similar to hydroxycinnamoyl transferase [Coffea arabica] (GB:CAJ40778.1); contains InterPro domain Transferase; (InterPro:IPR003480)	transferase family protein	At5g48930 has been shown to encode for the hydroxycinnamoyl-Coenzyme A shikimate/quinate hydroxycinnamoyltransferase (HCT) both synthesizing and catabolizing the hydroxycinnamoylesters (coumaroyl/caffeoyl shikimate and quinate) involved in the phenylpropanoid pathway. Influence on the accumulation of flavonoids which in turn inhibit auxin transport and reduce plant growth.	Potri.018G105400	AT5G48930	hydroxycinnamoyl-CoA shikimate/quinate hydroxycinnamoyl transferase	7.70081	0.301479	6.55342	0.0555239	3.78271	0.564989	3.98269	0.0885615	6.3539	0.153254	6.53848	0.199654	4.48379e-09	0.00034357	0.0172102	DEG	1.14738	4.96192	0.381754	0.404315	0.758144	ns	-0.199984	-0.86484	-6.27224	0.440449	0.726331	ns	-0.184586	-0.79825	-6.55139	7.48763	7.91398	6.51416	6.59268	3.3832	4.18221	4.04531	3.92007	6.46227
PtpAffx.223230.1.S1_x_at	pmrna41111	estExt_fgenesh4_pg.C_8670001	AT4G32850	similar to nucleotidyltransferase [Arabidopsis thaliana] (TAIR:AT2G25850.3); similar to nucleotidyltransferase family protein [Arabidopsis thaliana] (TAIR:AT1G17980.1); similar to putative poly(A) polymerase [Oryza sativa (japonica cultivar-group)] (GB:BAD54151.1); similar to Poly(A) polymerase central domain, putative [Medicago truncatula] (GB:ABE90424.1); similar to PAP/25A core; Poly(A) polyme…	nPAP (NUCLEAR POLY(A) POLYMERASE); nucleotidyltransferase	Encodes a nuclear poly(A) polymerase.	Potri.006G235700	AT4G32850	nuclear poly(a) polymerase	8.02969	0.575605	6.88549	0.00203013	6.964	0.0463447	6.79062	0.211484	7.03897	0.0190848	6.78546	0.0700403	0.000616865	0.000168751	0.0113162	DEG	1.1442	5.3971	1.08749	0.429616	0.773588	ns	0.17338	0.817823	-6.31203	0.255176	0.561851	ns	0.253517	1.19582	-6.16032	7.62267	8.4367	6.88692	6.88405	6.93123	6.99678	6.64108	6.94017	7.05247
PtpAffx.218967.1.S1_s_at	pmrna34738	grail3.0222000501,grail3.0064012001					Potri.017G020500	NA	NA	7.87965	0.115348	6.73754	0.0172569	7.79216	0.218632	7.75546	0.237253	8.07917	0.0528157	8.06869	0.128178	1.76933e-05	9.51565e-06	0.00211734	DEG	1.14211	7.35499	3.91136	0.81724	0.946226	ns	0.0366935	0.2363	-6.62926	0.947279	0.98186	ns	0.010488	0.0675411	-6.88194	7.96121	7.79808	6.72534	6.74974	7.94675	7.63756	7.92323	7.5877	8.11652
PtpAffx.205371.1.S1_at	pmrna10638	gw1.V.4149.1	AT2G23290	similar to AtMYB73/MYB73 (myb domain protein 73), DNA binding / transcription factor [Arabidopsis thaliana] (TAIR:AT4G37260.1); similar to MYB6 [Malus x domestica] (GB:AAZ20429.1); contains InterPro domain Homeodomain-related; (InterPro:IPR012287); contains InterPro domain Homeodomain-like; (InterPro:IPR009057); contains InterPro domain Myb, DNA-binding; (InterPro:IPR001005)	AtMYB70 (myb domain protein 70); DNA binding / transcription factor	Member of the R2R3 factor gene family.	Potri.005G142600	AT4G37260	myb domain protein 73	7.28668	0.0238774	6.14646	0.0425403	6.70692	0.0195019	6.23166	0.0809196	7.81494	0.115804	7.06147	0.0895182	9.28441e-08	9.0208e-07	0.000543132	DEG	1.14021	9.26615	6.15348	0.00231589	0.0555787	ns	0.475254	3.86225	-1.55425	5.46776e-05	0.00315723	DEG	0.753465	6.12318	2.07085	7.30356	7.26979	6.17654	6.11638	6.69313	6.72071	6.17444	6.28888	7.73305
Ptp.2897.1.S1_at	CK113447	NA						NA	NA	8.80231	0.350188	7.66335	0.171872	6.84044	0.454571	7.15486	0.208314	8.54876	0.121699	7.48786	0.33041	1.61219e-05	0.00047367	0.0207596	DEG	1.13896	4.77045	0.0626882	0.212794	0.593528	ns	-0.31442	-1.31692	-5.79654	0.000829018	0.0186972	DEG	1.0609	4.44348	-0.694918	8.55469	9.04993	7.78488	7.54181	6.51901	7.16187	7.30216	7.00756	8.4627
PtpAffx.158518.3.S1_at	BP922323	grail3.0023029601	AT3G51860	Identical to Vacuolar cation/proton exchanger 3 (Ca(2+)/H(+) exchanger 3) (Ca(2+)/H(+) antiporter CAX3) (CAX3) [Arabidopsis Thaliana] (GB:Q93Z81;GB:O65022;GB:Q0WUY4;GB:Q9LKW8); similar to CAX1 (CATION EXCHANGER 1), calcium:hydrogen antiporter [Arabidopsis thaliana] (TAIR:AT2G38170.1); similar to cax51 [Capsella bursa-pastoris] (GB:AAT70233.1); contains InterPro domain Calcium/proton exchanger; (I…	CAX3 (cation exchanger 3); cation:cation antiporter		Potri.006G099900	AT3G51860	cation exchanger 3	8.11894	0.119901	6.98301	0.0812672	4.49669	0.516433	4.43087	0.28942	6.19977	0.152586	8.70163	0.300419	1.00866e-09	0.000374616	0.01803	DEG	1.13593	4.91004	0.295805	0.780935	0.934083	ns	0.0658215	0.284512	-6.61594	1.73481e-07	5.9854e-05	DEG	-2.50186	-10.8142	7.81459	8.03416	8.20372	6.92554	7.04047	4.13152	4.86187	4.63552	4.22622	6.09188
Ptp.2155.1.S1_s_at	BU825802	gw1.182.27.1					Potri.001G388900	NA	NA	13.3981	0.149705	12.2622	0.027177	10.0738	0.311491	8.94768	0.50187	8.78029	0.504811	7.55898	0.732259	5.19913e-09	0.00524892	0.0864446	ns	1.13591	3.41223	-2.31816	0.00553844	0.0928055	ns	1.12617	3.38298	-2.41669	0.00328557	0.0448891	DEG	1.22131	3.6688	-2.08446	13.5039	13.2922	12.243	12.2814	9.85359	10.2941	8.5928	9.30256	8.42334
PtpAffx.212107.1.S1_at	pmrna23744	eugene3.00190080	AT4G31980	similar to unknown protein [Arabidopsis thaliana] (TAIR:AT5G11290.1); similar to Plant protein of unknown function [Medicago truncatula] (GB:ABE78528.1); contains InterPro domain Protein of unknown function DUF862, eukaryotic; (InterPro:IPR008580); contains InterPro domain Protein of unknown function DUF247, plant; (InterPro:IPR004158)			Potri.T012600	AT4G31980	unknown protein; CONTAINS InterPro DOMAIN/s: Protein of unknown function DUF247, plant (InterPro:IPR004158), Protein of unknown function DUF862, eukaryotic (InterPro:IPR008580); BEST Arabidopsis thaliana protein match is: Plant protein of unknown function (DUF247) (TAIR:AT5G11290.1); Has 1967 Blast hits to 1844 proteins in 183 species: Archae - 0; Bacteria - 6; Metazoa - 223; Fungi - 83; Plants -…	7.73786	0.0385944	6.60561	0.0534634	6.67831	0.25443	5.91868	0.335991	6.74073	0.157022	5.46487	0.199402	8.62766e-07	4.88254e-05	0.00546178	DEG	1.13225	6.19884	2.31335	0.00136454	0.0410888	DEG	0.759629	4.15881	-1.02792	1.57585e-05	0.00132572	DEG	1.27586	6.98506	3.33368	7.71057	7.76515	6.56781	6.64342	6.4984	6.85822	6.15627	5.6811	6.6297
PtpAffx.572.2.S1_at	CV242379	eugene3.00101225,gw1.VIII.1153.1	AT1G25560	similar to RAV2 (REGULATOR OF THE ATPASE OF THE VACUOLAR MEMBRANE), DNA binding / transcription factor [Arabidopsis thaliana] (TAIR:AT1G68840.1); similar to DNA binding protein Rav [Capsicum annuum] (GB:AAQ05799.1); contains InterPro domain Pathogenesis-related transcriptional factor and ERF; (InterPro:IPR001471); contains InterPro domain Nucleic acid-binding, OB-fold; (InterPro:IPR008994); conta…	AP2 domain-containing transcription factor, putative		Potri.010G129200	AT1G25560	AP2/B3 transcription factor family protein	8.55339	0.357692	7.4224	0.0298609	5.75401	0.664219	5.71953	0.720035	8.89279	0.11311	6.79019	0.731905	7.50458e-06	0.0132017	0.146637	ns	1.13099	2.91191	-3.21657	0.930747	0.980741	ns	0.0344795	0.0887731	-6.65478	0.00016438	0.00659807	DEG	2.1026	5.41349	0.950365	8.80631	8.30046	7.44351	7.40128	5.28433	6.22368	6.22867	5.21039	8.97277
PtpAffx.210450.1.S1_at	pmrna20520	gw1.XII.1118.1	AT1G68800	similar to TCP family transcription factor, putative [Arabidopsis thaliana] (TAIR:AT3G18550.1); similar to teosinte-branched-like protein [Populus balsamifera subsp. trichocarpa] (GB:AAG45501.1); contains InterPro domain Kunitz inhibitor ST1-like; (InterPro:IPR011065); contains InterPro domain TCP transcription factor; (InterPro:IPR005333)	TCP family transcription factor, putative	Encodes a TCP transcription factor, closely related to teosinte branched1, arrests axillary bud development and prevents axillary bud outgrowth. Transcription level and mutant phenotype are weaker than its homolog BRC1 (At3G18550).	Potri.012G059900	AT3G18550	TCP family transcription factor	5.36852	0.36133	4.24034	0.130347	4.35553	0.00838351	5.14773	0.0221551	5.93735	0.375563	4.37586	0.386885	2.7144e-05	0.00028988	0.015548	DEG	1.12818	5.06447	0.550538	0.00403319	0.077841	ns	-0.792193	-3.55621	-2.10391	1.52304e-05	0.00129549	DEG	1.5615	7.00967	3.36819	5.62402	5.11302	4.14817	4.33251	4.36146	4.34961	5.16339	5.13206	6.20292
Ptp.6830.1.S1_at	BU825228	gw1.XI.3576.1,grail3.2034000101,gw1.XI.3598.1,eugene3.00110821	AT2G38870	similar to serine protease inhibitor, potato inhibitor I-type family protein [Arabidopsis thaliana] (TAIR:AT2G38900.1); similar to type I proteinase inhibitor-like protein [Citrus x paradisi] (GB:AAN76363.1); contains InterPro domain Proteinase inhibitor I13, potato inhibitor I; (InterPro:IPR000864)	protease inhibitor, putative		Potri.011G110400	AT5G43580	Serine protease inhibitor, potato inhibitor I-type family protein	4.92954	0.576079	3.80176	0.473	3.23784	0.0499324	3.07613	0.134915	3.2506	0.153314	3.17495	0.0155945	6.76985e-05	0.000772195	0.0282111	DEG	1.12778	4.48451	-0.422917	0.532468	0.832031	ns	0.16171	0.643025	-6.44221	0.768789	0.912447	ns	0.075645	0.300796	-6.83602	5.33689	4.52219	4.13622	3.4673	3.20253	3.27314	2.98073	3.17153	3.14219
PtpAffx.201624.1.S1_at	pmrna3215	gw1.II.2311.1	AT3G54340	Identical to Floral homeotic protein APETALA3 (AP3) [Arabidopsis Thaliana] (GB:Q9SQ18;GB:Q9SQ19;GB:Q9SQ20;GB:Q9SQ21;GB:Q9SQ22;GB:Q9SX13); similar to AGL71, transcription factor [Arabidopsis thaliana] (TAIR:AT5G51870.1); similar to homeotic protein boi1AP3 [Brassica oleracea] (GB:AAB08877.1); contains InterPro domain Transcription factor, MADS-box; (InterPro:IPR002100); contains InterPro domain Tr…	AP3 (APETALA 3); DNA binding / transcription factor	Floral homeotic gene encoding a MADS domain protein homologous to SRF transcription factors. Specifies petal and stamen identities. Associates with PISTILLATA.	Potri.002G028400	AT3G54340	K-box region and MADS-box transcription factor family protein	5.78973	0.0950158	4.66296	0.0419115	6.42059	0.0503254	6.07869	0.227817	6.85023	0.00848467	6.60242	0.00809557	2.63252e-08	2.55183e-06	0.000939598	DEG	1.12677	8.38287	5.17454	0.0259998	0.21793	ns	0.341896	2.54362	-3.91652	0.090396	0.32233	ns	0.247817	1.84369	-5.28299	5.85692	5.72254	4.6926	4.63332	6.385	6.45617	5.9176	6.23978	6.84424
Ptp.1864.1.A1_a_at	CK092561	estExt_Genewise1_v1.C_LG_XVI3501					Potri.016G112000	AT2G38080	Laccase/Diphenol oxidase family protein	8.51939	0.133583	7.3927	0.0076542	7.12884	0.213722	7.3411	0.283999	4.40866	0.437198	4.11362	0.548269	3.5087e-09	0.000931531	0.0314503	DEG	1.12669	4.37637	-0.609232	0.425975	0.771261	ns	-0.21226	-0.824473	-6.30652	0.27443	0.582041	ns	0.295042	1.14602	-6.21634	8.42493	8.61385	7.38729	7.39811	6.97772	7.27997	7.14028	7.54192	4.09952
Ptp.2155.1.S1_at	BU825802	gw1.182.27.1					Potri.001G388900	NA	NA	12.7791	0.088793	11.6527	0.00970322	9.35242	0.195289	8.32124	0.497333	8.13696	0.366429	6.65899	0.579808	4.412e-10	0.00163456	0.0437592	DEG	1.12642	4.05698	-1.16707	0.00302704	0.0654808	ns	1.03118	3.71397	-1.81994	0.000190067	0.00734588	DEG	1.47797	5.32314	0.802515	12.7164	12.8419	11.6596	11.6459	9.21433	9.49051	7.96957	8.67291	7.87785
Ptp.494.1.S1_s_at	CV271388	grail3.0031000301	AT1G18300	Identical to Nudix hydrolase 4 (EC 3.6.1.-) (AtNUDT4) (ADP-ribose pyrophosphatase) (EC 3.6.1.13) (NADH pyrophosphatase) (EC 3.6.1.22) (NUDT4) [Arabidopsis Thaliana] (GB:Q9LE73); similar to ATNUDT21 (Arabidopsis thaliana Nudix hydrolase homolog 21), hydrolase [Arabidopsis thaliana] (TAIR:AT1G73540.1); similar to MutT-like protein [Cucumis sativus] (GB:AAP57672.1); contains InterPro domain NUDIX hy…	ATNUDT4 (Arabidopsis thaliana Nudix hydrolase homolog 4); hydrolase		Potri.012G044300	AT1G18300	nudix hydrolase homolog 4	12.2904	0.0179728	11.1659	0.154783	10.3531	0.372535	10.4716	0.0467729	10.3989	0.318027	10.3022	0.409049	6.6762e-06	0.000287182	0.0154437	DEG	1.1245	5.07014	0.559824	0.603151	0.866495	ns	-0.11846	-0.534113	-6.50862	0.670723	0.866643	ns	0.0966875	0.435943	-6.78321	12.3031	12.2777	11.2753	11.0564	10.6165	10.0897	10.4385	10.5046	10.6238
PtpAffx.111725.1.S1_at	BU819606	NA					Potri.014G076100	NA	NA	12.7715	0.112597	11.6489	0.10466	13.0487	0.201236	13.0772	0.000395844	11.2911	0.158096	10.5512	0.141755	2.5933e-09	6.80413e-06	0.0017196	DEG	1.12262	7.60806	4.23552	0.850086	0.956545	ns	-0.0285065	-0.19319	-6.6391	0.000314974	0.0100567	DEG	0.739885	5.01425	0.288347	12.6919	12.8511	11.7229	11.5749	13.191	12.9064	13.077	13.0775	11.1793
PtpAffx.208649.1.S1_at	pmrna17168	gw1.X.5085.1	AT1G67770	similar to TEL1 (TERMINAL EAR1-LIKE 1), RNA binding [Arabidopsis thaliana] (TAIR:AT3G26120.1); similar to Os01g0907900 [Oryza sativa (japonica cultivar-group)] (GB:NP_001045139.1); similar to leafy head 2 [Oryza sativa] (GB:ABD49441.1); contains InterPro domain Nucleotide-binding, alpha-beta plait; (InterPro:IPR012677); contains InterPro domain RNA recognition motif 2; (InterPro:IPR007201); conta…	TEL2 (TERMINAL EAR1-LIKE 2); RNA binding	Similar to terminal ear1 in Zea mays. A member of mei2-like gene family; phylogenetic analysis revealed that TEL2 belongs to the third clade of mei2-like proteins (TEL clade), with conserved two N-terminal RNA recognition motifs (RRM), in addition to the C-terminal RRM, shared among all mei2-like proteins. Expression patterns were similar to TEL1, with lower expression levels in most tissues exam…	Potri.010G051100	AT3G26120	terminal EAR1-like 1	4.75851	0.58878	3.63607	0.0929139	3.59808	0.253308	3.46953	0.0862175	3.47569	0.0431746	3.47314	0.164315	0.000607869	0.000340289	0.017159	DEG	1.12244	4.96768	0.391286	0.580036	0.856635	ns	0.128551	0.568936	-6.48865	0.991152	0.99692	ns	0.002559	0.0113256	-6.88432	5.17484	4.34218	3.70177	3.57037	3.41896	3.77719	3.53049	3.40856	3.50622
Ptp.3979.1.S1_at	DN489014	gw1.XV.3072.1,gw1.XV.3066.1	AT1G68530	Identical to 3-ketoacyl-CoA synthase 6 (EC 2.3.1.-) (KCS-6) (Very-long-chain fatty acid condensing enzyme 6) (VLCFA condensing enzyme 6) (Cuticular protein 1) (CUT1) [Arabidopsis Thaliana] (GB:Q9XF43;GB:Q56ZC4;GB:Q8VYJ5); similar to very-long-chain fatty acid condensing enzyme, putative [Arabidopsis thaliana] (TAIR:AT2G16280.1); similar to very-long-chain fatty acid condensing enzyme, putative [A…	CUT1 (CUTICULAR 1); acyltransferase	involved in wax biosynthesis; required for elongation of C24 very-long-chain fatty acids	Potri.015G133700	AT1G25450	3-ketoacyl-CoA synthase 5	7.49575	0.3642	6.37341	0.147979	4.07719	0.182929	3.82641	0.027826	3.513	0.0668385	3.85142	0.0110415	6.98032e-11	2.69861e-05	0.00391722	DEG	1.12234	6.60395	2.89572	0.166151	0.534486	ns	0.250779	1.47561	-5.59418	0.0700404	0.280539	ns	-0.338421	-1.9913	-5.05199	7.75328	7.23822	6.47805	6.26878	4.20654	3.94784	3.80673	3.84609	3.46574
PtpAffx.810.1.S1_at	CV272164	gw1.V.2046.1	AT1G42430	similar to unknown protein [Arabidopsis thaliana] (TAIR:AT3G55760.2); similar to Hypothetical protein [Oryza sativa (japonica cultivar-group)] (GB:AAN05510.1); similar to Os03g0133300 [Oryza sativa (japonica cultivar-group)] (GB:NP_001048874.1)			Potri.005G249700	AT1G42430	unknown protein; BEST Arabidopsis thaliana protein match is: unknown protein (TAIR:AT3G55760.3); Has 186 Blast hits to 143 proteins in 47 species: Archae - 0; Bacteria - 23; Metazoa - 14; Fungi - 6; Plants - 87; Viruses - 0; Other Eukaryotes - 56 (source: NCBI BLink).	10.0231	0.213399	8.90434	0.170946	8.18557	0.155117	8.63568	0.404737	9.4218	0.0576744	9.6479	0.121551	5.57957e-06	7.97207e-05	0.00727472	DEG	1.11878	5.87489	1.8298	0.0360843	0.257943	ns	-0.450107	-2.36359	-4.22631	0.258406	0.565575	ns	-0.226096	-1.18727	-6.17008	10.174	9.87223	9.02522	8.78347	8.07588	8.29525	8.34948	8.92187	9.38102
Ptp.4025.1.S1_at	DN498311	NA						NA	NA	10.4935	0.0888483	9.37621	0.0174643	10.4167	0.346559	9.4527	0.161584	6.88587	0.107783	7.24637	0.617615	8.79567e-09	0.000625107	0.024593	DEG	1.11725	4.60737	-0.212973	0.00189082	0.049536	DEG	0.963985	3.97532	-1.35269	0.16325	0.445383	ns	-0.360506	-1.48667	-5.79789	10.5563	10.4306	9.36386	9.38856	10.1716	10.6617	9.33844	9.56695	6.80965
Ptp.3708.1.S1_s_at	BU879922	estExt_Genewise1_v1.C_LG_I7755	AT1G27290	similar to conserved hypothetical protein [Medicago truncatula] (GB:ABE92577.1); contains InterPro domain Penicillin-binding protein, transpeptidase fold; (InterPro:IPR012338)			Potri.001G058100	AT1G27290	unknown protein; FUNCTIONS IN: molecular_function unknown; INVOLVED IN: biological_process unknown; EXPRESSED IN: 25 plant structures; EXPRESSED DURING: 15 growth stages; Has 44 Blast hits to 44 proteins in 12 species: Archae - 0; Bacteria - 0; Metazoa - 0; Fungi - 0; Plants - 44; Viruses - 0; Other Eukaryotes - 0 (source: NCBI BLink).	7.50802	0.617214	6.39083	0.0380259	8.0286	0.0881257	7.89344	0.50947	10.0787	0.115273	8.67754	0.591802	2.13797e-06	0.0039625	0.0733863	ns	1.11719	3.5659	-2.04189	0.673912	0.896013	ns	0.135165	0.431426	-6.56046	0.000788694	0.018117	DEG	1.40116	4.47228	-0.644348	7.94446	7.07159	6.36394	6.41772	7.96629	8.09092	7.53319	8.25369	10.1602
Ptp.3850.1.S1_at	BU884767	estExt_fgenesh4_pg.C_LG_X1001	AT1G70850	Identical to MLP-like protein 34 (MLP34) [Arabidopsis Thaliana] (GB:Q9SSK7); similar to Bet v I allergen family protein [Arabidopsis thaliana] (TAIR:AT1G70830.1); similar to major latex-like protein [Prunus persica] (GB:AAK14060.1); contains InterPro domain Bet v I allergen; (InterPro:IPR000916)	Bet v I allergen family protein			AT1G70850	MLP-like protein 34	7.49999	0.00972412	6.38653	0.127295	11.1087	0.253254	10.1103	0.12518	3.98389	0.37604	4.11592	0.12295	1.85951e-13	6.12064e-05	0.00622329	DEG	1.11345	6.04832	2.09065	0.00016173	0.0120538	DEG	0.998454	5.42364	1.10198	0.487192	0.758734	ns	-0.132023	-0.717154	-6.61426	7.49311	7.50686	6.29652	6.47655	10.9296	11.2878	10.1988	10.0217	3.71799
PtpAffx.43564.1.A1_at	CV258898	fgenesh4_pg.C_scaffold_793000001,gw1.XV.2801.1,eugene3.07930005,fgenesh4_pg.C_scaffold_202480000,fgenesh4_pg.C_scaffold_999700000,fgenesh4_pg.C_LG_VI001881,eugene3.00151033,gw1.222.5.1	AT1G35710	similar to leucine-rich repeat family protein / protein kinase family protein [Arabidopsis thaliana] (TAIR:AT4G08850.1); similar to leucine-rich repeat family protein / protein kinase family protein [Arabidopsis thaliana] (TAIR:AT1G17230.1); similar to leucine-rich repeat transmembrane protein kinase, putative [Arabidopsis thaliana] (TAIR:AT5G63930.1); similar to Tyrosine protein kinase, active s…	leucine-rich repeat transmembrane protein kinase, putative		Potri.015G123400	AT4G08850	Leucine-rich repeat receptor-like protein kinase family protein	8.95022	0.384859	7.8373	0.118034	9.37238	0.0477069	9.52551	0.130822	10.5422	0.0224936	10.6249	0.498307	2.88709e-07	0.000305409	0.0160701	DEG	1.11292	5.03288	0.498708	0.50201	0.816621	ns	-0.153123	-0.692459	-6.40829	0.714926	0.888565	ns	-0.0827305	-0.374127	-6.80971	8.67808	9.22235	7.92076	7.75384	9.40612	9.33865	9.61801	9.433	10.5581
PtpAffx.150547.1.S1_at	CN521037	gw1.123.281.1,gw1.IV.3289.1	AT5G16150	Identical to Plastidic glucose transporter 4 (AtpGlcT) [Arabidopsis Thaliana] (GB:Q56ZZ7;GB:Q93Z41;GB:Q9LF13;GB:Q9LLD8); similar to hexose transporter, putative [Arabidopsis thaliana] (TAIR:AT1G05030.1); similar to plastid hexose transporter [Vitis vinifera] (GB:AAU07980.1); similar to hexose transporter [Spinacia oleracea] (GB:AAF74565.1); similar to hexose transporter pGlT [Olea europaea] (GB:A…	GLT1/PGLCT (GLUCOSE TRANSPORTER 1); carbohydrate transporter/ sugar porter	Encodes a putative plastidic glucose transporter.	Potri.004G097800	AT5G16150	plastidic GLC translocator	6.51745	0.0992292	5.40633	0.238938	7.49588	0.115521	8.3025	0.24902	7.36019	0.0707207	7.0079	0.227436	3.1343e-08	3.20696e-05	0.00431386	DEG	1.11111	6.48446	2.72651	0.000527075	0.023598	DEG	-0.806613	-4.7074	-0.0783706	0.0625322	0.263018	ns	0.352291	2.05598	-4.94799	6.44728	6.58761	5.23738	5.57529	7.57757	7.4142	8.12641	8.47858	7.4102
PtpAffx.163561.1.S1_x_at	BU879414	estExt_fgenesh4_pg.C_LG_VI1370	AT3G52600	similar to ATCWINV4 (ARABIDOPSIS THALIANA CELL WALL INVERTASE 4), hydrolase, hydrolyzing O-glycosyl compounds [Arabidopsis thaliana] (TAIR:AT2G36190.1); similar to Beta-fructofuranosidase, insoluble isoenzyme 1 precursor (Sucrose hydrolase 1) (Invertase 1) (Cell wall beta-fructosidase 1) (GB:P26792); similar to beta-fructofuranosidase [Daucus carota] (GB:CAA49162.1); similar to invertase (GB:AAA6…	ATCWINV2 (ARABIDOPSIS THALIANA CELL WALL INVERTASE 2); hydrolase, hydrolyzing O-glycosyl compounds		Potri.006G210600	AT3G52600	cell wall invertase 2	5.92046	0.0487046	4.80943	0.0692415	4.48862	0.337053	4.52685	0.00809793	5.69082	0.361347	6.08552	0.162555	2.81803e-06	8.23207e-05	0.007402	DEG	1.11103	5.85402	1.79809	0.843805	0.95461	ns	-0.0382235	-0.2014	-6.63738	0.0599759	0.25639	ns	-0.394695	-2.07966	-4.90952	5.9549	5.88602	4.76047	4.85839	4.25029	4.72696	4.52112	4.53257	5.43531
PtpAffx.207657.1.S1_s_at	pmrna15201	gw1.VIII.1637.1	AT4G36920	Identical to Floral homeotic protein APETALA2 (AP2) [Arabidopsis Thaliana] (GB:P47927;GB:Q8L7P9); similar to AP2 domain-containing transcription factor, putative [Arabidopsis thaliana] (TAIR:AT5G67180.1); similar to AP2-like transcriptional factor [Brassica rapa] (GB:AAX47049.1); contains InterPro domain Pathogenesis-related transcriptional factor and ERF; (InterPro:IPR001471)	AP2 (APETALA 2); transcription factor	Encodes a floral homeotic gene, a member of the AP2/EREBP (ethylene responsive element binding protein) class of transcription factors and is involved in the specification of floral organ identity, establishment of floral meristem identity, suppression of floral meristem indeterminancy, and development of the ovule and seed coat. AP2 also has a role in controlling seed mass. Dominant negative all…	Potri.008G045300	AT2G28550	related to AP2.7	7.80346	0.279885	6.69888	0.0878243	8.24896	0.0779056	7.45279	0.240655	8.64997	0.0690338	8.74692	0.371631	1.56239e-06	0.000101335	0.0085485	DEG	1.10458	5.7198	1.59263	0.00145439	0.0427157	DEG	0.796169	4.12277	-1.09146	0.624877	0.842264	ns	-0.0969435	-0.501998	-6.75058	8.00137	7.60555	6.63678	6.76098	8.30404	8.19387	7.62295	7.28262	8.69879
PtpAffx.5175.1.A1_s_at	CV258501	grail3.0092008201	AT2G38470	Identical to Probable WRKY transcription factor 33 (WRKY DNA-binding protein 33) (WRKY33) [Arabidopsis Thaliana] (GB:Q8S8P5); similar to WRKY4 (WRKY DNA-binding protein 4), transcription factor [Arabidopsis thaliana] (TAIR:AT1G13960.1); similar to WRKY transcription factor 33 [Capsella rubella] (GB:AAP82932.1); contains InterPro domain DNA-binding WRKY; (InterPro:IPR003657)	WRKY33 (WRKY DNA-binding protein 33); transcription factor	Member of the plant WRKY transcription factor family. Regulates the antagonistic relationship between defense pathways mediating responses to P. syringae and necrotrophic fungal pathogens.		AT2G38470	WRKY DNA-binding protein 33	10.39	0.156317	9.28947	0.04213	9.51206	0.184679	8.11542	0.346377	11.5681	0.100855	11.1347	0.370826	9.48163e-09	0.000146622	0.0105942	DEG	1.10054	5.48513	1.22684	1.62955e-05	0.00271401	DEG	1.39664	6.96093	3.37934	0.0520276	0.236886	ns	0.433357	2.15987	-4.77776	10.2795	10.5005	9.31926	9.25968	9.38148	9.64265	8.36035	7.8705	11.6394
Ptp.4710.1.S1_s_at	CK103144	grail3.0001051501	AT3G18990	similar to RTV1 (RELATED TO VERNALIZATION1 1), DNA binding / transcription factor [Arabidopsis thaliana] (TAIR:AT1G49480.1); similar to reduced vernalization response 1 [Brassica rapa] (GB:AAR92199.1); contains InterPro domain Transcriptional factor B3; (InterPro:IPR003340)	VRN1 (REDUCED VERNALIZATION RESPONSE 1)	Required for vernalization. Essential for the complete repression of FLC in vernalized plants. Required for the methylation of histone H3	Potri.009G108500	AT3G18990	AP2/B3-like transcriptional factor family protein	7.08153	0.160258	5.98152	0.0686778	8.51519	0.205007	7.73909	0.0227435	8.84342	0.223135	8.17217	0.0996365	4.39452e-09	1.27794e-05	0.00253167	DEG	1.10001	7.13721	3.62523	0.00030402	0.0173339	DEG	0.776106	5.03564	0.47155	0.000966404	0.0205719	DEG	0.671247	4.35528	-0.850344	6.96821	7.19485	6.03009	5.93296	8.66015	8.37023	7.75517	7.723	9.0012
PtpAffx.76441.2.A1_a_at	CV230422	gw1.12357.2.1,fgenesh4_pm.C_LG_III000026	AT5G64570	similar to BXL1 (BETA-XYLOSIDASE 1), hydrolase, hydrolyzing O-glycosyl compounds [Arabidopsis thaliana] (TAIR:AT5G49360.1); similar to BXL3 (BETA-XYLOSIDASE 3), hydrolase, hydrolyzing O-glycosyl compounds [Arabidopsis thaliana] (TAIR:AT5G09730.1); similar to glycosyl hydrolase family 3 protein [Arabidopsis thaliana] (TAIR:AT3G19620.1); similar to xylan 1,4-beta-xylosidase [Populus alba x Populus …	XYL4 (beta-xylosidase 4); hydrolase, hydrolyzing O-glycosyl compounds	Encodes a beta-d-xylosidase that belongs to family 3 of glycoside hydrolases.	Potri.003G022900	AT5G64570	beta-D-xylosidase 4	6.28887	0.202863	5.19032	0.068291	5.16874	0.153465	4.65454	0.543275	3.03768	0.408049	3.17728	0.259511	1.3903e-07	0.000936757	0.0315747	DEG	1.09854	4.37316	-0.614786	0.0635299	0.344114	ns	0.514204	2.04698	-4.75038	0.588747	0.82281	ns	-0.1396	-0.555729	-6.72079	6.43231	6.14542	5.23861	5.14203	5.06022	5.27726	4.27038	5.03869	3.32622
PtpAffx.208015.1.S1_at	pmrna15917	eugene3.00081129					Potri.008G121200	NA	NA	4.41914	0.212509	3.32147	0.268289	3.14561	0.0520402	3.01106	0.0734309	3.07653	0.200528	3.1873	0.18173	2.66396e-05	3.56917e-05	0.00455442	DEG	1.09767	6.41103	2.62147	0.447414	0.784104	ns	0.134547	0.785832	-6.33796	0.530013	0.788114	ns	-0.110768	-0.646948	-6.66369	4.5694	4.26887	3.13176	3.51118	3.10881	3.1824	3.06298	2.95914	2.93474
PtpAffx.94757.1.A1_at	CV272910	NA					Potri.008G040900	NA	NA	9.39218	0.218146	8.29794	0.137598	5.24914	0.3755	5.42761	0.309832	6.3132	0.00473899	4.73873	0.118509	1.07066e-10	0.000140002	0.0103965	DEG	1.09424	5.51421	1.27262	0.386411	0.746318	ns	-0.178462	-0.899326	-6.24182	4.46552e-06	0.000546356	DEG	1.57447	7.93424	4.60567	9.23793	9.54643	8.39524	8.20064	5.51466	4.98362	5.64669	5.20852	6.31655
PtpAffx.1257.3.A1_at	CA934446	gw1.III.2711.1	AT1G62500	similar to CWLP (CELL WALL-PLASMA MEMBRANE LINKER PROTEIN), lipid binding [Arabidopsis thaliana] (TAIR:AT3G22120.1); similar to unnamed protein product [Daucus carota] (GB:BAA19128.1); contains InterPro domain Plant lipid transfer/seed storage/trypsin-alpha amylase inhibitor; (InterPro:IPR003612)	protease inhibitor/seed storage/lipid transfer protein (LTP) family protein		Potri.003G111300	AT1G62500	Bifunctional inhibitor/lipid-transfer protein/seed storage 2S albumin superfamily protein	9.20073	0.0999386	8.10776	0.229781	4.19365	0.273395	4.20042	0.448683	4.04976	0.0290291	4.31827	0.437291	7.17389e-11	0.000675887	0.0258457	DEG	1.09297	4.56183	-0.290575	0.977935	0.993996	ns	-0.006768	-0.0282483	-6.65855	0.284639	0.593044	ns	-0.268509	-1.1207	-6.2441	9.13006	9.2714	7.94528	8.27024	4.38697	4.00033	4.51769	3.88315	4.07029
Ptp.4272.1.S1_at	DN499646	fgenesh4_pg.C_LG_VII001116	AT4G36470	similar to JMT (JASMONIC ACID CARBOXYL METHYLTRANSFERASE), jasmonate O-methyltransferase [Arabidopsis thaliana] (TAIR:AT1G19640.1); similar to putative S-adenosyl-L-methionine:jasmonic acid carboxyl methyltransferase [Oryza sativa (japonica cultivar-group)] (GB:BAB64171.1); contains InterPro domain SAM dependent carboxyl methyltransferase; (InterPro:IPR005299)	S-adenosyl-L-methionine:carboxyl methyltransferase family protein		Potri.007G021400	AT4G36470	S-adenosyl-L-methionine-dependent methyltransferases superfamily protein	8.71092	0.0161156	7.621	0.316675	9.72601	0.133239	7.77572	0.273005	7.7402	0.345958	7.94811	0.0622091	1.21101e-06	0.000143309	0.0105402	DEG	1.08991	5.4995	1.24949	4.77501e-07	0.000238413	DEG	1.9503	9.84083	6.77578	0.3151	0.623088	ns	-0.207907	-1.04906	-6.31989	8.69952	8.72231	7.84493	7.39708	9.6318	9.82023	7.96876	7.58267	7.98483
PtpAffx.93358.1.A1_at	DN487690	NA					Potri.007G097800	NA	NA	7.85836	0.179826	6.76997	0.155757	3.37396	0.0335047	3.35807	0.0063259	3.83388	0.124004	3.55217	0.0940347	8.11231e-13	5.30428e-06	0.00151092	DEG	1.08838	7.79977	4.47524	0.911272	0.975111	ns	0.0158855	0.113841	-6.65207	0.066745	0.27321	ns	0.281712	2.01885	-5.00788	7.7312	7.98551	6.65984	6.88011	3.39765	3.35026	3.3536	3.36254	3.7462
PtpAffx.2370.1.S1_at	BU815148	fgenesh4_pg.C_scaffold_782000001,gw1.XVI.709.1,eugene3.00160065,fgenesh4_pg.C_scaffold_158640000	AT1G53440	similar to leucine-rich repeat family protein / protein kinase family protein [Arabidopsis thaliana] (TAIR:AT1G53430.1); similar to leucine-rich repeat family protein / protein kinase family protein [Arabidopsis thaliana] (TAIR:AT3G14840.2); similar to leucine-rich repeat transmembrane protein kinase, putative [Arabidopsis thaliana] (TAIR:AT1G07650.1); similar to putative receptor-like protein ki…	leucine-rich repeat family protein / protein kinase family protein			AT1G53440	Leucine-rich repeat transmembrane protein kinase	10.9281	0.245257	9.84052	0.082949	12.732	0.00859728	12.1751	0.0450297	10.7443	0.0346306	10.259	0.0941068	6.3192e-10	5.02556e-06	0.00145583	DEG	1.0876	7.84176	4.52709	0.00176004	0.0475219	DEG	0.556916	4.01546	-1.28138	0.00447729	0.054164	ns	0.485292	3.49904	-2.39416	11.1015	10.7547	9.89918	9.78187	12.7381	12.7259	12.2069	12.1432	10.7198
PtpAffx.2385.2.A1_a_at	CK092518	eugene3.00180591					Potri.006G272200	AT4G31580	serine/arginine-rich 22	6.39981	0.111409	5.31707	0.188452	6.16056	0.0809304	6.10796	0.143064	6.5822	0.0797779	6.1477	0.321716	0.000160402	3.36111e-05	0.00442953	DEG	1.08274	6.45218	2.68044	0.759406	0.927743	ns	0.052597	0.313433	-6.60679	0.0239172	0.150618	ns	0.434493	2.58921	-4.04133	6.32103	6.47858	5.45033	5.18382	6.21778	6.10333	6.20912	6.0068	6.52579
PtpAffx.158803.1.S1_s_at	CX179737	estExt_fgenesh4_pm.C_LG_VIII0513	AT1G68440	similar to unknown protein [Arabidopsis thaliana] (TAIR:AT1G25400.1); similar to IMP dehydrogenase/GMP reductase [Medicago truncatula] (GB:ABE93249.1)			Potri.008G121700	AT1G68440	unknown protein; BEST Arabidopsis thaliana protein match is: unknown protein (TAIR:AT1G25400.2); Has 86 Blast hits to 86 proteins in 29 species: Archae - 0; Bacteria - 6; Metazoa - 27; Fungi - 11; Plants - 24; Viruses - 0; Other Eukaryotes - 18 (source: NCBI BLink).	7.61915	0.477047	6.53809	0.257245	5.16711	0.184614	5.3199	0.364275	5.50178	0.0585089	6.48276	0.109296	1.2614e-06	0.000527691	0.0220945	DEG	1.08106	4.70671	-0.0446319	0.518666	0.824438	ns	-0.152789	-0.665215	-6.42727	0.0011199	0.0226511	DEG	-0.98098	-4.271	-0.999636	7.95647	7.28183	6.35619	6.71999	5.03657	5.29766	5.06232	5.57749	5.46041
PtpAffx.6101.1.S1_a_at	CV245341	gw1.70.69.1	AT2G38820	similar to unknown protein [Arabidopsis thaliana] (TAIR:AT3G22970.1); similar to unknown protein [Oryza sativa (japonica cultivar-group)] (GB:AAP44687.1); similar to expressed protein [Oryza sativa (japonica cultivar-group)] (GB:AAT76408.1); similar to Os03g0796600 [Oryza sativa (japonica cultivar-group)] (GB:NP_001051556.1); contains InterPro domain Protein of unknown function DUF506, plant; (In…			Potri.005G058200	AT2G38820	Protein of unknown function (DUF506)	7.56671	0.169202	6.48871	0.0336507	6.25862	0.0294043	7.99582	0.752975	8.65631	0.0142638	7.82766	0.130192	4.95467e-06	0.00117208	0.0357402	DEG	1.078	4.24507	-0.837251	1.92715e-05	0.00300386	DEG	-1.7372	-6.84091	3.21415	0.00690393	0.0704187	ns	0.82865	3.26314	-2.82527	7.68636	7.44707	6.5125	6.46492	6.23783	6.27941	8.52825	7.46338	8.6664
PtpAffx.145341.1.A1_at	CV279938	grail3.0158003601	AT3G14200	similar to heat shock protein binding [Arabidopsis thaliana] (TAIR:AT1G72416.1); similar to Os03g0300600 [Oryza sativa (japonica cultivar-group)] (GB:NP_001049859.1); similar to heat shock-like protein [Picea glauca] (GB:AAB01572.1); contains InterPro domain Heat shock protein DnaJ, N-terminal; (InterPro:IPR001623)	DNAJ heat shock N-terminal domain-containing protein		Potri.001G164700	AT3G14200	Chaperone DnaJ-domain superfamily protein	9.95679	0.27604	8.88446	0.108674	8.98277	0.0808916	8.1552	0.175079	10.8056	0.132468	10.7353	0.145216	5.81866e-09	2.70927e-05	0.00391722	DEG	1.07233	6.60121	2.89186	0.000275894	0.0163151	DEG	0.827569	5.09448	0.568557	0.672815	0.867526	ns	0.070335	0.432979	-6.78457	9.7616	10.152	8.96131	8.80762	9.03997	8.92557	8.0314	8.279	10.8993
PtpAffx.125398.1.A1_at	CV249517	estExt_Genewise1_v1.C_LG_II3307	AT2G46225	Identical to Protein ABIL1 (Abl interactor-like protein 1) (AtABIL1) (ABIL1) [Arabidopsis Thaliana] (GB:Q8S8M5;GB:Q8GWF6); similar to ABIL2 (ABL INTERACTOR-LIKE PROTEIN 2) [Arabidopsis thaliana] (TAIR:AT3G49290.2); similar to conserved hypothetical protein [Medicago truncatula] (GB:ABE90359.1); contains domain Subtilisin-like (SSF52743)	ABI1L1 (ABI-1-LIKE 1)	Encodes a subunit of the WAVE complex. The WAVE complex is required for activation of ARP2/3 complex which functions in actin microfilament nucleation and branching.	Potri.002G165900	AT2G46225	ABI-1-like 1	7.64189	0.0331423	6.571	0.136064	5.77715	0.0309129	5.44482	0.219314	7.0623	0.0208924	6.50807	0.211461	5.98063e-08	1.18344e-05	0.00242261	DEG	1.07089	7.19353	3.69986	0.0457066	0.291604	ns	0.332332	2.23239	-4.44713	0.00297807	0.0423742	DEG	0.554231	3.72297	-1.98588	7.61845	7.66533	6.47479	6.66721	5.75529	5.79901	5.28974	5.5999	7.07707
PtpAffx.148046.1.S1_at	BU896059	grail3.0011011501	AT2G22420	Identical to Peroxidase 17 precursor (EC 1.11.1.7) (Atperox P17) (ATP25a) (PER17) [Arabidopsis Thaliana] (GB:Q9SJZ2;GB:P93725); similar to peroxidase, putative [Arabidopsis thaliana] (TAIR:AT4G36430.1); similar to gaiacol peroxidase [Gossypium hirsutum] (GB:AAL93152.1); contains InterPro domain Haem peroxidase; (InterPro:IPR010255); contains InterPro domain Haem peroxidase, plant/fungal/bacterial…	peroxidase 17 (PER17) (P17)			AT2G22420	Peroxidase superfamily protein	6.88723	0.350792	5.81647	0.17564	7.68288	0.708577	4.858	0.677299	9.08182	0.135995	6.81407	0.313451	8.22641e-07	0.00873058	0.115904	ns	1.07076	3.13582	-2.81553	2.92072e-06	0.000858231	DEG	2.82489	8.27298	5.05505	2.55762e-05	0.0019039	DEG	2.26776	6.64137	2.8428	6.63918	7.13528	5.94067	5.69228	7.18184	8.18392	5.33692	4.37907	8.98566
PtpAffx.39357.1.S1_at	CK095977	grail3.0006010501					Potri.010G096900	AT3G21865	peroxin 22	8.28862	0.302612	7.21909	0.0896207	7.17298	0.0648812	7.1046	0.1557	7.39342	0.108892	7.20857	0.125405	7.6046e-05	2.44772e-05	0.00371165	DEG	1.06952	6.67209	2.99127	0.677366	0.897731	ns	0.0683745	0.426546	-6.56266	0.271607	0.579214	ns	0.184847	1.15315	-6.20844	8.07464	8.5026	7.28246	7.15572	7.1271	7.21886	6.99451	7.2147	7.31642
PtpAffx.10103.1.S1_at	BP935213	gw1.XIV.1980.1,gw1.II.763.1	AT5G54130	similar to endonuclease/exonuclease/phosphatase family protein / calcium-binding EF hand family protein [Arabidopsis thaliana] (TAIR:AT1G02270.1); similar to Calcium-binding EF-hand; Endonuclease/exonuclease/phosphatase [Medicago truncatula] (GB:ABE85174.1); contains InterPro domain EF-Hand type; (InterPro:IPR011992); contains InterPro domain Calcium-binding EF-hand; (InterPro:IPR002048); contain…	calcium ion binding		Potri.002G182500	AT5G54130	Calcium-binding endonuclease/exonuclease/phosphatase family	9.59406	0.180323	8.52509	0.140042	8.74474	0.067963	8.51889	0.0646378	9.67303	0.155119	8.86685	0.397913	6.07363e-05	7.96791e-05	0.00727472	DEG	1.06897	5.87523	1.83031	0.238531	0.62061	ns	0.22585	1.24131	-5.887	0.000847251	0.018945	DEG	0.806183	4.43093	-0.716976	9.72157	9.46655	8.62412	8.42607	8.69668	8.7928	8.5646	8.47319	9.78272
PtpAffx.112287.1.S1_at	AY165042	estExt_Genewise1_v1.C_1210140,eugene3.00180800	AT4G30190	Identical to ATPase 2, plasma membrane-type (EC 3.6.3.6) (Proton pump 2) (AHA2) [Arabidopsis Thaliana] (GB:P19456); similar to AHA3 (Arabidopsis H(+)-ATPase 3), ATPase [Arabidopsis thaliana] (TAIR:AT5G57350.1); similar to AHA1 (PLASMA MEMBRANE PROTON ATPASE), ATPase [Arabidopsis thaliana] (TAIR:AT2G18960.1); similar to AHA9 (Arabidopsis H(+)-ATPase 9), hydrogen-exporting ATPase, phosphorylative m…	AHA2 (Arabidopsis H(+)-ATPase 2); ATPase	belongs to the P-type ATPase superfamily of cation-transporting ATPases, pumps protons out of the cell, generating a proton gradient that drives the active transport of nutrients by proton symport. has two autoinhibitory regions within the C-terminal dom	Potri.006G165900	AT4G30190	H(+)-ATPase 2	5.43549	0.376213	4.3681	0.156859	5.77865	0.170924	5.4684	0.0874402	4.44728	0.173613	4.36799	0.0379446	5.17215e-06	7.29182e-05	0.00699707	DEG	1.06739	5.93312	1.91788	0.110605	0.446322	ns	0.310249	1.72452	-5.24629	0.667336	0.864661	ns	0.079293	0.440752	-6.78099	5.16947	5.70151	4.47902	4.25718	5.65778	5.89951	5.53023	5.40657	4.57004
Ptp.1228.1.S1_at	CK093827	NA					Potri.019G050600	NA	NA	7.63589	0.133879	6.56868	0.010705	7.20992	0.093681	7.16395	0.0762022	7.52618	0.0474914	7.16818	0.109613	5.02055e-05	2.80261e-06	0.000977936	DEG	1.06721	8.30646	5.0854	0.726818	0.916029	ns	0.0459655	0.357766	-6.59106	0.0166416	0.120364	ns	0.357998	2.78643	-3.6903	7.73056	7.54122	6.57625	6.56111	7.27616	7.14367	7.11007	7.21783	7.4926
Ptp.670.1.A1_at	CK087317	gw1.XVIII.2536.1	AT2G44970	similar to Os12g0110100 [Oryza sativa (japonica cultivar-group)] (GB:NP_001065962.1); similar to expressed protein [Oryza sativa (japonica cultivar-group)] (GB:ABG21852.1)	lipase-related		Potri.018G085600	AT2G44970	alpha/beta-Hydrolases superfamily protein	6.37094	0.045293	5.30447	0.134194	6.36085	0.0231703	6.12908	0.182601	5.97723	0.0401127	5.92592	0.0142038	3.69729e-05	3.53839e-06	0.00113179	DEG	1.06647	8.11865	4.86314	0.103436	0.431603	ns	0.231767	1.76437	-5.18754	0.703047	0.883148	ns	0.0513065	0.39058	-6.80304	6.40296	6.33891	5.39936	5.20958	6.37724	6.34447	6.2582	5.99997	6.00559
PtpAffx.155180.1.S1_at	BU820278	estExt_fgenesh4_pm.C_LG_I0900	AT3G01750	similar to ankyrin repeat family protein [Arabidopsis thaliana] (TAIR:AT3G04140.1); similar to Os05g0298200 [Oryza sativa (japonica cultivar-group)] (GB:NP_001055122.1); similar to hypothetical protein [Cicer arietinum] (GB:CAD56218.1); similar to Os02g0601700 [Oryza sativa (japonica cultivar-group)] (GB:NP_001047352.1); contains InterPro domain Ankyrin; (InterPro:IPR002110)	ankyrin repeat family protein		Potri.001G335400	AT3G01750	Ankyrin repeat family protein	7.83076	0.0403403	6.76641	0.0997791	6.36403	0.457354	6.69465	0.151591	6.32214	0.135898	5.92487	0.347085	2.79634e-05	0.000309829	0.0161936	DEG	1.06435	5.0242	0.484439	0.144927	0.503159	ns	-0.330621	-1.56068	-5.4792	0.0856337	0.313004	ns	0.397264	1.87527	-5.23436	7.85928	7.80223	6.69586	6.83697	6.68743	6.04063	6.58746	6.80184	6.41823
PtpAffx.34706.1.S1_a_at	CK091568	estExt_fgenesh4_pm.C_LG_VII0453	AT3G54340	Identical to Floral homeotic protein APETALA3 (AP3) [Arabidopsis Thaliana] (GB:Q9SQ18;GB:Q9SQ19;GB:Q9SQ20;GB:Q9SQ21;GB:Q9SQ22;GB:Q9SX13); similar to AGL71, transcription factor [Arabidopsis thaliana] (TAIR:AT5G51870.1); similar to homeotic protein boi1AP3 [Brassica oleracea] (GB:AAB08877.1); contains InterPro domain Transcription factor, MADS-box; (InterPro:IPR002100); contains InterPro domain Tr…	AP3 (APETALA 3); DNA binding / transcription factor	Floral homeotic gene encoding a MADS domain protein homologous to SRF transcription factors. Specifies petal and stamen identities. Associates with PISTILLATA.	Potri.007G017000	AT3G54340	K-box region and MADS-box transcription factor family protein	6.8188	0.0486024	5.76249	0.107311	7.76627	0.0357803	7.48946	0.0349947	7.66967	0.0697166	7.72702	0.289516	6.40276e-08	1.14611e-05	0.00238597	DEG	1.05631	7.21711	3.73098	0.083312	0.391824	ns	0.276807	1.89125	-4.99547	0.702144	0.882746	ns	-0.05735	-0.391836	-6.80252	6.78444	6.85317	5.68661	5.83837	7.79157	7.74097	7.51421	7.46472	7.62037
PtpAffx.2013.2.S1_at	CV278719	estExt_fgenesh4_pg.C_LG_I2027	AT1G07110	similar to fructose-6-phosphate 2-kinase-related / fructose-2,6-bisphosphatase-related [Arabidopsis thaliana] (TAIR:AT3G30200.1); similar to fructose-6-phosphate 2-kinase /fructose-2,6-bisphosphatase [Spinacia oleracea] (GB:AAC18055.1); similar to fructose-6-phosphate 2-kinase/fructose-2,6-bisphosphatase [Bruguiera gymnorrhiza] (GB:BAB55655.1); similar to 'putative 6-phosphofructo-2-kinase (EC 2.…	F2KP (FRUCTOSE-2,6-BISPHOSPHATASE); fructose-2,6-bisphosphate 2-phosphatase	Encodes the bifunctional enzyme fructose-6-phosphate 2-kinase/fructose-2,6-bisphosphatase.	Potri.001G279100	AT1G07110	fructose-2,6-bisphosphatase	10.4276	0.45882	9.37152	0.223571	7.87926	0.220322	8.00549	0.00623706	10.1368	0.120739	10.7996	0.253784	2.45431e-08	0.000344526	0.0172104	DEG	1.05612	4.96025	0.378994	0.564431	0.849089	ns	-0.12623	-0.592861	-6.47423	0.00910395	0.0835102	ns	-0.662837	-3.11313	-3.09898	10.1032	10.7521	9.52961	9.21343	7.72347	8.03505	8.0099	8.00108	10.2221
PtpAffx.70620.1.S1_at	CF236948	grail3.0022021401	AT3G55580	similar to regulator of chromosome condensation (RCC1) family protein / UVB-resistance protein-related [Arabidopsis thaliana] (TAIR:AT3G53830.1); similar to Os01g0846800 [Oryza sativa (japonica cultivar-group)] (GB:NP_001044792.1); similar to UVB-resistance protein UVR8-like [Oryza sativa (japonica cultivar-group)] (GB:BAD82660.1); contains InterPro domain Regulator of chromosome condensation, RC…	regulator of chromosome condensation (RCC1) family protein		Potri.010G199100	AT3G55580	Regulator of chromosome condensation (RCC1) family protein	11.5091	0.053954	10.4538	0.0589334	9.47555	0.450576	8.2477	0.108019	11.2089	0.0512904	10.9463	0.602216	1.65555e-07	0.00119252	0.0361793	DEG	1.05532	4.23523	-0.854408	0.000363746	0.0194081	DEG	1.22785	4.92767	0.292296	0.313026	0.620976	ns	0.262574	1.05377	-6.31503	11.471	11.5473	10.4955	10.4122	9.15695	9.79416	8.32408	8.17132	11.1726
Ptp.2230.1.S1_at	CV255359	grail3.0033005901	AT3G03990	similar to hydrolase, alpha/beta fold family protein [Arabidopsis thaliana] (TAIR:AT4G37470.1); similar to hydrolase [Platanus x acerifolia] (GB:CAJ91149.1); similar to Os03g0203200 [Oryza sativa (japonica cultivar-group)] (GB:NP_001049306.1); contains InterPro domain Esterase/lipase/thioesterase; (InterPro:IPR000379); contains InterPro domain Alpha/beta hydrolase fold-1; (InterPro:IPR000073)	esterase/lipase/thioesterase family protein		Potri.002G118900	AT3G03990	alpha/beta-Hydrolases superfamily protein	10.0784	0.54037	9.0246	0.107553	9.90228	0.0498385	9.56254	0.17443	8.85527	0.0480649	8.7533	0.00164946	7.90127e-05	0.000234542	0.0135744	DEG	1.0538	5.19357	0.76087	0.120244	0.463792	ns	0.339749	1.67443	-5.31902	0.62449	0.842077	ns	0.101972	0.502565	-6.75028	10.4605	9.6963	9.10065	8.94855	9.93753	9.86704	9.43919	9.68588	8.82128
Ptp.6970.3.S1_at	CX175702	gw1.IX.1795.1	AT2G21660	Identical to Glycine-rich RNA-binding protein 7 (GRP7) [Arabidopsis Thaliana] (GB:Q03250;GB:Q8LEV4;GB:Q94B62); similar to ATGRP8/GR-RBP8 (COLD, CIRCADIAN RHYTHM, AND RNA BINDING 1, GLYCINE-RICH PROTEIN 8), RNA binding [Arabidopsis thaliana] (TAIR:AT4G39260.1); similar to Glycine-rich RNA-binding protein GRP1A (GB:P49310); contains InterPro domain Nucleotide-binding, alpha-beta plait; (InterPro:IP…	ATGRP7 (COLD, CIRCADIAN RHYTHM, AND RNA BINDING 2); RNA binding / double-stranded DNA binding / single-stranded DNA binding	Encodes a small glycine-rich RNA binding protein that is part of a negative-feedback loop through which AtGRP7 regulates the circadian oscillations of its own transcript. Gene expression is induced by cold.	Potri.009G116400	AT2G21660	cold, circadian rhythm, and rna binding 2	7.86781	0.466916	6.81436	0.32218	7.68946	0.584418	7.41545	0.167975	10.2628	0.305063	8.21306	1.05989	6.26306e-05	0.0267911	0.215951	ns	1.05345	2.52723	-3.89384	0.523545	0.82707	ns	0.274004	0.657332	-6.43263	0.000370143	0.0111593	DEG	2.04971	4.91723	0.124149	8.19797	7.53765	7.04217	6.58654	8.1027	7.27621	7.53423	7.29668	10.4785
PtpAffx.219062.1.S1_at	pmrna34865	eugene3.00140663,gw1.2309.4.1	AT4G02060	Identical to Protein PROLIFERA (PRL) [Arabidopsis Thaliana] (GB:P43299;GB:O04721); similar to minichromosome maintenance family protein / MCM family protein [Arabidopsis thaliana] (TAIR:AT5G44635.1); similar to replication licensing factor MCM7 homologue [Zea mays] (GB:CAC44902.1); similar to mini-chromosome maintenance 7 [Pisum sativum] (GB:AAQ72567.1); similar to contains MCM2/3/5 family signat…	PRL (PROLIFERA); ATP binding / DNA binding / DNA-dependent ATPase	PROLIFERA	Potri.014G121000	AT4G02060	Minichromosome maintenance (MCM2/3/5) family protein	8.36405	0.19728	7.31267	0.229286	6.42282	0.16678	6.49221	0.631924	4.17523	0.0398106	4.33421	0.224354	5.41578e-09	0.00113065	0.0350512	DEG	1.05138	4.26556	-0.801538	0.783178	0.93478	ns	-0.0693875	-0.281514	-6.61684	0.531252	0.788691	ns	-0.158971	-0.644967	-6.66501	8.50355	8.22455	7.15054	7.4748	6.30489	6.54075	6.04537	6.93904	4.20338
PtpAffx.13815.1.S1_at	CK090742	eugene3.00820048					Potri.015G054900	NA	NA	5.30713	0.123104	4.25787	0.286582	3.71309	0.0968177	3.73198	0.147116	3.71906	0.0902507	3.75484	0.109828	1.65129e-06	2.62291e-05	0.00386769	DEG	1.04925	6.62377	2.92359	0.907065	0.973893	ns	-0.0188925	-0.119266	-6.65139	0.825151	0.935826	ns	-0.0357805	-0.225877	-6.85706	5.22008	5.39417	4.46052	4.05523	3.78155	3.64463	3.83601	3.62795	3.78287
PtpAffx.224490.1.S1_at	pmrna43073	gw1.V.1125.1	AT1G06750	similar to unknown protein [Arabidopsis thaliana] (TAIR:AT2G30630.1); similar to conserved hypothetical protein [Medicago truncatula] (GB:ABE83048.1); contains domain no description (G3D.3.40.50.300); contains domain P-loop containing nucleoside triphosphate hydrolases (SSF52540)			Potri.005G220000	AT2G30630	P-loop containing nucleoside triphosphate hydrolases superfamily protein	5.33129	0.0649463	4.28309	0.0666497	3.48659	0.225361	3.59337	0.164101	3.44496	0.202779	3.51605	0.243149	5.44949e-07	4.66471e-05	0.00532479	DEG	1.0482	6.22949	2.35828	0.537772	0.835154	ns	-0.106778	-0.634587	-6.44777	0.680204	0.871332	ns	-0.0710985	-0.422542	-6.78929	5.28537	5.37722	4.23597	4.33022	3.32724	3.64594	3.47733	3.7094	3.58834
PtpAffx.147926.2.S1_at	BU827293	estExt_fgenesh4_pg.C_1520062	AT1G15690	Identical to Pyrophosphate-energized vacuolar membrane proton pump 1 (EC 3.6.1.1) (Pyrophosphate-energized inorganic pyrophosphatase 1) (H(+)-PPase 1) (Vacuolar proton pyrophosphatase 1) (Vacuolar proton pyrophosphatase 3) (AVP1) [Arabidopsis Thaliana] (GB:P31414;GB:O80390;GB:Q41919;GB:Q41920;GB:Q56WP6;GB:Q8RY20;GB:Q8VZE3); similar to vacuolar-type H+-translocating inorganic pyrophosphatase, puta…	AVP1 (vacuolar-type H+-pumping pyrophosphatase 1); ATPase	Encodes a H(+)-translocating (pyrophosphate-energized) inorganic pyrophosphatase (H(+)-PPase; EC 3.6.1.1) located in the vacuolar membrane. Expression is found in all tissues examined, including meristems and floral organ primordium. Expression is particularly enhanced in pollen, and is repressed by light. Over expression and loss of function phenotypes suggest AVP1 is involved in regulation of a…	Potri.006G063000	AT1G15690	Inorganic H pyrophosphatase family protein	7.91947	0.187026	6.87231	0.275506	9.01465	0.00245868	9.97238	0.00306087	10.639	0.0498837	9.88162	0.437618	2.15986e-09	0.000181936	0.0118017	DEG	1.04716	5.35027	1.01289	0.000385182	0.0199791	DEG	-0.957738	-4.89341	0.235068	0.00228477	0.0359228	DEG	0.757391	3.86977	-1.7195	7.78722	8.05171	6.6775	7.06712	9.01291	9.01638	9.97455	9.97022	10.6743
PtpAffx.163413.1.S1_s_at	BU834708	estExt_fgenesh4_pg.C_LG_XIII0274	AT3G03960	similar to chaperonin, putative [Arabidopsis thaliana] (TAIR:AT3G18190.1); similar to hypothetical protein DDBDRAFT_0217758 [Dictyostelium discoideum AX4] (GB:XP_643258.1); similar to Os03g0804800 [Oryza sativa (japonica cultivar-group)] (GB:NP_001051623.1); contains InterPro domain Chaperonin TCP-1; (InterPro:IPR002194); contains InterPro domain Chaperonin Cpn60/TCP-1; (InterPro:IPR002423); cont…	chaperonin, putative		Potri.013G058500	AT3G03960	TCP-1/cpn60 chaperonin family protein	7.50444	0.0181788	6.45747	0.244448	7.63947	0.293765	8.38472	0.0995906	8.18334	0.0817258	7.63383	0.00384177	1.17264e-06	3.3531e-05	0.00442847	DEG	1.04697	6.45382	2.68278	0.000639614	0.0265769	DEG	-0.745256	-4.59398	-0.271733	0.00549434	0.0613617	ns	0.549508	3.38733	-2.59829	7.49159	7.5173	6.28462	6.63032	7.84719	7.43174	8.45514	8.3143	8.24113
PtpAffx.202567.1.S1_at	pmrna5147	estExt_Genewise1_v1.C_LG_II1523	AT4G09460	similar to HOS10 (HIGH RESPONSE TO OSMOTIC STRESS 10), DNA binding [Arabidopsis thaliana] (TAIR:AT1G35515.1); similar to myb-like transcription factor 1 [Gossypium hirsutum] (GB:AAN28270.1); contains InterPro domain Homeodomain-related; (InterPro:IPR012287); contains InterPro domain Homeodomain-like; (InterPro:IPR009057); contains InterPro domain Myb, DNA-binding; (InterPro:IPR001005)	ATMYB6 (myb domain protein 6, myb domain protein 8); DNA binding / transcription factor	Encodes myb6 DNA-binding protein.	Potri.017G128900	AT4G09460	myb domain protein 6	7.83305	0.167927	6.78774	0.0840297	6.14409	0.46221	5.61279	0.0416846	8.29613	0.160287	7.08114	0.222927	1.39727e-07	0.00022444	0.0133046	DEG	1.04531	5.22058	0.804567	0.0212566	0.195922	ns	0.5313	2.65347	-3.72437	5.9413e-05	0.00333522	DEG	1.21499	6.06801	1.98636	7.71431	7.95179	6.84716	6.72832	6.47092	5.81726	5.64226	5.58331	8.40947
PtpAffx.31289.1.A1_at	CV241122	fgenesh4_pg.C_LG_V001411,fgenesh4_pg.C_LG_II000338					Potri.005G226700	AT2G20470	AGC (cAMP-dependent, cGMP-dependent and protein kinase C) kinase family protein	8.02319	0.32797	6.98282	0.326866	7.76912	0.320542	7.51634	0.105713	7.44777	0.0408056	6.84437	0.0142773	0.000603341	0.000242456	0.0138899	DEG	1.04038	5.17325	0.727928	0.233011	0.615268	ns	0.252782	1.25695	-5.86862	0.0112111	0.0949014	ns	0.603401	3.00039	-3.30401	7.79129	8.25511	7.21395	6.75169	7.54246	7.99578	7.59109	7.44158	7.41892
PtpAffx.203973.1.S1_at	pmrna7836	eugene3.00040664	AT3G03380	Identical to Protease Do-like 7 (EC 3.4.21.-) (DEGP7) [Arabidopsis Thaliana] (GB:Q8RY22;GB:Q9SRP2;GB:Q9SRP3); similar to Os02g0712000 [Oryza sativa (japonica cultivar-group)] (GB:NP_001047905.1); similar to serine protease [Schizosaccharomyces pombe 972h-] (GB:NP_595209.1); contains InterPro domain Peptidase S1C, HrtA/DegP2/Q/S; (InterPro:IPR001940); contains InterPro domain PDZ/DHR/GLGF; (InterP…	DEGP7 (DEGP PROTEASE 7); serine-type peptidase/ trypsin	Encodes a putative DegP protease.	Potri.004G088700	AT3G03380	DegP protease 7	8.0391	0.174608	6.99894	0.00272707	7.99505	0.265147	7.57728	0.183605	7.89821	0.149001	7.01885	0.386463	0.000284191	0.000194861	0.0121949	DEG	1.04017	5.30772	0.944806	0.0546913	0.31925	ns	0.417769	2.13178	-4.61309	0.000768657	0.0178067	DEG	0.87936	4.48717	-0.618245	8.16257	7.91564	6.99701	7.00087	8.18254	7.80756	7.70711	7.44745	7.79285
PtpAffx.224953.1.S1_s_at	pmrna43894	fgenesh4_pg.C_scaffold_649000001,fgenesh4_pg.C_LG_XIX000626,eugene3.00191031,eugene3.01250095	AT4G08850	similar to leucine-rich repeat transmembrane protein kinase, putative [Arabidopsis thaliana] (TAIR:AT1G35710.1); similar to Tyrosine protein kinase, active site [Medicago truncatula] (GB:ABE80260.1); similar to Tyrosine protein kinase, active site [Medicago truncatula] (GB:ABE82675.1); similar to Tyrosine protein kinase, active site [Medicago truncatula] (GB:ABE89207.1); contains InterPro domain …	leucine-rich repeat family protein / protein kinase family protein		Potri.T042100	AT4G08850	Leucine-rich repeat receptor-like protein kinase family protein	6.78923	0.248623	5.75046	0.0961467	9.0223	0.307712	8.84285	0.21105	7.42067	0.0591553	7.21686	0.277304	8.0395e-09	0.000169961	0.0113231	DEG	1.03877	5.39265	1.08041	0.370154	0.734888	ns	0.179453	0.931607	-6.2124	0.311158	0.619155	ns	0.203807	1.05803	-6.31062	6.61343	6.96503	5.68247	5.81844	9.23988	8.80471	8.69361	8.99208	7.37884
Ptp.5997.1.S1_at	CV281976	grail3.0005031901	AT5G41040	similar to transferase family protein [Arabidopsis thaliana] (TAIR:AT5G63560.1); similar to Os11g0507200 [Oryza sativa (japonica cultivar-group)] (GB:NP_001067952.1); similar to putative hydroxyanthranilate hydroxycinnamoyltransferase [Oryza sativa (japonica cultivar-group)] (GB:BAD88037.1); contains InterPro domain Transferase; (InterPro:IPR003480)	transferase family protein		Potri.015G100800	AT5G41040	HXXXD-type acyl-transferase family protein	6.90425	0.059602	5.86624	0.0190234	8.55221	0.0993877	7.85346	0.145965	7.96759	0.0548243	8.30475	0.0353764	6.93366e-10	3.0434e-06	0.00102133	DEG	1.03801	8.2397	5.00691	0.000132984	0.0106512	DEG	0.698751	5.54667	1.29725	0.0203796	0.136998	ns	-0.337163	-2.67639	-3.88689	6.86211	6.9464	5.87969	5.85279	8.48193	8.62249	7.75025	7.95667	8.00635
PtpAffx.208876.1.S1_at	pmrna17592	gw1.X.6482.1	AT2G01630	Identical to Putative glucan endo-1,3-beta-glucosidase 3 precursor (EC 3.2.1.39) ((1->3)-beta-glucan endohydrolase 3) ((1->3)-beta-glucanase 3) (Beta- 1,3-endoglucanase 3) (Beta-1,3-glucanase 3) [Arabidopsis Thaliana] (GB:Q9ZU91); similar to glycosyl hydrolase family 17 protein [Arabidopsis thaliana] (TAIR:AT1G66250.1); similar to Os03g0221500 [Oryza sativa (japonica cultivar-group)] (GB:NP_00104…	glycosyl hydrolase family 17 protein / beta-1,3-glucanase, putative		Potri.010G108500	AT2G01630	O-Glycosyl hydrolases family 17 protein	7.40064	0.196281	6.36423	0.230821	5.50372	0.213762	5.43417	0.202661	6.45592	0.199546	6.0868	0.208641	2.39594e-06	0.000129039	0.00991826	DEG	1.03641	5.56571	1.3534	0.715382	0.912189	ns	0.06955	0.373498	-6.585	0.0711517	0.282733	ns	0.369125	1.98228	-5.06637	7.53943	7.26184	6.20101	6.52744	5.65487	5.35257	5.29087	5.57747	6.59702
PtpAffx.73756.1.S1_at	CF232212	NA					Potri.017G085700	AT5G15270	RNA-binding KH domain-containing protein	9.2647	0.144568	8.23123	0.202893	8.60321	0.156664	8.66105	0.044153	9.15067	0.0387441	8.93008	0.0285149	0.000104021	1.07073e-05	0.00228323	DEG	1.03347	7.26734	3.797	0.691503	0.903076	ns	-0.0578325	-0.406677	-6.57137	0.147181	0.421355	ns	0.220586	1.55116	-5.71009	9.16248	9.36693	8.3747	8.08776	8.71399	8.49244	8.62983	8.69227	9.17807
PtpAffx.108048.1.A1_at	CV256254	estExt_fgenesh4_pm.C_LG_V0622	AT1G19880	similar to UVR8 (UVB-RESISTANCE 8) [Arabidopsis thaliana] (TAIR:AT5G63860.1); similar to Os04g0662800 [Oryza sativa (japonica cultivar-group)] (GB:NP_001054159.1); similar to FOG: RCC1 domain (ISS) [Ostreococcus tauri] (GB:CAL58552.1); similar to OSJNBa0084K01.12 [Oryza sativa (japonica cultivar-group)] (GB:CAE04840.2); contains InterPro domain Regulator of chromosome condensation, RCC1; (InterPr…	regulator of chromosome condensation (RCC1) family protein		Potri.005G236000	AT1G19880	Regulator of chromosome condensation (RCC1) family protein	7.16942	0.444679	6.13632	0.2059	4.56228	0.349255	3.9878	0.346955	5.6984	0.215412	4.95127	0.0899805	2.38637e-07	0.00107792	0.0341052	DEG	1.0331	4.2928	-0.754136	0.0345768	0.252176	ns	0.574486	2.38714	-4.18619	0.00925021	0.0843804	ns	0.747124	3.1045	-3.11471	6.85499	7.48386	6.28192	5.99073	4.80924	4.31532	3.74246	4.23313	5.85072
PtpAffx.150929.1.S1_s_at	BU888702	estExt_Genewise1_v1.C_LG_III1939	AT1G67320	Identical to Probable DNA primase large subunit (EC 2.7.7.-) [Arabidopsis Thaliana] (GB:Q84WJ2;GB:Q8LFN6;GB:Q9FYG1); similar to Eukaryotic-type DNA primase, large subunit [Medicago truncatula] (GB:ABE92589.1); similar to Os07g0406800 [Oryza sativa (japonica cultivar-group)] (GB:NP_001059432.1); contains InterPro domain Eukaryotic-type DNA primase, large subunit; (InterPro:IPR007238)	DNA primase, large subunit family		Potri.003G169300	AT1G67320	DNA primase, large subunit family	7.77222	0.0711179	6.74007	0.247589	5.72974	0.0100664	6.09551	0.194471	4.63781	0.0473838	4.86951	0.732885	4.36433e-07	0.00184284	0.0470971	DEG	1.03215	3.9897	-1.28587	0.183167	0.556658	ns	-0.36577	-1.41385	-5.67487	0.388307	0.685735	ns	-0.231702	-0.895623	-6.468	7.82251	7.72193	6.565	6.91514	5.73686	5.72263	5.958	6.23302	4.60431
Ptp.7131.3.S1_a_at	BU884126	gw1.IX.4341.1	AT3G46130	Identical to Transcription factor MYB48 (Myb-related protein 48) (AtMYB48) (MYB48) [Arabidopsis Thaliana] (GB:Q9LX82;GB:Q4JL82;GB:Q67YJ3); similar to MYB59 (myb domain protein 59), DNA binding / transcription factor [Arabidopsis thaliana] (TAIR:AT5G59780.3); similar to MYB transcription factor MYB139 [Glycine max] (GB:ABH02860.1); contains InterPro domain Homeodomain-related; (InterPro:IPR012287)…	MYB111 (myb domain protein 111); DNA binding / transcription factor	Encodes a putative transcription factor (MYB48).	Potri.009G027300	AT3G46130	myb domain protein 48	4.97065	0.666547	3.93882	0.113887	9.77163	0.0344903	9.21982	0.233069	9.56333	0.0385168	9.2263	0.142601	2.02649e-11	0.00107364	0.0339982	DEG	1.03183	4.29507	-0.750189	0.0407009	0.274315	ns	0.551807	2.29694	-4.33907	0.186332	0.478397	ns	0.337026	1.4029	-5.90811	5.44197	4.49933	4.01935	3.85829	9.79602	9.74724	9.05501	9.38462	9.53609
PtpAffx.48236.1.S1_at	DN491169	gw1.6307.3.1	AT1G50420	similar to SCL21 (SCARECROW-LIKE 21), transcription factor [Arabidopsis thaliana] (TAIR:AT2G04890.1); similar to Os01g0948200 [Oryza sativa (japonica cultivar-group)] (GB:NP_001045391.1); similar to SCARECROW-like [Oryza sativa (japonica cultivar-group)] (GB:BAC15790.1); contains InterPro domain GRAS transcription factor; (InterPro:IPR005202)	SCL3 (SCARECROW-LIKE 3); transcription factor	Encodes a scarecrow-like protein (SCL3) Putative transcription factors interacting with the gene product of VHA-B1 (vacuolar ATPase subunit B1; as shown through yeast two-hybrid assay).	Potri.003G202100	AT1G50420	scarecrow-like 3	7.77088	0.13098	6.74075	0.0410709	8.39078	0.493353	7.52912	0.19943	7.53907	0.0992511	7.13087	0.0965116	6.70892e-05	0.000243269	0.0138982	DEG	1.03012	5.1712	0.724602	0.00101789	0.0344229	DEG	0.861664	4.32555	-0.735656	0.0632886	0.264783	ns	0.408196	2.04914	-4.95906	7.67826	7.86349	6.71171	6.7698	8.73963	8.04193	7.3881	7.67013	7.46889
PtpAffx.102238.1.A1_s_at	CV232463	eugene3.00141483	AT1G02960	similar to unknown protein [Arabidopsis thaliana] (TAIR:AT1G02965.1); similar to conserved hypothetical protein [Medicago truncatula] (GB:ABE92670.1)			Potri.T034800	AT1G02960	unknown protein; BEST Arabidopsis thaliana protein match is: unknown protein (TAIR:AT1G02965.1); Has 100 Blast hits to 99 proteins in 48 species: Archae - 0; Bacteria - 4; Metazoa - 26; Fungi - 13; Plants - 29; Viruses - 0; Other Eukaryotes - 28 (source: NCBI BLink).	7.65135	0.0177917	6.62183	0.222676	6.33048	0.183384	6.11527	0.233521	6.05657	0.0832188	6.15447	0.0702851	2.94042e-06	3.21046e-05	0.00431386	DEG	1.02952	6.48371	2.72544	0.200617	0.578983	ns	0.215204	1.35532	-5.74909	0.549206	0.799295	ns	-0.0978995	-0.616553	-6.68362	7.66393	7.63877	6.77928	6.46437	6.2008	6.46015	5.95015	6.2804	5.99773
Ptp.3245.1.S1_s_at	CV276464	grail3.0064001202	AT4G15210	Identical to Beta-amylase (EC 3.2.1.2) (1,4-alpha-D-glucan maltohydrolase) (BMY1) [Arabidopsis Thaliana] (GB:P25853;GB:O23375); similar to BMY5 (beta-amylase 5), beta-amylase [Arabidopsis thaliana] (TAIR:AT2G32290.1); similar to Beta-amylase (1,4-alpha-D-glucan maltohydrolase) (GB:O65015); similar to beta-amylase [Glycine max] (GB:BAA09462.1); similar to Beta-amylase (1,4-alpha-D-glucan maltohydr…	ATBETA-AMY (BETA-AMYLASE); beta-amylase	cytosolic beta-amylase expressed in rosette leaves and inducible by sugar. RAM1 mutants have reduced beta amylase in leaves and stems.	Potri.T101100	AT4G15210	beta-amylase 5	9.63692	0.386266	8.60764	0.234813	9.09798	0.0118173	11.1419	0.282712	9.05279	0.0110236	9.31347	0.306627	1.06438e-06	0.000395465	0.0186538	DEG	1.02928	4.87767	0.241994	5.65257e-07	0.000275509	DEG	-2.04388	-9.68575	6.61785	0.240656	0.545341	ns	-0.260686	-1.23536	-6.11451	9.91005	9.36379	8.77367	8.4416	9.10634	9.08962	11.3418	10.942	9.06058
PtpAffx.43832.1.A1_at	CV245216	gw1.124.82.1	AT2G20740	similar to unknown protein [Arabidopsis thaliana] (TAIR:AT2G20230.1); similar to Os04g0679900 [Oryza sativa (japonica cultivar-group)] (GB:NP_001054283.1); similar to H0801D08.19 [Oryza sativa (indica cultivar-group)] (GB:CAJ86261.1)			Potri.011G050900	AT2G20740	Tetraspanin family protein	8.13867	0.130675	7.10993	0.0195251	7.27704	0.235674	6.99116	0.0311027	7.12473	0.120851	7.66512	0.0306522	2.72814e-05	1.08916e-05	0.00230926	DEG	1.02874	7.25471	3.78044	0.0670709	0.3524	ns	0.285884	2.01607	-4.79977	0.00254056	0.0382222	DEG	-0.540389	-3.81085	-1.82626	8.04627	8.23107	7.09612	7.12374	7.44369	7.1104	6.96917	7.01315	7.03928
PtpAffx.81779.1.A1_at	CV273589	grail3.13619000101					Potri.012G121300	NA	NA	4.42056	0.159532	3.39546	0.138593	4.72759	0.182235	4.57109	0.0619609	3.62196	0.309957	3.55709	0.257029	1.73088e-05	0.000116548	0.00936958	DEG	1.0251	5.63037	1.45421	0.407108	0.759989	ns	0.156496	0.859555	-6.27681	0.727883	0.894051	ns	0.064871	0.356305	-6.81662	4.30775	4.53336	3.29746	3.49346	4.85645	4.59873	4.52728	4.61491	3.40278
PtpAffx.24948.1.A1_at	CV240293	fgenesh4_pg.C_LG_X001128	AT1G68440	similar to unknown protein [Arabidopsis thaliana] (TAIR:AT1G25400.1); similar to IMP dehydrogenase/GMP reductase [Medicago truncatula] (GB:ABE93249.1)			Potri.010G123600	AT1G68440	unknown protein; BEST Arabidopsis thaliana protein match is: unknown protein (TAIR:AT1G25400.2); Has 86 Blast hits to 86 proteins in 29 species: Archae - 0; Bacteria - 6; Metazoa - 27; Fungi - 11; Plants - 24; Viruses - 0; Other Eukaryotes - 18 (source: NCBI BLink).	7.57104	0.319552	6.54617	0.144086	6.54566	0.141846	6.49267	0.119329	6.68415	0.0124755	6.19826	0.272691	0.000143209	0.000101627	0.00855102	DEG	1.02487	5.71795	1.58979	0.772645	0.931591	ns	0.0529855	0.295616	-6.61253	0.019127	0.131725	ns	0.485889	2.71087	-3.82548	7.79699	7.34508	6.64805	6.44428	6.64596	6.44536	6.4083	6.57705	6.69297
PtpAffx.213178.1.S1_at	pmrna25782	eugene3.00160140	AT4G20460	Identical to Putative UDP-arabinose 4-epimerase 3 (EC 5.1.3.5) (UDP-D-xylose 4- epimerase 3) [Arabidopsis Thaliana] (GB:Q9SUN3); similar to MUR4 (MURUS 4), catalytic [Arabidopsis thaliana] (TAIR:AT1G30620.2); similar to DUR (DEFECTIVE UGE IN ROOT), catalytic [Arabidopsis thaliana] (TAIR:AT5G44480.1); similar to Putative UDP-arabinose 4-epimerase 3 (UDP-D-xylose 4-epimerase 3) (GB:Q9SUN3); similar…	NAD-dependent epimerase/dehydratase family protein		Potri.016G020000	AT4G20460	NAD(P)-binding Rossmann-fold superfamily protein	6.78571	0.0395287	5.76108	0.46824	7.52097	0.178402	6.75087	0.382164	8.11879	0.0976155	7.19156	0.150537	5.18316e-06	0.000600197	0.0240286	DEG	1.02463	4.63115	-0.172567	0.00462993	0.0840596	ns	0.770103	3.48071	-2.24014	0.00128941	0.0248234	DEG	0.927226	4.19088	-1.14224	6.81367	6.75776	6.09218	5.42999	7.64712	7.39482	6.48064	7.0211	8.18781
PtpAffx.127252.1.A1_at	CV265207	gw1.XII.36.1,gw1.XV.847.1					Potri.012G051200	AT3G18210	2-oxoglutarate (2OG) and Fe(II)-dependent oxygenase superfamily protein	6.74382	0.112484	5.71966	0.347911	4.06352	0.0453143	4.14402	0.142872	4.60133	0.0811441	4.23697	0.249761	1.58745e-08	9.45443e-05	0.00814341	DEG	1.02416	5.76442	1.66124	0.658687	0.889298	ns	-0.080498	-0.453078	-6.55041	0.063109	0.264377	ns	0.364357	2.05076	-4.95644	6.82336	6.66428	5.96567	5.47365	4.03148	4.09556	4.04299	4.24505	4.65871
PtpAffx.21819.3.S1_a_at	CK107214	eugene3.00410015	AT2G42370	similar to unknown protein [Arabidopsis thaliana] (TAIR:AT3G58110.1); similar to Os06g0538200 [Oryza sativa (japonica cultivar-group)] (GB:NP_001057797.1)			Potri.001G358300	AT1G30360	Early-responsive to dehydration stress protein (ERD4)	6.48301	0.217435	5.46039	0.14137	8.15419	0.507481	9.36242	0.0071798	9.92718	0.0724022	9.11592	0.204544	3.93476e-10	0.000396033	0.0186658	DEG	1.02262	4.87682	0.240569	9.49025e-05	0.00852083	DEG	-1.20824	-5.76198	1.63357	0.00228861	0.0359556	DEG	0.81126	3.86883	-1.72119	6.63676	6.32926	5.36042	5.56035	8.51303	7.79535	9.3675	9.35735	9.97837
Ptp.4009.2.A1_s_at	DN489534	NA					Potri.T068900	AT1G34300	lectin protein kinase family protein	10.2737	0.418901	9.25149	0.115837	9.41622	0.274366	9.08382	0.0614676	10.2686	0.0576002	10.087	0.0758967	6.12294e-05	0.000170353	0.0113231	DEG	1.02223	5.39121	1.07813	0.105425	0.435133	ns	0.3324	1.75307	-5.20427	0.35736	0.6609	ns	0.181593	0.95772	-6.41046	9.9775	10.5699	9.33339	9.16958	9.61023	9.22221	9.12728	9.04036	10.3093
PtpAffx.10880.1.A1_at	CV245011	gw1.VI.2060.1,gw1.8263.1.1,gw1.XVIII.1993.1	AT2G24800	Identical to Peroxidase 18 precursor (EC 1.11.1.7) (Atperox P18) (PER18) [Arabidopsis Thaliana] (GB:Q9SK52); similar to peroxidase, putative [Arabidopsis thaliana] (TAIR:AT4G31760.1); similar to peroxidase [Spinacia oleracea] (GB:CAA71496.1); contains InterPro domain Haem peroxidase; (InterPro:IPR010255); contains InterPro domain Haem peroxidase, plant/fungal/bacterial; (InterPro:IPR002016); cont…	peroxidase, putative		Potri.006G267400	AT2G24800	Peroxidase superfamily protein	5.69707	0.194953	4.67928	0.237839	3.45209	0.12459	3.55404	0.0366501	3.80919	0.16594	3.76617	0.0744032	4.86284e-08	3.2805e-05	0.0043513	DEG	1.0178	6.46886	2.70427	0.529374	0.830276	ns	-0.10195	-0.64797	-6.43892	0.789237	0.92143	ns	0.0430205	0.273428	-6.84439	5.55922	5.83492	4.5111	4.84745	3.36399	3.54019	3.52813	3.57996	3.69185
PtpAffx.22982.1.A1_at	BP932933	gw1.II.4152.1	AT3G30390	similar to amino acid transporter family protein [Arabidopsis thaliana] (TAIR:AT5G38820.1); similar to Os06g0633800 [Oryza sativa (japonica cultivar-group)] (GB:NP_001058132.1); similar to putative N system amino acids transporter NAT-1 [Oryza sativa (japonica cultivar-group)] (GB:BAD73448.1); similar to Os02g0727100 [Oryza sativa (japonica cultivar-group)] (GB:NP_001047994.1); contains InterPro …	amino acid transporter family protein		Potri.002G114300	AT3G30390	Transmembrane amino acid transporter family protein	7.49932	0.238146	6.4827	0.090409	4.46282	0.363831	4.58459	0.197934	5.28358	0.0090555	5.56215	0.189632	1.35514e-08	0.000170548	0.0113231	DEG	1.01661	5.3905	1.07699	0.530826	0.83086	ns	-0.121765	-0.645648	-6.44047	0.165759	0.448962	ns	-0.27857	-1.47709	-5.81071	7.33092	7.66771	6.54663	6.41878	4.20556	4.72009	4.72455	4.44463	5.28998
PtpAffx.692.5.S1_s_at	CV258846	eugene3.00570185					Potri.005G123700	NA	NA	11.3783	0.0326277	10.3621	0.196368	11.2549	0.0397657	10.9422	0.0523059	12.4532	0.0157501	11.726	0.185946	1.16197e-07	9.78524e-06	0.00216946	DEG	1.01625	7.33417	3.88429	0.0437467	0.28466	ns	0.312715	2.25682	-4.40637	0.000214568	0.00799106	DEG	0.72722	5.24824	0.679063	11.3553	11.4014	10.5009	10.2232	11.2268	11.283	10.9792	10.9052	12.4421
PtpAffx.93339.1.S1_at	DN499104	NA						NA	NA	7.18612	0.237366	6.17095	0.188101	5.22251	0.0651203	5.06951	0.248945	5.75403	0.10589	5.25229	0.0128305	1.86991e-07	4.90876e-05	0.00548113	DEG	1.01517	6.19525	2.30808	0.36911	0.734241	ns	0.153001	0.933713	-6.21045	0.0100054	0.0884745	ns	0.501746	3.062	-3.19208	7.01828	7.35396	6.30396	6.03795	5.17647	5.26856	5.24554	4.89348	5.82891
PtpAffx.33375.2.S1_at	BU814303	grail3.0002072101	AT1G75980	similar to Os02g0120400 [Oryza sativa (japonica cultivar-group)] (GB:NP_001045709.1); similar to ENSANGP00000021928 [Anopheles gambiae str. PEST] (GB:XP_312490.2); contains InterPro domain Single hybrid motif; (InterPro:IPR011053)				AT1G75980	Single hybrid motif superfamily protein	8.93256	0.391019	7.92093	0.138317	7.92727	0.119265	7.64316	0.150935	8.47859	0.0572327	8.20652	0.0276227	0.000123405	9.11439e-05	0.00798088	DEG	1.01163	5.78805	1.69746	0.130361	0.48115	ns	0.28411	1.62554	-5.38874	0.145872	0.419657	ns	0.272074	1.55667	-5.70246	8.65607	9.20905	8.01873	7.82312	8.0116	7.84293	7.53643	7.74988	8.51906
PtpAffx.211163.1.S1_s_at	pmrna21943	eugene3.00130808	AT5G54510	Identical to Indole-3-acetic acid-amido synthetase GH3.6 (EC 6.3.2.-) (Auxin- responsive GH3-like protein 6) (AtGH3-6) (DWARF IN LIGHT 1 protein) (DFL-1) (GH3.6) [Arabidopsis Thaliana] (GB:Q9LSQ4;GB:Q8VYV6); similar to GH3.1 [Arabidopsis thaliana] (TAIR:AT2G14960.1); similar to YDK1 (AUXIN UPREGULATED1, YADOKARI 1), indole-3-acetic acid amido synthetase [Arabidopsis thaliana] (TAIR:AT4G37390.1); …	DFL1 (DWARF IN LIGHT 1); indole-3-acetic acid amido synthetase	Encodes an IAA-amido synthase that conjugates Ala, Asp, Phe, and Trp to auxin. Lines overexpressing this gene accumulate IAA-ASP and are hypersensitive to several auxins. Identified as a dominant mutation that displays shorter hypocotyls in light grown plants when compared to wild type siblings. Protein is similar to auxin inducible gene from pea (GH3).	Potri.001G410400	AT5G54510	Auxin-responsive GH3 family protein	6.70058	0.144153	5.68932	0.108052	7.44519	0.273278	6.53377	0.35938	5.22964	0.0392111	4.29675	0.0921529	1.26622e-08	0.00013506	0.0102107	DEG	1.01125	5.53688	1.30823	0.00032777	0.0181182	DEG	0.911415	4.99024	0.39638	0.000269903	0.00915271	DEG	0.93289	5.10783	0.445503	6.80251	6.59864	5.76573	5.61292	7.25195	7.63842	6.27965	6.78789	5.20191
PtpAffx.200585.1.S1_at	pmrna1159	fgenesh4_pm.C_LG_I000514	AT5G64530	similar to ANAC025 (Arabidopsis NAC domain containing protein 25), transcription factor [Arabidopsis thaliana] (TAIR:AT1G61110.1); similar to Os02g0555300 [Oryza sativa (japonica cultivar-group)] (GB:NP_001047122.1); similar to H0315A08.3 [Oryza sativa (indica cultivar-group)] (GB:CAH67573.1); similar to OSJNBa0006B20.9 [Oryza sativa (japonica cultivar-group)] (GB:CAD40817.2); contains InterPro d…	ANAC104/XND1 (Arabidopsis NAC domain containing protein 104); transcription factor		Potri.001G206900	AT5G64530	xylem NAC domain 1	6.56735	0.021596	5.55655	0.357349	5.02072	0.473696	4.92415	0.11464	6.10909	0.274865	5.03079	0.685605	0.000562678	0.00559011	0.0897427	ns	1.0108	3.37792	-2.37992	0.752545	0.925191	ns	0.0965665	0.322709	-6.60367	0.00369989	0.0482936	DEG	1.0783	3.60351	-2.20345	6.58262	6.55208	5.80923	5.30387	5.35567	4.68577	5.00522	4.84309	5.91474
PtpAffx.200145.1.S1_at	pmrna269	fgenesh4_pm.C_LG_I000104	AT1G20780	similar to binding / ubiquitin-protein ligase [Arabidopsis thaliana] (TAIR:AT1G76390.2); similar to unknown protein [Oryza sativa (japonica cultivar-group)] (GB:AAP50990.1); similar to armadillo/beta-catenin repeat family protein, putative, expressed [Oryza sativa (japonica cultivar-group)] (GB:ABA97086.1); similar to Os03g0657100 [Oryza sativa (japonica cultivar-group)] (GB:NP_001050813.1); cont…	armadillo/beta-catenin repeat protein-related / U-box domain-containing protein		Potri.001G024600	AT1G76390	ARM repeat superfamily protein	5.66796	0.134864	4.65774	0.129562	4.63256	0.388241	4.1676	0.356528	7.05586	0.206157	7.23945	0.438773	5.88487e-08	0.0013499	0.0386666	DEG	1.01022	4.16491	-0.977378	0.0796986	0.383764	ns	0.464966	1.91695	-4.9557	0.463908	0.742695	ns	-0.183592	-0.756907	-6.5842	5.5726	5.76333	4.56613	4.74936	4.90709	4.35803	4.4197	3.91549	7.20163
PtpAffx.204203.1.S1_s_at	pmrna8269	fgenesh4_pg.C_LG_IV001263,fgenesh4_pg.C_LG_IV001266					Potri.004G151900	NA	NA	4.90624	0.400069	3.90054	0.174046	3.47115	0.0545604	3.20952	0.0428613	3.24273	0.0361522	3.05202	0.0477694	1.59379e-06	8.01248e-05	0.00730075	DEG	1.0057	5.8716	1.8248	0.152917	0.515966	ns	0.26163	1.52747	-5.5246	0.287619	0.596318	ns	0.190715	1.11345	-6.25196	4.62335	5.18913	4.0236	3.77747	3.43257	3.50973	3.23982	3.17921	3.21717
PtpAffx.13789.1.S1_s_at	CK091431	gw1.XIV.2418.1	AT1G02730	similar to ATCSLD4 (Cellulose synthase-like D4), cellulose synthase/ transferase, transferring glycosyl groups [Arabidopsis thaliana] (TAIR:AT4G38190.1); similar to CSLD3 (CELLULOSE SYNTHASE-LIKE 3), cellulose synthase/ transferase, transferring glycosyl groups [Arabidopsis thaliana] (TAIR:AT3G03050.1); similar to ATCSLD2 (Cellulose synthase-like D2), cellulose synthase/ transferase, transferring…	ATCSLD5 (Cellulose synthase-like D5); cellulose synthase	encodes a gene similar to cellulose synthase	Potri.014G125100	AT1G02730	cellulose synthase-like D5	4.64264	0.295947	3.63702	0.377233	3.47432	0.056302	3.43518	0.41976	2.84171	0.0312067	3.02613	0.209583	7.42834e-05	0.000810456	0.028925	DEG	1.00562	4.45655	-0.470954	0.865213	0.961199	ns	0.0391435	0.17347	-6.64295	0.429918	0.718613	ns	-0.184417	-0.817272	-6.53577	4.43338	4.85191	3.37028	3.90377	3.43451	3.51413	3.13836	3.73199	2.86378
PtpAffx.211725.1.S1_s_at	pmrna22976	fgenesh4_pg.C_LG_VIII001713,grail3.0061013901,eugene3.00140670	AT4G02070	Identical to DNA mismatch repair protein MSH6-1 (AtMsh6-1) (MSH6-1) [Arabidopsis Thaliana] (GB:O04716); similar to MSH3 (ARABIDOPSIS HOMOLOG OF DNA MISMATCH REPAIR PROTEIN MSH3) [Arabidopsis thaliana] (TAIR:AT4G25540.1); similar to mismatch binding protein Mus3 [Zea mays] (GB:AAF35250.1); similar to DNA mismatch repair protein [Petunia x hybrida] (GB:AAT67045.1); similar to putative mismatch bind…	MSH6 (MUTS HOMOLOG 6-1)	encodes a DNA mismatch repair homolog of human MutS gene, MSH6. There are four MutS genes in Arabidopsis, MSH2, MSH3, MSH6, and MSH7, which all act as heterodimers and bind to 51-mer duplexes. MSH2*MSH6 bound the (+T) substrate strongly, (T/G) well, and (+AAG) no better than it did a (T/A) homoduplex.	Potri.T171400	AT4G02070	MUTS homolog 6	7.11404	0.215034	6.10857	0.120329	5.87514	0.123085	6.20317	0.258835	6.55257	0.191244	5.81796	0.171228	7.27491e-05	9.12279e-05	0.00798088	DEG	1.00548	5.78746	1.69655	0.0837545	0.392792	ns	-0.328039	-1.88817	-5.00022	0.00120705	0.0237344	DEG	0.734607	4.22835	-1.07547	6.96199	7.26609	6.02348	6.19365	5.96217	5.7881	6.02015	6.3862	6.41734
PtpAffx.29111.1.A1_at	DN488221	fgenesh4_pg.C_LG_VI001206	AT1G51120	similar to AP2 domain-containing transcription factor, putative [Arabidopsis thaliana] (TAIR:AT1G50680.1); similar to Os01g0141000 [Oryza sativa (japonica cultivar-group)] (GB:NP_001041982.1); similar to RAV-like DNA-binding protein [Glycine max] (GB:AAZ66389.1); contains InterPro domain Pathogenesis-related transcriptional factor and ERF; (InterPro:IPR001471); contains InterPro domain Transcript…	AP2 domain-containing transcription factor, putative			NA	NA	4.31658	0.042541	3.31197	0.0526441	3.70146	0.19922	3.35872	0.00942151	4.46491	0.0336436	3.77816	0.246289	1.50053e-05	1.90469e-05	0.00317	DEG	1.00462	6.84926	3.23646	0.0378801	0.264236	ns	0.342743	2.33674	-4.27187	0.000550247	0.0143457	DEG	0.686749	4.6821	-0.278894	4.34667	4.2865	3.34919	3.27474	3.84233	3.56059	3.36538	3.35206	4.44112
PtpAffx.146775.2.A1_at	CV265413	gw1.29.190.1	AT1G32380	Identical to Ribose-phosphate pyrophosphokinase 2 (EC 2.7.6.1) (Phosphoribosyl pyrophosphate synthetase 2) (PRS II) (PRS2) [Arabidopsis Thaliana] (GB:Q42583;GB:Q9LQM0); similar to ribose-phosphate pyrophosphokinase 1 / phosphoribosyl diphosphate synthetase 1 (PRSI) [Arabidopsis thaliana] (TAIR:AT2G35390.2); similar to Ribose-phosphate pyrophosphokinase 2, chloroplast precursor (Phosphoribosyl pyr…	ribose-phosphate pyrophosphokinase 2 / phosphoribosyl diphosphate synthetase 2 (PRS2)		Potri.001G145700	AT2G35390	Phosphoribosyltransferase family protein	4.86471	0.401909	3.86213	0.166036	3.76571	0.226986	4.00587	0.00954306	4.93898	0.114881	5.36024	0.085697	5.35603e-06	0.000171118	0.0113486	DEG	1.00258	5.38842	1.07368	0.221424	0.604557	ns	-0.240165	-1.29078	-5.82827	0.0431776	0.212775	ns	-0.421264	-2.26411	-4.60342	4.58052	5.1489	3.97954	3.74473	3.92621	3.60521	4.01262	3.99913	4.85775
Ptp.2017.1.A1_s_at	CK093103	grail3.0025002201	AT2G36830	Identical to Aquaporin TIP1.1 (Tonoplast intrinsic protein 1.1) (Gamma-tonoplast intrinsic protein) (Gamma-TIP) (Aquaporin-TIP) (Tonoplast intrinsic protein, root-specific RB7) (TIP1.1) [Arabidopsis Thaliana] (GB:P25818;GB:P21652;GB:Q42075;GB:Q8L5T8); similar to TIP2 (TONOPLAST INTRINSIC PROTEIN 2), water channel [Arabidopsis thaliana] (TAIR:AT3G26520.1); similar to tonoplast intrinsic protein bo…	GAMMA-TIP (Tonoplast intrinsic protein (TIP) gamma); water channel	encodes a tonoplast intrinsic protein, which functions as water channel. highly expressed in root, stem, cauline leaves and flowers.	Potri.016G098200	AT2G36830	gamma tonoplast intrinsic protein	11.9869	0.0289829	10.985	0.0772744	11.1191	0.0773917	10.672	0.474319	9.91684	0.0622526	10.8558	0.179325	6.2155e-06	0.000195993	0.0122447	DEG	1.00191	5.30413	0.939059	0.0358518	0.257185	ns	0.447137	2.36716	-4.22023	0.000338465	0.010485	DEG	-0.938964	-4.97092	0.215162	12.0074	11.9664	10.9303	11.0396	11.0644	11.1739	10.3366	11.0074	9.87282
PtpAffx.95184.1.A1_a_at	CV256947	gw1.II.3029.1					Potri.002G100700	NA	NA	8.93408	0.354223	7.93235	0.262113	6.96954	0.112497	6.93688	0.088092	7.97962	0.0247628	8.10473	0.0942903	8.70397e-07	0.000113732	0.00925112	DEG	1.00173	5.64595	1.47843	0.857064	0.958896	ns	0.032661	0.184084	-6.64093	0.494352	0.763971	ns	-0.125113	-0.705165	-6.62303	8.68361	9.18455	8.11769	7.74701	7.04908	6.88999	6.87458	6.99917	7.99713
PtpAffx.213062.1.S1_at	pmrna25558	gw1.XV.3193.1	AT5G51910	similar to TCP family transcription factor, putative [Arabidopsis thaliana] (TAIR:AT2G45680.1); similar to Os08g0544800 [Oryza sativa (japonica cultivar-group)] (GB:NP_001062409.1); similar to PCF2 [Oryza sativa (japonica cultivar-group)] (GB:BAA23143.1); contains InterPro domain TCP transcription factor; (InterPro:IPR005333)	TCP family transcription factor, putative		Potri.015G138200	AT5G51910	TCP family transcription factor	5.69532	0.24143	4.69383	0.0781409	4.5976	0.0967051	4.59927	0.179933	4.33189	0.183068	4.43195	0.0325431	2.17352e-05	3.5898e-05	0.0045644	DEG	1.00149	6.40709	2.61581	0.991674	0.99765	ns	-0.001666	-0.0106583	-6.65892	0.534296	0.790496	ns	-0.100056	-0.640112	-6.66825	5.86604	5.52461	4.74909	4.63858	4.66598	4.52922	4.7265	4.47203	4.20244
Ptp.7429.1.S1_s_at	BU813678	NA					Potri.017G015800	AT2G20570	GBF's pro-rich region-interacting factor 1	5.01322	0.199079	4.01247	0.0030221	4.2717	0.108148	4.64555	0.164967	3.97192	0.00173308	3.69322	0.035153	7.32256e-06	1.16351e-05	0.002414	DEG	1.00075	7.20602	3.71636	0.019805	0.188806	ns	-0.373847	-2.69194	-3.65661	0.068161	0.276394	ns	0.278705	2.00686	-5.02712	4.87245	5.15399	4.01461	4.01034	4.19523	4.34818	4.7622	4.5289	3.97315
PtpAffx.8720.2.S1_s_at	CV233523	eugene3.101340001,eugene3.20820001	AT4G18970	similar to GDSL-motif lipase/hydrolase family protein [Arabidopsis thaliana] (TAIR:AT5G45670.1); similar to GDSL-lipase protein [Capsicum annuum] (GB:AAX20033.1); similar to GDSL-lipase 1 [Capsicum annuum] (GB:AAZ23955.1); contains InterPro domain Lipolytic enzyme, G-D-S-L; (InterPro:IPR001087)	GDSL-motif lipase/hydrolase family protein		Potri.019G005500	AT1G29670	GDSL-like Lipase/Acylhydrolase superfamily protein	11.4983	0.0242139	10.4981	0.170692	3.92038	0.239962	3.71486	0.169807	3.71267	0.0489021	4.02726	0.0400892	1.312e-15	2.56506e-05	0.00379585	DEG	1.00022	6.63934	2.94543	0.197877	0.575745	ns	0.205521	1.36422	-5.73795	0.0590785	0.254296	ns	-0.314588	-2.0882	-4.8956	11.4812	11.5154	10.6188	10.3774	4.09006	3.7507	3.83493	3.59479	3.67809
Ptp.726.1.A1_at	CV225822	estExt_Genewise1_v1.C_LG_II0718,gw1.40.903.1	AT4G24240	Identical to Probable WRKY transcription factor 7 (WRKY DNA-binding protein 7) (WRKY7) [Arabidopsis Thaliana] (GB:Q9STX0); similar to WRKY17 (WRKY DNA-binding protein 17), transcription factor [Arabidopsis thaliana] (TAIR:AT2G24570.1); similar to WRKY transcription factor NtEIG-D48 [Nicotiana tabacum] (GB:BAB16432.1); contains InterPro domain DNA-binding WRKY; (InterPro:IPR003657)	WRKY7 (WRKY DNA-binding protein 7); transcription factor	Encodes a Ca-dependent calmodulin binding protein. Sequence similarity to the WRKY transcription factor gene family.	Potri.014G024200	AT4G24240	WRKY DNA-binding protein 7	7.61846	0.127438	6.61922	0.0984432	6.27618	0.162094	6.37221	0.0143191	6.02684	0.187378	5.20996	0.281577	2.26345e-07	5.47524e-05	0.00589048	DEG	0.999243	6.12227	2.2005	0.567328	0.850764	ns	-0.096034	-0.588392	-6.47697	0.00031988	0.0101213	DEG	0.816875	5.00493	0.272619	7.52835	7.70857	6.68883	6.54961	6.16156	6.39079	6.38234	6.36209	5.89434
Ptp.3337.1.S1_s_at	BU892645	eugene3.00191070					Potri.019G116300	NA	NA	11.9689	0.252887	10.9697	0.0695491	9.84381	0.261427	10.2784	0.0342974	12.7175	0.220371	11.4977	0.535065	3.21219e-07	0.000958441	0.0320243	DEG	0.999236	4.36002	-0.637509	0.0825904	0.390224	ns	-0.434596	-1.8963	-4.98768	0.000190218	0.00734707	DEG	1.21985	5.32265	0.801709	12.1477	11.7901	11.0188	10.9205	10.0287	9.65895	10.3027	10.2542	12.8733
PtpAffx.938.1.A1_at	CV270434	estExt_Genewise1_v1.C_LG_XIII1499	AT4G02640	similar to BZO2H4 (basic leucine zipper O2 homolog 4), transcription factor [Arabidopsis thaliana] (TAIR:AT3G54620.1); similar to bZIP transcription factor bZIP89 [Glycine max] (GB:ABI34655.1); contains InterPro domain Eukaryotic transcription factor, DNA-binding; (InterPro:IPR008917); contains InterPro domain bZIP transcription factor, bZIP_1; (InterPro:IPR011616); contains InterPro domain Basic…	BZO2H1 (basic leucine zipper O2 homolog 1); DNA binding / transcription factor	Encodes bZIP protein BZO2H1.	Potri.013G040700	AT5G28770	bZIP transcription factor family protein	6.67989	0.0520659	5.68117	0.0760811	4.83427	0.439716	4.35987	0.246897	5.97769	0.18759	6.35536	0.0313441	3.80098e-07	0.00025751	0.0143785	DEG	0.998726	5.13646	0.66812	0.0314211	0.240099	ns	0.474396	2.43982	-4.09599	0.0762718	0.294557	ns	-0.377663	-1.94233	-5.12965	6.64308	6.71671	5.62737	5.73496	5.14519	4.52334	4.18529	4.53445	5.84505
Ptp.1206.2.A1_at	CK090115	fgenesh4_pm.C_LG_V000114	AT2G21790	Identical to Ribonucleoside-diphosphate reductase large subunit (EC 1.17.4.1) (Ribonucleoside-diphosphate reductase R1 subunit) (AtRNR1) (RNR1) [Arabidopsis Thaliana] (GB:Q9SJ20;GB:O82573); similar to ribonucleotide reductase large subunit A [Glycine max] (GB:AAN87547.1); similar to ribonucleotide reductase [Nicotiana tabacum] (GB:CAA71816.1); similar to putative ribonucleotide reductase large su…	R1/RIBONUCLEOTIDE REDUCTASE, REDUCTASE PROTEIN R1; ribonucleoside-diphosphate reductase	encodes large subunit of ribonucleotide reductase involved in the production of deoxyribonucleoside triphosphates (dNTPs) for DNA replication and repair		AT2G21790	ribonucleotide reductase 1	10.1618	0.0474547	9.16534	0.0855271	8.26493	0.0504791	8.71413	0.06993	7.24807	0.0956079	7.072	0.307642	9.66048e-10	2.68878e-05	0.00391722	DEG	0.99648	6.60649	2.89929	0.0116812	0.141228	ns	-0.449206	-2.97816	-3.14681	0.266085	0.57337	ns	0.176062	1.16726	-6.19268	10.1283	10.1954	9.22582	9.10486	8.30062	8.22923	8.66468	8.76358	7.18046
PtpAffx.4473.3.S1_at	CF228205	grail3.0021038301						NA	NA	11.3942	0.142427	10.4011	0.0686522	10.7611	0.0302837	10.8604	0.282776	11.3538	0.120013	10.8125	0.0618149	0.000215962	2.94011e-05	0.00406669	DEG	0.993174	6.54444	2.81172	0.525351	0.828134	ns	-0.0993145	-0.654425	-6.43459	0.00395993	0.0504942	ns	0.541209	3.56625	-2.27143	11.2935	11.4949	10.4496	10.3525	10.7397	10.7825	10.6604	11.0603	11.2689
PtpAffx.214461.1.S1_at	pmrna28120	estExt_fgenesh4_pm.C_LG_XVIII0344	AT5G48930	similar to transferase family protein [Arabidopsis thaliana] (TAIR:AT5G57840.1); similar to hydroxycinnamoyl transferase [Nicotiana tabacum] (GB:CAD47830.1); similar to Alcohol acyl-transferase [Prunus mume] (GB:BAE48668.1); similar to hydroxycinnamoyl transferase [Coffea arabica] (GB:CAJ40778.1); contains InterPro domain Transferase; (InterPro:IPR003480)	transferase family protein	At5g48930 has been shown to encode for the hydroxycinnamoyl-Coenzyme A shikimate/quinate hydroxycinnamoyltransferase (HCT) both synthesizing and catabolizing the hydroxycinnamoylesters (coumaroyl/caffeoyl shikimate and quinate) involved in the phenylpropanoid pathway. Influence on the accumulation of flavonoids which in turn inhibit auxin transport and reduce plant growth.	Potri.018G105500	AT5G48930	hydroxycinnamoyl-CoA shikimate/quinate hydroxycinnamoyl transferase	8.59884	0.0355382	7.6074	0.0380161	4.62562	0.20724	4.61882	0.149908	8.78682	0.125504	8.83665	0.483538	4.02544e-11	0.000324872	0.0166678	DEG	0.991436	4.99559	0.437345	0.973226	0.992737	ns	0.006803	0.0342786	-6.65835	0.806064	0.928	ns	-0.0498285	-0.251073	-6.85065	8.62397	8.57371	7.58052	7.63429	4.47908	4.77216	4.72482	4.51281	8.69807
PtpAffx.6273.1.S1_at	CV264184	gw1.XIX.381.1,gw1.XIX.397.1,gw1.1539.1.1	AT4G37070	similar to PLA IVB/PLP5 (Patatin-like protein 5), nutrient reservoir [Arabidopsis thaliana] (TAIR:AT4G37060.1); similar to patatin-like protein [Gossypium hirsutum] (GB:AAX99411.1); contains InterPro domain Patatin; (InterPro:IPR002641)	PLA IVA/PLP1; nutrient reservoir		Potri.T051700	AT2G26560	phospholipase A 2A	7.62414	0.163752	6.63293	0.215676	9.42018	0.509002	10.1619	0.173645	5.0891	0.252734	4.95211	0.209137	9.42471e-11	0.00100046	0.0328339	DEG	0.991209	4.33543	-0.680113	0.00715054	0.106662	ns	-0.741694	-3.24409	-2.66766	0.560344	0.805725	ns	0.136991	0.599185	-6.6946	7.50835	7.73993	6.78543	6.48042	9.7801	9.06026	10.2847	10.0391	4.91039
Ptp.6677.1.S1_at	BU813290	grail3.9827000101						AT5G01750	Protein of unknown function (DUF567)	10.5465	0.119297	9.55711	0.194975	11.9323	0.321389	11.899	0.0121916	12.3205	0.0898638	12.4293	0.0304267	3.08501e-09	5.81229e-05	0.00609033	DEG	0.989418	6.08256	2.14162	0.840883	0.953802	ns	0.033383	0.205226	-6.63655	0.516621	0.77911	ns	-0.108746	-0.668531	-6.64899	10.4622	10.6309	9.69498	9.41924	12.1596	11.7051	11.9076	11.8903	12.3841
PtpAffx.137981.1.S1_a_at	CF119982	estExt_fgenesh4_pg.C_LG_XII0768,grail3.0005008802	AT3G48000	Identical to Aldehyde dehydrogenase 2B4, mitochondrial precursor (EC 1.2.1.3) (ALDH2a) (ALDH2B4) [Arabidopsis Thaliana] (GB:Q9SU63;GB:Q42090); similar to ALDH2B7 (Aldehyde dehydrogenase 2B7), 3-chloroallyl aldehyde dehydrogenase/ aldehyde dehydrogenase (NAD) [Arabidopsis thaliana] (TAIR:AT1G23800.1); similar to aldehyde dehydrogenase [Vitis pseudoreticulata] (GB:AAZ79355.1); similar to aldehyde d…	ALDH2B4 (ALDEHYDE DEHYDROGENASE 2); 3-chloroallyl aldehyde dehydrogenase/ aldehyde dehydrogenase (NAD)	putative (NAD+) aldehyde dehydrogenase (At3g48000) mRNA,	Potri.012G078700	AT3G48000	aldehyde dehydrogenase 2B4	7.25569	0.00731265	6.26687	0.00841656	8.41506	0.15364	8.87405	0.477564	10.3535	0.0125105	11.0241	0.0790135	7.24779e-11	0.000186641	0.0119898	DEG	0.988822	5.33442	0.98756	0.0294125	0.232074	ns	-0.458984	-2.47609	-4.03353	0.00360682	0.0475537	DEG	-0.670563	-3.6175	-2.17794	7.26086	7.25052	6.26092	6.27282	8.30642	8.5237	8.53636	9.21173	10.3623
PtpAffx.163561.1.S1_at	BU879414	estExt_fgenesh4_pg.C_LG_VI1370	AT3G52600	similar to ATCWINV4 (ARABIDOPSIS THALIANA CELL WALL INVERTASE 4), hydrolase, hydrolyzing O-glycosyl compounds [Arabidopsis thaliana] (TAIR:AT2G36190.1); similar to Beta-fructofuranosidase, insoluble isoenzyme 1 precursor (Sucrose hydrolase 1) (Invertase 1) (Cell wall beta-fructosidase 1) (GB:P26792); similar to beta-fructofuranosidase [Daucus carota] (GB:CAA49162.1); similar to invertase (GB:AAA6…	ATCWINV2 (ARABIDOPSIS THALIANA CELL WALL INVERTASE 2); hydrolase, hydrolyzing O-glycosyl compounds		Potri.006G210600	AT3G52600	cell wall invertase 2	5.65219	0.38904	4.66341	0.141744	4.22033	0.252337	4.16056	0.258431	5.30536	0.341742	5.45809	0.255092	7.05944e-05	0.00110607	0.0347097	DEG	0.988779	4.27809	-0.779723	0.800379	0.941005	ns	0.0597715	0.25861	-6.6234	0.521411	0.782498	ns	-0.152723	-0.660776	-6.65432	5.37709	5.92728	4.56318	4.76364	4.39876	4.0419	3.97782	4.3433	5.06372
PtpAffx.127528.1.A1_s_at	CV255049	eugene3.00700109	AT5G28020	similar to cysteine synthase, putative / O-acetylserine (thiol)-lyase, putative / O-acetylserine sulfhydrylase, putative [Arabidopsis thaliana] (TAIR:AT5G28030.1); similar to O-acetylserine(thiol) lyase [Brassica juncea] (GB:CAA71799.1); contains InterPro domain Pyridoxal-5&apos; (InterPro:IPR001926); contains InterPro domain Cysteine synthase/cystathionine beta-synthase P-phosphate-binding site;…	ATCYSD2 (Arabidopsis thaliana cysteine synthase D2); cysteine synthase	Encodes cysteine synthase AtcysD2.	Potri.005G048200	AT3G04940	cysteine synthase D1	7.86535	0.192257	6.87838	0.165048	6.16302	0.00436372	6.03981	0.0436952	5.02961	0.052104	4.79011	0.42129	1.12693e-08	0.000166944	0.0113162	DEG	0.986965	5.40382	1.09817	0.512892	0.822217	ns	0.123211	0.674601	-6.42081	0.214624	0.514813	ns	0.2395	1.31131	-6.02336	8.00129	7.7294	6.76168	6.99509	6.15994	6.16611	6.00892	6.07071	5.06645
PtpAffx.44228.1.A1_at	CV240307	gw1.VIII.2098.1	AT3G56140	similar to unknown protein [Arabidopsis thaliana] (TAIR:AT2G40400.2); similar to Trimeric LpxA-like [Medicago truncatula] (GB:ABE84885.1); similar to unknown protein [Oryza sativa (japonica cultivar-group)] (GB:AAU44243.1); similar to Os01g0826900 [Oryza sativa (japonica cultivar-group)] (GB:NP_001044677.1); contains InterPro domain Protein of unknown function DUF399; (InterPro:IPR007314)			Potri.008G074300	AT3G56140	Protein of unknown function (DUF399 and DUF3411)	7.87499	0.471626	6.89001	0.0945297	5.88843	0.0016353	5.58056	0.234468	7.83903	0.0188154	8.45655	0.0389868	1.66045e-08	0.000261193	0.0145153	DEG	0.984981	5.1278	0.65402	0.13532	0.489479	ns	0.307872	1.60278	-5.42075	0.007547	0.0743777	ns	-0.617521	-3.2148	-2.91354	7.5415	8.20848	6.95685	6.82317	5.88728	5.88959	5.74635	5.41477	7.82572
PtpAffx.203103.1.S1_s_at	pmrna6144	gw1.III.1046.1	AT1G32190	similar to unknown protein [Arabidopsis thaliana] (TAIR:AT3G30380.1); similar to Os01g0689800 [Oryza sativa (japonica cultivar-group)] (GB:NP_001043924.1); similar to Os08g0161500 [Oryza sativa (japonica cultivar-group)] (GB:NP_001061050.1); similar to C (GB:BAD82560.1); contains InterPro domain Esterase/lipase/thioesterase; (InterPro:IPR000379); contains InterPro domain Alpha/beta hydrolase fold…			Potri.003G096900	AT1G32190	alpha/beta-Hydrolases superfamily protein	5.9735	0.164519	4.98858	0.00183086	8.5945	0.342363	5.94664	0.539333	9.14532	0.0760322	6.74104	0.191365	2.7501e-09	0.00109764	0.0345335	DEG	0.984922	4.28245	-0.772132	8.7782e-08	9.13721e-05	DEG	2.64786	11.5129	8.32899	2.50114e-07	7.83687e-05	DEG	2.40428	10.4538	7.45965	6.08984	5.85717	4.98729	4.98988	8.83659	8.35242	6.32801	5.56528	9.09156
PtpAffx.62174.1.S1_at	CK091635	gw1.29.118.1	AT1G72210	similar to basic helix-loop-helix (bHLH) family protein [Arabidopsis thaliana] (TAIR:AT1G22490.1); similar to Os03g0188400 [Oryza sativa (japonica cultivar-group)] (GB:NP_001049217.1); similar to Helix-loop-helix DNA-binding [Medicago truncatula] (GB:ABD32380.1); contains InterPro domain Helix-loop-helix DNA-binding; (InterPro:IPR011598); contains InterPro domain Basic helix-loop-helix dimerisati…	basic helix-loop-helix (bHLH) family protein (bHLH096)		Potri.001G141100	AT5G46690	beta HLH protein 71	6.28558	0.277577	5.30127	0.558726	4.24657	0.0637395	4.18304	0.0953507	4.33852	0.0618648	4.30631	0.243071	3.76825e-06	0.00102354	0.0331789	DEG	0.984312	4.32238	-0.702748	0.785055	0.935546	ns	0.0635365	0.279006	-6.61759	0.889868	0.960279	ns	0.032219	0.141483	-6.87365	6.0893	6.48186	5.69635	4.90619	4.2015	4.29164	4.25046	4.11561	4.29478
PtpAffx.740.5.S1_at	CV265388	fgenesh4_pg.C_LG_II000739	AT3G22942	similar to AGG1 (ARABIDOPSIS GGAMMA-SUBUNIT 1) [Arabidopsis thaliana] (TAIR:AT3G63420.2); similar to Os03g0635100 [Oryza sativa (japonica cultivar-group)] (GB:NP_001050720.1); similar to Os02g0137800 [Oryza sativa (japonica cultivar-group)] (GB:NP_001045833.1)	AGG2 (G-PROTEIN GAMMA SUBUNIT 2)	heterotrimeric G-protein gamma subunit 2(AGG2)	Potri.002G081500	AT3G63420	Ggamma-subunit 1	6.3904	0.38963	5.40839	0.155637	5.64763	0.102372	5.16571	0.107501	4.75987	0.0284842	5.14154	0.193019	2.50819e-05	0.000155686	0.010939	DEG	0.982011	5.44748	1.16739	0.0204929	0.192613	ns	0.481926	2.67337	-3.68934	0.0561206	0.247503	ns	-0.381671	-2.11723	-4.84808	6.11489	6.66591	5.29833	5.51844	5.57524	5.72002	5.24172	5.08969	4.78001
PtpAffx.29210.1.A1_at	CV281549	estExt_Genewise1_v1.C_LG_IX2631	AT4G33770	similar to inositol 1,3,4-trisphosphate 5/6-kinase family protein [Arabidopsis thaliana] (TAIR:AT4G08170.2); similar to Putative inositol-tetrakisphosphate 1-kinase 3 (Inositol-triphosphate 5/6-kinase 3) (Inositol 1,3,4-trisphosphate 5/6-kinase 3) (Ins(1,3,4)P(3) 5/6-kinase 3) (AtItpk-3) (GB:O81893); contains InterPro domain Inositol 1, 3, 4-trisphosphate 56-kinase; (InterPro:IPR008656)	inositol 1,3,4-trisphosphate 5/6-kinase family protein		Potri.009G084600	AT4G08170	Inositol 1,3,4-trisphosphate 5/6-kinase family protein	6.74559	0.136088	5.76607	0.0540987	4.86529	0.335645	4.9226	0.0266142	6.90516	0.119591	6.44227	0.00237034	3.57296e-08	5.04281e-05	0.00557657	DEG	0.979518	6.1772	2.28155	0.72415	0.915104	ns	-0.0573115	-0.361427	-6.58967	0.0130263	0.104117	ns	0.46289	2.91915	-3.45121	6.64936	6.84181	5.80432	5.72781	5.10263	4.62796	4.90378	4.94142	6.98973
PtpAffx.35542.1.S1_at	DN495964	NA					Potri.018G088100	NA	NA	7.94294	0.721118	6.96344	0.180534	8.89099	0.640486	9.30323	0.124821	8.59347	0.079404	7.38167	0.267997	6.25558e-05	0.00986318	0.124124	ns	0.979505	3.06975	-2.93416	0.22103	0.604018	ns	-0.412242	-1.29196	-5.82685	0.00260134	0.0386507	DEG	1.2118	3.79775	-1.85002	7.43304	8.45285	7.09109	6.83578	9.34388	8.4381	9.39149	9.21497	8.64962
PtpAffx.3459.3.A1_a_at	CV271361	gw1.II.749.1	AT1G02840	Identical to Pre-mRNA-splicing factor SF2 (SR1 protein) (SF2) [Arabidopsis Thaliana] (GB:O22315;GB:O22314;GB:Q39201); similar to pre-mRNA splicing factor, putative / SR1 protein, putative [Arabidopsis thaliana] (TAIR:AT4G02430.2); similar to ribonucleoprotein (GB:AAA32856.1); contains InterPro domain Nucleotide-binding, alpha-beta plait; (InterPro:IPR012677); contains InterPro domain RNA-binding …	SR1 (splicing factor 2); RNA binding	SR1 is a plant homologue of the human general/alternative splicing factor SF2/ASF.	Potri.014G129900	AT1G02840	RNA-binding (RRM/RBD/RNP motifs) family protein	9.47173	0.202082	8.49232	0.159257	8.90578	0.125109	8.7503	0.082626	10.3084	0.114534	10.069	0.0112967	1.22299e-07	2.24293e-05	0.00351391	DEG	0.979411	6.73348	3.07674	0.306425	0.686079	ns	0.155478	1.06892	-6.07751	0.126047	0.388409	ns	0.239412	1.64596	-5.57661	9.61463	9.32884	8.60493	8.37971	8.99424	8.81731	8.80873	8.69187	10.3894
PtpAffx.203817.1.S1_at	pmrna7546	eugene3.00040356	AT1G29270	similar to unknown protein [Arabidopsis thaliana] (TAIR:AT2G40435.1); similar to predicted protein [Gossypium hirsutum] (GB:AAT64012.1)			Potri.004G060800	AT1G29270	unknown protein; BEST Arabidopsis thaliana protein match is: unknown protein (TAIR:AT2G40435.1); Has 98 Blast hits to 98 proteins in 15 species: Archae - 0; Bacteria - 0; Metazoa - 0; Fungi - 0; Plants - 98; Viruses - 0; Other Eukaryotes - 0 (source: NCBI BLink).	8.5671	0.109018	7.58897	0.0258222	5.76293	0.0123227	6.23488	0.0889717	3.94732	0.671971	3.51268	0.0723965	2.99338e-10	0.00115498	0.0354374	DEG	0.978124	4.25343	-0.822672	0.062938	0.342357	ns	-0.471949	-2.0523	-4.74183	0.083485	0.308458	ns	0.434636	1.89004	-5.21145	8.49001	8.64418	7.57071	7.60723	5.75422	5.77165	6.17197	6.29779	3.47217
PtpAffx.151334.1.S1_at	BU810920	NA					Potri.012G032100	AT4G27940	manganese tracking factor for mitochondrial SOD2	4.75268	0.667312	3.77728	0.291441	3.2976	0.00470848	3.25977	0.00401912	3.64292	0.0138557	3.78115	0.0298717	0.000569714	0.00159783	0.043152	DEG	0.975396	4.06976	-1.14455	0.877221	0.96469	ns	0.0378365	0.15787	-6.6457	0.574912	0.81406	ns	-0.13823	-0.576754	-6.70835	4.28082	5.22454	3.98336	3.5712	3.30093	3.29427	3.25692	3.26261	3.63312
Ptp.1106.1.A1_at	CK090091	NA					Potri.018G018700	NA	NA	5.6771	0.109424	4.70175	0.432022	3.06563	0.360962	3.3528	0.171145	4.19534	0.0281005	4.03453	0.253774	8.01847e-07	0.00083813	0.0294407	DEG	0.975353	4.43717	-0.504304	0.216229	0.597867	ns	-0.287169	-1.30642	-5.80935	0.478653	0.752978	ns	0.160814	0.731593	-6.60351	5.59973	5.75448	4.39627	5.00724	2.8104	3.32087	3.47382	3.23178	4.17547
Ptp.7829.1.S1_at	DN499778	NA					Potri.019G031400	NA	NA	6.30538	0.0565395	5.33159	0.117597	5.11191	0.152491	4.18205	0.617745	6.70723	0.418019	4.48846	0.534987	1.12563e-05	0.0064648	0.0974768	ns	0.97379	3.29884	-2.52228	0.0085046	0.117479	ns	0.929863	3.15003	-2.83745	7.67649e-06	0.000801763	DEG	2.21877	7.51637	4.06043	6.2654	6.34536	5.41474	5.24843	5.00409	5.21974	4.61886	3.74524	7.00281
PtpAffx.220888.1.S1_s_at	pmrna37357	fgenesh4_pm.C_scaffold_376000002,fgenesh4_pm.C_scaffold_422000001	ATCG00270	Identical to Photosystem II D2 protein (Photosystem Q(A) protein) (PSII D2 protein) (psbD) [Arabidopsis Thaliana] (GB:P56761); similar to photosystem II protein D2 [Spinacia oleracea] (GB:NP_054928.1); similar to photosystem II protein D2 [Nandina domestica] (GB:YP_740645.1); similar to photosystem II protein D2 [Glycine max] (GB:YP_538760.1); contains InterPro domain Photosynthetic reaction cent…		PSII D2 protein		ATCG00270	photosystem II reaction center protein D	8.97723	0.155398	8.0035	0.289341	9.1563	0.547282	10.1768	0.230166	13.3502	0.127515	13.4436	0.0394865	4.43255e-11	0.00119991	0.0363362	DEG	0.973733	4.23172	-0.860535	0.000841173	0.0309856	DEG	-1.02053	-4.43508	-0.545323	0.692182	0.877741	ns	-0.093359	-0.405727	-6.79666	9.08711	8.86735	7.7989	8.20809	9.54329	8.76932	10.0141	10.3396	13.26
Ptp.2947.1.S1_at	DN489526	gw1.166.81.1,gw1.XI.1471.1	AT4G04320	similar to Os09g0394100 [Oryza sativa (japonica cultivar-group)] (GB:NP_001063091.1); similar to unnamed protein product [Tetraodon nigroviridis] (GB:CAF98885.1); contains InterPro domain Malonyl-CoA decarboxylase; (InterPro:IPR007956)	malonyl-CoA decarboxylase family protein		Potri.011G010400	AT4G04320	malonyl-CoA decarboxylase family protein	8.30457	0.0676784	7.33095	0.0443547	5.7013	0.491499	6.33024	0.235471	8.5735	0.117779	9.08487	0.150972	6.7154e-09	0.000457276	0.0204152	DEG	0.973611	4.79131	0.0976906	0.00941229	0.124577	ns	-0.628934	-3.09509	-2.9365	0.0273192	0.162887	ns	-0.511371	-2.51654	-4.16901	8.35242	8.25671	7.36232	7.29959	5.35376	6.04884	6.16373	6.49674	8.49022
PtpAffx.204223.1.S1_at	pmrna8306	gw1.IV.554.1	AT2G18360	similar to hydrolase, alpha/beta fold family protein [Arabidopsis thaliana] (TAIR:AT4G36610.1); similar to alpha/beta fold family protein [Lycopersicon esculentum] (GB:AAU03365.1); similar to Os02g0706900 [Oryza sativa (japonica cultivar-group)] (GB:NP_001047873.1); similar to Os01g0636400 [Oryza sativa (japonica cultivar-group)] (GB:NP_001043665.1); contains InterPro domain Esterase/lipase/thioe…	hydrolase, alpha/beta fold family protein		Potri.004G155800	AT2G18360	alpha/beta-Hydrolases superfamily protein	7.24641	0.0388972	6.27744	0.120318	4.2298	0.108549	4.47053	0.171794	4.41946	0.035638	4.74923	0.35415	1.81037e-09	9.20848e-05	0.00800324	DEG	0.968965	5.78142	1.6873	0.17681	0.54746	ns	-0.240729	-1.43633	-5.64578	0.0729917	0.287054	ns	-0.329773	-1.96762	-5.08965	7.2189	7.27391	6.19236	6.36252	4.15304	4.30655	4.592	4.34905	4.39426
PtpAffx.94041.1.S1_s_at	CV265104	estExt_fgenesh4_pg.C_1210061	AT5G57340	similar to unknown protein [Arabidopsis thaliana] (TAIR:AT5G67390.2); similar to conserved hypothetical protein [Medicago truncatula] (GB:ABE83997.1)			Potri.006G165500	AT5G57340	unknown protein; Has 30201 Blast hits to 17322 proteins in 780 species: Archae - 12; Bacteria - 1396; Metazoa - 17338; Fungi - 3422; Plants - 5037; Viruses - 0; Other Eukaryotes - 2996 (source: NCBI BLink).	8.21538	0.353791	7.24835	0.215789	6.76136	0.367025	5.28713	0.463013	9.90225	0.0291211	7.01043	0.496234	4.52008e-08	0.0046763	0.0807154	ns	0.967025	3.47527	-2.20475	0.000197931	0.0136439	DEG	1.47423	5.29805	0.900312	2.66437e-07	8.06043e-05	DEG	2.89183	10.3926	7.39811	8.46554	7.96521	7.40094	7.09577	7.02089	6.50184	4.95973	5.61453	9.92285
Ptp.6233.1.S1_at	AJ768694	estExt_fgenesh4_pm.C_LG_VI0678	AT4G33010	Identical to Putative glycine dehydrogenase [decarboxylating] 2, mitochondrial precursor (EC 1.4.4.2) (Glycine decarboxylase 2) (Glycine cleavage system P-protein 2) [Arabidopsis Thaliana] (GB:Q94B78;GB:O82642;GB:Q8GTY1;GB:Q8VZF0); similar to glycine dehydrogenase (decarboxylating), putative / glycine decarboxylase, putative / glycine cleavage system P-protein, putative [Arabidopsis thaliana] (TA…	glycine dehydrogenase (decarboxylating), putative / glycine decarboxylase, putative / glycine cleavage system P-protein, putative		Potri.006G229300	AT4G33010	glycine decarboxylase P-protein 1	7.16656	0.386959	6.20268	0.0675392	7.30704	0.0664929	8.22804	0.223256	10.5575	0.129873	11.6317	0.112365	7.86095e-12	0.000186876	0.0119898	DEG	0.963884	5.33364	0.986314	0.00027506	0.0163151	DEG	-0.920995	-5.09632	0.571583	7.17334e-05	0.00374288	DEG	-1.07416	-5.94384	1.79462	7.44018	6.89294	6.15492	6.25044	7.26002	7.35406	8.07017	8.3859	10.6494
PtpAffx.50946.4.S1_a_at	CX186800	NA					Potri.013G068200	AT5G56740	histone acetyltransferase of the GNAT family 2	7.30761	0.0249412	6.34392	0.246555	6.35919	0.209275	6.69458	0.0804708	7.25591	0.00566319	6.85677	0.0735554	7.15808e-05	3.45662e-05	0.0044597	DEG	0.963683	6.43297	2.65293	0.0451804	0.289934	ns	-0.335388	-2.23885	-4.43637	0.0208339	0.138621	ns	0.399137	2.6644	-3.90821	7.32524	7.28997	6.16958	6.51826	6.50717	6.21121	6.63768	6.75148	7.25191
PtpAffx.7849.2.S1_at	CF228142	grail3.0022018701	AT5G59720	Identical to 18.2 kDa class I heat shock protein (HSP 18.2) (HSP18.2) [Arabidopsis Thaliana] (GB:P19037); similar to 17.6 kDa class I small heat shock protein (HSP17.6C-CI) (AA 1-156) [Arabidopsis thaliana] (TAIR:AT1G53540.1); similar to low molecular weight heat-shock protein [Brassica rapa] (GB:AAB72109.1); contains InterPro domain HSP20-like chaperone; (InterPro:IPR008978); contains InterPro d…	HSP18.2 (HEAT SHOCK PROTEIN 18.2)	encodes a low molecular weight heat shock protein that contains the heat shock element in the promoter region. Expression is induced in response to heat shock.	Potri.010G195700	AT5G59720	heat shock protein 18.2	7.44625	0.141248	6.48463	0.264057	10.2863	0.0989648	9.04446	0.435461	5.90363	0.0289667	7.87641	0.118976	4.56737e-10	0.000369896	0.0178804	DEG	0.961623	4.91763	0.308403	3.90089e-05	0.00478174	DEG	1.2418	6.35042	2.51713	3.66289e-07	0.000103612	DEG	-1.97278	-10.0886	7.08748	7.34638	7.54613	6.67134	6.29791	10.2163	10.3562	8.73654	9.35238	5.88315
PtpAffx.217643.1.S1_s_at	pmrna32990	fgenesh4_pg.C_LG_XIX000133,fgenesh4_pg.C_scaffold_174000000					Potri.T051700	AT2G26560	phospholipase A 2A	4.6647	0.470473	3.70364	0.038338	8.75352	0.775176	10.1975	0.151621	4.16856	0.241365	3.90775	0.378241	2.07055e-10	0.01076	0.130265	ns	0.961059	3.02263	-3.01863	0.000700118	0.0279074	DEG	-1.44394	-4.54134	-0.362022	0.42827	0.71703	ns	0.260811	0.820276	-6.53327	4.99738	4.33203	3.67653	3.73075	9.30165	8.20539	10.0902	10.3047	3.99789
PtpAffx.205977.1.S1_at	pmrna11849	fgenesh4_pg.C_LG_VI000131	AT1G07650	similar to leucine-rich repeat family protein / protein kinase family protein [Arabidopsis thaliana] (TAIR:AT1G53430.1); similar to leucine-rich repeat family protein / protein kinase family protein [Arabidopsis thaliana] (TAIR:AT1G53440.1); similar to leucine-rich repeat family protein / protein kinase family protein [Arabidopsis thaliana] (TAIR:AT3G14840.2); similar to putative receptor-like pr…	leucine-rich repeat transmembrane protein kinase, putative		Potri.006G014300	AT1G53430	Leucine-rich repeat transmembrane protein kinase	5.74914	0.184569	4.78897	0.0304074	7.49192	0.527829	6.4201	0.516635	5.80995	0.039528	5.54707	0.135117	4.98064e-06	0.00251116	0.0564809	ns	0.960171	3.8173	-1.59199	0.00113941	0.0368858	DEG	1.07181	4.26116	-0.848157	0.316851	0.624776	ns	0.262876	1.0451	-6.32396	5.87965	5.61863	4.76746	4.81047	7.86515	7.11869	6.78542	6.05479	5.782
PtpAffx.209375.1.S1_x_at	pmrna18567	gw1.X.2501.1	AT4G36920	Identical to Floral homeotic protein APETALA2 (AP2) [Arabidopsis Thaliana] (GB:P47927;GB:Q8L7P9); similar to AP2 domain-containing transcription factor, putative [Arabidopsis thaliana] (TAIR:AT5G67180.1); similar to AP2-like transcriptional factor [Brassica rapa] (GB:AAX47049.1); contains InterPro domain Pathogenesis-related transcriptional factor and ERF; (InterPro:IPR001471)	AP2 (APETALA 2); transcription factor	Encodes a floral homeotic gene, a member of the AP2/EREBP (ethylene responsive element binding protein) class of transcription factors and is involved in the specification of floral organ identity, establishment of floral meristem identity, suppression of floral meristem indeterminancy, and development of the ovule and seed coat. AP2 also has a role in controlling seed mass. Dominant negative all…	Potri.010G216200	AT2G28550	related to AP2.7	4.35622	0.0647898	3.39667	0.0468295	5.02515	0.231595	4.32682	0.193884	6.84495	0.221871	6.36312	0.287087	1.78993e-09	0.000175936	0.0115683	DEG	0.959553	5.37112	1.04615	0.0021298	0.0528023	ns	0.698321	3.90887	-1.47102	0.0196196	0.133595	ns	0.48183	2.69705	-3.85011	4.40203	4.31041	3.42978	3.36355	5.18891	4.86138	4.46392	4.18973	7.00183
PtpAffx.692.23.S1_at	CN549957	estExt_Genewise1_v1.C_LG_II4195	AT2G20260	Identical to Photosystem I reaction center subunit IV B, chloroplast precursor (PSI-E B) (PSAE2) [Arabidopsis Thaliana] (GB:Q9S714); similar to PSAE-1 (PSA E1 KNOCKOUT) [Arabidopsis thaliana] (TAIR:AT4G28750.1); similar to Photosystem I reaction center subunit IV A, chloroplast precursor (PSI-E A) [Contains: Photosystem I reaction center subunit IV A isoform 2] (GB:Q41228); contains InterPro doma…	PSAE-2 (photosystem I subunit E-2)	Encodes subunit E of photosystem I.	Potri.002G253800	AT2G20260	photosystem I subunit E-2	7.29064	0.297389	6.33126	0.0284491	4.40426	0.338481	4.39577	0.302875	7.11651	0.179279	7.536	0.132117	3.1126e-09	0.000535861	0.0223313	DEG	0.959376	4.69767	-0.0598999	0.967523	0.991034	ns	0.0084925	0.0415843	-6.65806	0.0627385	0.263558	ns	-0.419497	-2.05411	-4.95102	7.08035	7.50092	6.35138	6.31114	4.16492	4.6436	4.1816	4.60993	7.24328
PtpAffx.215601.1.S1_s_at	pmrna29890	eugene3.00090780,eugene3.126000001	AT4G33820	similar to endo-1,4-beta-xylanase/ hydrolase, hydrolyzing O-glycosyl compounds [Arabidopsis thaliana] (TAIR:AT2G14690.1); similar to glycosyl hydrolase family 10 protein [Arabidopsis thaliana] (TAIR:AT4G33810.1); similar to endoxylanase [Carica papaya] (GB:AAN10199.1); contains InterPro domain Glycoside hydrolase, family 10; (InterPro:IPR001000); contains InterPro domain Galactose-binding like; (…	glycosyl hydrolase family 10 protein		Potri.009G087700	AT4G33860	Glycosyl hydrolase family 10 protein	8.52132	0.360489	7.56764	0.034813	5.69106	0.508672	5.71554	0.143782	6.15713	0.267529	5.94007	0.172016	1.62765e-07	0.00169115	0.044689	DEG	0.953685	4.03786	-1.20079	0.919173	0.977187	ns	-0.0244835	-0.103662	-6.65325	0.376426	0.676119	ns	0.217063	0.919038	-6.4467	8.26642	8.77623	7.59225	7.54302	5.33137	6.05074	5.81721	5.61387	6.3463
PtpAffx.208006.1.S1_at	pmrna15888	eugene3.00081102	AT1G68640	similar to AHBP-1B (bZIP transcription factor HBP-1b homolog) [Arabidopsis thaliana] (TAIR:AT5G06950.4); similar to TGA-type basic leucine zipper protein TGA2.1 [Phaseolus vulgaris] (GB:AAK84889.1); contains InterPro domain Eukaryotic transcription factor, DNA-binding; (InterPro:IPR008917); contains InterPro domain bZIP transcription factor, bZIP_1; (InterPro:IPR011616); contains InterPro domain …	PAN (PERIANTHIA); DNA binding / transcription factor	Encodes bZIP-transcription factor. Mutant plants have extra floral organs.	Potri.008G118300	AT1G68640	bZIP transcription factor family protein	5.80611	0.0194702	4.85547	0.205872	3.36675	0.0961282	3.39397	0.0316911	3.38729	0.430711	3.43065	0.00676423	2.95153e-08	0.00021156	0.0127999	DEG	0.950648	5.25694	0.863223	0.88293	0.966686	ns	-0.02721	-0.150467	-6.64691	0.814599	0.931601	ns	-0.043362	-0.239785	-6.8536	5.81988	5.79235	5.00104	4.70989	3.43473	3.29878	3.41637	3.37156	3.69185
PtpAffx.209735.1.S1_at	pmrna19213	fgenesh4_pg.C_LG_XI000352	AT4G03270	similar to CYCD4,1 (CYCLIN D4,1), cyclin-dependent protein kinase regulator [Arabidopsis thaliana] (TAIR:AT5G65420.1); similar to Os07g0556000 [Oryza sativa (japonica cultivar-group)] (GB:NP_001059961.1); similar to cyclin D1 [Helianthus tuberosus] (GB:AAL47479.1); similar to Os07g0620800 [Oryza sativa (japonica cultivar-group)] (GB:NP_001060304.1); contains InterPro domain Cyclin, N-terminal; (I…	CYCD6;1 (CYCLIN D6;1); cyclin-dependent protein kinase		Potri.011G040500	AT4G03270	Cyclin D6;1	6.0206	0.185367	5.0709	0.0214086	4.09806	0.0107444	4.00265	0.223784	4.18295	0.107897	4.29302	0.163657	9.46385e-08	4.42137e-05	0.00517702	DEG	0.949699	6.26558	2.411	0.540997	0.837178	ns	0.0954125	0.629479	-6.4511	0.481823	0.755045	ns	-0.110075	-0.726213	-6.60754	6.15167	5.88952	5.05576	5.08604	4.09047	4.10566	4.16089	3.84441	4.25924
PtpAffx.1770.3.S1_s_at	CK320306	eugene3.00012490,eugene3.07480004	AT2G14580	similar to PR1 (PATHOGENESIS-RELATED GENE 1) [Arabidopsis thaliana] (TAIR:AT2G14610.1); similar to pathogenesis related protein 1 [Eutrema wasabi] (GB:BAF03626.1); contains InterPro domain Allergen V5/Tpx-1 related; (InterPro:IPR001283)	ATPRB1 (Arabidopsis thaliana basic pathogenesis-related protein 1)	pathogenesis related protein, encodes a basic PR1-like protein. Expresses in flowers, roots, and not in leaves and responses to ethylene and methyl jasmonate. Salicylic acid represses gene expression.	Potri.T131500	AT2G14580	basic pathogenesis-related protein 1	11.202	0.124739	10.2543	0.28306	10.9965	0.107499	10.4119	0.204584	7.39221	0.283857	5.48445	1.44735	1.28363e-07	0.0606542	0.331933	ns	0.947712	2.07328	-4.65468	0.225461	0.608339	ns	0.584565	1.27884	-5.84261	0.00132946	0.0253323	DEG	1.90776	4.17355	-1.17317	11.1138	11.2902	10.4545	10.0541	11.0725	10.9204	10.2672	10.5566	7.59293
Ptp.7175.2.S1_at	BU896841	eugene3.88730002	AT1G54070	similar to dormancy/auxin associated family protein [Arabidopsis thaliana] (TAIR:AT1G56220.1); similar to auxin-repressed protein-like protein [Nicotiana tabacum] (GB:AAO21304.1); contains InterPro domain Dormancyauxin associated; (InterPro:IPR008406)	dormancy/auxin associated protein-related			NA	NA	6.7999	0.417534	5.85249	0.0777582	5.77965	0.0594146	5.25	0.221448	8.61634	0.138099	7.24687	0.29748	1.7164e-08	0.000570382	0.0232416	DEG	0.94741	4.661	-0.121938	0.0232034	0.205419	ns	0.529649	2.60573	-3.80812	2.23032e-05	0.00171214	DEG	1.36947	6.73745	2.9817	7.09514	6.50466	5.90748	5.79751	5.73764	5.82166	5.09341	5.40659	8.71399
PtpAffx.118899.1.S1_at	DN485012	estExt_fgenesh4_pg.C_LG_III1285	AT4G20140	similar to EDA23 (embryo sac development arrest 23), ATP binding / protein serine/threonine kinase [Arabidopsis thaliana] (TAIR:AT5G44700.1); similar to leucine-rich repeat transmembrane protein kinase, putative [Arabidopsis thaliana] (TAIR:AT2G33170.1); similar to leucine-rich repeat transmembrane protein kinase, putative [Arabidopsis thaliana] (TAIR:AT5G63930.1); similar to unknown protein [Ory…	leucine-rich repeat transmembrane protein kinase, putative		Potri.003G156200	AT4G20140	Leucine-rich repeat transmembrane protein kinase	5.33954	0.342186	4.39243	0.0892505	4.36488	0.263042	4.20484	0.0567843	4.96063	0.0151354	5.37299	0.0302024	3.22419e-05	0.000136414	0.0102635	DEG	0.947107	5.53058	1.29834	0.36868	0.734035	ns	0.160047	0.934582	-6.20965	0.0332978	0.183132	ns	-0.412353	-2.40791	-4.35785	5.09757	5.5815	4.32932	4.45554	4.55088	4.17888	4.24499	4.16468	4.97134
PtpAffx.14366.1.S1_at	CX178337	estExt_fgenesh4_pm.C_280088	AT3G53230	Identical to Putative cell division control protein 48 homolog D (AtCDC48d) (Transitional endoplasmic reticulum ATPase D) (CDC48D) [Arabidopsis Thaliana] (GB:Q9SCN8); similar to (Cell division control protein 48 homolog E), ATPase [Arabidopsis thaliana] (TAIR:AT5G03340.1); similar to CDC48 (CELL DIVISION CYCLE 48), ATPase [Arabidopsis thaliana] (TAIR:AT3G09840.1); similar to putative spindle disa…	cell division cycle protein 48, putative / CDC48, putative		Potri.006G125500	AT5G03340	ATPase, AAA-type, CDC48 protein	6.86053	0.206584	5.91504	0.406152	7.39548	0.313424	8.43603	0.208254	8.29989	0.0383091	7.8496	0.0532861	3.46092e-07	0.000643123	0.0250134	DEG	0.945491	4.59079	-0.241205	0.000295724	0.017005	DEG	-1.04056	-5.05238	0.499197	0.0496278	0.230789	ns	0.450291	2.18637	-4.73377	6.71445	7.00661	5.62784	6.20223	7.6171	7.17385	8.28877	8.58329	8.32698
Ptp.5801.1.S1_at	CV246839	estExt_fgenesh4_pm.C_LG_VIII0763	AT1G24440	similar to zinc finger (C3HC4-type RING finger) family protein [Arabidopsis thaliana] (TAIR:AT1G13195.1); similar to Zinc finger, RING-type [Medicago truncatula] (GB:ABE84624.1); contains InterPro domain Zinc finger, RING-type; (InterPro:IPR001841)	protein binding / zinc ion binding		Potri.008G181300	AT1G24440	RING/U-box superfamily protein	7.24629	0.106676	6.30345	0.120874	6.50625	0.379256	6.67268	0.00486847	6.78792	0.20074	6.3686	0.119597	0.0021261	0.000193681	0.012187	DEG	0.942832	5.31148	0.950832	0.367181	0.73301	ns	-0.166435	-0.937618	-6.20683	0.0361715	0.191867	ns	0.41932	2.36226	-4.43639	7.32172	7.17085	6.38893	6.21798	6.77442	6.23807	6.67612	6.66924	6.92986
Ptp.7306.2.S1_at	BU886549	gw1.X.4798.1,gw1.5309.3.1,gw1.X.4809.1,eugene3.00100429,gw1.X.4817.1,eugene3.00100431	AT1G60420	similar to electron carrier [Arabidopsis thaliana] (TAIR:AT4G31240.2); similar to PDI-like protein [Zea mays] (GB:AAD04231.1); similar to protein disulfide isomerase (PDI)-like protein 3 [Cucumis melo] (GB:AAU04767.1); similar to protein disulfide isomerase (PDI)-like protein 2 [Cucumis melo] (GB:AAU04766.1); contains InterPro domain Thioredoxin-like fold; (InterPro:IPR012336); contains InterPro …	DC1 domain-containing protein			AT1G60420	DC1 domain-containing protein	11.1035	0.513278	10.1612	0.13888	12.2527	0.20908	11.1924	0.164068	9.99622	0.0136724	9.64358	0.305221	7.37326e-07	0.00126474	0.0372926	DEG	0.942276	4.20184	-0.912744	0.000508911	0.0231681	DEG	1.06028	4.72806	-0.0433244	0.142166	0.413858	ns	0.352644	1.57252	-5.68045	11.4665	10.7406	10.063	10.2594	12.4005	12.1049	11.0764	11.3084	10.0059
PtpAffx.71191.1.S1_at	CK096624	gw1.VIII.2030.1	AT1G67480	similar to kelch repeat-containing F-box family protein [Arabidopsis thaliana] (TAIR:AT1G27420.1); similar to Cyclin-like F-box; Serine/threonine protein phosphatase, BSU1 [Medicago truncatula] (GB:ABE78679.1); similar to Os04g0380300 [Oryza sativa (japonica cultivar-group)] (GB:NP_001052597.1); similar to Os02g0504900 [Oryza sativa (japonica cultivar-group)] (GB:NP_001046914.1); contains InterPr…	kelch repeat-containing F-box family protein		Potri.008G176000	AT1G67480	Galactose oxidase/kelch repeat superfamily protein	9.60146	0.558958	8.65942	0.0576866	7.35149	0.0769848	7.16108	0.119594	12.4399	0.0171635	12.1247	0.0573696	1.26028e-11	0.000592131	0.02381	DEG	0.942045	4.63907	-0.159123	0.367137	0.73301	ns	0.190418	0.937706	-6.20675	0.146925	0.421199	ns	0.315208	1.55223	-5.7086	9.99671	9.20622	8.61863	8.70021	7.29706	7.40593	7.24564	7.07651	12.452
PtpAffx.62561.1.A1_at	CV274753	gw1.VIII.969.1	AT2G39200	Identical to MLO-like protein 12 (AtMlo12) (AtMlo18) (MLO12) [Arabidopsis Thaliana] (GB:O80961;GB:Q94KB3); similar to MLO2 (MILDEW RESISTANCE LOCUS O 2), calmodulin binding [Arabidopsis thaliana] (TAIR:AT1G11310.1); similar to MLO6 (MILDEW RESISTANCE LOCUS O 6), calmodulin binding [Arabidopsis thaliana] (TAIR:AT1G61560.1); similar to MLO1 [Lotus corniculatus var. japonicus] (GB:AAX77015.1); simil…	MLO12 (MILDEW RESISTANCE LOCUS O 12); calmodulin binding	A member of a large family of seven-transmembrane domain proteins specific to plants, homologs of the barley mildew resistance locus o (MLO) protein. The Arabidopsis genome contains 15 genes encoding MLO proteins, with localization in plasma membrane. Phylogenetic analysis revealed four clades of closely-related AtMLO genes. ATMLO6 belongs to the clade IV, with AtMLO2, AtMLO3 and AtMLO12. The gen…	Potri.010G220500	AT1G61560	Seven transmembrane MLO family protein	6.28402	0.049121	5.34204	0.186708	6.35597	0.373287	5.543	0.120179	7.35825	0.236458	5.63216	0.192672	2.27851e-06	0.000364011	0.0177421	DEG	0.941975	4.92723	0.324338	0.00115696	0.0370852	DEG	0.812972	4.25246	-0.863406	1.18383e-06	0.000223014	DEG	1.72609	9.02876	5.93147	6.31875	6.24929	5.47407	5.21002	6.09202	6.61992	5.45802	5.62798	7.52545
PtpAffx.89274.1.A1_at	CV231075	gw1.XVIII.1760.1	AT5G42400	similar to ATX1 (ARABIDOPSIS HOMOLOGUE OF TRITHORAX), histone-lysine N-methyltransferase/ phosphatidylinositol-5-phosphate binding [Arabidopsis thaliana] (TAIR:AT2G31650.1); similar to PREDICTED: similar to CG40351-PA.3 [Tribolium castaneum] (GB:XP_969339.1); similar to Os12g0613200 [Oryza sativa (japonica cultivar-group)] (GB:NP_001067262.1); contains InterPro domain Nuclear protein SET; (InterP…	SET domain-containing protein (TXR7)			AT4G27910	SET domain protein 16	11.8389	0.03681	10.8978	0.0257871	9.56505	0.00794316	9.2209	0.0883695	10.6657	0.0473609	9.98525	0.271199	4.21027e-09	2.38199e-05	0.0036299	DEG	0.941166	6.69118	3.0179	0.0310281	0.238519	ns	0.344153	2.44674	-4.0841	0.000423166	0.0121666	DEG	0.680408	4.83734	-0.0119976	11.8129	11.8649	10.916	10.8795	9.57066	9.55943	9.15841	9.28338	10.6991
PtpAffx.20895.2.S1_at	BU892021	eugene3.00130573	AT5G18170	Identical to Glutamate dehydrogenase 1 (EC 1.4.1.3) (GDH 1) (GDH1) [Arabidopsis Thaliana] (GB:Q43314); similar to GDH2 (GLUTAMATE DEHYDROGENASE 2), oxidoreductase [Arabidopsis thaliana] (TAIR:AT5G07440.1); similar to glutamate dehydrogenase, putative [Arabidopsis thaliana] (TAIR:AT3G03910.1); similar to glutamate dehydrogenase [Nicotiana tabacum] (GB:CAD12373.1); similar to GDHB glutamate dehydro…	GDH1 (GLUTAMATE DEHYDROGENASE 1); oxidoreductase	encodes the beta-subunit of the glutamate dehydrogenase. The enzyme is almost exclusively found in the mitochondria of stem and leaf companion cells.		AT5G18170	glutamate dehydrogenase 1	5.72831	0.142082	4.78806	0.148836	8.58837	0.471273	8.84241	0.0557667	9.97272	0.0701863	9.28394	0.160804	2.16273e-11	0.000421798	0.0194182	DEG	0.940259	4.83926	0.17794	0.215883	0.59737	ns	-0.254039	-1.30747	-5.80807	0.00411719	0.0515808	ns	0.68877	3.54492	-2.31038	5.82878	5.62785	4.68281	4.8933	8.92161	8.25513	8.80297	8.88184	10.0223
Ptp.6942.1.S1_a_at	DN498307	eugene3.00131290	AT2G30520	Identical to Root phototropism protein 2 (RPT2) [Arabidopsis Thaliana] (GB:Q682S0;GB:O04343;GB:O04344;GB:Q93VA6;GB:Q9M6N8); similar to signal transducer [Arabidopsis thaliana] (TAIR:AT5G67385.1); similar to BTB/POZ; NPH3 [Medicago truncatula] (GB:ABE77699.1); contains InterPro domain NPH3; (InterPro:IPR004249); contains InterPro domain BTB; (InterPro:IPR000210); contains InterPro domain BTB/POZ; …	RPT2 (ROOT PHOTOTROPISM 2); protein binding	light inducible root phototropism 2 encoding a signal transducer of the phototropic response in Arabidopsis	Potri.013G159000	AT2G30520	Phototropic-responsive NPH3 family protein	8.92685	0.134922	7.98719	0.217412	8.67211	0.155015	9.18204	0.407193	9.62078	0.0173726	8.68811	0.0850948	4.29465e-05	0.000301618	0.0159546	DEG	0.939657	5.04043	0.511115	0.0182849	0.180826	ns	-0.50993	-2.73533	-3.57994	0.000320934	0.0101439	DEG	0.932667	5.00294	0.269273	9.02225	8.83144	7.83346	8.14092	8.5625	8.78172	8.89411	9.46997	9.63306
PtpAffx.6564.1.S1_at	CK095231	gw1.XV.3431.1	AT4G23420	similar to short-chain dehydrogenase/reductase (SDR) family protein [Arabidopsis thaliana] (TAIR:AT4G23430.2); similar to short-chain dehydrogenase Tic32 [Pisum sativum] (GB:AAS38575.1); contains InterPro domain Short-chain dehydrogenase/reductase SDR; (InterPro:IPR002198); contains InterPro domain Glucose/ribitol dehydrogenase; (InterPro:IPR002347)	short-chain dehydrogenase/reductase (SDR) family protein		Potri.015G146600	AT4G23420	NAD(P)-binding Rossmann-fold superfamily protein	9.98214	0.103107	9.04347	0.274304	8.38881	0.360571	8.23702	0.299824	10.2689	0.30471	11.4964	0.0488627	2.78788e-08	0.000964576	0.0321298	DEG	0.938669	4.35636	-0.643845	0.494784	0.812728	ns	0.151787	0.704446	-6.39972	0.000105058	0.00486202	DEG	-1.22746	-5.69666	1.40621	9.90923	10.055	9.23743	8.84951	8.13385	8.64377	8.44903	8.02502	10.4844
Ptp.1109.1.A1_at	CK090221	gw1.64.500.1	AT2G43560	Identical to Probable FKBP-type peptidyl-prolyl cis-trans isomerase 2, chloroplast precursor (EC 5.2.1.8) (PPIase) (Rotamase) [Arabidopsis Thaliana] (GB:O22870;GB:Q940C0); similar to FK506-binding protein 1 (FKBP13) [Arabidopsis thaliana] (TAIR:AT5G45680.1); similar to Os08g0541400 [Oryza sativa (japonica cultivar-group)] (GB:NP_001062387.1); similar to putative FKBP type peptidyl-prolyl cis-tran…	immunophilin / FKBP-type peptidyl-prolyl cis-trans isomerase family protein		Potri.017G017500	AT2G43560	FKBP-like peptidyl-prolyl cis-trans isomerase family protein	7.39103	0.236971	6.45281	0.327843	4.24773	0.207216	3.85155	0.42559	4.68732	0.0158958	6.13194	0.2695	1.36967e-08	0.00142098	0.0400153	DEG	0.938226	4.13589	-1.02827	0.106605	0.43776	ns	0.396184	1.74646	-5.21404	3.8005e-05	0.00246202	DEG	-1.44462	-6.36817	2.44064	7.5586	7.22347	6.68463	6.22099	4.10121	4.39426	3.55061	4.15249	4.69856
Ptp.4882.2.S1_at	BU896978	eugene3.00100431	AT1G60420	similar to electron carrier [Arabidopsis thaliana] (TAIR:AT4G31240.2); similar to PDI-like protein [Zea mays] (GB:AAD04231.1); similar to protein disulfide isomerase (PDI)-like protein 3 [Cucumis melo] (GB:AAU04767.1); similar to protein disulfide isomerase (PDI)-like protein 2 [Cucumis melo] (GB:AAU04766.1); contains InterPro domain Thioredoxin-like fold; (InterPro:IPR012336); contains InterPro …	DC1 domain-containing protein		Potri.010G060100	AT1G60420	DC1 domain-containing protein	10.3885	0.164189	9.45031	0.14691	10.2754	0.190525	9.71646	0.204175	8.34265	0.114274	8.08119	0.0668496	1.39756e-08	6.91817e-05	0.00676224	DEG	0.938195	5.9676	1.96981	0.00404246	0.0779465	ns	0.558891	3.55495	-2.10618	0.12254	0.382142	ns	0.261452	1.66303	-5.55206	10.2724	10.5046	9.5542	9.34643	10.4101	10.1406	9.57209	9.86083	8.42345
Ptp.6213.1.S1_x_at	CV236541	gw1.VIII.2633.1	AT4G37930	Identical to Serine hydroxymethyltransferase, mitochondrial precursor (EC 2.1.2.1) (Serine methylase) (Glycine hydroxymethyltransferase) (SHMT) (SHM1) [Arabidopsis Thaliana] (GB:Q9SZJ5;GB:Q940M9); similar to SHM2 (SERINE HYDROXYMETHYLTRANSFERASE 2), glycine hydroxymethyltransferase [Arabidopsis thaliana] (TAIR:AT5G26780.1); similar to Glycine hydroxymethyltransferase [Medicago truncatula] (GB:ABE…	SHM1 (SERINE HYDROXYMETHYLTRANSFERASE 1); glycine hydroxymethyltransferase	Encodes a protein with mitochondrial serine hydroxymethyltransferase activity, which functions in the photorespiratory pathway, catalyzes the conversion of serine and tetrahydrofolate to glycine and 5,10-methylene tetrahydrofolate. Involved in controlling cell damage caused by abiotic stress, such as high light and salt and the hypersensitive defense response of plants.	Potri.008G002900	AT4G37930	serine transhydroxymethyltransferase 1	8.58685	0.0236319	7.65174	0.0549167	5.97123	0.204531	7.0021	0.143012	12.1562	0.0362557	12.7285	0.0522243	1.10098e-14	1.81369e-05	0.00311129	DEG	0.93511	6.88417	3.28424	6.97487e-06	0.00154082	DEG	-1.03087	-7.58916	4.21077	0.00124011	0.0241621	DEG	-0.572272	-4.213	-1.10281	8.60356	8.57014	7.69057	7.6129	5.82661	6.11586	6.90098	7.10323	12.1819
PtpAffx.16590.1.A1_at	BP932604	gw1.4132.3.1,gw1.V.3002.1	AT4G02340	similar to epoxide hydrolase, putative [Arabidopsis thaliana] (TAIR:AT3G05600.1); similar to soluble epoxide hydrolase [Citrus jambhiri] (GB:BAD13534.1); contains InterPro domain Esterase/lipase/thioesterase; (InterPro:IPR000379); contains InterPro domain Alpha/beta hydrolase fold-1; (InterPro:IPR000073); contains InterPro domain Epoxide hydrolase; (InterPro:IPR000639); contains InterPro domain A…	epoxide hydrolase, putative		Potri.005G081000	AT4G02340	alpha/beta-Hydrolases superfamily protein	10.7376	0.138835	9.80358	0.0093593	8.24161	0.313475	8.20633	0.0720253	6.12494	0.157108	6.24836	0.134278	1.18001e-11	9.90659e-05	0.00836855	DEG	0.93403	5.73435	1.61503	0.832225	0.95123	ns	0.035277	0.216578	-6.634	0.463446	0.742367	ns	-0.123418	-0.757707	-6.58358	10.6394	10.8358	9.8102	9.79697	8.01994	8.46327	8.1554	8.25726	6.23603
PtpAffx.213460.1.S1_at	pmrna26316	eugene3.00160743	AT2G37370	similar to unknown protein [Arabidopsis thaliana] (TAIR:AT5G13560.1); similar to expressed protein [Oryza sativa (japonica cultivar-group)] (GB:ABF95310.1); similar to Os03g0281300 [Oryza sativa (japonica cultivar-group)] (GB:NP_001049742.1)			Potri.016G080900	AT2G37370	unknown protein; BEST Arabidopsis thaliana protein match is: unknown protein (TAIR:AT5G13560.1); Has 30201 Blast hits to 17322 proteins in 780 species: Archae - 12; Bacteria - 1396; Metazoa - 17338; Fungi - 3422; Plants - 5037; Viruses - 0; Other Eukaryotes - 2996 (source: NCBI BLink).	5.28825	0.182199	4.35466	0.121571	4.30465	0.249749	4.33066	0.0489709	4.67214	0.075341	4.44469	0.207516	0.000411809	9.38882e-05	0.00809825	DEG	0.933591	5.76891	1.66812	0.875006	0.964033	ns	-0.0260135	-0.160744	-6.64521	0.185582	0.477158	ns	0.227451	1.40548	-5.90478	5.15941	5.41708	4.26869	4.44062	4.48125	4.12805	4.29603	4.36529	4.61887
PtpAffx.4471.1.S1_a_at	CV262932	estExt_Genewise1_v1.C_LG_XV0049	AT5G24490	similar to chloroplast-specific ribosomal protein [Lycopersicon esculentum] (GB:AAU03364.1); contains InterPro domain Rudiment single hybrid motif; (InterPro:IPR011054); contains InterPro domain Sigma 54 modulation protein/ribosomal protein S30EA; (InterPro:IPR003489)	30S ribosomal protein, putative		Potri.015G002200	AT5G24490	30S ribosomal protein, putative	9.48055	0.0288824	8.54763	0.145873	8.12565	0.183983	7.74711	0.152479	10.2027	0.238278	9.90236	0.477606	2.25221e-07	0.000774378	0.028274	DEG	0.932916	4.48288	-0.42572	0.0942905	0.41522	ns	0.37854	1.81897	-5.10578	0.17497	0.46249	ns	0.300291	1.44297	-5.85595	9.50097	9.46012	8.65078	8.44448	8.25574	7.99555	7.63929	7.85493	10.3711
Ptp.795.2.S1_at	BI125196	grail3.0019018802						NA	NA	10.4765	0.140539	9.54411	0.124535	10.6284	0.221606	10.503	0.10612	11.9408	0.0736943	11.5762	0.316851	1.48427e-07	0.000162018	0.0111448	DEG	0.9324	5.42253	1.12786	0.480027	0.803879	ns	0.125395	0.729259	-6.38154	0.0557693	0.246631	ns	0.364665	2.12077	-4.84226	10.3771	10.5759	9.63217	9.45605	10.7851	10.4717	10.578	10.4279	11.9929
Ptp.2781.3.A1_a_at	CV267908	gw1.I.2355.1	AT2G04700	similar to Ferredoxin-thioredoxin reductase catalytic chain, chloroplast precursor (FTR-C) (GB:O49856); contains InterPro domain Ferredoxin thioredoxin reductase, beta chain; (InterPro:IPR004209)	ferredoxin thioredoxin reductase catalytic beta chain family protein		Potri.001G350900	AT2G04700	ferredoxin thioredoxin reductase catalytic beta chain family protein	5.8669	0.0764021	4.93476	0.0972533	4.82676	0.0361323	5.0685	0.244829	8.276	0.0934864	8.09714	0.201697	2.96454e-11	5.48258e-05	0.00589048	DEG	0.932138	6.12138	2.19918	0.138732	0.493833	ns	-0.241744	-1.58754	-5.44203	0.263233	0.570388	ns	0.178869	1.17464	-6.18438	5.92092	5.81287	4.86599	5.00353	4.80121	4.85231	5.24162	4.89538	8.2099
PtpAffx.47214.1.S1_a_at	CK093895	estExt_fgenesh4_pm.C_LG_XII0344,fgenesh4_pm.C_LG_XV000273	AT1G67580	similar to protein kinase family protein [Arabidopsis thaliana] (TAIR:AT5G63370.1); similar to Os02g0602100 [Oryza sativa (japonica cultivar-group)] (GB:NP_001047355.1); similar to Os04g0488000 [Oryza sativa (japonica cultivar-group)] (GB:NP_001053147.1); similar to homolog of mammalian PITSLRE alpha protein kinase [Nicotiana tabacum] (GB:BAE96756.1); contains InterPro domain Serine/threonine pro…	protein kinase family protein			AT1G67580	Protein kinase superfamily protein	8.97066	0.0556278	8.03857	0.124099	8.79296	0.0378492	8.73794	0.00783527	9.94061	0.101102	9.58765	0.091551	6.92588e-08	8.79446e-06	0.00201528	DEG	0.932085	7.41394	3.98766	0.669535	0.894683	ns	0.055019	0.437629	-6.55763	0.0160066	0.117487	ns	0.352964	2.80753	-3.65243	8.93132	9.00999	8.12632	7.95082	8.81973	8.7662	8.74348	8.7324	10.0121
PtpAffx.202911.1.S1_at	pmrna5766	fgenesh4_pg.C_LG_III000326	AT3G15620	similar to CRY2 (CRYPTOCHROME 2) [Arabidopsis thaliana] (TAIR:AT1G04400.1); similar to 6-4 photolyase [Dunaliella salina] (GB:AAX56342.1); similar to Os02g0204400 [Oryza sativa (japonica cultivar-group)] (GB:NP_001046243.1); contains InterPro domain DNA photolyase, FAD- binding N-terminal; (InterPro:IPR006051); contains InterPro domain DNA photolyase, FAD-binding; (InterPro:IPR005101); contains I…	UVR3 (UV REPAIR DEFECTIVE 4)	Required for photorepair of 6-4 photoproducts in Arabidopsis thaliana.	Potri.003G060000	AT3G15620	DNA photolyase family protein	6.60233	0.0842617	5.67034	0.305523	3.34948	0.25201	3.22334	0.0623195	4.07422	0.338088	5.54264	0.700394	1.56036e-07	0.00598611	0.0935432	ns	0.93199	3.34067	-2.44697	0.659348	0.889575	ns	0.126138	0.452133	-6.55086	0.000209331	0.00785798	DEG	-1.46842	-5.26347	0.70422	6.66191	6.54275	5.88638	5.4543	3.17128	3.52768	3.26741	3.17928	3.83516
Ptp.6140.1.S1_at	DN500595	fgenesh4_pg.C_LG_XII000388	AT5G06310	similar to DNA binding [Arabidopsis thaliana] (TAIR:AT2G05210.1); similar to Nucleic acid-binding, OB-fold, subgroup [Medicago truncatula] (GB:ABE81442.1); contains InterPro domain Nucleic acid-binding, OB-fold, subgroup; (InterPro:IPR012340); contains InterPro domain Nucleic acid-binding, OB-fold; (InterPro:IPR008994); contains InterPro domain Telomere end binding protein; (InterPro:IPR011564)	ATPOT1 (PROTECTION OF TELOMERES 1); DNA binding			AT5G06310	Nucleic acid-binding, OB-fold-like protein	5.36058	0.377887	4.42898	0.034557	3.61804	0.364049	3.64901	0.230789	4.17957	0.0825505	4.24313	0.0103108	2.21564e-05	0.000631776	0.0247297	DEG	0.931602	4.60117	-0.223517	0.881021	0.966295	ns	-0.030966	-0.152941	-6.64651	0.759037	0.908126	ns	-0.063562	-0.313932	-6.83172	5.09338	5.62779	4.45342	4.40455	3.87546	3.36062	3.48581	3.8122	4.23794
PtpAffx.132883.1.S1_at	BI072375	grail3.0031000301	AT1G18300	Identical to Nudix hydrolase 4 (EC 3.6.1.-) (AtNUDT4) (ADP-ribose pyrophosphatase) (EC 3.6.1.13) (NADH pyrophosphatase) (EC 3.6.1.22) (NUDT4) [Arabidopsis Thaliana] (GB:Q9LE73); similar to ATNUDT21 (Arabidopsis thaliana Nudix hydrolase homolog 21), hydrolase [Arabidopsis thaliana] (TAIR:AT1G73540.1); similar to MutT-like protein [Cucumis sativus] (GB:AAP57672.1); contains InterPro domain NUDIX hy…	ATNUDT4 (Arabidopsis thaliana Nudix hydrolase homolog 4); hydrolase		Potri.012G044300	AT1G18300	nudix hydrolase homolog 4	4.55788	0.249339	3.62723	0.0592237	3.98091	0.183285	4.0431	0.280535	5.15492	0.0737108	4.48028	0.103758	2.09455e-05	0.000150291	0.0106968	DEG	0.930648	5.4696	1.20234	0.721166	0.913966	ns	-0.0621945	-0.365529	-6.5881	0.00192616	0.0322056	DEG	0.674636	3.96496	-1.54751	4.38157	4.73419	3.58535	3.66911	4.11051	3.8513	4.24147	3.84473	5.1028
PtpAffx.15237.3.S1_at	DN484013	estExt_Genewise1_v1.C_LG_III2625	AT3G13470	similar to chaperonin, putative [Arabidopsis thaliana] (TAIR:AT1G26230.1); similar to CPN60B (CHAPERONIN 60 BETA), ATP binding / protein binding / unfolded protein binding [Arabidopsis thaliana] (TAIR:AT1G55490.2); similar to ATP binding / protein binding / unfolded protein binding [Arabidopsis thaliana] (TAIR:AT5G56500.2); similar to RuBisCO large subunit-binding protein subunit beta, chloroplas…	chaperonin, putative		Potri.003G222400	AT3G13470	TCP-1/cpn60 chaperonin family protein	8.97272	0.0110445	8.04234	0.0767929	9.26428	0.11797	9.11324	0.018846	10.2108	0.00393213	10.0485	0.0587149	7.15445e-09	5.9372e-06	0.00157845	DEG	0.930381	7.71258	4.36683	0.234713	0.617148	ns	0.151042	1.2521	-5.87434	0.203463	0.501216	ns	0.162391	1.34618	-5.98015	8.98053	8.96491	7.98804	8.09664	9.18086	9.3477	9.09991	9.12656	10.2081
PtpAffx.209373.1.S1_at	pmrna18564	eugene3.00102096	AT3G45740	similar to Peptidase S26A, signal peptidase I; HAD-superfamily hydrolase, subfamily IIA [Medicago truncatula] (GB:ABE81736.1); contains InterPro domain HAD-superfamily subfamily IIA hydrolase, CECR5; (InterPro:IPR006353); contains InterPro domain HAD-superfamily hydrolase, subfamily IIA; (InterPro:IPR006357)	hydrolase family protein / HAD-superfamily protein		Potri.010G216000	AT3G45740	hydrolase family protein / HAD-superfamily protein	6.86977	0.0435933	5.93964	0.297487	6.26224	0.168458	5.66626	0.0663068	6.5562	0.084878	7.1374	0.075158	5.42494e-06	6.59333e-05	0.00652134	DEG	0.930134	5.99922	2.01727	0.0023933	0.0567928	ns	0.59598	3.84398	-1.5869	0.00284266	0.0411251	DEG	-0.581202	-3.74867	-1.93916	6.9006	6.83895	6.14999	5.72928	6.14312	6.38135	5.71314	5.61937	6.61621
PtpAffx.207353.1.S1_s_at	pmrna14591	estExt_fgenesh4_pm.C_LG_VII0409	AT5G49555	similar to CRTISO (carotenoid isomerase), carotenoid isomerase [Arabidopsis thaliana] (TAIR:AT1G06820.1); similar to Os12g0631800 [Oryza sativa (japonica cultivar-group)] (GB:NP_001067343.1); similar to LOC495473 protein [Xenopus laevis] (GB:AAH85048.1); contains InterPro domain NAD-binding site; (InterPro:IPR000205); contains InterPro domain Phytoene dehydrogenase-related protein; (InterPro:IPR0…	amine oxidase-related		Potri.007G025300	AT5G49555	FAD/NAD(P)-binding oxidoreductase family protein	8.2157	0.276701	7.28668	0.146159	7.33603	0.0769918	7.27539	0.0902941	5.20815	0.0597484	4.63381	0.438779	2.56431e-09	0.000507241	0.0215396	DEG	0.929025	4.73	-0.00535596	0.762879	0.928728	ns	0.060642	0.30875	-6.60833	0.012906	0.103553	ns	0.57434	2.92417	-3.44213	8.02004	8.41136	7.18333	7.39002	7.39047	7.28159	7.21154	7.33923	5.1659
PtpAffx.121626.1.A1_at	CV232515	gw1.X.1148.1	AT3G28920	similar to ATHB23 (ARABIDOPSIS THALIANA HOMEOBOX PROTEIN 23), DNA binding / transcription factor [Arabidopsis thaliana] (TAIR:AT5G39760.1); similar to Homeobox domain, ZF-HD class; ZF-HD homeobox protein Cys/His-rich dimerisation re (GB:ABE90495.1); contains InterPro domain Homeobox domain, ZF-HD class; (InterPro:IPR006455); contains InterPro domain Homeodomain-like; (InterPro:IPR009057); contain…	ATHB34 (ARABIDOPSIS THALIANA HOMEOBOX PROTEIN 34); DNA binding / transcription factor		Potri.010G169400	AT1G69600	zinc finger homeodomain 1	7.70228	0.0339397	6.77356	0.0267305	8.23344	0.068723	6.74586	0.452946	8.42618	0.262638	8.50554	0.837214	0.000151213	0.0111064	0.13234	ns	0.928723	3.00547	-3.04936	0.000440105	0.0214571	DEG	1.48758	4.81401	0.101846	0.801721	0.926465	ns	-0.079363	-0.25683	-6.84909	7.72628	7.67828	6.79246	6.75466	8.28204	8.18485	7.06615	6.42558	8.61189
PtpAffx.5980.1.S1_a_at	BU869985	estExt_Genewise1_v1.C_LG_VII2985	AT4G36980	similar to unknown protein [Arabidopsis thaliana] (TAIR:AT3G28770.1); similar to Unknown protein [Oryza sativa (japonica cultivar-group)] (GB:AAK52566.1); similar to Os03g0395900 [Oryza sativa (japonica cultivar-group)] (GB:NP_001050295.1); contains domain FAMILY NOT NAMED (PTHR13161)			Potri.007G044100	AT4G36980	FUNCTIONS IN: molecular_function unknown; INVOLVED IN: biological_process unknown; EXPRESSED IN: 22 plant structures; EXPRESSED DURING: 13 growth stages; CONTAINS InterPro DOMAIN/s: Splicing factor, suppressor of white apricot (InterPro:IPR019147).	10.5666	0.0107707	9.63824	0.0829828	10.1814	0.0822956	10.1794	0.0881274	10.8404	0.0649952	10.4218	0.262619	5.7371e-05	3.24605e-05	0.00432664	DEG	0.928354	6.47612	2.71462	0.988837	0.996946	ns	0.0020485	0.0142902	-6.65887	0.0130025	0.104083	ns	0.418602	2.92014	-3.44942	10.5742	10.559	9.69692	9.57956	10.2396	10.1232	10.1171	10.2417	10.7944
Ptp.1148.2.S1_at	CK089838	gw1.I.3549.1	AT1G22360	similar to UDP-glucoronosyl/UDP-glucosyl transferase family protein [Arabidopsis thaliana] (TAIR:AT1G22340.1); similar to transcription factor/ transferase, transferring glycosyl groups [Arabidopsis thaliana] (TAIR:AT1G22380.1); similar to UGT85A1 (UDP-glucosyl transferase 85A1), UDP-glycosyltransferase/ transferase, transferring glycosyl groups / transferase, transferring hexosyl groups [Arabido…	UDP-glucoronosyl/UDP-glucosyl transferase family protein		Potri.001G313000	AT1G22360	UDP-glucosyl transferase 85A2	11.2822	0.231075	10.356	0.0339333	5.20614	0.350338	5.04878	0.0683844	4.97523	0.321938	6.3147	0.0973053	5.36586e-13	0.000462499	0.020513	DEG	0.926237	4.78458	0.0864045	0.432336	0.775404	ns	0.157363	0.812878	-6.3161	1.72709e-05	0.00142754	DEG	-1.33947	-6.91918	3.24087	11.1188	11.4456	10.332	10.38	5.45387	4.95842	5.00042	5.09713	4.74759
PtpAffx.249.529.A1_a_at	CV271463	gw1.VIII.1410.1	AT5G48380	similar to leucine-rich repeat transmembrane protein kinase, putative [Arabidopsis thaliana] (TAIR:AT1G27190.1); similar to Os05g0414700 [Oryza sativa (japonica cultivar-group)] (GB:NP_001055553.1); similar to receptor-like protein kinase [Oryza sativa (japonica cultivar-group)] (GB:AAX95167.1); contains InterPro domain Protein kinase-like; (InterPro:IPR011009); contains InterPro domain Leucine-r…	leucine-rich repeat family protein / protein kinase family protein		Potri.008G078900	AT5G48380	BAK1-interacting receptor-like kinase 1	11.0106	0.445966	10.085	0.120811	10.9519	0.150821	10.8025	0.0944049	10.2208	0.110846	10.2663	0.239106	0.0012107	0.000552958	0.0228218	DEG	0.925562	4.67921	-0.0911083	0.464681	0.794361	ns	0.149453	0.755567	-6.36164	0.822181	0.93445	ns	-0.0454525	-0.229787	-6.85611	10.6953	11.326	10.1705	9.99962	11.0586	10.8453	10.7357	10.8692	10.1424
PtpAffx.202314.1.S1_s_at	pmrna4632	gw1.II.763.1	AT5G54130	similar to endonuclease/exonuclease/phosphatase family protein / calcium-binding EF hand family protein [Arabidopsis thaliana] (TAIR:AT1G02270.1); similar to Calcium-binding EF-hand; Endonuclease/exonuclease/phosphatase [Medicago truncatula] (GB:ABE85174.1); contains InterPro domain EF-Hand type; (InterPro:IPR011992); contains InterPro domain Calcium-binding EF-hand; (InterPro:IPR002048); contain…	calcium ion binding		Potri.002G182500	AT5G54130	Calcium-binding endonuclease/exonuclease/phosphatase family	10.8179	0.352146	9.89334	0.0800756	10.3283	0.13114	10.1945	0.132152	11.4546	0.0999878	10.3573	0.325066	5.13955e-05	0.000410981	0.0191654	DEG	0.924515	4.85473	0.203754	0.496152	0.813775	ns	0.133718	0.702168	-6.40136	9.49558e-05	0.00457112	DEG	1.09722	5.76162	1.50914	11.0669	10.5688	9.94996	9.83672	10.2355	10.421	10.288	10.1011	11.5253
PtpAffx.54182.1.A1_at	CV249623	grail3.0012044601	AT5G42970	Identical to COP9 signalosome complex subunit 4 (Signalosome subunit 4) (Constitutive photomorphogenesis protein 8) (FUSCA protein 4) (FUSCA4) (AtS4) (CSN4) [Arabidopsis Thaliana] (GB:Q8L5U0;GB:Q9FMM1;GB:Q9SW74); similar to 26S proteasome regulatory subunit, putative (RPN5) [Arabidopsis thaliana] (TAIR:AT5G64760.2); similar to Os03g0197400 [Oryza sativa (japonica cultivar-group)] (GB:NP_001049272…	COP8 (CONSTITUTIVE PHOTOMORPHOGENIC 8)	encodes subunit 4 of COP9 signalosome complex. sequence is similar to a subunit of the 19S regulatory particle of the 26S proteasome. recessive mutation causes derepression of photomorphogenesis.	Potri.002G263200	AT5G42970	Proteasome component (PCI) domain protein	7.16443	0.527706	6.24021	8.32828e-05	5.97753	0.0509316	5.89536	0.163354	5.68734	0.190211	5.6358	0.292619	0.000177349	0.00130961	0.0378957	DEG	0.924222	4.18207	-0.947329	0.716619	0.912357	ns	0.0821645	0.371791	-6.58567	0.819586	0.93355	ns	0.0515375	0.233205	-6.85527	6.79129	7.53757	6.24015	6.24027	6.01354	5.94151	6.01087	5.77985	5.82184
Ptp.5022.1.S1_at	DN500433	NA						NA	NA	6.76653	0.13331	5.84272	0.106257	6.23335	0.0642915	6.35932	0.0653998	5.64065	0.168684	5.29995	0.138235	3.19792e-06	2.8057e-05	0.00397937	DEG	0.923809	6.57689	2.85759	0.387677	0.747259	ns	-0.125974	-0.896852	-6.24404	0.0322463	0.17959	ns	0.340703	2.42557	-4.32733	6.67226	6.86079	5.76758	5.91785	6.18789	6.27881	6.40557	6.31308	5.52137
PtpAffx.61296.2.S1_a_at	BU828544	estExt_fgenesh4_pg.C_LG_V1375	AT4G14385	similar to Os01g0233400 [Oryza sativa (japonica cultivar-group)] (GB:NP_001042511.1); similar to conserved hypothetical protein [Aedes aegypti] (GB:EAT35664.1); similar to Os12g0298600 [Oryza sativa (japonica cultivar-group)] (GB:NP_001066614.1); contains domain gb def: Hypothetical protein At4g14385 (Hypothetical protein At4g14385/FCAALL.166) (PTHR13476:SF1); contains domain FAMILY NOT NAMED (PT…			Potri.005G223900	AT4G14385	FUNCTIONS IN: molecular_function unknown; INVOLVED IN: biological_process unknown; LOCATED IN: vacuole; EXPRESSED IN: 24 plant structures; EXPRESSED DURING: 15 growth stages; CONTAINS InterPro DOMAIN/s: Histone H4 acetyltransferase, NuA4 complex, Eaf6 (InterPro:IPR015418); Has 35333 Blast hits to 34131 proteins in 2444 species: Archae - 798; Bacteria - 22429; Metazoa - 974; Fungi - 991; Plants - …	10.0328	0.214044	9.10902	0.0605229	8.62279	0.0248714	8.45839	0.0478485	9.60515	0.117884	9.72556	0.2259	9.64245e-07	5.13966e-05	0.00565666	DEG	0.923788	6.16448	2.26281	0.294435	0.675366	ns	0.164402	1.09706	-6.04797	0.437526	0.723891	ns	-0.12041	-0.803501	-6.54711	9.88146	10.1842	9.15182	9.06623	8.64038	8.60521	8.42456	8.49222	9.6885
PtpAffx.572.1.S1_at	CK111156	gw1.VIII.1153.1	AT1G25560	similar to RAV2 (REGULATOR OF THE ATPASE OF THE VACUOLAR MEMBRANE), DNA binding / transcription factor [Arabidopsis thaliana] (TAIR:AT1G68840.1); similar to DNA binding protein Rav [Capsicum annuum] (GB:AAQ05799.1); contains InterPro domain Pathogenesis-related transcriptional factor and ERF; (InterPro:IPR001471); contains InterPro domain Nucleic acid-binding, OB-fold; (InterPro:IPR008994); conta…	AP2 domain-containing transcription factor, putative		Potri.008G117100	AT1G25560	AP2/B3 transcription factor family protein	5.89349	0.186348	4.97026	0.0189745	5.29061	0.34581	4.8814	0.126238	5.57729	0.352491	4.82084	0.0398517	0.000682743	0.000480713	0.020905	DEG	0.923236	4.76172	0.048023	0.0567841	0.325032	ns	0.409217	2.11059	-4.64762	0.00215827	0.0345772	DEG	0.756444	3.90147	-1.66216	5.76172	6.02526	4.98367	4.95684	5.04609	5.53514	4.97066	4.79213	5.82654
PtpAffx.1049.1.A1_at	CV252801	gw1.I.700.1	AT5G21105	similar to L-ascorbate oxidase, putative [Arabidopsis thaliana] (TAIR:AT5G21100.1); similar to ascorbate oxidase [Brassica juncea] (GB:AAF20933.1); similar to ascorbate oxidase [Brassica juncea] (GB:AAF20931.1); similar to ascorbate oxidase [Brassica juncea] (GB:AAF20932.1); contains InterPro domain Multicopper oxidase, copper-binding site; (InterPro:IPR002355); contains InterPro domain Cupredoxi…	L-ascorbate oxidase/ copper ion binding		Potri.001G219300	AT5G21105	Plant L-ascorbate oxidase	7.72509	0.242419	6.80334	0.0262754	5.71815	0.0620833	6.20674	0.397136	6.08041	0.13899	7.67788	0.754194	3.7912e-05	0.00719843	0.103774	ns	0.921752	3.24046	-2.62735	0.111883	0.448208	ns	-0.488591	-1.71766	-5.25633	0.000119214	0.00530146	DEG	-1.59747	-5.61597	1.2775	7.55367	7.89651	6.78476	6.82192	5.76204	5.67425	5.92592	6.48755	5.98213
PtpAffx.210241.1.S1_at	pmrna20163	eugene3.00120158	AT5G53130	Identical to Cyclic nucleotide-gated ion channel 1 (AtCNGC1) (Cyclic nucleotide- and calmodulin-regulated ion channel 1) (CNGC1) [Arabidopsis Thaliana] (GB:O65717); similar to ATCNGC10 (CYCLIC NUCLEOTIDE GATED CHANNEL 10), calmodulin binding / cyclic nucleotide binding / ion channel [Arabidopsis thaliana] (TAIR:AT1G01340.1); similar to ATCNGC13 (cyclic nucleotide gated channel 13), calmodulin bin…	CNGC1 (CYCLIC NUCLEOTIDE GATED CHANNEL 1); calmodulin binding / cation channel/ cyclic nucleotide binding / inward rectifier potassium channel	member of Cyclic nucleotide gated channel family	Potri.012G002200	AT5G53130	cyclic nucleotide gated channel 1	9.25926	0.0788632	8.33759	0.00100613	7.78123	0.0537612	8.02391	0.0200612	8.12712	0.0485957	8.2971	0.132471	1.16151e-06	7.66379e-06	0.00187887	DEG	0.921668	7.51762	4.1207	0.0715072	0.363478	ns	-0.242678	-1.97942	-4.85788	0.191177	0.484394	ns	-0.169978	-1.38643	-5.92924	9.2035	9.31503	8.3383	8.33688	7.74322	7.81924	8.00972	8.03809	8.09276
PtpAffx.30476.2.A1_s_at	CV267094	estExt_Genewise1_v1.C_LG_V2253	AT1G20920	Identical to DEAD-box ATP-dependent RNA helicase 42 (EC 3.6.1.-) (RH42) [Arabidopsis Thaliana] (GB:Q8H0U8;GB:Q9SYP6); similar to DEAD/DEAH box helicase, putative [Arabidopsis thaliana] (TAIR:AT3G09620.1); similar to KIAA0801 protein [Homo sapiens] (GB:BAA34521.2); similar to Probable ATP-dependent RNA helicase DDX46 (DEAD box protein 46) (GB:Q569Z5); similar to RNA helicase [Rattus norve (GB:NP_6…	DEAD box RNA helicase, putative		Potri.005G257400	AT1G20920	P-loop containing nucleoside triphosphate hydrolases superfamily protein	9.12295	0.276883	8.20249	0.139972	7.90859	0.108288	7.74549	0.229632	8.62256	0.319006	8.60038	0.235999	0.000160562	0.000595701	0.0238954	DEG	0.920459	4.63555	-0.165096	0.42767	0.772486	ns	0.163096	0.821372	-6.30909	0.912932	0.968625	ns	0.02218	0.111701	-6.87769	8.92716	9.31873	8.30146	8.10351	7.98516	7.83202	7.58312	7.90787	8.84813
PtpAffx.26351.1.A1_at	CK091773	grail3.0007009401	AT5G21930	similar to PAA1 (metal-transporting P-type ATPase 1) [Arabidopsis thaliana] (TAIR:AT4G33520.2); similar to copper-translocating P-type ATPase family protein, expressed [Oryza sativa (japonica cultivar-group)] (GB:ABF94279.1); similar to copper-translocating P-type ATPase family protein, expressed [Oryza sativa (japonica cultivar-group)] (GB:ABF94278.1); similar to Os03g0178100 [Oryza sativa (japo…	PAA2 (P-type ATPase of Arabidopsis 2); ATPase, coupled to transmembrane movement of ions, phosphorylative mechanism / copper ion transporter	P-Type ATPase, mediates copper transport to chloroplast thylakoid lumen. Required for accumulation of copper-containing plastocyanin in the thylakoid lumen and for effective photosynthetic electron transport	Potri.018G047800	AT5G21930	P-type ATPase of Arabidopsis 2	9.96702	0.0514832	9.047	0.0227687	8.79395	0.124845	8.14696	0.296676	9.27548	0.039146	9.26049	0.107766	1.76734e-06	5.58143e-05	0.00596126	DEG	0.920022	6.10949	2.18157	0.00107112	0.0355612	DEG	0.646993	4.29642	-0.786504	0.922366	0.97218	ns	0.0149915	0.0995523	-6.87907	9.93061	10.0034	9.0309	9.0631	8.70567	8.88223	8.35674	7.93717	9.2478
Ptp.7520.1.S1_at	CK109850	fgenesh4_pg.C_LG_VIII001317	AT1G60160	Identical to Putative potassium transporter 12 (AtPOT12) (POT12) [Arabidopsis Thaliana] (GB:O80739); similar to KUP5 (K+ uptake permease 5), potassium ion transporter [Arabidopsis thaliana] (TAIR:AT4G33530.1); similar to KUP11 (K+ uptake permease 11), potassium ion transporter [Arabidopsis thaliana] (TAIR:AT2G35060.1); similar to KUP7 (K+ uptake permease 7), potassium ion transporter [Arabidopsis…	potassium transporter family protein		Potri.008G147300	AT1G60160	Potassium transporter family protein	6.00215	0.0628362	5.08251	0.219734	4.86136	0.00565172	5.07481	0.17223	3.23158	0.0501905	3.39048	0.257093	4.629e-09	9.14664e-05	0.00799036	DEG	0.91964	5.78577	1.69396	0.204501	0.58378	ns	-0.213447	-1.34287	-5.76459	0.337482	0.643838	ns	-0.158892	-0.999645	-6.36975	5.95772	6.04658	5.23788	4.92713	4.85737	4.86536	4.95303	5.1966	3.26708
PtpAffx.146630.1.A1_at	CV269044	NA					Potri.001G343800	AT3G01600	NAC domain containing protein 44	6.04968	0.160601	5.1311	0.0315761	5.04037	0.191491	4.79479	0.281751	3.46794	0.102533	3.0563	0.00619137	3.18389e-09	9.64203e-05	0.00822496	DEG	0.918582	5.75176	1.64181	0.150419	0.512099	ns	0.245576	1.53769	-5.5107	0.024435	0.152239	ns	0.411642	2.57752	-4.06193	6.16324	5.93612	5.10877	5.15343	5.17577	4.90496	4.59556	4.99402	3.39544
Ptp.4104.1.S1_at	DN489971	estExt_fgenesh4_pg.C_LG_VI0797	AT5G01260	similar to PWD (PHOSPHOGLUCAN WATER DIKINASE), catalytic [Arabidopsis thaliana] (TAIR:AT5G26570.1); similar to Glycoside hydrolase, starch-binding [Medicago truncatula] (GB:ABE80775.1); contains InterPro domain Glycoside hydrolase, starch-binding; (InterPro:IPR002044)	glycoside hydrolase starch-binding domain-containing protein		Potri.006G099200	AT5G01260	Carbohydrate-binding-like fold	9.88445	0.192279	8.9661	0.0134883	8.92024	0.074871	8.51052	0.165888	10.4281	0.0427268	9.23145	0.215021	2.94959e-07	5.52341e-05	0.00590977	DEG	0.918354	6.11644	2.19187	0.0185052	0.182067	ns	0.40972	2.72882	-3.59145	4.26827e-06	0.000531699	DEG	1.19663	7.9698	4.65104	10.0204	9.74849	8.95656	8.97564	8.97318	8.86729	8.39322	8.62782	10.3979
PtpAffx.220102.1.S1_s_at	pmrna36424	estExt_Genewise1_v1.C_290455	AT4G37740	similar to AtGRF1 (GROWTH-REGULATING FACTOR 1) [Arabidopsis thaliana] (TAIR:AT2G22840.1); similar to putative transcription activator [Oryza sativa (japonica cultivar-group)] (GB:AAO38468.1)	AtGRF2 (GROWTHREGULATING FACTOR 2)	Growth regulating factor encoding transcription activator. One of the nine members of a GRF gene family, containing nuclear targeting domain. Mutants result in smaller leaves indicating the role of the gene in leaf development. Expressed in root, shoot and flower	Potri.001G132600	AT4G37740	growth-regulating factor 2	6.78167	0.0669602	5.86352	0.0783078	4.31958	0.20484	4.37273	0.0478309	5.82047	0.134292	5.3668	0.259373	1.61382e-08	7.9191e-05	0.00727472	DEG	0.918147	5.87924	1.83638	0.739594	0.920559	ns	-0.053144	-0.340301	-6.5975	0.013372	0.105772	ns	0.453662	2.90497	-3.47685	6.82902	6.73432	5.91889	5.80815	4.46443	4.17474	4.40655	4.3389	5.72551
PtpAffx.7783.2.S1_at	CV260567	gw1.279.9.1	AT5G10600	similar to CYP81K1 (cytochrome P450, family 81, subfamily K, polypeptide 1), oxygen binding [Arabidopsis thaliana] (TAIR:AT5G10610.1); similar to cytochrome P450 [Helianthus tuberosus] (GB:CAA04117.1); contains InterPro domain E-class P450, group I; (InterPro:IPR002401); contains InterPro domain Cytochrome P450; (InterPro:IPR001128)	CYP81K2 (cytochrome P450, family 81, subfamily K, polypeptide 2); oxygen binding	member of CYP81K	Potri.T096600	AT5G10610	cytochrome P450, family 81, subfamily K, polypeptide 1	5.84579	0.0722478	4.92812	0.204999	3.49081	0.0450152	4.0487	0.386051	3.47296	0.105497	3.55043	0.148572	6.0695e-08	0.000263914	0.0145628	DEG	0.917671	5.12149	0.643729	0.00909659	0.122364	ns	-0.557891	-3.11357	-2.9032	0.67327	0.867686	ns	-0.077466	-0.432335	-6.78487	5.89688	5.7947	5.07307	4.78316	3.45898	3.52264	3.77572	4.32168	3.54756
PtpAffx.223487.1.S1_s_at	pmrna41517	fgenesh4_pg.C_LG_VIII001713,eugene3.00140670,gw1.897.5.1	AT4G02070	Identical to DNA mismatch repair protein MSH6-1 (AtMsh6-1) (MSH6-1) [Arabidopsis Thaliana] (GB:O04716); similar to MSH3 (ARABIDOPSIS HOMOLOG OF DNA MISMATCH REPAIR PROTEIN MSH3) [Arabidopsis thaliana] (TAIR:AT4G25540.1); similar to mismatch binding protein Mus3 [Zea mays] (GB:AAF35250.1); similar to DNA mismatch repair protein [Petunia x hybrida] (GB:AAT67045.1); similar to putative mismatch bind…	MSH6 (MUTS HOMOLOG 6-1)	encodes a DNA mismatch repair homolog of human MutS gene, MSH6. There are four MutS genes in Arabidopsis, MSH2, MSH3, MSH6, and MSH7, which all act as heterodimers and bind to 51-mer duplexes. MSH2*MSH6 bound the (+T) substrate strongly, (T/G) well, and (+AAG) no better than it did a (T/A) homoduplex.	Potri.T171400	AT4G02070	MUTS homolog 6	6.93156	0.0185955	6.01546	0.00274831	5.34623	0.0670897	5.02825	0.293043	5.4401	0.149119	4.79914	0.399974	1.31262e-06	0.000410886	0.0191654	DEG	0.916099	4.85486	0.203983	0.118125	0.46005	ns	0.317979	1.68513	-5.3036	0.00539992	0.0606983	ns	0.640962	3.39678	-2.58103	6.91841	6.9447	6.0174	6.01351	5.39367	5.29879	5.23546	4.82104	5.54554
PtpAffx.210187.1.S1_at	pmrna20071	estExt_fgenesh4_pm.C_LG_XII0033	AT1G73360	similar to HDG12 (HOMEODOMAIN GLABROUS12), transcription factor [Arabidopsis thaliana] (TAIR:AT1G17920.1); similar to PDF2 (PROTODERMAL FACTOR2), DNA binding / transcription factor [Arabidopsis thaliana] (TAIR:AT4G04890.1); similar to ATML1 (MERISTEM LAYER 1), DNA binding [Arabidopsis thaliana] (TAIR:AT4G21750.2); similar to baby boom interacting protein 1A [Brassica napus] (GB:ABA54874.1); simil…	homeobox-leucine zipper family protein / lipid-binding START domain-containing protein		Potri.012G038500	AT1G73360	homeodomain GLABROUS 11	7.17811	0.0304351	6.26224	0.0205211	4.6828	0.152953	4.30102	0.344095	4.3706	0.0958955	4.63224	0.37682	1.39261e-08	0.000502979	0.021451	DEG	0.915871	4.73498	0.00302924	0.0722147	0.365014	ns	0.381779	1.97377	-4.86679	0.201441	0.498375	ns	-0.26164	-1.35266	-5.97203	7.19963	7.15659	6.27675	6.24773	4.57465	4.79096	4.05771	4.54433	4.30279
PtpAffx.90506.1.A1_at	BI125193	eugene3.00102057	AT2G39420	similar to hydrolase, alpha/beta fold family protein [Arabidopsis thaliana] (TAIR:AT2G39410.2); similar to Os12g0262700 [Oryza sativa (japonica cultivar-group)] (GB:NP_001066522.1); similar to Os05g0363100 [Oryza sativa (japonica cultivar-group)] (GB:NP_001055317.1); similar to Alpha/beta hydrolase [Medicago truncatula] (GB:ABE84979.1); contains InterPro domain Esterase/lipase/thioesterase; (Inte…	esterase/lipase/thioesterase family protein		Potri.010G212200	AT2G39420	alpha/beta-Hydrolases superfamily protein	5.25852	0.00621481	4.34374	0.0835418	10.4111	0.00587156	10.0082	0.133393	9.38229	0.108002	8.53552	0.281349	9.18386e-14	5.46632e-05	0.00589048	DEG	0.914782	6.12336	2.20211	0.0196173	0.188037	ns	0.402928	2.69712	-3.64748	0.000109844	0.00503046	DEG	0.846778	5.66816	1.36085	5.26291	5.25413	4.40281	4.28467	10.407	10.4153	9.91389	10.1025	9.45866
Ptp.7000.1.S1_at	AI164988	grail3.0031006602	AT1G48410	Identical to Protein argonaute (AGO1) [Arabidopsis Thaliana] (GB:O04379;GB:Q9LP83); similar to argonaute protein, putative / AGO, putative [Arabidopsis thaliana] (TAIR:AT2G27880.1); similar to ZLL (ZWILLE) [Arabidopsis thaliana] (TAIR:AT5G43810.1); similar to AGO1-1 [Nicotiana benthamiana] (GB:ABC61502.1); similar to AGO1 homologous protein [Oryza sativa (japonica cultivar-group)] (GB:BAB96814.1)…	AGO1 (ARGONAUTE 1)	Encodes an RNA Slicer that selectively recruits microRNAs and siRNAs. There is currently no evidence that AGO1 Slicer is in a high molecular weight RNA-induced silencing complex (RISC). Mutants are defective in post-transcriptional gene silencing and have pleiotropic developmental and morphological defects. Through its action on the regulation of ARF17 expression, the protein regulates genes invo…	Potri.015G029000	AT1G48410	Stabilizer of iron transporter SufD / Polynucleotidyl transferase	7.60279	0.102475	6.68865	0.212742	7.77229	0.0683426	8.08411	0.144269	7.16143	0.14138	7.3361	0.00113291	1.05914e-05	4.24276e-05	0.00505488	DEG	0.914142	6.29344	2.45156	0.0532558	0.315584	ns	-0.311823	-2.14675	-4.5886	0.252656	0.559055	ns	-0.174675	-1.20255	-6.15261	7.67525	7.53033	6.53822	6.83908	7.82061	7.72396	7.9821	8.18613	7.2614
Ptp.1831.1.A1_at	CK093223	gw1.VIII.877.1	AT1G36280	similar to adenylosuccinate lyase, putative / adenylosuccinase, putative [Arabidopsis thaliana] (TAIR:AT4G18440.1); similar to adenylosuccinate-AMP lyase [Vigna unguiculata] (GB:AAL48316.1); similar to Os03g0313600 [Oryza sativa (japonica cultivar-group)] (GB:NP_001049929.1); similar to adenylosuccinate lyase [Nicotiana tabacum] (GB:AAR06293.1); contains InterPro domain Adenylosuccinate lyase; (I…	adenylosuccinate lyase, putative / adenylosuccinase, putative			AT4G18440	L-Aspartase-like family protein	4.75915	0.191936	3.84523	0.342689	4.60849	0.123295	3.96573	0.0554472	4.91601	0.22561	4.19498	0.228326	0.000420603	0.000429695	0.0196349	DEG	0.913923	4.82823	0.159509	0.00541083	0.0915162	ns	0.642759	3.39568	-2.39374	0.00254834	0.0382842	DEG	0.721025	3.80916	-1.82933	4.62343	4.89487	3.60291	4.08755	4.69567	4.52131	4.00494	3.92652	5.07554
Ptp.5362.1.S1_at	BI068425	estExt_Genewise1_v1.C_LG_II0718	AT4G24240	Identical to Probable WRKY transcription factor 7 (WRKY DNA-binding protein 7) (WRKY7) [Arabidopsis Thaliana] (GB:Q9STX0); similar to WRKY17 (WRKY DNA-binding protein 17), transcription factor [Arabidopsis thaliana] (TAIR:AT2G24570.1); similar to WRKY transcription factor NtEIG-D48 [Nicotiana tabacum] (GB:BAB16432.1); contains InterPro domain DNA-binding WRKY; (InterPro:IPR003657)	WRKY7 (WRKY DNA-binding protein 7); transcription factor	Encodes a Ca-dependent calmodulin binding protein. Sequence similarity to the WRKY transcription factor gene family.	Potri.014G024200	AT4G24240	WRKY DNA-binding protein 7	7.92348	0.414516	7.0096	0.0364415	7.34964	0.0411485	7.62838	0.0236832	7.71593	0.0887306	7.17527	0.241083	0.00239758	0.000304233	0.0160376	DEG	0.913879	5.03521	0.502542	0.150886	0.512834	ns	-0.278738	-1.53577	-5.51332	0.0116647	0.0973981	ns	0.540667	2.97892	-3.34296	8.21659	7.63037	7.03537	6.98383	7.37874	7.32055	7.64513	7.61163	7.65319
PtpAffx.46725.3.A1_at	DN492585	eugene3.00161000	AT3G53990	similar to universal stress protein (USP) family protein / early nodulin ENOD18 family protein [Arabidopsis thaliana] (TAIR:AT3G03270.2); similar to ENOD18 protein [Vicia faba] (GB:CAC18558.1); contains InterPro domain Universal stress protein (Usp); (InterPro:IPR006015); contains InterPro domain UspA; (InterPro:IPR006016)	universal stress protein (USP) family protein		Potri.016G104600	AT3G53990	Adenine nucleotide alpha hydrolases-like superfamily protein	5.47988	0.310585	4.56671	0.221206	4.51239	0.0302136	4.19745	0.134786	4.07348	0.155993	4.23734	0.159632	4.76997e-05	0.000226143	0.013331	DEG	0.913176	5.21594	0.797066	0.0975574	0.421595	ns	0.314948	1.79894	-5.13594	0.368	0.669768	ns	-0.163862	-0.935958	-6.431	5.26027	5.6995	4.72312	4.41029	4.53376	4.49103	4.29275	4.10214	4.18379
Ptp.3891.1.S1_at	DN488936	estExt_fgenesh4_pg.C_LG_VIII1833	AT5G19190	similar to unknown protein [Arabidopsis thaliana] (TAIR:AT3G06070.1); similar to hypothetical protein MtrDRAFT_AC152499g26v1 [Medicago truncatula] (GB:ABE77806.1)			Potri.008G204100	AT3G06070	unknown protein; BEST Arabidopsis thaliana protein match is: unknown protein (TAIR:AT5G19190.1); Has 33 Blast hits to 33 proteins in 12 species: Archae - 0; Bacteria - 0; Metazoa - 1; Fungi - 0; Plants - 32; Viruses - 0; Other Eukaryotes - 0 (source: NCBI BLink).	8.18284	0.207495	7.27169	0.174491	5.82996	0.0890678	5.57569	0.0600616	5.88618	0.000219838	5.80267	0.0811108	1.71713e-09	3.64218e-05	0.00460241	DEG	0.91115	6.39719	2.60158	0.0998439	0.425648	ns	0.254277	1.78528	-5.1564	0.568688	0.810256	ns	0.0835065	0.5863	-6.70256	8.32956	8.03612	7.39507	7.1483	5.76698	5.89294	5.53322	5.61815	5.88633
PtpAffx.205401.1.S1_x_at	pmrna10696	estExt_Genewise1_v1.C_LG_V4387	AT4G37750	Identical to Protein AINTEGUMENTA (Complementing a protein kinase C mutant protein 1) (Protein Dragon) (Protein ovule mutant) (ANT) [Arabidopsis Thaliana] (GB:Q38914;GB:Q42462); similar to DNA binding / transcription factor [Arabidopsis thaliana] (TAIR:AT1G72570.1); similar to aintegumenta 2 [Brassica napus] (GB:ABA42147.1); similar to CKC (GB:AAA86281.1); similar to aintegumenta [Brassica napus]…	ANT (AINTEGUMENTA); DNA binding / transcription factor	ANT is required for control of cell proliferation and encodes a putative transcriptional regulator similar to AP2. Loss of function alleles have reduced fertility, abnormal ovules and abnormal lateral organs. Expressed specifically in the chalaza and in floral organ primordia.	Potri.005G148400	AT4G37750	Integrase-type DNA-binding superfamily protein	5.83361	0.234476	4.92348	0.193175	4.8713	0.00650039	4.83899	0.0173261	4.60773	0.341344	4.4754	0.109573	0.000103876	0.000251854	0.0141812	DEG	0.910129	5.15001	0.690172	0.858058	0.959189	ns	0.032303	0.182788	-6.64118	0.468606	0.746388	ns	0.132328	0.748787	-6.59046	5.66781	5.99941	5.06007	4.78688	4.87589	4.8667	4.85124	4.82674	4.8491
Ptp.6930.1.S1_at	CN519932	estExt_fgenesh4_pg.C_LG_XVIII0149	AT2G25970	similar to nucleic acid binding [Arabidopsis thaliana] (TAIR:AT1G33680.1); similar to Os08g0110800 [Oryza sativa (japonica cultivar-group)] (GB:NP_001060823.1); similar to Os02g0224300 [Oryza sativa (japonica cultivar-group)] (GB:NP_001046334.1); similar to PREDICTED: similar to Far upstream element binding protein 1 (FUSE binding protein 1) (FBP) (DNA helicase V) (HDH V) isoform 15 [Canis famili…	KH domain-containing protein		Potri.018G055300	AT2G25970	KH domain-containing protein	7.85828	0.171253	6.94956	0.133748	8.34932	0.107336	8.59858	0.117779	8.56743	0.180424	8.02768	0.0437693	1.02451e-06	4.99059e-05	0.0055523	DEG	0.908718	6.18417	2.2918	0.115958	0.455339	ns	-0.249251	-1.69625	-5.2875	0.00325918	0.0446082	DEG	0.539756	3.67324	-2.07638	7.73718	7.97937	7.04413	6.85499	8.42522	8.27343	8.68186	8.51529	8.69501
PtpAffx.153779.1.A1_at	CV241814	gw1.X.653.1	AT4G16280	Identical to Flowering time control protein FCA (FCA) [Arabidopsis Thaliana] (GB:O04425;GB:O04424;GB:O04727); similar to flowering time control protein-related / FCA gamma-related [Arabidopsis thaliana] (TAIR:AT2G47310.1); similar to FCA gamma [Brassica napus] (GB:AAL61622.1); contains InterPro domain Paraneoplastic encephalomyelitis antigen; (InterPro:IPR002343); contains InterPro domain Nucleot…	FCA (FCA); RNA binding	Involved in the promotion of the transition of the vegetative meristem to reproductive development. Four forms of the protein (alpha, beta, delta and gamma) are produced by alternative splicing.	Potri.010G147900	NA	NA	8.83751	0.135308	7.92967	0.233241	7.72159	0.135919	7.78394	0.0516248	9.09657	0.0038829	9.24809	0.265876	7.88693e-07	0.000125718	0.00976422	DEG	0.90784	5.58224	1.37922	0.708265	0.908984	ns	-0.0623425	-0.38334	-6.58107	0.37012	0.671569	ns	-0.151519	-0.931676	-6.435	8.74183	8.93319	8.0946	7.76474	7.62549	7.8177	7.74743	7.82044	9.09932
Ptp.4619.1.S1_at	BU880209	grail3.0032001501	AT1G11910	similar to pepsin A [Arabidopsis thaliana] (TAIR:AT1G62290.2); similar to aspartyl protease family protein [Arabidopsis thaliana] (TAIR:AT4G04460.1); similar to aspartic protease (GB:AAB03108.1); similar to Aspartic proteinase precursor (GB:O04057); similar to aspartic proteinase [Theobroma cacao] (GB:CAC86004.1); contains InterPro domain Saposin-like; (InterPro:IPR011001); contains InterPro doma…	aspartyl protease family protein		Potri.001G356900	AT1G11910	aspartic proteinase A1	8.94497	0.0246886	8.03776	0.0841231	11.5927	0.376874	12.0947	0.0333055	11.4051	0.0401784	11.1514	0.154369	5.88018e-11	0.000148586	0.0106626	DEG	0.907205	5.47676	1.21365	0.0106092	0.133622	ns	-0.501954	-3.03027	-3.05318	0.151899	0.428366	ns	0.253707	1.53162	-5.73695	8.92751	8.96243	8.09725	7.97828	11.8592	11.3262	12.1182	12.0711	11.4335
PtpAffx.207616.1.S1_at	pmrna15103	eugene3.00080294	AT2G39170	similar to Os08g0152500 [Oryza sativa (japonica cultivar-group)] (GB:NP_001061004.1); contains domain FAMILY NOT NAMED (PTHR21146)			Potri.008G035000	AT2G39170	unknown protein; CONTAINS InterPro DOMAIN/s: Protein of unknown function NEP (InterPro:IPR019320); Has 57 Blast hits to 57 proteins in 26 species: Archae - 0; Bacteria - 0; Metazoa - 19; Fungi - 0; Plants - 34; Viruses - 0; Other Eukaryotes - 4 (source: NCBI BLink).	8.25489	0.107142	7.3488	0.0540457	7.49959	0.0750396	7.44847	0.175733	7.90797	0.162772	7.45397	0.195477	0.000368428	5.96207e-05	0.00615434	DEG	0.906084	6.06569	2.11654	0.738192	0.920144	ns	0.051119	0.342212	-6.59681	0.010435	0.0909907	ns	0.453995	3.03923	-3.23347	8.17913	8.33065	7.38702	7.31059	7.55265	7.44653	7.32421	7.57273	8.02307
Ptp.7700.1.S1_at	BU816161	eugene3.00081956	AT5G18650	similar to protein binding / zinc ion binding [Arabidopsis thaliana] (TAIR:AT3G62970.1); similar to Os12g0538500 [Oryza sativa (japonica cultivar-group)] (GB:NP_001066941.1); similar to CHY zinc finger family protein, expressed [Oryza sativa (japonica cultivar-group)] (GB:ABF93958.1); similar to Zinc finger, RING-type; Zinc finger, CHY-type [Medicago truncatula] (GB:ABE83637.1); contains InterPro…	zinc finger (C3HC4-type RING finger) family protein		Potri.008G205400	AT5G18650	CHY-type/CTCHY-type/RING-type Zinc finger protein	7.94142	0.380838	7.03607	0.176084	7.29278	0.0551068	6.94144	0.186963	9.01635	0.0380832	8.91839	0.105627	9.34574e-08	0.000280051	0.015192	DEG	0.90535	5.08539	0.584795	0.0722492	0.365128	ns	0.35134	1.97349	-4.86723	0.592388	0.824897	ns	0.097959	0.55024	-6.72396	8.21072	7.67213	7.16058	6.91156	7.25382	7.33175	7.07364	6.80924	9.04328
PtpAffx.209077.1.S1_at	pmrna17952	fgenesh4_pg.C_LG_X001334	AT4G16180	similar to expressed protein [Oryza sativa (japonica cultivar-group)] (GB:ABF95572.1); similar to expressed protein [Oryza sativa (japonica cultivar-group)] (GB:ABF95573.1); contains domain N-terminal nucleophile aminohydrolases (Ntn hydrolases) (SSF56235)			Potri.010G146800	AT4G16180	unknown protein; FUNCTIONS IN: molecular_function unknown; INVOLVED IN: biological_process unknown; LOCATED IN: plasma membrane; BEST Arabidopsis thaliana protein match is: unknown protein (TAIR:AT3G28720.1); Has 5 Blast hits to 5 proteins in 3 species: Archae - 0; Bacteria - 0; Metazoa - 0; Fungi - 0; Plants - 4; Viruses - 0; Other Eukaryotes - 1 (source: NCBI BLink).	5.50281	0.103532	4.59853	0.469913	5.85626	0.0875215	6.36297	0.178383	6.71014	0.0468798	6.2568	0.0483408	1.80763e-06	0.000468072	0.0205915	DEG	0.904284	4.77749	0.0745027	0.0203552	0.191703	ns	-0.506711	-2.67704	-3.68288	0.0340836	0.185662	ns	0.453338	2.39506	-4.38	5.4296	5.57602	4.26625	4.9308	5.91815	5.79437	6.23684	6.48911	6.74329
PtpAffx.151040.1.S1_at	CK094281	NA						NA	NA	8.2812	0.27946	7.37832	0.240934	7.69954	0.117279	7.24731	0.1385	8.88477	0.00873687	8.62255	0.108097	1.49903e-06	0.000164589	0.0112201	DEG	0.902881	5.41269	1.11226	0.0191188	0.18543	ns	0.452234	2.7111	-3.62278	0.142298	0.414077	ns	0.262215	1.57195	-5.68124	8.08359	8.47881	7.54868	7.20795	7.78247	7.61662	7.14938	7.34525	8.87859
PtpAffx.144838.1.S1_s_at	DN499859	grail3.0015000401	AT3G42660	similar to unknown protein [Arabidopsis thaliana] (TAIR:AT5G08390.1); similar to Os09g0241100 [Oryza sativa (japonica cultivar-group)] (GB:NP_001062645.1); similar to WD40 repeat-containing protein (ISS) [Ostreococcus tauri] (GB:CAL57825.1); contains InterPro domain WD-40 repeat; (InterPro:IPR001680); contains InterPro domain WD40-like; (InterPro:IPR011046)	nucleotide binding		Potri.012G065200	AT3G42660	transducin family protein / WD-40 repeat family protein	5.44547	0.156226	4.543	0.122458	4.00527	0.059069	4.14886	0.29208	3.1986	0.147496	3.54296	0.201152	3.17191e-07	0.000186994	0.0119898	DEG	0.90247	5.33325	0.985687	0.412953	0.762884	ns	-0.143592	-0.848574	-6.28623	0.0648799	0.268785	ns	-0.344355	-2.03501	-4.98188	5.55594	5.335	4.45641	4.62959	3.9635	4.04704	3.94233	4.35539	3.3029
PtpAffx.88710.1.A1_at	CV255755	gw1.I.7900.1	AT1G28100	similar to unknown protein [Oryza sativa (japonica cultivar-group)] (GB:AAM93694.1)			Potri.001G066000	AT1G28100	unknown protein; FUNCTIONS IN: molecular_function unknown; INVOLVED IN: biological_process unknown; LOCATED IN: cellular_component unknown; EXPRESSED IN: 22 plant structures; EXPRESSED DURING: 13 growth stages; Has 64 Blast hits to 64 proteins in 27 species: Archae - 0; Bacteria - 14; Metazoa - 0; Fungi - 6; Plants - 42; Viruses - 0; Other Eukaryotes - 2 (source: NCBI BLink).	5.92912	0.116642	5.02818	0.0254469	6.30047	0.428123	5.94665	0.0471006	4.50869	0.18291	3.84913	0.0647767	7.4841e-08	0.000328155	0.0167941	DEG	0.900946	4.98953	0.427356	0.0740346	0.369439	ns	0.353816	1.95947	-4.88929	0.00338315	0.0457062	DEG	0.659557	3.6527	-2.1138	6.0116	5.84665	5.04617	5.01018	5.99774	6.6032	5.91335	5.97996	4.63802
PtpAffx.147049.1.A1_at	CV253557	eugene3.00031229	AT5G44740	similar to REV1 (Reversionless 1), damaged DNA binding / magnesium ion binding / nucleotidyltransferase [Arabidopsis thaliana] (TAIR:AT5G44750.1); similar to putative DNA polymerase [Oryza sativa (japonica cultivar-group)] (GB:BAD87579.1); contains InterPro domain UMUC-like DNA-repair protein; (InterPro:IPR001126)	UMUC-like DNA repair family protein		Potri.003G152600	AT5G44740	Y-family DNA polymerase H	6.52311	0.597717	5.62221	0.11732	5.3476	0.00359159	5.41497	0.0292405	4.93372	0.0020598	5.08343	0.127214	0.000127388	0.0012011	0.0363432	DEG	0.9009	4.23116	-0.861521	0.757215	0.92688	ns	-0.0673665	-0.316393	-6.6058	0.495576	0.764752	ns	-0.14971	-0.703126	-6.62451	6.10046	6.94576	5.53925	5.70517	5.35014	5.34506	5.39429	5.43564	4.93518
PtpAffx.8448.2.S1_a_at	CV255727	gw1.XII.513.1,grail3.0005029001	AT3G48560	Identical to Acetolactate synthase, chloroplast precursor (EC 2.2.1.6) (Acetohydroxy-acid synthase) (ALS) (CSR 1.2) [Arabidopsis Thaliana] (GB:P17597;GB:Q5FV34); similar to pyruvate decarboxylase family protein [Arabidopsis thaliana] (TAIR:AT5G17380.1); similar to acetolactate synthase 2 [Camelina microcarpa] (GB:AAR06607.1); similar to acetolactate synthase 1 [Camelina microcarpa] (GB:AAR07633.1…	CSR1 (CHLORSULFURON/IMIDAZOLINONE RESISTANT 1)	Catalyzes the formation of acetolactate from pyruvate, the first step in valine and isoleucine biosynthesis. Requires FAD, thiamine pyrophosphate and Mg. Inhibited by the sulphonylurea herbicide, chlorsulphuron, and the imidazolinone herbicide, imazapyr. The obtained crystal structure of acetohydroxyacid synthase AHAS, EC 2.2.1.6)in complex with herbicides of the sulphonylurea and imidazolinone f…	Potri.012G098300	AT3G48560	chlorsulfuron/imidazolinone resistant 1	7.86777	0.0733416	6.9675	0.190307	8.54501	0.116149	8.69664	0.0596597	10.2486	0.0193559	10.5161	0.185365	8.8179e-11	4.21533e-05	0.00504632	DEG	0.900278	6.29783	2.45794	0.310001	0.688921	ns	-0.151625	-1.06068	-6.08603	0.0862964	0.314337	ns	-0.267429	-1.87078	-5.2413	7.81591	7.91963	6.83293	7.10206	8.46288	8.62714	8.73882	8.65445	10.235
Ptp.394.1.A1_at	CK088784	grail3.0122002801	AT1G48410	Identical to Protein argonaute (AGO1) [Arabidopsis Thaliana] (GB:O04379;GB:Q9LP83); similar to argonaute protein, putative / AGO, putative [Arabidopsis thaliana] (TAIR:AT2G27880.1); similar to ZLL (ZWILLE) [Arabidopsis thaliana] (TAIR:AT5G43810.1); similar to AGO1-1 [Nicotiana benthamiana] (GB:ABC61502.1); similar to AGO1 homologous protein [Oryza sativa (japonica cultivar-group)] (GB:BAB96814.1)…	AGO1 (ARGONAUTE 1)	Encodes an RNA Slicer that selectively recruits microRNAs and siRNAs. There is currently no evidence that AGO1 Slicer is in a high molecular weight RNA-induced silencing complex (RISC). Mutants are defective in post-transcriptional gene silencing and have pleiotropic developmental and morphological defects. Through its action on the regulation of ARF17 expression, the protein regulates genes invo…		NA	NA	11.9129	0.0415865	11.0129	0.0553391	10.9894	0.0746876	11.1579	0.153586	10.2302	0.0268553	10.2363	0.207259	4.01976e-07	3.08294e-05	0.00419806	DEG	0.900038	6.51165	2.7652	0.246807	0.62913	ns	-0.168405	-1.21839	-5.91361	0.965213	0.988207	ns	-0.006157	-0.0445451	-6.88332	11.8835	11.9423	11.052	10.9738	11.0423	10.9366	11.0493	11.2665	10.2112
PtpAffx.126513.1.S1_s_at	CX179662	gw1.XIV.1152.1	AT2G38040	similar to unknown protein [Arabidopsis thaliana] (TAIR:AT5G16730.1); similar to unknown protein [Arabidopsis thaliana] (TAIR:AT2G38580.1); similar to chloroplast carboxyltransferase alpha subunit [Brassica napus] (GB:AAS46759.1); similar to carboxyl transferase alpha subunit [Glycine max] (GB:AAF80496.1); similar to alpha-carboxyltransferase aCT-1 precursor (GB:AAB03852.1); contains InterPro dom…	CAC3 (acetyl co-enzyme A carboxylase carboxyltransferase alpha subunit); acetyl-CoA carboxylase	encodes the carboxyltransferase alpha subunit of acetyl-CoA carboxylase, involved in de novo fatty acid biosynthesis	Potri.014G081000	AT2G38040	acetyl Co-enzyme a carboxylase carboxyltransferase alpha subunit	5.79935	0.351287	4.9005	0.20062	4.53615	0.160739	5.32292	0.137337	7.51267	0.112039	7.0548	0.339286	2.31366e-08	0.000830307	0.0293561	DEG	0.89885	4.44258	-0.494989	0.0022087	0.0539122	ns	-0.786767	-3.88861	-1.50717	0.0432591	0.21284	ns	0.457877	2.26306	-4.60519	5.55095	6.04775	4.75864	5.04236	4.42249	4.64981	5.22581	5.42003	7.5919
PtpAffx.57021.1.A1_at	CV241993	gw1.IX.3567.1	AT5G04590	similar to NIR1 (NITRITE REDUCTASE), ferredoxin-nitrate reductase [Arabidopsis thaliana] (TAIR:AT2G15620.1); similar to sulfite reductase [Pisum sativum] (GB:BAD12837.2); similar to Sulfite Reductase [Nicotiana tabacum] (GB:BAA33531.1); similar to sulfite reductase, ferredoxin dependent [Asparagus officinalis] (GB:ABB55339.1); contains InterPro domain Nitrite/sulfite reductase, flavoprotein alpha…	SIR (sulfite reductase); sulfite reductase (ferredoxin)	A.thaliana gene encoding sulfite reductase.	Potri.009G052600	AT5G04590	sulfite reductase	5.97643	0.0261766	5.07786	0.28987	6.59633	0.255209	7.11484	0.0809988	7.80625	0.180771	7.73227	0.000838554	1.13427e-08	0.00019081	0.0120806	DEG	0.898571	5.32073	0.965647	0.00985314	0.127903	ns	-0.518516	-3.0703	-2.98115	0.669244	0.86567	ns	0.073977	0.438042	-6.78224	5.99494	5.95792	4.87289	5.28283	6.41587	6.77679	7.17212	7.05757	7.93407
PtpAffx.163462.1.S1_at	BU823342	estExt_fgenesh4_pm.C_LG_VII0034	AT2G20580	similar to AtRPN1b/RPN1B (26S proteasome regulatory subunit S2 1B), binding [Arabidopsis thaliana] (TAIR:AT4G28470.1); similar to putative 26S proteasome regulatory subunit S2 [Oryza sativa (japonica cultivar-group)] (GB:BAD54002.1); similar to Proteasome/cyclosome, regulatory subunit [Medicago truncatula] (GB:ABE89010.1); similar to 26S proteasome regulatory complex, subunit RPN2/PSMD1 (ISS) [Os…	AtRPN1a/RPN1A (26S proteasome regulatory subunit S2 1A); binding	encoding the RPN subunits of the 26S proteasome	Potri.017G014800	AT2G20580	26S proteasome regulatory subunit S2 1A	6.86037	0.00430842	5.96247	0.20749	7.57254	0.279068	8.34012	0.000364824	8.60642	0.0576407	8.13131	0.0231599	6.14409e-09	7.56559e-05	0.00713559	DEG	0.897905	5.90902	1.88149	0.000296248	0.0170192	DEG	-0.767571	-5.0513	0.497429	0.00887892	0.0820095	ns	0.475116	3.12669	-3.07428	6.85733	6.86342	5.81575	6.10918	7.76987	7.37521	8.33986	8.34037	8.64718
PtpAffx.151629.1.A1_at	DN488233	eugene3.01680006	AT1G53490	similar to hypothetical protein DDBDRAFT_0190305 [Dictyostelium discoideum AX4] (GB:XP_646013.1); similar to Os02g0232100 [Oryza sativa (japonica cultivar-group)] (GB:NP_001046371.1); contains domain RING/U-box (SSF57850); contains domain no description (G3D.1.20.5.170); contains domain no description (G3D.3.30.40.10)	DNA binding		Potri.001G383900	AT1G53490	RING/U-box superfamily protein	6.82201	0.0322562	5.9245	0.0748838	5.8083	0.147579	5.31991	0.266564	5.16353	0.12668	5.55402	0.191683	3.9371e-06	0.000116561	0.00936958	DEG	0.897514	5.6303	1.4541	0.00997312	0.128906	ns	0.488386	3.06375	-2.99295	0.0308662	0.175284	ns	-0.390489	-2.44962	-4.28566	6.84482	6.7992	5.87155	5.97745	5.91265	5.70395	5.5084	5.13142	5.07396
Ptp.2923.1.S1_at	DN489951	fgenesh4_pg.C_LG_XIV000630	AT4G02100	similar to DNAJ heat shock N-terminal domain-containing protein [Arabidopsis thaliana] (TAIR:AT2G47440.1); similar to DNAJ heat shock N-terminal domain-containing protein [Arabidopsis thaliana] (TAIR:AT1G02650.1); similar to DNAJ heat shock N-terminal domain-containing protein [Arabidopsis thaliana] (TAIR:AT3G62570.1); similar to tetratricopeptide repeat, putative [Medicago truncatula] (GB:ABE909…	DNAJ heat shock N-terminal domain-containing protein		Potri.014G122300	AT4G02100	Heat shock protein DnaJ with tetratricopeptide repeat	8.49911	0.218441	7.60214	0.0874702	5.32563	0.0978643	4.92225	0.315025	4.79704	0.0279963	4.31564	0.127712	3.88655e-11	0.000175207	0.0115327	DEG	0.89697	5.37371	1.05026	0.0327735	0.245581	ns	0.403383	2.41665	-4.13575	0.0138979	0.1083	ns	0.481405	2.88407	-3.51458	8.34465	8.65358	7.54029	7.66399	5.39483	5.25643	4.69949	5.145	4.77724
PtpAffx.9976.3.A1_at	CV262031	eugene3.00010064	AT1G80440	similar to kelch repeat-containing F-box family protein [Arabidopsis thaliana] (TAIR:AT1G15670.1); similar to kelch repeat-containing F-box-like [Oryza sativa (japonica cultivar-group)] (GB:BAD25000.1); contains InterPro domain Cyclin-like F-box; (InterPro:IPR001810); contains InterPro domain Galactose oxidase, central; (InterPro:IPR011043); contains InterPro domain Kelch repeat; (InterPro:IPR006…	kelch repeat-containing F-box family protein		Potri.001G007000	AT1G15670	Galactose oxidase/kelch repeat superfamily protein	7.02512	0.309764	6.13112	0.224974	6.70266	0.011149	6.78648	0.099857	8.1224	0.160242	7.25047	0.172674	2.95828e-06	0.000263925	0.0145628	DEG	0.893993	5.12146	0.64369	0.639865	0.881776	ns	-0.083816	-0.480161	-6.53718	0.000325148	0.0102297	DEG	0.871932	4.99508	0.256001	7.24415	6.80608	6.29021	5.97204	6.71055	6.69478	6.71587	6.85709	8.00909
PtpAffx.85958.1.S1_at	CK089052	fgenesh4_pg.C_LG_V000466	AT3G50410	Identical to Dof zinc finger protein DOF3.4 (AtDOF3.4) (OBF-binding protein 1) (DOF3.4) [Arabidopsis Thaliana] (GB:Q39088;GB:Q9M2R8); similar to Dof-type zinc finger domain-containing protein [Arabidopsis thaliana] (TAIR:AT5G66940.1); similar to DNA binding with one finger 5 protein [Pisum sativum] (GB:BAC81662.1); contains InterPro domain Zinc finger, Dof-type; (InterPro:IPR003851)	OBP1 (OBF BINDING PROTEIN 1); DNA binding / transcription factor	Arabidopsis Dof protein containing a single 51-amino acid zinc finger DNA-binding domain, which may play an important roles in plant growth and development.	Potri.005G131600	AT3G50410	OBF binding protein 1	8.44088	0.0512094	7.54786	0.102843	8.40458	0.275107	8.07478	0.308251	4.43919	0.0752281	4.51629	0.0557984	1.35212e-11	0.000210519	0.0127627	DEG	0.893027	5.25998	0.868116	0.0762392	0.374926	ns	0.329805	1.94257	-4.91577	0.657989	0.859409	ns	-0.077092	-0.454076	-6.77469	8.40467	8.47709	7.47513	7.62058	8.59911	8.21005	7.85681	8.29274	4.386
PtpAffx.155607.1.A1_s_at	CK088086	NA						AT5G35930	AMP-dependent synthetase and ligase family protein	5.22728	0.271712	4.33466	0.228768	3.62754	0.0767676	3.87726	0.226435	4.40179	0.383278	4.14834	0.311092	0.000219163	0.00166099	0.0441777	DEG	0.892611	4.04797	-1.18296	0.27985	0.663543	ns	-0.249724	-1.13249	-6.00989	0.273104	0.580498	ns	0.253443	1.14936	-6.21265	5.03515	5.41941	4.49643	4.1729	3.68182	3.57325	4.03737	3.71715	4.67281
PtpAffx.39700.1.S1_at	CF229096	NA					Potri.006G132400	NA	NA	8.43084	0.426584	7.53841	0.052052	8.0843	0.0513935	7.48247	0.066471	7.4375	0.157154	7.23457	0.0384595	0.0001543	0.000286224	0.0154057	DEG	0.892434	5.07216	0.563143	0.00516952	0.0893291	ns	0.601836	3.42054	-2.34881	0.271515	0.57911	ns	0.202934	1.15338	-6.20818	8.1292	8.73248	7.57521	7.5016	8.12064	8.04796	7.43546	7.52947	7.54863
PtpAffx.53884.1.A1_at	CK089482	fgenesh4_pg.C_scaffold_222000014	AT3G59580	similar to RWP-RK domain-containing protein [Arabidopsis thaliana] (TAIR:AT2G43500.1); similar to Octicosapeptide/Phox/Bem1p; Plant regulator RWP-RK [Medicago truncatula] (GB:ABE91474.1); similar to NIN-like protein 2 [Lotus japonicus] (GB:CAE30325.1); contains InterPro domain Plant regulator RWP-RK; (InterPro:IPR003035); contains InterPro domain Octicosapeptide/Phox/Bem1p; (InterPro:IPR000270)	RWP-RK domain-containing protein		Potri.017G021800	NA	NA	5.71209	0.258263	4.82099	0.0198289	4.52116	0.0376186	4.8218	0.0982355	4.53266	0.128275	4.5857	0.0179468	2.18478e-05	4.77571e-05	0.0054013	DEG	0.8911	6.21369	2.33513	0.0582304	0.329079	ns	-0.30064	-2.09638	-4.6707	0.718063	0.889905	ns	-0.053033	-0.369802	-6.81142	5.52947	5.89471	4.80697	4.83501	4.54776	4.49456	4.75234	4.89127	4.62337
PtpAffx.140158.1.A1_at	CV243639	fgenesh4_pg.C_LG_V000641	AT2G22720	similar to unknown protein [Arabidopsis thaliana] (TAIR:AT4G37860.1); similar to expressed protein [Oryza sativa (japonica cultivar-group)] (GB:AAX96797.1); similar to conserved hypothetical protein [Oryza sativa (japonica cultivar-group)] (GB:AAX95431.1); similar to Os11g0296800 [Oryza sativa (japonica cultivar-group)] (GB:NP_001067723.1); contains InterPro domain Chromatin SPT2; (InterPro:IPR01…			Potri.005G148700	AT2G22720	SPT2 chromatin protein	6.26803	0.123967	5.37802	0.173499	5.56287	0.283576	5.98903	0.00836733	6.51771	0.166657	6.31144	0.25906	0.000181161	0.000302683	0.0159834	DEG	0.890004	5.0383	0.507615	0.0330246	0.246194	ns	-0.426153	-2.41245	-4.14295	0.265929	0.573216	ns	0.206264	1.16766	-6.19223	6.18037	6.35569	5.25534	5.50071	5.76339	5.36235	5.99494	5.98311	6.39986
PtpAffx.61046.1.S1_at	BU874708	eugene3.00110898,eugene3.00110897						AT3G14620	cytochrome P450, family 72, subfamily A, polypeptide 8	6.75506	0.261421	5.86546	0.142155	5.41601	0.131852	5.39286	0.153271	5.91141	0.00594372	5.90006	0.00610387	1.73708e-05	8.88178e-05	0.00782578	DEG	0.889599	5.80477	1.72301	0.882475	0.966613	ns	0.02315	0.151057	-6.64682	0.942199	0.979709	ns	0.01135	0.0740604	-6.88144	6.57021	6.93992	5.96598	5.76494	5.50925	5.32278	5.50124	5.28448	5.9072
PtpAffx.86800.1.A1_at	DN490102	eugene3.78250001,eugene3.100430001,gw1.40.939.1,eugene3.87420001,gw1.II.1474.1	AT4G34200	similar to PGDH (3-PHOSPHOGLYCERATE DEHYDROGENASE), phosphoglycerate dehydrogenase [Arabidopsis thaliana] (TAIR:AT1G17745.1); similar to D-3-phosphoglycerate dehydrogenase, putative / 3-PGDH, putative [Arabidopsis thaliana] (TAIR:AT3G19480.1); similar to D-isomer specific 2-hydroxyacid dehydrogenase, catalytic re (GB:ABE86334.1); similar to H0212B02.14 [Oryza sativa (indica cultivar-group)] (GB:C…	EDA9 (embryo sac development arrest 9); NAD binding / amino acid binding / cofactor binding / oxidoreductase, acting on the CH-OH group of donors, NAD or NADP as acceptor / phosphoglycerate dehydrogenase		Potri.002G122700	AT4G34200	D-3-phosphoglycerate dehydrogenase	8.03544	0.162286	7.14604	0.0177351	7.56617	0.148668	6.96265	0.13073	8.0454	0.0609538	7.45366	0.129954	2.05933e-05	4.12292e-05	0.00501388	DEG	0.889396	6.31284	2.47974	0.00109514	0.0360621	DEG	0.603525	4.28376	-0.808629	0.00126855	0.0245217	DEG	0.591743	4.20013	-1.12574	7.92068	8.15019	7.1335	7.15858	7.6713	7.46105	7.05509	6.87021	8.0885
PtpAffx.59240.1.S1_s_at	DN500909	gw1.V.273.1	AT1G76800	similar to nodulin, putative [Arabidopsis thaliana] (TAIR:AT3G43660.1); similar to H0701F11.2 [Oryza sativa (indica cultivar-group)] (GB:CAJ86136.1); contains InterPro domain Protein of unknown function DUF125, transmembrane; (InterPro:IPR008217)	nodulin, putative		Potri.005G190800	AT3G43660	Vacuolar iron transporter (VIT) family protein	5.66713	0.00516349	4.77848	0.0311246	6.63087	0.128659	6.20555	0.510166	7.49327	0.121794	5.23884	0.301445	3.38336e-07	0.00128805	0.0376144	DEG	0.888648	4.19148	-0.930861	0.0682538	0.35523	ns	0.425315	2.00608	-4.81566	2.08161e-07	6.7283e-05	DEG	2.25443	10.6335	7.63803	5.67078	5.66348	4.75648	4.80049	6.53989	6.72185	5.84481	6.5663	7.57939
PtpAffx.48361.1.A1_at	DN486532	eugene3.00041187	AT4G36610	similar to hydrolase, alpha/beta fold family protein [Arabidopsis thaliana] (TAIR:AT2G18360.1); similar to alpha/beta fold family protein [Lycopersicon esculentum] (GB:AAU03365.1); similar to Os02g0706900 [Oryza sativa (japonica cultivar-group)] (GB:NP_001047873.1); similar to Os01g0636400 [Oryza sativa (japonica cultivar-group)] (GB:NP_001043665.1); contains InterPro domain Esterase/lipase/thioe…	hydrolase, alpha/beta fold family protein		Potri.004G155700	AT2G18360	alpha/beta-Hydrolases superfamily protein	6.6585	0.0562256	5.77004	0.114088	4.09983	0.465356	3.97078	0.0625839	3.75839	0.345683	4.13444	0.203459	4.74408e-08	0.00141967	0.040012	DEG	0.888456	4.13641	-1.02735	0.559289	0.846689	ns	0.12905	0.600822	-6.46931	0.105827	0.352732	ns	-0.376056	-1.75082	-5.42333	6.61874	6.69826	5.85072	5.68937	4.42888	3.77077	4.01503	3.92652	3.51395
PtpAffx.61049.1.S1_at	DN497344	fgenesh4_pg.C_LG_III001678,eugene3.30320001,eugene3.00031676	AT3G13080	Identical to Multidrug resistance-associated protein 3 (EC 3.6.3.44) (Glutathione S-conjugate-transporting ATPase 3) (ATP-energized glutathione S- conjugate pump 3) (MRP3) [Arabidopsis Thaliana] (GB:Q9LK64;GB:O24510;GB:Q3EB73); similar to ATMRP7 (Arabidopsis thaliana multidrug resistance-associated protein 7) [Arabidopsis thaliana] (TAIR:AT3G13100.1); similar to ATMRP5 (Arabidopsis thaliana multi…	ATMRP3 (Arabidopsis thaliana multidrug resistance-associated protein 3)	encodes an ATP-dependent MRP-like ABC transporter able to transport glutathione-conjugates as well as chlorophyll catabolites. The expression of this gene is upregulated by herbicide safeners such as benoxacor and fenclorim.	Potri.003G198400	AT3G13080	multidrug resistance-associated protein 3	8.15557	0.229391	7.26951	0.0324278	8.21532	0.13867	7.73198	0.131733	7.46321	0.0458281	7.15634	0.112317	2.94215e-05	6.05926e-05	0.00619164	DEG	0.88606	6.05499	2.10059	0.00641594	0.10085	ns	0.483341	3.30296	-2.56128	0.058158	0.252468	ns	0.306878	2.09708	-4.88109	7.99337	8.31777	7.24658	7.29244	8.31338	8.11727	7.82513	7.63883	7.43081
PtpAffx.16538.2.A1_at	CV259296	eugene3.00130793	AT3G10480	similar to ANAC051/ANAC052 (Arabidopsis NAC domain containing protein 51, Arabidopsis NAC domain containing protein 52), transcription factor [Arabidopsis thaliana] (TAIR:AT3G10490.2); similar to nam-like protein 4 [Petunia x hybrida] (GB:AAM34767.1); contains InterPro domain No apical meristem (NAM) protein; (InterPro:IPR003441)	ANAC050		Potri.013G079700	AT3G10480	NAC domain containing protein 50	5.45204	0.180882	4.56681	0.0303528	5.77953	0.140971	5.40149	0.0726163	5.30732	0.0678072	5.16544	0.364914	0.000368106	0.000237942	0.0137209	DEG	0.885235	5.18475	0.746582	0.0472218	0.296345	ns	0.378045	2.21418	-4.4774	0.422407	0.712399	ns	0.141888	0.831027	-6.52427	5.32414	5.57995	4.54535	4.58827	5.87921	5.67985	5.35014	5.45283	5.25938
PtpAffx.20342.1.A1_at	CK089631	NA						NA	NA	8.08837	0.00808275	7.20375	0.140352	7.25243	0.0526529	7.41903	0.155173	8.27416	0.155626	8.42718	0.0655083	1.8324e-06	3.4417e-05	0.0044597	DEG	0.88462	6.43593	2.65718	0.249125	0.631826	ns	-0.1666	-1.21208	-5.92087	0.28768	0.596385	ns	-0.153023	-1.1133	-6.25212	8.09408	8.08265	7.30299	7.10451	7.2152	7.28967	7.52876	7.30931	8.3842
PtpAffx.109937.1.A1_at	CK097441	estExt_fgenesh4_pg.C_LG_XIV0205,grail3.9342000101,grail3.0035010601						NA	NA	8.86251	0.344344	7.97972	0.0106399	9.65266	0.226685	9.7543	0.130311	8.43013	0.064368	7.76703	0.0449407	1.7812e-07	0.000233781	0.0135744	DEG	0.882789	5.19556	0.764093	0.560976	0.847377	ns	-0.101642	-0.598206	-6.47094	0.00215383	0.034518	DEG	0.663102	3.90262	-1.66008	9.10599	8.61902	7.98724	7.97219	9.81295	9.49237	9.66216	9.84644	8.38461
PtpAffx.33693.1.A1_at	BI072946	estExt_fgenesh4_pg.C_LG_II1290	AT3G20050	Identical to T-complex protein 1 subunit alpha (TCP-1-alpha) (CCT-alpha) (CCT1) [Arabidopsis Thaliana] (GB:P28769;GB:Q9LJZ6); similar to chaperonin, putative [Arabidopsis thaliana] (TAIR:AT3G11830.1); similar to Tcp1 protein [Danio rerio] (GB:AAH44397.1); similar to t-complex polypeptide 1 [Bruguiera sexangula] (GB:BAC22124.1); similar to T-complex protein 1, alpha subunit [Medicago truncatula] (…	ATTCP-1 (Arabidopsis thaliana T-complex protein 1 alpha subunit); ATP binding / protein binding / unfolded protein binding	Encodes a putative cytoplasmic chaperonin that is similar to mouse Tcp-1 (t complex polypeptide 1).	Potri.014G058500	AT3G20050	T-complex protein 1 alpha subunit	7.35511	0.194712	6.47482	0.093212	7.57286	0.0237651	8.06155	0.152788	7.87252	0.00831001	7.6798	0.22362	3.95076e-06	8.43255e-05	0.00752715	DEG	0.880291	5.83839	1.77431	0.00718956	0.106999	ns	-0.488685	-3.24113	-2.67299	0.225682	0.528113	ns	0.19272	1.27819	-6.06362	7.21743	7.4928	6.40891	6.54073	7.55605	7.58966	7.95351	8.16958	7.87839
PtpAffx.218294.1.S1_at	pmrna33855	fgenesh4_pg.C_scaffold_197000028	AT5G52910	similar to Timeless protein; Timeless C-terminal [Medicago truncatula] (GB:ABE87103.1); similar to Os05g0210500 [Oryza sativa (japonica cultivar-group)] (GB:NP_001054915.1); contains InterPro domain Timeless protein; (InterPro:IPR006906); contains InterPro domain Timeless C-terminal; (InterPro:IPR007725)	ATIM (TIMELESS)	homolog of Drosophila timeless	Potri.015G024300	AT5G52910	timeless family protein	7.13259	0.287923	6.25261	0.0845742	4.76931	0.162983	4.42034	0.267266	4.25347	0.158967	4.15119	0.12322	3.7433e-09	0.000361907	0.017715	DEG	0.879983	4.93071	0.330097	0.074565	0.37094	ns	0.348973	1.95536	-4.89574	0.577284	0.815568	ns	0.102287	0.57313	-6.71053	7.33618	6.929	6.31241	6.1928	4.65407	4.88456	4.23135	4.60933	4.14107
PtpAffx.203806.1.S1_s_at	pmrna7524	gw1.IV.2585.1,gw1.IV.2579.1	AT1G29750	similar to leucine-rich repeat family protein / protein kinase family protein [Arabidopsis thaliana] (TAIR:AT3G14840.2); similar to leucine-rich repeat transmembrane protein kinase, putative [Arabidopsis thaliana] (TAIR:AT1G07650.1); similar to serine/threonine protein kinase-related [Arabidopsis thaliana] (TAIR:AT1G53420.1); similar to putative receptor-like protein kinase 2 [Glycine max] (GB:AA…	RKF1 (RECEPTOR-LIKE KINASE IN FLOWERS 1); ATP binding / protein serine/threonine kinase	Receptor-like serine/threonine kinase (RKF1). The putative extracellular domain of the RKF1 protein contains 13 tandem repeats of leucine-rich sequences. Expressed in early flower primordial, stamen, and pollen grains.	Potri.004G063200	AT1G29750	receptor-like kinase in flowers 1	6.13627	0.0990636	5.25636	0.0169649	4.37722	0.0464559	4.34417	0.0580605	5.91326	0.111738	5.15219	0.176744	3.79833e-08	2.56233e-05	0.00379585	DEG	0.879903	6.64008	2.94647	0.807313	0.942979	ns	0.0330515	0.249419	-6.62588	9.76959e-05	0.00464021	DEG	0.761068	5.7433	1.48018	6.20632	6.06622	5.26836	5.24437	4.34437	4.41007	4.30312	4.38523	5.99227
PtpAffx.220806.1.S1_at	pmrna37246	eugene3.35760001	AT2G28580	similar to unknown protein [Arabidopsis thaliana] (TAIR:AT2G44930.1); similar to Plant protein of unknown function [Medicago truncatula] (GB:ABE78995.1); contains InterPro domain Protein of unknown function DUF247, plant; (InterPro:IPR004158)			Potri.014G053900	AT2G44930	Plant protein of unknown function (DUF247)	9.25949	0.298446	8.38005	0.0542393	8.53004	0.0577614	8.39762	0.0837481	8.89407	0.190925	8.45402	0.20857	0.00105848	0.00021036	0.0127627	DEG	0.879443	5.26044	0.868865	0.443898	0.781976	ns	0.132421	0.792085	-6.33297	0.0221045	0.143765	ns	0.440047	2.63217	-3.96538	9.04846	9.47052	8.4184	8.34169	8.4892	8.57089	8.3384	8.45684	9.02907
Ptp.1183.1.A1_s_at	CV282581	grail3.0133004702	AT5G27860	similar to unknown protein [Arabidopsis thaliana] (TAIR:AT5G53800.1); similar to vitellogenin, related [Medicago truncatula] (GB:ABE85691.1)			Potri.005G023000	AT5G27860	unknown protein; FUNCTIONS IN: molecular_function unknown; INVOLVED IN: biological_process unknown; LOCATED IN: chloroplast; EXPRESSED IN: pollen tube; Has 23049 Blast hits to 11981 proteins in 648 species: Archae - 2; Bacteria - 589; Metazoa - 13464; Fungi - 1977; Plants - 1635; Viruses - 89; Other Eukaryotes - 5293 (source: NCBI BLink).	10.5725	0.0821857	9.69331	0.0403167	9.5572	0.0158027	9.65461	0.0172337	10.6041	0.0487791	10.2999	0.111436	1.72033e-06	1.0404e-05	0.00224979	DEG	0.879161	7.28862	3.82486	0.435271	0.776824	ns	-0.0974095	-0.807566	-6.32044	0.0270288	0.161658	ns	0.304254	2.52239	-4.15877	10.6306	10.5144	9.72182	9.6648	9.54603	9.56838	9.64243	9.6668	10.5696
PtpAffx.1269.1.A1_x_at	CV255392	estExt_Genewise1_v1.C_LG_XIII2097	AT1G08570	Identical to Thioredoxin-like 1 [Arabidopsis Thaliana] (GB:O64654); similar to thioredoxin family protein [Arabidopsis thaliana] (TAIR:AT2G33270.1); similar to thioredoxin (GB:AAA33400.1); contains InterPro domain Thioredoxin-like fold; (InterPro:IPR012336); contains InterPro domain Thioredoxin-related; (InterPro:IPR006662); contains InterPro domain Thioredoxin domain 2; (InterPro:IPR006663); con…	thioredoxin family protein		Potri.013G061200	AT1G08570	atypical CYS HIS rich thioredoxin 4	9.7537	0.098542	8.87484	0.114327	8.97407	0.311425	9.14185	0.156862	10.1272	0.0382086	9.63301	0.231136	5.21587e-05	0.000261408	0.0145153	DEG	0.878858	5.1273	0.653203	0.347251	0.718851	ns	-0.167778	-0.978825	-6.16778	0.0139167	0.10835	ns	0.494227	2.88334	-3.5159	9.82338	9.68402	8.794	8.95568	9.19428	8.75386	9.03093	9.25277	10.1543
PtpAffx.30613.1.A1_at	CV244076	eugene3.00080285					Potri.008G033800	NA	NA	6.44426	0.493576	5.56574	0.178481	5.68094	0.0758293	5.58441	0.0296761	6.13948	0.152193	5.91316	0.0651024	0.0043899	0.000797265	0.0287526	DEG	0.878523	4.46603	-0.454654	0.632632	0.878704	ns	0.0965205	0.490668	-6.53184	0.272644	0.580096	ns	0.226322	1.15052	-6.21136	6.09525	6.79327	5.69194	5.43953	5.73456	5.62732	5.6054	5.56343	6.2471
PtpAffx.150928.1.S1_s_at	CA932008	gw1.XVIII.392.1	AT4G29900	Identical to Putative calcium-transporting ATPase 10, plasma membrane-type (EC 3.6.3.8) (Ca(2+)-ATPase isoform 10) (ACA10) [Arabidopsis Thaliana] (GB:Q9SZR1;GB:Q9M0D3); similar to calcium-transporting ATPase, plasma membrane-type, putative / Ca(2+)-ATPase, putative (ACA12) [Arabidopsis thaliana] (TAIR:AT3G63380.1); similar to ACA9 (autoinhibited Ca2+ -ATPase 9), calcium-transporting ATPase/ calmo…	ACA10 (autoinhibited Ca2+ -ATPase 10); calcium-transporting ATPase/ calmodulin binding	one of the type IIB calcium pump isoforms. encodes an autoinhibited Ca(2+)-ATPase that contains an N-terminal calmodulin binding autoinhibitory domain.	Potri.018G139800	AT4G29900	autoinhibited Ca(2+)-ATPase 10	7.64241	0.0641347	6.76406	0.148171	8.09535	0.237444	8.95232	0.0281251	8.87142	0.291789	7.76849	0.190517	2.57709e-07	0.000280275	0.015192	DEG	0.878359	5.08491	0.584002	0.000344011	0.0187294	DEG	-0.85698	-4.96114	0.348046	3.70774e-05	0.00242496	DEG	1.10294	6.38501	2.46574	7.68776	7.59706	6.86883	6.65928	8.26324	7.92745	8.97221	8.93244	9.07775
PtpAffx.32993.1.A1_at	CK091874	NA					Potri.006G254700	AT4G32295	unknown protein; BEST Arabidopsis thaliana protein match is: unknown protein (TAIR:AT3G24150.1); Has 39 Blast hits to 39 proteins in 10 species: Archae - 0; Bacteria - 0; Metazoa - 0; Fungi - 0; Plants - 39; Viruses - 0; Other Eukaryotes - 0 (source: NCBI BLink).	9.02087	0.00229144	8.14271	0.0160252	8.34915	0.3397	7.98089	0.00872642	8.51704	0.10864	6.98284	0.296596	2.393e-06	0.000318514	0.0164675	DEG	0.878152	5.00751	0.456977	0.0578666	0.328111	ns	0.368258	2.09992	-4.66495	1.64347e-06	0.000281144	DEG	1.53419	8.74847	5.60541	9.01925	9.02249	8.13138	8.15405	8.58935	8.10894	7.98706	7.97472	8.44022
PtpAffx.203184.1.S1_at	pmrna6315	gw1.III.2135.1	AT2G45380	similar to calcium ion binding [Arabidopsis thaliana] (TAIR:AT4G34070.1); similar to Os08g0117900 [Oryza sativa (japonica cultivar-group)] (GB:NP_001060865.1); similar to Os06g0134900 [Oryza sativa (japonica cultivar-group)] (GB:NP_001056719.1); similar to hypothetical protein [Trifolium pratense] (GB:BAE71223.1)			Potri.003G115400	AT4G22740	glycine-rich protein	6.59083	0.344137	5.71298	0.0815346	7.90305	0.200163	7.32843	0.0454097	6.97593	0.103391	6.65501	0.0592012	5.55173e-07	0.000211131	0.0127872	DEG	0.877848	5.25819	0.865236	0.00497099	0.0874487	ns	0.574622	3.44191	-2.31022	0.0789624	0.300026	ns	0.320927	1.92231	-5.1611	6.83417	6.34749	5.65533	5.77064	8.04459	7.76152	7.29632	7.36054	7.04904
PtpAffx.249.423.A1_at	CV279294	gw1.IX.1637.1	AT2G16405	similar to transducin family protein / WD-40 repeat family protein [Arabidopsis thaliana] (TAIR:AT3G49660.1); similar to Os01g0776400 [Oryza sativa (japonica cultivar-group)] (GB:NP_001044414.1); similar to putative WDR13 protein [Oryza sativa (japonica cultivar-group)] (GB:BAD53235.1); contains InterPro domain WD-40 repeat; (InterPro:IPR001680); contains InterPro domain WD40-like; (InterPro:IPR0…	transducin family protein / WD-40 repeat family protein		Potri.009G121100	AT2G16405	Transducin/WD40 repeat-like superfamily protein	6.49771	0.0500583	5.61995	0.0422433	4.7381	0.00515136	5.26316	0.0855682	4.86092	0.0649995	4.96613	0.0982595	6.11636e-08	1.11198e-05	0.00233298	DEG	0.877763	7.2394	3.76032	0.00100911	0.0342279	DEG	-0.525065	-4.33051	-0.727006	0.40282	0.697642	ns	-0.105205	-0.86768	-6.4928	6.53311	6.46232	5.64982	5.59008	4.73445	4.74174	5.32367	5.20266	4.90688
PtpAffx.12797.2.S1_a_at	AJ772730	NA					Potri.T125700	AT5G64200	ortholog of human splicing factor SC35	9.61333	0.463857	8.73683	0.1032	9.4061	0.0566818	9.05196	0.0210175	10.7838	0.0225516	10.5517	0.0198886	4.07654e-07	0.000381568	0.018236	DEG	0.876498	4.89904	0.277536	0.0715135	0.363478	ns	0.354133	1.97937	-4.85796	0.219307	0.520474	ns	0.23207	1.29712	-6.04071	9.94132	9.28533	8.8098	8.66386	9.36602	9.44618	9.06682	9.0371	10.7679
Ptp.3607.1.S1_at	DN492774	estExt_fgenesh4_pm.C_LG_VIII0513	AT1G68440	similar to unknown protein [Arabidopsis thaliana] (TAIR:AT1G25400.1); similar to IMP dehydrogenase/GMP reductase [Medicago truncatula] (GB:ABE93249.1)			Potri.008G121700	AT1G68440	unknown protein; BEST Arabidopsis thaliana protein match is: unknown protein (TAIR:AT1G25400.2); Has 86 Blast hits to 86 proteins in 29 species: Archae - 0; Bacteria - 6; Metazoa - 27; Fungi - 11; Plants - 24; Viruses - 0; Other Eukaryotes - 18 (source: NCBI BLink).	9.49506	0.447118	8.61904	0.15489	5.05015	0.335638	5.17514	0.450707	5.53283	0.0366711	6.79513	0.39665	2.92569e-09	0.00675541	0.0998484	ns	0.876023	3.27495	-2.56528	0.648779	0.885276	ns	-0.124996	-0.467289	-6.54356	0.000516804	0.0138174	DEG	-1.26229	-4.71899	-0.215186	9.81122	9.1789	8.50951	8.72856	5.28748	4.81282	4.85645	5.49384	5.55876
PtpAffx.218043.1.S1_s_at	pmrna33555	fgenesh4_pg.C_LG_VIII001872,gw1.X.4431.1,fgenesh4_pg.C_scaffold_188610000	AT3G06400	Identical to Putative chromatin remodelling complex ATPase chain (EC 3.6.1.-) (ISW2-like) (Sucrose nonfermenting protein 2 homolog) [Arabidopsis Thaliana] (GB:Q8RWY3;GB:Q9SQU3); similar to CHR17 (CHROMATIN REMODELING FACTOR17), DNA-dependent ATPase [Arabidopsis thaliana] (TAIR:AT5G18620.2); similar to Putative SWI/SNF related, matrix associated, actin dependent regulator of chromatin [Oryza sativ…	CHR11 (CHROMATIN-REMODELING PROTEIN 11); DNA-dependent ATPase	Encodes a SWI2/SNF2 chromatin remodeling protein belonging to the ISWI family. Involved in nuclear proliferation during megagametogenesis and cell expansion in the sporophyte. Constitutively expressed. RNAi induced loss of function in megagametogenesis results in female sterility.35S:RNAi plants have reduced stature.	Potri.008G205600	AT3G06400	chromatin-remodeling protein 11	6.66817	0.0755838	5.79257	0.251619	6.16074	0.425347	7.37159	0.303344	7.93658	0.0941001	7.29634	0.31099	5.32203e-06	0.00215677	0.0517134	ns	0.875599	3.90186	-1.44157	0.000169103	0.0124075	DEG	-1.21085	-5.39581	1.05748	0.0147167	0.111661	ns	0.640244	2.85306	-3.5705	6.72162	6.61472	5.61465	5.97049	6.4615	5.85997	7.15709	7.58609	7.87004
PtpAffx.15766.2.S1_s_at	CK104516	estExt_Genewise1_v1.C_LG_XIV1176	AT1G01760	similar to OSJNBa0032F06.25 [Oryza sativa (japonica cultivar-group)] (GB:CAE03442.2); similar to H0306F12.5 [Oryza sativa (indica cultivar-group)] (GB:CAJ86175.1); contains InterPro domain Adenosine deaminase/editase; (InterPro:IPR002466)	RNA binding / adenosine deaminase		Potri.014G081400	AT1G01760	adenosine deaminases;RNA binding;RNA binding;adenosine deaminases	7.44145	0.520672	6.56601	0.157374	5.6849	0.306369	5.44566	0.0510058	7.02386	0.0311054	6.94704	0.103033	4.45444e-06	0.00164842	0.0439767	DEG	0.875439	4.05224	-1.17543	0.290116	0.671828	ns	0.239243	1.10741	-6.03694	0.728412	0.894178	ns	0.076819	0.355581	-6.81689	7.07327	7.80962	6.67729	6.45473	5.90154	5.46827	5.48173	5.4096	7.00186
Ptp.8062.1.S1_s_at	DN489159	grail3.0017008001	AT3G02000	Identical to Glutaredoxin-C7 (AtGrxC7) (Protein ROXY1) (GRXC7) [Arabidopsis Thaliana] (GB:Q96305;GB:Q9S7X8); similar to glutaredoxin family protein [Arabidopsis thaliana] (TAIR:AT5G14070.1); similar to glutaredoxin family protein [Musa acuminata] (GB:ABF69994.1); similar to Os04g0393500 [Oryza sativa (japonica cultivar-group)] (GB:NP_001052649.1); similar to OSJNBa0072K14.2 [Oryza sativa (japonic…	ROXY1; thiol-disulfide exchange intermediate	Roxy1 encodes a glutaredoxin belonging to a subgroup specific to higher plants. It is required for proper petal initiation and organogenesis. It is likely to function in the temporal and spatial expression regulation of AGAMOUS in the first and second whorl. It's function is dependent on Cysteine 49.	Potri.001G325800	AT3G02000	Thioredoxin superfamily protein	9.6097	0.347801	8.73444	0.158972	4.50965	0.0301397	5.5505	0.513371	3.79047	0.219989	4.0404	0.0998464	1.69826e-11	0.00244653	0.0555859	ns	0.875263	3.83177	-1.56622	0.000681878	0.0274959	DEG	-1.04085	-4.55669	-0.335654	0.295656	0.604533	ns	-0.249929	-1.09415	-6.27266	9.85564	9.36377	8.62203	8.84685	4.48834	4.53096	5.1875	5.91351	3.63491
Ptp.5378.1.S1_s_at	CX174648	estExt_Genewise1_v1.C_LG_XVIII2895	AT5G57655	Identical to Xylose isomerase (EC 5.3.1.5) (XYLA) [Arabidopsis Thaliana] (GB:Q9FKK7); similar to Xylose isomerase [Medicago truncatula] (GB:ABE83402.1); similar to Xylose isomerase (GB:Q40082); similar to xylose isomerase [Hordeum vulgare subsp. vulgare] (GB:CAA64544.1); contains InterPro domain Xylose isomerase, bacterial type; (InterPro:IPR013452); contains InterPro domain Xylose isomerase-like…	xylose isomerase family protein		Potri.T093900	AT5G57655	xylose isomerase family protein	7.21263	0.199883	6.33825	0.0941857	6.84215	0.176576	7.50449	0.257751	8.40779	0.0424348	8.0532	0.113223	2.77168e-07	0.000166165	0.0113116	DEG	0.874375	5.40674	1.1028	0.00152628	0.0438623	DEG	-0.662331	-4.09556	-1.13952	0.049079	0.229298	ns	0.354585	2.1926	-4.72339	7.35396	7.07129	6.27165	6.40485	6.96701	6.7173	7.32223	7.68674	8.43779
Ptp.1615.1.A1_at	CK092200	NA						NA	NA	7.26458	0.179391	6.39037	0.0158739	4.10303	0.142124	4.16197	0.208635	3.71903	0.093812	3.74321	0.174551	5.9851e-11	0.000114005	0.00926109	DEG	0.874206	5.64442	1.47605	0.710293	0.910002	ns	-0.0589365	-0.380531	-6.5822	0.878584	0.956014	ns	-0.024177	-0.156102	-6.87132	7.39143	7.13773	6.4016	6.37915	4.00254	4.20353	4.01444	4.3095	3.6527
PtpAffx.208949.1.S1_at	pmrna17732	fgenesh4_pg.C_LG_X001133	AT1G68480	similar to JGL/NUB (NUBBIN), nucleic acid binding / zinc ion binding [Arabidopsis thaliana] (TAIR:AT1G13400.1); similar to C2H2 zinc-finger transcription factor -like [Oryza sativa (japonica cultivar-group)] (GB:BAB03385.1); contains InterPro domain Zinc finger, C2H2-type; (InterPro:IPR007087)	JAG (JAGGED); nucleic acid binding / zinc ion binding	Encodes a putative zinc finger transcription factor that is necessary for proper lateral organ shape and is sufficient to induce the proliferation of lateral organ tissue. Together with NUB, it is involved in stamen and carpel development.	Potri.010G124200	AT1G68480	C2H2 and C2HC zinc fingers superfamily protein	5.73252	0.191579	4.85865	0.0930879	4.5817	0.0261105	4.55551	0.116141	5.03042	0.011033	4.69448	0.0379129	1.29081e-05	2.84559e-05	0.00401738	DEG	0.873873	6.56709	2.84375	0.847276	0.955713	ns	0.026196	0.196861	-6.63834	0.0269206	0.161311	ns	0.335943	2.52459	-4.15492	5.86799	5.59705	4.79282	4.92447	4.56324	4.60016	4.47338	4.63763	5.02262
PtpAffx.224487.1.S1_at	pmrna43068	grail3.0002042301						NA	NA	6.29979	0.37712	5.4263	0.213807	5.97653	0.0278989	6.10277	0.123616	6.02267	0.0981189	6.13877	0.0467398	0.00599651	0.000334007	0.0169524	DEG	0.87349	4.97889	0.409796	0.485743	0.807332	ns	-0.126245	-0.719593	-6.38869	0.520772	0.781961	ns	-0.116107	-0.661807	-6.65362	6.56646	6.03313	5.57749	5.27512	5.9568	5.99626	6.01536	6.19018	6.09205
PtpAffx.141424.1.S1_at	AJ778433	estExt_fgenesh4_pg.C_LG_III0903	AT4G12420	Identical to Putative monocopper oxidase precursor (Skewed roots) (SKU5) [Arabidopsis Thaliana] (GB:Q9SU40;GB:Q8H7C9); similar to SKS1 (SKU5 SIMILAR 1), copper ion binding [Arabidopsis thaliana] (TAIR:AT4G25240.1); similar to SKS2 (SKU5 SIMILAR 2), copper ion binding [Arabidopsis thaliana] (TAIR:AT5G51480.1); similar to SKS3 (SKU5 Similar 3), copper ion binding [Arabidopsis thaliana] (TAIR:AT5G48…	SKU5 (skewed 5); copper ion binding	encodes a protein of unknown function involved in directed root tip growth. It is a member of 19-member gene family and is distantly related structurally to the multiple-copper oxidases ascorbate oxidase and laccase, though it lacks the copper-binding domains. The protein is glycosylated and GPI-anchored. It is localized to the plasma membrane and the cell wall. The gene is expressed most strongl…	Potri.003G112700	AT4G12420	Cupredoxin superfamily protein	7.53659	0.194699	6.66377	0.302087	6.39036	0.0191266	6.6773	0.263382	4.43307	0.240271	4.54131	0.0738841	4.68173e-09	0.000546362	0.0226068	DEG	0.872821	4.68626	-0.0791839	0.149717	0.511179	ns	-0.286936	-1.54059	-5.50675	0.57204	0.812364	ns	-0.10824	-0.581151	-6.7057	7.39891	7.67426	6.45016	6.87737	6.37684	6.40388	6.49106	6.86354	4.60297
Ptp.5334.1.S1_at	CX184723	eugene3.00020758	AT1G69740	Identical to Delta-aminolevulinic acid dehydratase, chloroplast precursor (EC 4.2.1.24) (Porphobilinogen synthase) (ALADH) [Arabidopsis Thaliana] (GB:Q9SFH9); similar to HEMB2, porphobilinogen synthase [Arabidopsis thaliana] (TAIR:AT1G44318.1); similar to Delta-aminolevulinic acid dehydratase, chloroplast precursor (Porphobilinogen synthase) (ALADH) (GB:P43210); similar to aminolevulinate dehydra…	HEMB1; porphobilinogen synthase		Potri.002G082300	AT1G69740	Aldolase superfamily protein	8.25688	0.259158	7.3845	0.184155	8.59652	0.0703927	8.94307	0.0667741	9.52457	0.114715	9.62251	0.210446	1.10904e-07	0.000186331	0.0119898	DEG	0.872381	5.33545	0.98921	0.0558932	0.322822	ns	-0.346555	-2.11952	-4.63309	0.560449	0.805792	ns	-0.097944	-0.599023	-6.6947	8.44013	8.07363	7.25428	7.51472	8.64629	8.54674	8.89586	8.99029	9.60568
PtpAffx.606.5.S1_a_at	AJ778048	grail3.0018018701	AT4G22670	Identical to FAM10 family protein At4g22670 [Arabidopsis Thaliana] (GB:Q93YR3;GB:O49648); similar to ATTDX (TETRATICOPEPTIDE DOMAIN-CONTAINING THIOREDOXIN), thiol-disulfide exchange intermediate [Arabidopsis thaliana] (TAIR:AT3G17880.1); similar to Os02g0100300 [Oryza sativa (japonica cultivar-group)] (GB:NP_001045581.1); similar to ABI3-interacting protein 1; CnAIP1 [Chamaecyparis nootkatensis] …	tetratricopeptide repeat (TPR)-containing protein		Potri.003G114000	AT4G22670	HSP70-interacting protein 1	8.95035	0.0563547	8.07812	0.28228	10.3326	0.267383	10.3103	0.0260933	9.22836	0.0639648	8.25082	0.0248242	1.79691e-08	0.000166621	0.0113116	DEG	0.872235	5.40503	1.10009	0.892382	0.969594	ns	0.022307	0.138231	-6.64879	6.03553e-05	0.00336352	DEG	0.977541	6.05758	1.97035	8.9902	8.9105	7.87851	8.27772	10.5217	10.1436	10.3288	10.2919	9.27359
Ptp.3022.3.A1_at	CV281782	estExt_Genewise1_v1.C_LG_VII0041	AT4G37790	Identical to Homeobox-leucine zipper protein HAT22 (Homeodomain-leucine zipper protein HAT22) (HD-ZIP protein 22) (HAT22) [Arabidopsis Thaliana] (GB:P46604;GB:Q546G6); similar to HAT9 (homeobox-leucine zipper protein 9), DNA binding / transcription factor [Arabidopsis thaliana] (TAIR:AT2G22800.1); similar to homeobox protein (GB:AAA56908.1); contains InterPro domain Homeodomain-related; (InterPro…	HAT22 (homeobox-leucine zipper protein 22); transcription factor	Encodes homeobox protein HAT22.	Potri.007G008200	AT4G37790	Homeobox-leucine zipper protein family	5.30388	0.135658	4.43166	0.149191	5.28574	0.257651	5.41862	0.258415	4.60724	0.17429	4.21222	0.157446	4.83638e-05	0.000391269	0.0185695	DEG	0.87222	4.88404	0.252593	0.471334	0.798241	ns	-0.132885	-0.744097	-6.3704	0.0474081	0.224859	ns	0.395027	2.21198	-4.69103	5.20796	5.3998	4.53715	4.32617	5.46793	5.10355	5.60135	5.2359	4.484
Ptp.3822.1.S1_s_at	CX175591	gw1.V.3086.1	AT2G21960	similar to unknown protein [Arabidopsis thaliana] (TAIR:AT1G56180.1); similar to Os04g0639300 [Oryza sativa (japonica cultivar-group)] (GB:NP_001054033.1); similar to OSJNBb0003B01.9 [Oryza sativa (japonica cultivar-group)] (GB:CAE03618.3); similar to unnamed protein product [Ostreococcus tauri] (GB:CAL58559.1)			Potri.005G084400	AT2G21960	unknown protein; LOCATED IN: chloroplast; EXPRESSED IN: 22 plant structures; EXPRESSED DURING: 13 growth stages; BEST Arabidopsis thaliana protein match is: unknown protein (TAIR:AT1G56180.1); Has 224 Blast hits to 222 proteins in 59 species: Archae - 0; Bacteria - 65; Metazoa - 0; Fungi - 0; Plants - 134; Viruses - 0; Other Eukaryotes - 25 (source: NCBI BLink).	4.89603	0.30216	4.02388	0.101004	3.1357	0.15264	3.19887	0.200169	6.73777	0.0561359	8.20331	0.0545899	3.99668e-12	0.000194636	0.0121949	DEG	0.872155	5.30843	0.945949	0.707444	0.908652	ns	-0.063168	-0.384477	-6.58061	1.34308e-06	0.000243312	DEG	-1.46554	-8.92013	5.80616	5.10969	4.68237	3.95246	4.0953	3.02777	3.24364	3.34041	3.05733	6.69807
PtpAffx.7103.1.A1_at	CV277705	estExt_fgenesh4_pg.C_LG_II2227	AT1G66330	similar to NTA15 protein [Nicotiana tabacum] (GB:AAP41026.1); contains domain ARM repeat (SSF48371)	senescence-associated family protein		Potri.017G129100	AT1G66330	senescence-associated family protein	10.9167	0.0712902	10.0446	0.0879231	9.38761	0.0509727	9.62717	0.0556804	11.4273	0.13092	11.6538	0.24169	5.61304e-09	5.72879e-05	0.0060659	DEG	0.872112	6.09217	2.15589	0.120442	0.46424	ns	-0.239558	-1.67344	-5.32045	0.139901	0.410436	ns	-0.226524	-1.58239	-5.66667	10.9671	10.8663	10.1068	9.98241	9.35157	9.42365	9.58779	9.66654	11.5198
PtpAffx.159935.1.A1_at	CV254795	estExt_fgenesh4_pg.C_1470029					Potri.006G273600	NA	NA	8.20116	0.294003	7.32936	0.197395	8.09837	0.0977126	7.44589	0.0434595	9.65691	0.225651	9.12547	0.279079	1.76884e-07	0.000570699	0.0232416	DEG	0.871803	4.66067	-0.122489	0.00456736	0.0833815	ns	0.652477	3.48815	-2.22672	0.0150461	0.113045	ns	0.531436	2.84107	-3.59211	8.40906	7.99327	7.46894	7.18978	8.02928	8.16746	7.47663	7.41516	9.81647
PtpAffx.37038.1.A1_at	CV265613	eugene3.00051214	AT4G14713	similar to PPD2 (PEAPOD 2) [Arabidopsis thaliana] (TAIR:AT4G14720.1); similar to ZIM motif family protein, expressed [Oryza sativa (japonica cultivar-group)] (GB:ABF96481.1); similar to Os03g0402800 [Oryza sativa (japonica cultivar-group)] (GB:NP_001050322.1); contains InterPro domain ZIM; (InterPro:IPR010399)	PPD1 (PEAPOD 1)	PPD1 (and its paralog, PPD2) encode plant-specific putative DNA-binding proteins. PPD1 and PPD2 are not found in grasses. Overexpression of PPD reduces lamina size by promoting the early arrest of dispersed meristematic cells DMC proliferation during leaf and silique development. Deletion of the PPD locus increases leaf lamina size and results in dome-shaped rather than flat leaves. Siliques are …	Potri.005G214300	AT4G14720	TIFY domain/Divergent CCT motif family protein	8.48492	0.371574	7.61358	0.00243879	7.37166	0.0888749	6.78137	0.0543893	6.00492	0.0499855	5.27456	0.101649	2.5707e-09	0.000172926	0.0114438	DEG	0.87134	5.38187	1.06326	0.0034248	0.0701053	ns	0.590292	3.64596	-1.94221	0.000737532	0.0173552	DEG	0.730363	4.51112	-0.57631	8.22218	8.74767	7.61186	7.61531	7.30882	7.4345	6.81983	6.74291	6.04026
PtpAffx.14623.1.A1_at	CV229711	gw1.VII.501.1	AT1G05690	similar to BT4 (BTB AND TAZ DOMAIN PROTEIN 4), protein binding [Arabidopsis thaliana] (TAIR:AT5G67480.2); similar to Os01g0893400 [Oryza sativa (japonica cultivar-group)] (GB:NP_001045064.1); similar to Zinc finger, TAZ-type; BTB/POZ [Medicago truncatula] (GB:ABE77424.1); contains InterPro domain Zinc finger, TAZ-type; (InterPro:IPR000197); contains InterPro domain BTB; (InterPro:IPR000210); cont…	BT3 (BTB and TAZ domain protein 3); protein binding / transcription regulator		Potri.007G140400	AT1G05690	BTB and TAZ domain protein 3	9.32317	0.101667	8.45218	0.0329595	9.47734	0.146188	9.22633	0.110106	8.71464	0.113272	7.34712	0.278558	1.14841e-07	0.000117622	0.00940559	DEG	0.870991	5.62453	1.44514	0.131343	0.483005	ns	0.251016	1.62097	-5.39519	1.4911e-06	0.00026314	DEG	1.36752	8.8309	5.70224	9.25128	9.39506	8.47548	8.42887	9.58071	9.37397	9.14847	9.30418	8.63454
Ptp.211.1.A1_at	CV231568	eugene3.00021830	AT4G02100	similar to DNAJ heat shock N-terminal domain-containing protein [Arabidopsis thaliana] (TAIR:AT2G47440.1); similar to DNAJ heat shock N-terminal domain-containing protein [Arabidopsis thaliana] (TAIR:AT1G02650.1); similar to DNAJ heat shock N-terminal domain-containing protein [Arabidopsis thaliana] (TAIR:AT3G62570.1); similar to tetratricopeptide repeat, putative [Medicago truncatula] (GB:ABE909…	DNAJ heat shock N-terminal domain-containing protein		Potri.002G197300	AT4G02100	Heat shock protein DnaJ with tetratricopeptide repeat	12.2478	0.0712713	11.3772	0.0167623	9.20559	0.199793	9.01896	0.516255	8.5823	0.267951	7.58512	0.259868	8.35825e-10	0.00229202	0.0535968	ns	0.870617	3.86801	-1.50173	0.423439	0.769757	ns	0.186621	0.829129	-6.30264	0.000848197	0.0189557	DEG	0.997175	4.43029	-0.718107	12.2982	12.1974	11.389	11.3653	9.06431	9.34686	8.65392	9.38401	8.39283
Ptp.7015.1.S1_s_at	CK092368	eugene3.01070081	AT4G27450	similar to unknown protein [Arabidopsis thaliana] (TAIR:AT3G15450.1); similar to unknown [Glycine max] (GB:AAG00940.1); contains domain no description (G3D.3.60.20.10); contains domain N-terminal nucleophile aminohydrolases (Ntn hydrolases) (SSF56235)			Potri.001G403000	AT4G27450	Aluminium induced protein with YGL and LRDR motifs	11.1203	0.0973424	10.2506	0.00109919	8.77061	0.0108152	9.33768	0.445815	8.73278	0.0182122	8.86654	0.0857172	4.66359e-08	0.000347237	0.0172811	DEG	0.869655	4.95554	0.371207	0.00732105	0.108079	ns	-0.567065	-3.23129	-2.69076	0.460855	0.74065	ns	-0.133762	-0.76221	-6.58008	11.1891	11.0515	10.2498	10.2514	8.76297	8.77826	9.02244	9.65292	8.74565
Ptp.8020.1.A1_at	CK090666	fgenesh4_kg.C_LG_I000011	AT1G09200	Identical to Histone H3.2 (Histone H3.1) (HTR1) [Arabidopsis Thaliana] (GB:P59226); similar to histone H3 [Arabidopsis thaliana] (TAIR:AT5G10390.1); similar to histone H3 [Arabidopsis thaliana] (TAIR:AT5G65360.1); similar to histone H3 [Arabidopsis thaliana] (TAIR:AT5G10400.1); similar to Histone H3.2 (GB:P68427); contains InterPro domain Histone-fold; (InterPro:IPR009072); contains InterPro doma…	histone H3		Potri.001G016900	AT5G65360	Histone superfamily protein	7.50776	0.0937356	6.63814	0.25631	5.41246	0.30104	5.33089	0.123085	4.53272	0.41663	4.0091	0.0360411	1.06183e-08	0.00123411	0.036863	DEG	0.869623	4.21575	-0.888421	0.699561	0.90608	ns	0.081569	0.39543	-6.57611	0.0262503	0.158799	ns	0.523615	2.53838	-4.13075	7.44148	7.57404	6.4569	6.81937	5.19959	5.62533	5.24386	5.41793	4.23812
PtpAffx.141.1.S1_at	CF229884	eugene3.01700076						NA	NA	11.8608	0.0306418	10.9919	0.0710852	10.0869	0.0958338	10.031	0.101897	10.3173	0.0284845	10.0939	0.151454	3.85078e-08	2.2811e-05	0.00354656	DEG	0.868911	6.7216	3.06024	0.673266	0.895944	ns	0.0558895	0.432342	-6.56005	0.109818	0.360098	ns	0.223483	1.72878	-5.45601	11.8391	11.8824	10.9416	11.0421	10.1546	10.0191	9.95893	10.103	10.3375
PtpAffx.4403.2.S1_a_at	DN497120	estExt_fgenesh4_pg.C_LG_I0140,estExt_fgenesh4_pm.C_LG_III0635	AT2G24100	similar to unknown protein [Arabidopsis thaliana] (TAIR:AT4G30780.1); similar to hypothetical protein MtrDRAFT_AC126784g9v2 [Medicago truncatula] (GB:ABE94678.1)			Potri.001G041800	AT2G24100	unknown protein; BEST Arabidopsis thaliana protein match is: unknown protein (TAIR:AT4G30780.1); Has 101 Blast hits to 101 proteins in 16 species: Archae - 0; Bacteria - 0; Metazoa - 0; Fungi - 0; Plants - 95; Viruses - 0; Other Eukaryotes - 6 (source: NCBI BLink).	8.29211	0.417942	7.42365	0.0250565	9.41962	0.249669	9.89666	0.121785	12.1576	0.10606	11.216	0.0931007	1.11867e-10	0.000627185	0.0246499	DEG	0.868457	4.60543	-0.216271	0.0266676	0.220623	ns	-0.477041	-2.52975	-3.94062	0.000326307	0.0102452	DEG	0.941529	4.99293	0.252379	8.58764	7.99658	7.44137	7.40593	9.59616	9.24307	9.81054	9.98277	12.2326
PtpAffx.8033.2.A1_at	CV228249	estExt_fgenesh4_pg.C_LG_II1494	AT5G12370	Identical to Exocyst complex component 5 (Exocyst complex component Sec10) (SEC10) [Arabidopsis Thaliana] (GB:Q8RVQ5;GB:Q94CK5); similar to Os12g0238100 [Oryza sativa (japonica cultivar-group)] (GB:NP_001066469.1); similar to Exocyst complex component Sec10, putative, expressed [Oryza sativa (japonica cultivar-group)] (GB:ABG21938.1); similar to AMP-dependent synthetase and ligase [Medicago trunc…	SEC10 (EXOCYST COMPLEX COMPONENT SEC10)		Potri.002G164100	AT5G12370	exocyst complex component sec10	7.87751	0.185053	7.00935	0.0741424	6.82441	0.0479978	6.86643	0.00738919	7.26663	0.0388739	6.85259	0.0217292	1.89681e-05	2.02338e-05	0.00332251	DEG	0.868161	6.8063	3.17743	0.747606	0.923026	ns	-0.0420165	-0.329405	-6.60136	0.00712408	0.0718527	ns	0.414048	3.2461	-2.8564	7.74666	8.00836	7.06177	6.95692	6.79047	6.85835	6.87165	6.8612	7.23915
Ptp.8050.1.S1_at	DN488278	eugene3.00160826	AT5G03230	similar to unknown protein [Arabidopsis thaliana] (TAIR:AT5G60680.1); similar to Protein of unknown function DUF584 [Medicago truncatula] (GB:ABD32800.1); contains InterPro domain Protein of unknown function DUF584; (InterPro:IPR007608)			Potri.016G089900	AT5G03230	Protein of unknown function, DUF584	7.35839	0.0973218	6.49025	0.13053	8.22653	0.0403241	8.49823	0.400035	4.9758	0.145915	4.55216	0.104372	1.14572e-10	0.000369767	0.0178804	DEG	0.868144	4.91784	0.30875	0.150062	0.511758	ns	-0.271708	-1.53916	-5.50869	0.0337895	0.184624	ns	0.423642	2.39984	-4.37177	7.42721	7.28958	6.39795	6.58255	8.19801	8.25504	8.21537	8.7811	5.07898
PtpAffx.21970.1.A1_at	CV228941	eugene3.00091039					Potri.009G060700	AT4G15030	CONTAINS InterPro DOMAIN/s: Folate-sensitive fragile site protein Fra10Ac1 (InterPro:IPR019129); Has 8455 Blast hits to 5700 proteins in 376 species: Archae - 6; Bacteria - 264; Metazoa - 3820; Fungi - 744; Plants - 645; Viruses - 76; Other Eukaryotes - 2900 (source: NCBI BLink).	5.91743	0.100609	5.04997	0.0823158	3.30781	0.232435	2.76686	0.137582	5.20403	0.171589	4.98015	0.150949	9.50448e-10	0.000135172	0.0102107	DEG	0.867456	5.53636	1.3074	0.00487526	0.0866082	ns	0.540953	3.45252	-2.29106	0.178891	0.467943	ns	0.223885	1.4289	-5.87438	5.84628	5.98857	4.99176	5.10818	3.14345	3.47217	2.86414	2.66957	5.0827
Ptp.5033.1.S1_at	BI125781	estExt_fgenesh4_pg.C_LG_XV0599	AT4G24740	Identical to Serine/threonine-protein kinase AFC2 (EC 2.7.12.1) (AFC2) [Arabidopsis Thaliana] (GB:P51567); similar to AFC1 (ARABIDOPSIS FUS3-COMPLEMENTING GENE 1), kinase [Arabidopsis thaliana] (TAIR:AT3G53570.4); similar to protein kinase MK5 [Mesembryanthemum crystallinum] (GB:AAF40430.1); similar to PK12 protein kinase [Nicotiana tabacum] (GB:AAC04324.1); contains InterPro domain Serine/threon…	AFC2 (ARABIDOPSIS FUS3-COMPLEMENTING GENE 1); kinase	a LAMMER-type protein kinase that co-precipitates with serine/arginine-rich (SR) proteins in vitro, interaction modulated by phosphorylation of the proteins.		AT4G24740	FUS3-complementing gene 2	11.0808	0.523438	10.2148	0.125689	10.0672	0.213478	9.80767	0.106882	11.2172	0.0243825	11.2628	0.100259	2.2521e-05	0.00129466	0.0377323	DEG	0.865981	4.18858	-0.93594	0.233559	0.615921	ns	0.259549	1.25539	-5.87047	0.828967	0.937408	ns	-0.045662	-0.220858	-6.85826	10.7107	11.4509	10.3037	10.126	9.91627	10.2182	9.73209	9.88325	11.2344
PtpAffx.144053.1.S1_at	CK107716	gw1.VII.75.1	AT4G37750	Identical to Protein AINTEGUMENTA (Complementing a protein kinase C mutant protein 1) (Protein Dragon) (Protein ovule mutant) (ANT) [Arabidopsis Thaliana] (GB:Q38914;GB:Q42462); similar to DNA binding / transcription factor [Arabidopsis thaliana] (TAIR:AT1G72570.1); similar to aintegumenta 2 [Brassica napus] (GB:ABA42147.1); similar to CKC (GB:AAA86281.1); similar to aintegumenta [Brassica napus]…	ANT (AINTEGUMENTA); DNA binding / transcription factor	ANT is required for control of cell proliferation and encodes a putative transcriptional regulator similar to AP2. Loss of function alleles have reduced fertility, abnormal ovules and abnormal lateral organs. Expressed specifically in the chalaza and in floral organ primordia.	Potri.007G007400	AT4G37750	Integrase-type DNA-binding superfamily protein	6.87119	0.0118487	6.00676	0.213639	5.94967	0.046114	6.00918	0.152602	5.28958	0.36362	5.16922	0.0466498	6.50292e-06	0.000323704	0.0166357	DEG	0.864423	4.99776	0.440922	0.736836	0.919912	ns	-0.0595095	-0.344061	-6.59614	0.499935	0.767596	ns	0.120362	0.69589	-6.62972	6.86281	6.87957	6.15783	5.8557	5.91706	5.98228	5.90127	6.11708	5.5467
Ptp.221.1.S1_s_at	CF233014	estExt_Genewise1_v1.C_LG_XVII1414	AT5G15610	similar to proteasome family protein [Arabidopsis thaliana] (TAIR:AT3G02200.2); similar to unknown [Solanum tuberosum] (GB:ABB29949.1); contains InterPro domain Proteasome component region PCI; (InterPro:IPR000717)	proteasome family protein		Potri.017G097100	AT5G15610	Proteasome component (PCI) domain protein	7.47872	0.234432	6.61452	0.102241	7.57879	0.0337026	7.8964	0.0207029	7.76616	0.106417	7.47931	0.276899	6.96475e-05	0.000168743	0.0113162	DEG	0.8642	5.39713	1.08754	0.0709942	0.362274	ns	-0.317609	-1.98355	-4.85136	0.0988063	0.339164	ns	0.286849	1.79144	-5.36244	7.31295	7.64449	6.54222	6.68681	7.55496	7.60263	7.88176	7.91104	7.69091
PtpAffx.214358.1.S1_at	pmrna27926	gw1.XVIII.2536.1	AT2G44970	similar to Os12g0110100 [Oryza sativa (japonica cultivar-group)] (GB:NP_001065962.1); similar to expressed protein [Oryza sativa (japonica cultivar-group)] (GB:ABG21852.1)	lipase-related		Potri.018G085600	AT2G44970	alpha/beta-Hydrolases superfamily protein	6.52583	0.252853	5.6623	0.0547123	7.11663	0.189126	6.88841	0.0220836	6.61971	0.118979	5.6012	0.154964	1.57161e-06	0.000139115	0.0103558	DEG	0.86353	5.51821	1.27891	0.170756	0.539775	ns	0.228219	1.45839	-5.61692	3.09663e-05	0.00217018	DEG	1.01851	6.50859	2.64869	6.70462	6.34703	5.62361	5.70099	6.9829	7.25036	6.87279	6.90402	6.53558
PtpAffx.61430.1.A1_s_at	CV245519	estExt_fgenesh4_pg.C_LG_XVIII0685	AT4G28990	similar to splicing factor PWI domain-containing protein [Arabidopsis thaliana] (TAIR:AT2G29210.1); similar to Zinc finger, RanBP2-type [Medicago truncatula] (GB:ABE93218.1); contains InterPro domain Zinc finger, RanBP2-type; (InterPro:IPR001876)	RNA-binding protein-related		Potri.018G083100	AT4G28990	RNA-binding protein-related	10.2669	0.232148	9.40401	0.0773958	9.24489	0.000167239	9.45211	0.120999	10.3656	0.0293012	10.3897	0.00468403	2.17192e-06	4.36599e-05	0.00514516	DEG	0.862911	6.27409	2.4234	0.15811	0.522971	ns	-0.207222	-1.50668	-5.55269	0.863433	0.950883	ns	-0.024177	-0.175787	-6.86782	10.1028	10.4311	9.45874	9.34928	9.24501	9.24477	9.36655	9.53767	10.3448
PtpAffx.149273.1.S1_at	CF235743	estExt_fgenesh4_pg.C_LG_I1252	AT2G02850	Identical to Putative basic blue protein precursor (Plantacyanin) [Arabidopsis Thaliana] (GB:Q8LG89;GB:O64499;GB:Q8S8T5); similar to plastocyanin-like domain-containing protein / mavicyanin, putative [Arabidopsis thaliana] (TAIR:AT5G26330.1); similar to basic blue copper protein [Cicer arietinum] (GB:CAA10134.1); similar to Os03g0709300 [Oryza sativa (japonica cultivar-group)] (GB:NP_001051044.1)…	ARPN (PLANTACYANIN); copper ion binding	Encodes plantacyanin one of blue copper proteins. Involved in anther development and pollination. Expressed in the transmitting tract of the pistil.		AT2G02850	plantacyanin	11.5079	0.209882	10.6455	0.107633	11.3306	0.298471	9.55448	0.0284171	5.4322	0.173847	4.13715	0.0575739	2.53811e-14	0.000238221	0.0137241	DEG	0.8624	5.18404	0.745418	1.99249e-07	0.000145672	DEG	1.77613	10.6766	7.585	5.40777e-06	0.000625438	DEG	1.29505	7.78477	4.41324	11.6563	11.3595	10.5694	10.7216	11.1196	11.5417	9.53438	9.57457	5.30927
PtpAffx.18052.1.S1_at	CV263365	grail3.0006059701	AT1G10380	similar to unknown protein [Arabidopsis thaliana] (TAIR:AT3G17350.1); similar to Os05g0409100 [Oryza sativa (japonica cultivar-group)] (GB:NP_001055526.1); similar to Os06g0364500 [Oryza sativa (japonica cultivar-group)] (GB:NP_001057608.1); similar to unknown protein [Oryza sativa (japonica cultivar-group)] (GB:AAV44115.1)				AT1G10380	Putative membrane lipoprotein	4.50378	0.365878	3.64269	0.199209	3.33321	0.120828	3.4249	0.00507364	3.10775	0.017498	3.10047	0.195071	4.39322e-05	0.000423087	0.0194338	DEG	0.861085	4.83745	0.174909	0.615974	0.871971	ns	-0.091688	-0.51509	-6.51902	0.968046	0.989269	ns	0.007283	0.0409148	-6.88349	4.24506	4.76249	3.50183	3.78355	3.41865	3.24777	3.42849	3.42131	3.12012
PtpAffx.14737.1.A1_s_at	BP936921	eugene3.00140746	AT1G02860	similar to SPX (SYG1/Pho81/XPR1) domain-containing protein / zinc finger (C3HC4-type RING finger) protein-related [Arabidopsis thaliana] (TAIR:AT2G38920.1); similar to Zinc finger, RING-type; SPX, N-terminal [Medicago truncatula] (GB:ABE85047.1); contains InterPro domain SPX, N-terminal; (InterPro:IPR004331); contains InterPro domain Zinc finger, RING-type; (InterPro:IPR001841)	SPX (SYG1/Pho81/XPR1) domain-containing protein / zinc finger (C3HC4-type RING finger) protein-related		Potri.014G130300	AT1G02860	SPX (SYG1/Pho81/XPR1) domain-containing protein	7.63617	0.287101	6.77647	0.00248194	9.9705	0.11869	9.50986	0.145786	7.80896	0.0554824	7.39893	0.224625	1.10921e-09	0.000220995	0.0131766	DEG	0.859696	5.23009	0.819919	0.0161584	0.168536	ns	0.460646	2.80241	-3.46091	0.0284414	0.166986	ns	0.410033	2.4945	-4.20754	7.43315	7.83918	6.77822	6.77471	10.0544	9.88658	9.40677	9.61294	7.8482
PtpAffx.150595.1.S1_at	CK107020	grail3.0001042602	AT2G16370	Identical to Bifunctional dihydrofolate reductase-thymidylate synthase 1 (DHFR-TS 1) [Includes: Dihydrofolate reductase (EC 1.5.1.3); Thymidylate synthase (EC 2.1.1.45)] (THY-1) [Arabidopsis Thaliana] (GB:Q05762;GB:Q9SIW4); similar to THY-2 (THYMIDYLATE SYNTHASE 2) [Arabidopsis thaliana] (TAIR:AT4G34570.1); similar to dihydrofolate reductase-thymidylate synthase (GB:AAA32788.1); similar to Bifunc…	THY-1 (THYMIDYLATE SYNTHASE 1)	Encodes a bifunctional dihydrofolate reductase - thymidylate synthase gene. This is unique in Arabidopsis and protozoa. Other organisms have independent genes for this function.	Potri.009G119200	AT2G16370	thymidylate synthase 1	4.62969	0.105157	3.77058	0.205738	6.35981	0.299116	6.77575	0.148434	4.62568	0.150432	4.5438	0.00219062	3.3825e-09	0.00027393	0.0149346	DEG	0.859106	5.09882	0.606741	0.029817	0.233423	ns	-0.415938	-2.4686	-4.04646	0.635866	0.847927	ns	0.0818805	0.485963	-6.75891	4.55533	4.70405	3.6251	3.91606	6.57132	6.1483	6.67079	6.8807	4.73205
PtpAffx.205937.1.S1_x_at	pmrna11781	eugene3.00060058	AT5G47680	similar to cupin family protein [Arabidopsis thaliana] (TAIR:AT2G18540.1); similar to Protein of unknown function DUF425 [Medicago truncatula] (GB:ABD28597.1); contains InterPro domain tRNA (guanine-N1-)-methyltransferase; (InterPro:IPR002649); contains InterPro domain Protein of unknown function DUF425; (InterPro:IPR007356)	RNA binding / tRNA methyltransferase		Potri.006G004900	AT5G47680	FUNCTIONS IN: molecular_function unknown; INVOLVED IN: biological_process unknown; LOCATED IN: cellular_component unknown; EXPRESSED IN: 23 plant structures; EXPRESSED DURING: 13 growth stages; CONTAINS InterPro DOMAIN/s: tRNA (guanine-N1-)-methyltransferase (InterPro:IPR016009), tRNA (guanine-N(1)-)-methyltransferase, metazoa (InterPro:IPR016653), tRNA (guanine-N1-)-methyltransferase, eukaryotic…	7.9618	0.430378	7.10281	0.0309651	5.75813	0.0226784	5.54774	0.147621	5.50574	0.170224	5.31879	0.185657	3.32746e-08	0.000680728	0.025934	DEG	0.858991	4.55767	-0.297667	0.286444	0.669275	ns	0.210391	1.1163	-6.02741	0.341078	0.646921	ns	0.18695	0.991931	-6.37735	7.65748	8.26613	7.12471	7.08092	5.77417	5.74209	5.65212	5.44336	5.62611
PtpAffx.42131.1.S1_at	BU827482	NA					Potri.007G000800	NA	NA	9.06108	0.186574	8.20251	0.15358	3.46169	0.137816	3.55189	0.162386	3.58888	0.14562	3.51051	0.162736	1.3306e-13	0.000169754	0.0113231	DEG	0.858571	5.3934	1.08161	0.581557	0.857461	ns	-0.0902	-0.566622	-6.49001	0.631498	0.845981	ns	0.078372	0.492321	-6.75563	8.92915	9.19301	8.09391	8.31111	3.36424	3.55914	3.66671	3.43707	3.69185
PtpAffx.42507.1.S1_at	CX176497	eugene3.00660135	AT3G44330	similar to PREDICTED: similar to nicalin [Tribolium castaneum] (GB:XP_971811.1); similar to Os08g0102100 [Oryza sativa (japonica cultivar-group)] (GB:NP_001060766.1); contains InterPro domain Nicastrin; (InterPro:IPR008710)			Potri.004G198900	AT3G44330	INVOLVED IN: protein processing; LOCATED IN: mitochondrion, endoplasmic reticulum, plasma membrane, vacuole; EXPRESSED IN: 25 plant structures; EXPRESSED DURING: 13 growth stages; CONTAINS InterPro DOMAIN/s: Nicalin (InterPro:IPR016574), EF-Hand 1, calcium-binding site (InterPro:IPR018247), Nicastrin (InterPro:IPR008710); Has 245 Blast hits to 243 proteins in 99 species: Archae - 6; Bacteria - 10…	4.44866	0.413184	3.59026	0.232582	4.23515	0.0454252	4.26046	0.0691508	4.8567	0.0130608	4.74446	0.013983	0.000203741	0.000460288	0.0204859	DEG	0.858397	4.78742	0.091166	0.89013	0.969059	ns	-0.0253075	-0.141144	-6.64836	0.543204	0.795679	ns	0.112242	0.625991	-6.67752	4.1565	4.74083	3.4258	3.75473	4.26728	4.20303	4.21157	4.30936	4.84746
PtpAffx.137981.1.S1_at	CF119982	grail3.0005008802	AT3G48000	Identical to Aldehyde dehydrogenase 2B4, mitochondrial precursor (EC 1.2.1.3) (ALDH2a) (ALDH2B4) [Arabidopsis Thaliana] (GB:Q9SU63;GB:Q42090); similar to ALDH2B7 (Aldehyde dehydrogenase 2B7), 3-chloroallyl aldehyde dehydrogenase/ aldehyde dehydrogenase (NAD) [Arabidopsis thaliana] (TAIR:AT1G23800.1); similar to aldehyde dehydrogenase [Vitis pseudoreticulata] (GB:AAZ79355.1); similar to aldehyde d…	ALDH2B4 (ALDEHYDE DEHYDROGENASE 2); 3-chloroallyl aldehyde dehydrogenase/ aldehyde dehydrogenase (NAD)	putative (NAD+) aldehyde dehydrogenase (At3g48000) mRNA,	Potri.015G074100	AT3G48000	aldehyde dehydrogenase 2B4	7.54308	0.0528471	6.68508	0.04427	7.77153	0.244409	8.1759	0.466385	10.555	0.0111092	11.1758	0.0501642	1.10879e-10	0.00077129	0.0281948	DEG	0.85801	4.48519	-0.421752	0.056466	0.324301	ns	-0.404361	-2.11377	-4.64246	0.00713436	0.0719092	ns	-0.620824	-3.24531	-2.85783	7.58045	7.50572	6.71638	6.65377	7.59871	7.94436	7.84611	8.50568	10.5629
PtpAffx.3405.3.S1_at	CV269768	eugene3.02010017	AT2G37690	similar to phosphoribosylaminoimidazole carboxylase family protein / AIR carboxylase family protein [Arabidopsis thaliana] (TAIR:AT2G05140.1); similar to aminoimidazole ribonucleotide carboxylase [Vigna unguiculata] (GB:AAL48287.1); similar to phosphoribosylaminoimidazole carboxylase [Nicotiana tabacum] (GB:AAK14408.1); similar to phosphoribosylaminoimidazole carboxylase [Nicotiana tabacum] (GB:A…	phosphoribosylaminoimidazole carboxylase, putative / AIR carboxylase, putative		Potri.019G012300	AT2G37690	phosphoribosylaminoimidazole carboxylase, putative / AIR carboxylase, putative	8.66558	0.363218	7.80766	0.136111	7.22285	0.0410433	6.9442	0.0306768	7.33724	0.0275792	7.19623	0.18724	4.03799e-06	0.000281884	0.0152389	DEG	0.857927	5.08143	0.578317	0.125126	0.472418	ns	0.278647	1.6504	-5.35344	0.420162	0.710447	ns	0.141007	0.83517	-6.52077	8.40875	8.92242	7.71141	7.9039	7.19383	7.25187	6.96589	6.92251	7.35674
PtpAffx.119220.1.A1_at	DN486936	fgenesh4_pg.C_LG_II000709	AT1G77260	similar to dehydration-responsive family protein [Arabidopsis thaliana] (TAIR:AT2G39750.1); similar to dehydration-responsive protein-related [Arabidopsis thaliana] (TAIR:AT5G06050.1); similar to Os01g0883900 [Oryza sativa (japonica cultivar-group)] (GB:NP_001045015.1); similar to Os01g0846600 [Oryza sativa (japonica cultivar-group)] (GB:NP_001044791.1); similar to ankyrin-like protein [Oryza sat…	dehydration-responsive protein-related		Potri.002G077100	AT1G77260	S-adenosyl-L-methionine-dependent methyltransferases superfamily protein	7.73206	0.197059	6.87432	0.116436	6.41794	0.0653033	5.92545	0.242564	6.44916	0.0070392	6.13976	0.16283	1.28468e-06	0.000149101	0.0106846	DEG	0.857739	5.47459	1.21022	0.00860935	0.118257	ns	0.492497	3.1434	-2.84942	0.0720919	0.284957	ns	0.309396	1.97474	-5.07835	7.59272	7.8714	6.79199	6.95665	6.37177	6.46412	5.75393	6.09696	6.45413
PtpAffx.159235.1.A1_at	CV278905	NA					Potri.015G000900	NA	NA	7.08833	0.157682	6.23174	0.00888692	6.55744	0.233345	6.18459	0.0763923	6.79856	0.0394714	6.68355	0.110493	0.000343361	7.39617e-05	0.00704218	DEG	0.856586	5.92382	1.90385	0.0243921	0.210758	ns	0.372849	2.57848	-3.85577	0.442028	0.72747	ns	0.115018	0.795424	-6.55369	7.19983	6.97683	6.23803	6.22546	6.39244	6.72244	6.2386	6.13057	6.77065
PtpAffx.59002.1.S1_s_at	CV233920	estExt_fgenesh4_pg.C_LG_XIX0409	AT5G18170	Identical to Glutamate dehydrogenase 1 (EC 1.4.1.3) (GDH 1) (GDH1) [Arabidopsis Thaliana] (GB:Q43314); similar to GDH2 (GLUTAMATE DEHYDROGENASE 2), oxidoreductase [Arabidopsis thaliana] (TAIR:AT5G07440.1); similar to glutamate dehydrogenase, putative [Arabidopsis thaliana] (TAIR:AT3G03910.1); similar to glutamate dehydrogenase [Nicotiana tabacum] (GB:CAD12373.1); similar to GDHB glutamate dehydro…	GDH1 (GLUTAMATE DEHYDROGENASE 1); oxidoreductase	encodes the beta-subunit of the glutamate dehydrogenase. The enzyme is almost exclusively found in the mitochondria of stem and leaf companion cells.	Potri.019G034800	AT5G18170	glutamate dehydrogenase 1	11.4385	0.196444	10.5823	0.155969	12.7771	0.280846	12.5002	0.476268	10.1327	0.0143057	9.72832	0.14056	2.2743e-08	0.00174802	0.0455777	DEG	0.85619	4.0193	-1.23356	0.21848	0.600523	ns	0.276842	1.29961	-5.81761	0.0822848	0.30619	ns	0.404407	1.89845	-5.19838	11.2996	11.5774	10.6926	10.472	12.9757	12.5785	12.1635	12.837	10.1428
PtpAffx.208859.1.S1_at	pmrna17561	estExt_Genewise1_v1.C_LG_X6311	AT4G17770	similar to ATTPS7 (Arabidopsis thaliana trehalose-phosphatase/synthase 7), transferase, transferring glycosyl groups / trehalose-phosphatase [Arabidopsis thaliana] (TAIR:AT1G06410.1); similar to ATTPS9 (Arabidopsis thaliana trehalose-phosphatase/synthase 9), transferase, transferring glycosyl groups / trehalose-phosphatase [Arabidopsis thaliana] (TAIR:AT1G23870.1); similar to ATTPS6 (Arabidopsis …	ATTPS5 (Arabidopsis thaliana trehalose phosphatase/synthase 5); transferase, transferring glycosyl groups / trehalose-phosphatase	Encodes an enzyme putatively involved in trehalose biosynthesis. The protein has a trehalose synthase (TPS)-like domain that may or may not be active as well as a trehalose phosphatase (TPP)-like domain.	Potri.010G104500	AT1G68020	UDP-Glycosyltransferase / trehalose-phosphatase family protein	8.21534	0.219918	7.35937	0.183467	8.31785	0.11767	8.0985	0.239026	8.18068	0.00492882	7.47433	0.401961	0.00113031	0.00101464	0.0330217	DEG	0.855972	4.32738	-0.69408	0.289479	0.671272	ns	0.219354	1.10895	-6.0353	0.00392577	0.0502069	ns	0.706358	3.571	-2.26276	8.05984	8.37085	7.4891	7.22964	8.40106	8.23465	7.92948	8.26751	8.18417
Ptp.7898.1.S1_at	BU811912	NA						NA	NA	9.2985	0.283054	8.44339	0.0624785	6.99318	0.0217103	7.08774	0.0246023	9.2734	0.0699044	9.40727	0.0984058	1.02276e-09	7.60549e-05	0.00713634	DEG	0.855113	5.90558	1.87629	0.526228	0.82869	ns	-0.094555	-0.653016	-6.43554	0.373689	0.674477	ns	-0.133866	-0.924506	-6.44165	9.09835	9.49865	8.48757	8.39921	6.97783	7.00853	7.07034	7.10513	9.32283
Ptp.6001.1.S1_at	BU812899	estExt_Genewise1_v1.C_1420036	AT3G09390	Identical to Metallothionein-like protein 2A (MT-2A) (MT-K) (MT-1G) (MT2A) [Arabidopsis Thaliana] (GB:P25860;GB:P43391); similar to MT2B (METALLOTHIONEIN 2B) [Arabidopsis thaliana] (TAIR:AT5G02380.1); similar to Metallothionein-like protein type 2 (GB:P69164); contains InterPro domain Plant metallothionein, family 15; (InterPro:IPR000347)	MT2A (METALLOTHIONEIN 2A)	metallothionein, binds to and detoxifies excess copper and other metals, limiting oxidative damage		AT3G09390	metallothionein 2A	7.17775	0.244956	6.32308	0.0384588	5.82313	0.245215	4.594	0.128321	5.0629	0.0929918	4.62758	0.567078	4.66672e-07	0.00286722	0.0608471	ns	0.854671	3.74391	-1.72296	0.000172265	0.0124903	DEG	1.22913	5.38425	1.03898	0.0810907	0.303994	ns	0.435318	1.90692	-5.18517	7.00454	7.35096	6.35027	6.29588	5.64974	5.99652	4.50326	4.68473	4.99714
PtpAffx.3198.1.S1_s_at	DN500651	estExt_Genewise1_v1.C_440031	AT1G15750	similar to TPR1 (TOPLESS-RELATED 1) [Arabidopsis thaliana] (TAIR:AT1G80490.2); similar to TPR2 (TOPLESS-RELATED 2) [Arabidopsis thaliana] (TAIR:AT3G16830.1); similar to TPR4/WSIP2 (TOPLESS-RELATED 4) [Arabidopsis thaliana] (TAIR:AT3G15880.2); similar to WD-40 repeat protein-like [Oryza sativa (japonica cultivar-group)] (GB:BAC99788.1); similar to CTV.2 [Poncirus trifoliata] (GB:AAN62336.1); simil…	TPL/WSIP1 (WUS-INTERACTING PROTEIN 1); protein binding	Encodes a protein with several WD40 repeats at the C-terminus and predicted protein-protein interaction domains at the N-terminus. Together with the TOPLESS-RELATED PROTEINS (TPRs), it is thought to be involved in transcriptional repression of root-promoting genes in the top help of the embryo during the transition stage of embryogenesis.	Potri.003G030000	AT1G80490	TOPLESS-related 1	7.00028	0.262356	6.14588	0.205309	7.19503	0.287196	8.28714	0.160597	8.09813	0.00211206	7.44809	0.0204392	5.83194e-07	0.000418176	0.0193608	DEG	0.854402	4.84439	0.186509	4.93151e-05	0.00550652	DEG	-1.0921	-6.19215	2.28459	0.00318614	0.0440501	DEG	0.650049	3.68573	-2.05365	7.18579	6.81477	6.0007	6.29106	7.39811	6.99195	8.17358	8.4007	8.09963
Ptp.191.1.A1_at	CV243742	eugene3.00002530	AT3G07310	similar to unknown protein [Arabidopsis thaliana] (TAIR:AT5G48590.1); similar to expressed protein [Oryza sativa (japonica cultivar-group)] (GB:ABA93505.2); contains InterPro domain Protein of unknown function DUF760; (InterPro:IPR008479)			Potri.002G247700	AT3G07310	Protein of unknown function (DUF760)	7.79352	0.302836	6.93917	0.0255208	8.0484	0.244525	7.93614	0.217475	9.86566	0.131063	9.30406	0.379234	1.0125e-07	0.00146129	0.0407363	DEG	0.85436	4.1201	-1.056	0.598304	0.864129	ns	0.112258	0.541358	-6.50456	0.0192184	0.132064	ns	0.5616	2.70828	-3.8301	8.00766	7.57939	6.92112	6.95721	8.2213	7.87549	7.78236	8.08992	9.95834
PtpAffx.4702.1.A1_s_at	CV279499	NA						NA	NA	10.0901	0.412149	9.23654	0.107744	9.5901	0.195758	9.31683	0.179508	10.3976	0.0111389	10.6405	0.120007	2.43472e-05	0.000680389	0.025934	DEG	0.853521	4.55796	-0.297172	0.170495	0.539545	ns	0.273277	1.45935	-5.61565	0.219228	0.520366	ns	-0.242942	-1.29735	-6.04042	9.79863	10.3815	9.31273	9.16036	9.45168	9.72853	9.1899	9.44376	10.4055
PtpAffx.213561.1.S1_at	pmrna26493	eugene3.00160968	AT3G55580	similar to regulator of chromosome condensation (RCC1) family protein / UVB-resistance protein-related [Arabidopsis thaliana] (TAIR:AT3G53830.1); similar to Os01g0846800 [Oryza sativa (japonica cultivar-group)] (GB:NP_001044792.1); similar to UVB-resistance protein UVR8-like [Oryza sativa (japonica cultivar-group)] (GB:BAD82660.1); contains InterPro domain Regulator of chromosome condensation, RC…	regulator of chromosome condensation (RCC1) family protein		Potri.016G101700	AT3G53830	Regulator of chromosome condensation (RCC1) family protein	8.75536	0.138645	7.90298	0.0794117	8.12377	0.124507	7.48224	0.260891	8.24659	0.230632	8.11363	0.416187	0.0012616	0.00123545	0.0368671	DEG	0.852375	4.21514	-0.889494	0.0081599	0.114779	ns	0.641527	3.17246	-2.79699	0.523441	0.783772	ns	0.132958	0.6575	-6.65656	8.65732	8.85339	7.84683	7.95913	8.03573	8.21181	7.29777	7.66672	8.08351
Ptp.8122.1.S1_at	DN492939	eugene3.00012164					Potri.001G327400	NA	NA	7.65693	0.101569	6.80469	0.0708387	7.89222	0.0262019	7.93985	0.0540279	8.37042	0.079021	7.85615	0.114633	1.19429e-06	2.089e-05	0.0033551	DEG	0.85224	6.78368	3.14624	0.711314	0.910456	ns	-0.047629	-0.379119	-6.58277	0.0015317	0.0276666	DEG	0.514278	4.09356	-1.31627	7.72874	7.58511	6.85478	6.7546	7.8737	7.91075	7.97806	7.90165	8.4263
[truncated: 7,840 more rows]
[truncated: 3 more columns]
