# Supplementary material for: BIG LEAF is a regulator of organ size and adventitious root formation in poplar
Source: PLoS One. 2017 Jul 7;12(7):e0180527. doi: 10.1371/journal.pone.0180527 (PMC5501567; doi:10.1371/journal.pone.0180527)
Supplement: S2 Data — (XLSX) [file pone.0180527.s012.xlsx]

## Sheet: S2
S2 Data. Common Deferentially expressed genes in Apex, Leaf, and Stem.
Probesets	GenBank Accession No.	Gene Model	AGI	TAIR_Description	TAIR_short_description	TAIR_summary	Gene Model v3.0	TAIR10	Name	Apex - DEG	Stem - DEG	Leaf - DEG	BL-oe Apex mean	WT-717 Apex mean	BL-oe Stem mean	WT-717 Stem mean	BL-oe Leaf mean	WT-717 Leaf mean
PtpAffx.211920.1.S1_at	pmrna23412	fgenesh4_pg.C_LG_XIV001059	AT5G35770	Identical to Transcriptional regulator STERILE APETALA (SAP) [Arabidopsis Thaliana] (GB:Q9FKH1;GB:Q9ZRQ7); contains InterPro domain Quinonprotein alcohol dehydrogenase-like; (InterPro:IPR011047)	SAP (STERILE APETALA); transcription factor	A recessive mutation in the Arabidopsis STERILE APETALA (SAP) causes severe aberrations in inflorescence and flower and ovule development.	Potri.014G166400	AT5G35770	Transducin/WD40 repeat-like superfamily protein	DEG	DEG	DEG	12.9006	5.87038	13.5551	5.139	13.556	5.64395
PtpAffx.101637.1.A1_at	CV257041	gw1.VIII.2188.1,gw1.X.2072.1	AT4G14465	similar to DNA-binding protein-related [Arabidopsis thaliana] (TAIR:AT3G04570.1); similar to hypothetical protein 40.t00056 [Brassica oleracea] (GB:ABD65169.1); similar to Os08g0563200 [Oryza sativa (japonica cultivar-group)] (GB:NP_001062524.1); similar to Os02g0820800 [Oryza sativa (japonica cultivar-group)] (GB:NP_001048546.1); contains InterPro domain Protein of unknown function DUF296; (Inte…	DNA-binding protein-related		Potri.008G058700	AT3G55560	AT-hook protein of GA feedback 2	DEG	DEG	DEG	7.61806	4.48646	8.60449	6.16803	8.56068	6.7487
Ptp.3263.1.S1_at	DN485798	NA						NA	NA	DEG	DEG	DEG	5.76665	3.39188	6.68073	4.23407	9.20423	7.54847
PtpAffx.209111.1.S1_at	pmrna18022	fgenesh4_pm.C_LG_X000603	AT3G53480	Identical to Probable pleiotropic drug resistance protein 9 (PDR9) [Arabidopsis Thaliana] (GB:Q9LFH0); similar to ATPDR5/PDR5 (PLEIOTROPIC DRUG RESISTANCE 5), ATPase, coupled to transmembrane movement of substances [Arabidopsis thaliana] (TAIR:AT2G37280.1); similar to ATPDR13/PDR13 (PLEIOTROPIC DRUG RESISTANCE 13), ATP binding / ATPase/ nucleoside-triphosphatase/ nucleotide binding [Arabidopsis t…	ATPDR9/PDR9 (PLEIOTROPIC DRUG RESISTANCE 9); ATPase, coupled to transmembrane movement of substances		Potri.010G153800	AT3G53480	pleiotropic drug resistance 9	DEG	DEG	DEG	8.23756	6.00706	8.12001	6.26989	8.83014	6.86604
PtpAffx.20806.1.S1_at	BU888613	estExt_Genewise1_v1.C_LG_III1704	AT1G54050	similar to AT-HSP17.6A (Arabidopsis thaliana heat shock protein 17.6A) [Arabidopsis thaliana] (TAIR:AT5G12030.1); similar to small heat stress protein class CIII [Lycopersicon peruvianum] (GB:AAK84869.1); contains InterPro domain HSP20-like chaperone; (InterPro:IPR008978); contains InterPro domain Heat shock protein Hsp20; (InterPro:IPR002068)	17.4 kDa class III heat shock protein (HSP17.4-CIII)			AT1G54050	HSP20-like chaperones superfamily protein	DEG	DEG	DEG	9.78338	7.79675	7.59222	6.48454	9.94904	8.53251
PtpAffx.18754.1.A1_at	CV253312	gw1.130.33.1,fgenesh4_pg.C_scaffold_278900000,grail3.0001051501	AT3G18990	similar to RTV1 (RELATED TO VERNALIZATION1 1), DNA binding / transcription factor [Arabidopsis thaliana] (TAIR:AT1G49480.1); similar to reduced vernalization response 1 [Brassica rapa] (GB:AAR92199.1); contains InterPro domain Transcriptional factor B3; (InterPro:IPR003340)	VRN1 (REDUCED VERNALIZATION RESPONSE 1)	Required for vernalization. Essential for the complete repression of FLC in vernalized plants. Required for the methylation of histone H3	Potri.004G146900	AT3G18990	AP2/B3-like transcriptional factor family protein	DEG	DEG	DEG	9.94711	8.00592	11.1549	9.89412	10.2208	9.15232
PtpAffx.207337.1.S1_s_at	pmrna14552	grail3.0019015601	AT4G36740	Identical to Homeobox-leucine zipper protein ATHB-40 (Homeodomain transcription factor ATHB-40) (HD-ZIP protein ATHB-40) (ATHB-40) [Arabidopsis Thaliana] (GB:O23208); similar to ATHB21/HB-2 (homeobox-2), DNA binding / transcription factor [Arabidopsis thaliana] (TAIR:AT2G18550.1); similar to homeodomain leucine zipper protein 14 [Oryza sativa (japonica cultivar-group)] (GB:AAS68139.1); similar to…	ATHB40 (ARABIDOPSIS THALIANA HOMEOBOX PROTEIN 40); DNA binding / transcription factor	Encodes a homeodomain leucine zipper class I (HD-Zip I) protein.	Potri.007G029500	AT4G36740	homeobox protein 40	DEG	DEG	DEG	6.17341	4.47787	6.4388	4.67045	7.62918	4.49725
PtpAffx.43661.2.S1_a_at	CF228588	NA					Potri.015G010500	NA	NA	DEG	DEG	DEG	4.95704	3.34371	6.0304	7.8723	7.94567	8.84738
PtpAffx.11685.1.S1_at	CV256575	eugene3.00010639					Potri.001G077400	NA	NA	DEG	DEG	DEG	8.30307	6.73784	8.64362	7.15278	7.70296	5.88422
PtpAffx.62957.1.S1_at	CV259797	eugene3.00031294	AT1G28190	similar to unknown protein [Arabidopsis thaliana] (TAIR:AT5G12340.1); similar to expressed protein [Oryza sativa (japonica cultivar-group)] (GB:ABA94082.1)			Potri.001G070700	AT1G28190	unknown protein; BEST Arabidopsis thaliana protein match is: unknown protein (TAIR:AT5G12340.1); Has 166 Blast hits to 162 proteins in 36 species: Archae - 0; Bacteria - 2; Metazoa - 15; Fungi - 5; Plants - 124; Viruses - 0; Other Eukaryotes - 20 (source: NCBI BLink).	DEG	DEG	DEG	5.85809	4.29897	4.52133	3.72118	5.2331	3.45743
Ptp.5226.1.S1_at	CK093043	gw1.130.33.1,fgenesh4_pg.C_scaffold_278900000,grail3.0001051501	AT3G18990	similar to RTV1 (RELATED TO VERNALIZATION1 1), DNA binding / transcription factor [Arabidopsis thaliana] (TAIR:AT1G49480.1); similar to reduced vernalization response 1 [Brassica rapa] (GB:AAR92199.1); contains InterPro domain Transcriptional factor B3; (InterPro:IPR003340)	VRN1 (REDUCED VERNALIZATION RESPONSE 1)	Required for vernalization. Essential for the complete repression of FLC in vernalized plants. Required for the methylation of histone H3	Potri.009G108500	AT3G18990	AP2/B3-like transcriptional factor family protein	DEG	DEG	DEG	10.7657	9.27839	11.0972	10.1566	11.1891	10.4552
PtpAffx.27718.3.A1_at	BP937059	estExt_Genewise1_v1.C_LG_II2106	AT1G21000	similar to zinc-binding family protein [Arabidopsis thaliana] (TAIR:AT1G76590.1); similar to Os06g0624900 [Oryza sativa (japonica cultivar-group)] (GB:NP_001058108.1); similar to putative zinc-binding protein [Oryza sativa (japonica cultivar-group)] (GB:BAD35686.1); contains InterPro domain Protein of unknown function DUF597; (InterPro:IPR006734)	zinc-binding family protein		Potri.002G002200	AT1G21000	PLATZ transcription factor family protein	DEG	DEG	DEG	7.46372	6.03387	9.22361	7.34299	10.8166	9.68281
PtpAffx.2587.2.S1_at	CF233078	fgenesh4_pg.C_LG_I001025	AT1G12520	similar to CSD2 (COPPER/ZINC SUPEROXIDE DISMUTASE 2), copper, zinc superoxide dismutase [Arabidopsis thaliana] (TAIR:AT2G28190.1); similar to Cu/Zn-superoxide dismutase copper chaperone precursor [Glycine max] (GB:AAK01931.1); contains InterPro domain Superoxide dismutase, copper/zinc binding; (InterPro:IPR001424); contains InterPro domain Heavy metal transport/detoxification protein; (InterPro:I…	CCS1 (copper chaperone for superoxide dismutase 1); superoxide dismutase copper chaperone	Copper/zinc superoxide dismutase copper chaperone. Localized to the chloroplast. Expressed in roots and shoots. Up-regulated in response to copper and senescence. The AtACC activates all three CuZnSOD activities located in three different subcellular compartments. Contains three domains, central, ATX-1 like and C-terminal. ATX-1 like domain essential for the copper chaperone function of AtCCS in …	Potri.001G113800	AT1G12520	copper chaperone for SOD1	DEG	DEG	DEG	8.14139	6.7827	7.70828	6.50708	7.37363	6.14938
PtpAffx.215311.1.S1_at	pmrna29427	estExt_fgenesh4_pg.C_1210061	AT5G57340	similar to unknown protein [Arabidopsis thaliana] (TAIR:AT5G67390.2); similar to conserved hypothetical protein [Medicago truncatula] (GB:ABE83997.1)			Potri.006G165500	AT5G57340	unknown protein; Has 30201 Blast hits to 17322 proteins in 780 species: Archae - 12; Bacteria - 1396; Metazoa - 17338; Fungi - 3422; Plants - 5037; Viruses - 0; Other Eukaryotes - 2996 (source: NCBI BLink).	DEG	DEG	DEG	7.85965	6.56654	6.54747	5.10513	8.70057	6.53516
PtpAffx.158042.2.A1_at	CV280037	fgenesh4_pg.C_LG_XII000270	AT5G53660	similar to AtGRF8 (GROWTH-REGULATING FACTOR 8) [Arabidopsis thaliana] (TAIR:AT4G24150.1); similar to TPA: TPA_exp: growth-regulating factor 3 [Oryza sativa (japonica cultivar-group)] (GB:DAA05207.1); similar to B0403H10-OSIGBa0105A11.9 [Oryza sativa (indica cultivar-group)] (GB:CAH67857.1); similar to Os04g0600900 [Oryza sativa (japonica cultivar-group)] (GB:NP_001053763.1)	AtGRF7 (GROWTH-REGULATING FACTOR 7)	Growth regulating factor encoding transcription activator. One of the nine members of a GRF gene family, containing nuclear targeting domain. Involved in leaf development and expressed in shoot and flower.	Potri.012G022600	AT5G53660	growth-regulating factor 7	DEG	DEG	DEG	7.04194	5.75735	4.92457	4.37332	5.25543	4.5251
PtpAffx.37663.1.S1_at	CV242964	gw1.XIX.955.1	AT3G04070	similar to NAM (Arabidopsis NAC domain containing protein 18), transcription factor [Arabidopsis thaliana] (TAIR:AT1G52880.1); similar to NAC domain protein [Cymbidium hybrid cultivar] (GB:BAF36563.1); contains InterPro domain No apical meristem (NAM) protein; (InterPro:IPR003441)	ANAC047 (Arabidopsis NAC domain containing protein 47); transcription factor		Potri.019G031400	AT3G04070	NAC domain containing protein 47	DEG	DEG	DEG	8.59425	7.30982	7.61214	5.32793	9.57622	5.94076
PtpAffx.11077.3.S1_at	DN498552	estExt_Genewise1_v1.C_LG_II1638	AT2G34830	Identical to Probable WRKY transcription factor 35 (WRKY DNA-binding protein 35) (WRKY35) [Arabidopsis Thaliana] (GB:O64747); similar to WRKY14 (WRKY DNA-binding protein 14), transcription factor [Arabidopsis thaliana] (TAIR:AT1G30650.1); similar to TPA: TPA_inf: WRKY transcription factor 66 [Oryza sativa (indica cultivar-group)] (GB:DAA05131.1); similar to Os02g0698800 [Oryza sativa (japonica cu…	WRKY35 (WRKY DNA-binding protein 35, maternal effect embryo arrest 24); transcription factor	member of WRKY Transcription Factor; Group II-e	Potri.002G195300	AT3G58710	WRKY DNA-binding protein 69	DEG	DEG	DEG	7.8479	6.57476	6.14699	5.46717	7.4404	6.70429
PtpAffx.72354.1.S1_at	BU889551	NA						NA	NA	DEG	DEG	DEG	5.09551	3.83743	9.5769	4.91215	6.62082	3.64484
PtpAffx.216918.1.S1_at	pmrna31990	gw1.155.172.1	AT3G30380	similar to unknown protein [Arabidopsis thaliana] (TAIR:AT3G01690.1); similar to Esterase/lipase/thioesterase [Medicago truncatula] (GB:ABD32255.1); contains InterPro domain Esterase/lipase/thioesterase; (InterPro:IPR000379); contains InterPro domain Alpha/beta hydrolase fold-1; (InterPro:IPR000073)			Potri.017G102500	AT3G30380	alpha/beta-Hydrolases superfamily protein	DEG	DEG	DEG	6.36057	5.13339	6.10149	4.50104	5.7165	4.54955
PtpAffx.33864.1.S1_at	DN488347	gw1.155.172.1	AT3G30380	similar to unknown protein [Arabidopsis thaliana] (TAIR:AT3G01690.1); similar to Esterase/lipase/thioesterase [Medicago truncatula] (GB:ABD32255.1); contains InterPro domain Esterase/lipase/thioesterase; (InterPro:IPR000379); contains InterPro domain Alpha/beta hydrolase fold-1; (InterPro:IPR000073)			Potri.017G102500	AT3G30380	alpha/beta-Hydrolases superfamily protein	DEG	DEG	DEG	8.12696	6.95059	7.58629	5.86088	6.85983	5.96028
PtpAffx.505.1.A1_at	CV243434	fgenesh4_pg.C_LG_IX000720	AT2G23090	similar to hypothetical protein [Cicer arietinum] (GB:CAA10129.1)			Potri.009G090800	AT2G23090	Uncharacterised protein family SERF	DEG	DEG	DEG	7.18599	6.0228	7.84563	7.04812	7.42171	6.8132
PtpAffx.212107.1.S1_at	pmrna23744	eugene3.00190080	AT4G31980	similar to unknown protein [Arabidopsis thaliana] (TAIR:AT5G11290.1); similar to Plant protein of unknown function [Medicago truncatula] (GB:ABE78528.1); contains InterPro domain Protein of unknown function DUF862, eukaryotic; (InterPro:IPR008580); contains InterPro domain Protein of unknown function DUF247, plant; (InterPro:IPR004158)			Potri.T012600	AT4G31980	unknown protein; CONTAINS InterPro DOMAIN/s: Protein of unknown function DUF247, plant (InterPro:IPR004158), Protein of unknown function DUF862, eukaryotic (InterPro:IPR008580); BEST Arabidopsis thaliana protein match is: Plant protein of unknown function (DUF247) (TAIR:AT5G11290.1); Has 1967 Blast hits to 1844 proteins in 183 species: Archae - 0; Bacteria - 6; Metazoa - 223; Fungi - 83; Plants -…	DEG	DEG	DEG	7.73786	6.60561	6.67831	5.91868	6.74073	5.46487
Ptp.4710.1.S1_s_at	CK103144	grail3.0001051501	AT3G18990	similar to RTV1 (RELATED TO VERNALIZATION1 1), DNA binding / transcription factor [Arabidopsis thaliana] (TAIR:AT1G49480.1); similar to reduced vernalization response 1 [Brassica rapa] (GB:AAR92199.1); contains InterPro domain Transcriptional factor B3; (InterPro:IPR003340)	VRN1 (REDUCED VERNALIZATION RESPONSE 1)	Required for vernalization. Essential for the complete repression of FLC in vernalized plants. Required for the methylation of histone H3	Potri.009G108500	AT3G18990	AP2/B3-like transcriptional factor family protein	DEG	DEG	DEG	7.08153	5.98152	8.51519	7.73909	8.84342	8.17217
PtpAffx.147926.2.S1_at	BU827293	estExt_fgenesh4_pg.C_1520062	AT1G15690	Identical to Pyrophosphate-energized vacuolar membrane proton pump 1 (EC 3.6.1.1) (Pyrophosphate-energized inorganic pyrophosphatase 1) (H(+)-PPase 1) (Vacuolar proton pyrophosphatase 1) (Vacuolar proton pyrophosphatase 3) (AVP1) [Arabidopsis Thaliana] (GB:P31414;GB:O80390;GB:Q41919;GB:Q41920;GB:Q56WP6;GB:Q8RY20;GB:Q8VZE3); similar to vacuolar-type H+-translocating inorganic pyrophosphatase, puta…	AVP1 (vacuolar-type H+-pumping pyrophosphatase 1); ATPase	Encodes a H(+)-translocating (pyrophosphate-energized) inorganic pyrophosphatase (H(+)-PPase; EC 3.6.1.1) located in the vacuolar membrane. Expression is found in all tissues examined, including meristems and floral organ primordium. Expression is particularly enhanced in pollen, and is repressed by light. Over expression and loss of function phenotypes suggest AVP1 is involved in regulation of a…	Potri.006G063000	AT1G15690	Inorganic H pyrophosphatase family protein	DEG	DEG	DEG	7.91947	6.87231	9.01465	9.97238	10.639	9.88162
PtpAffx.21819.3.S1_a_at	CK107214	eugene3.00410015	AT2G42370	similar to unknown protein [Arabidopsis thaliana] (TAIR:AT3G58110.1); similar to Os06g0538200 [Oryza sativa (japonica cultivar-group)] (GB:NP_001057797.1)			Potri.001G358300	AT1G30360	Early-responsive to dehydration stress protein (ERD4)	DEG	DEG	DEG	6.48301	5.46039	8.15419	9.36242	9.92718	9.11592
PtpAffx.211163.1.S1_s_at	pmrna21943	eugene3.00130808	AT5G54510	Identical to Indole-3-acetic acid-amido synthetase GH3.6 (EC 6.3.2.-) (Auxin- responsive GH3-like protein 6) (AtGH3-6) (DWARF IN LIGHT 1 protein) (DFL-1) (GH3.6) [Arabidopsis Thaliana] (GB:Q9LSQ4;GB:Q8VYV6); similar to GH3.1 [Arabidopsis thaliana] (TAIR:AT2G14960.1); similar to YDK1 (AUXIN UPREGULATED1, YADOKARI 1), indole-3-acetic acid amido synthetase [Arabidopsis thaliana] (TAIR:AT4G37390.1); …	DFL1 (DWARF IN LIGHT 1); indole-3-acetic acid amido synthetase	Encodes an IAA-amido synthase that conjugates Ala, Asp, Phe, and Trp to auxin. Lines overexpressing this gene accumulate IAA-ASP and are hypersensitive to several auxins. Identified as a dominant mutation that displays shorter hypocotyls in light grown plants when compared to wild type siblings. Protein is similar to auxin inducible gene from pea (GH3).	Potri.001G410400	AT5G54510	Auxin-responsive GH3 family protein	DEG	DEG	DEG	6.70058	5.68932	7.44519	6.53377	5.22964	4.29675
PtpAffx.203103.1.S1_s_at	pmrna6144	gw1.III.1046.1	AT1G32190	similar to unknown protein [Arabidopsis thaliana] (TAIR:AT3G30380.1); similar to Os01g0689800 [Oryza sativa (japonica cultivar-group)] (GB:NP_001043924.1); similar to Os08g0161500 [Oryza sativa (japonica cultivar-group)] (GB:NP_001061050.1); similar to C (GB:BAD82560.1); contains InterPro domain Esterase/lipase/thioesterase; (InterPro:IPR000379); contains InterPro domain Alpha/beta hydrolase fold…			Potri.003G096900	AT1G32190	alpha/beta-Hydrolases superfamily protein	DEG	DEG	DEG	5.9735	4.98858	8.5945	5.94664	9.14532	6.74104
Ptp.6233.1.S1_at	AJ768694	estExt_fgenesh4_pm.C_LG_VI0678	AT4G33010	Identical to Putative glycine dehydrogenase [decarboxylating] 2, mitochondrial precursor (EC 1.4.4.2) (Glycine decarboxylase 2) (Glycine cleavage system P-protein 2) [Arabidopsis Thaliana] (GB:Q94B78;GB:O82642;GB:Q8GTY1;GB:Q8VZF0); similar to glycine dehydrogenase (decarboxylating), putative / glycine decarboxylase, putative / glycine cleavage system P-protein, putative [Arabidopsis thaliana] (TA…	glycine dehydrogenase (decarboxylating), putative / glycine decarboxylase, putative / glycine cleavage system P-protein, putative		Potri.006G229300	AT4G33010	glycine decarboxylase P-protein 1	DEG	DEG	DEG	7.16656	6.20268	7.30704	8.22804	10.5575	11.6317
PtpAffx.7849.2.S1_at	CF228142	grail3.0022018701	AT5G59720	Identical to 18.2 kDa class I heat shock protein (HSP 18.2) (HSP18.2) [Arabidopsis Thaliana] (GB:P19037); similar to 17.6 kDa class I small heat shock protein (HSP17.6C-CI) (AA 1-156) [Arabidopsis thaliana] (TAIR:AT1G53540.1); similar to low molecular weight heat-shock protein [Brassica rapa] (GB:AAB72109.1); contains InterPro domain HSP20-like chaperone; (InterPro:IPR008978); contains InterPro d…	HSP18.2 (HEAT SHOCK PROTEIN 18.2)	encodes a low molecular weight heat shock protein that contains the heat shock element in the promoter region. Expression is induced in response to heat shock.	Potri.010G195700	AT5G59720	heat shock protein 18.2	DEG	DEG	DEG	7.44625	6.48463	10.2863	9.04446	5.90363	7.87641
PtpAffx.62561.1.A1_at	CV274753	gw1.VIII.969.1	AT2G39200	Identical to MLO-like protein 12 (AtMlo12) (AtMlo18) (MLO12) [Arabidopsis Thaliana] (GB:O80961;GB:Q94KB3); similar to MLO2 (MILDEW RESISTANCE LOCUS O 2), calmodulin binding [Arabidopsis thaliana] (TAIR:AT1G11310.1); similar to MLO6 (MILDEW RESISTANCE LOCUS O 6), calmodulin binding [Arabidopsis thaliana] (TAIR:AT1G61560.1); similar to MLO1 [Lotus corniculatus var. japonicus] (GB:AAX77015.1); simil…	MLO12 (MILDEW RESISTANCE LOCUS O 12); calmodulin binding	A member of a large family of seven-transmembrane domain proteins specific to plants, homologs of the barley mildew resistance locus o (MLO) protein. The Arabidopsis genome contains 15 genes encoding MLO proteins, with localization in plasma membrane. Phylogenetic analysis revealed four clades of closely-related AtMLO genes. ATMLO6 belongs to the clade IV, with AtMLO2, AtMLO3 and AtMLO12. The gen…	Potri.010G220500	AT1G61560	Seven transmembrane MLO family protein	DEG	DEG	DEG	6.28402	5.34204	6.35597	5.543	7.35825	5.63216
Ptp.6213.1.S1_x_at	CV236541	gw1.VIII.2633.1	AT4G37930	Identical to Serine hydroxymethyltransferase, mitochondrial precursor (EC 2.1.2.1) (Serine methylase) (Glycine hydroxymethyltransferase) (SHMT) (SHM1) [Arabidopsis Thaliana] (GB:Q9SZJ5;GB:Q940M9); similar to SHM2 (SERINE HYDROXYMETHYLTRANSFERASE 2), glycine hydroxymethyltransferase [Arabidopsis thaliana] (TAIR:AT5G26780.1); similar to Glycine hydroxymethyltransferase [Medicago truncatula] (GB:ABE…	SHM1 (SERINE HYDROXYMETHYLTRANSFERASE 1); glycine hydroxymethyltransferase	Encodes a protein with mitochondrial serine hydroxymethyltransferase activity, which functions in the photorespiratory pathway, catalyzes the conversion of serine and tetrahydrofolate to glycine and 5,10-methylene tetrahydrofolate. Involved in controlling cell damage caused by abiotic stress, such as high light and salt and the hypersensitive defense response of plants.	Potri.008G002900	AT4G37930	serine transhydroxymethyltransferase 1	DEG	DEG	DEG	8.58685	7.65174	5.97123	7.0021	12.1562	12.7285
PtpAffx.86800.1.A1_at	DN490102	eugene3.78250001,eugene3.100430001,gw1.40.939.1,eugene3.87420001,gw1.II.1474.1	AT4G34200	similar to PGDH (3-PHOSPHOGLYCERATE DEHYDROGENASE), phosphoglycerate dehydrogenase [Arabidopsis thaliana] (TAIR:AT1G17745.1); similar to D-3-phosphoglycerate dehydrogenase, putative / 3-PGDH, putative [Arabidopsis thaliana] (TAIR:AT3G19480.1); similar to D-isomer specific 2-hydroxyacid dehydrogenase, catalytic re (GB:ABE86334.1); similar to H0212B02.14 [Oryza sativa (indica cultivar-group)] (GB:C…	EDA9 (embryo sac development arrest 9); NAD binding / amino acid binding / cofactor binding / oxidoreductase, acting on the CH-OH group of donors, NAD or NADP as acceptor / phosphoglycerate dehydrogenase		Potri.002G122700	AT4G34200	D-3-phosphoglycerate dehydrogenase	DEG	DEG	DEG	8.03544	7.14604	7.56617	6.96265	8.0454	7.45366
PtpAffx.150928.1.S1_s_at	CA932008	gw1.XVIII.392.1	AT4G29900	Identical to Putative calcium-transporting ATPase 10, plasma membrane-type (EC 3.6.3.8) (Ca(2+)-ATPase isoform 10) (ACA10) [Arabidopsis Thaliana] (GB:Q9SZR1;GB:Q9M0D3); similar to calcium-transporting ATPase, plasma membrane-type, putative / Ca(2+)-ATPase, putative (ACA12) [Arabidopsis thaliana] (TAIR:AT3G63380.1); similar to ACA9 (autoinhibited Ca2+ -ATPase 9), calcium-transporting ATPase/ calmo…	ACA10 (autoinhibited Ca2+ -ATPase 10); calcium-transporting ATPase/ calmodulin binding	one of the type IIB calcium pump isoforms. encodes an autoinhibited Ca(2+)-ATPase that contains an N-terminal calmodulin binding autoinhibitory domain.	Potri.018G139800	AT4G29900	autoinhibited Ca(2+)-ATPase 10	DEG	DEG	DEG	7.64241	6.76406	8.09535	8.95232	8.87142	7.76849
PtpAffx.149273.1.S1_at	CF235743	estExt_fgenesh4_pg.C_LG_I1252	AT2G02850	Identical to Putative basic blue protein precursor (Plantacyanin) [Arabidopsis Thaliana] (GB:Q8LG89;GB:O64499;GB:Q8S8T5); similar to plastocyanin-like domain-containing protein / mavicyanin, putative [Arabidopsis thaliana] (TAIR:AT5G26330.1); similar to basic blue copper protein [Cicer arietinum] (GB:CAA10134.1); similar to Os03g0709300 [Oryza sativa (japonica cultivar-group)] (GB:NP_001051044.1)…	ARPN (PLANTACYANIN); copper ion binding	Encodes plantacyanin one of blue copper proteins. Involved in anther development and pollination. Expressed in the transmitting tract of the pistil.		AT2G02850	plantacyanin	DEG	DEG	DEG	11.5079	10.6455	11.3306	9.55448	5.4322	4.13715
PtpAffx.3198.1.S1_s_at	DN500651	estExt_Genewise1_v1.C_440031	AT1G15750	similar to TPR1 (TOPLESS-RELATED 1) [Arabidopsis thaliana] (TAIR:AT1G80490.2); similar to TPR2 (TOPLESS-RELATED 2) [Arabidopsis thaliana] (TAIR:AT3G16830.1); similar to TPR4/WSIP2 (TOPLESS-RELATED 4) [Arabidopsis thaliana] (TAIR:AT3G15880.2); similar to WD-40 repeat protein-like [Oryza sativa (japonica cultivar-group)] (GB:BAC99788.1); similar to CTV.2 [Poncirus trifoliata] (GB:AAN62336.1); simil…	TPL/WSIP1 (WUS-INTERACTING PROTEIN 1); protein binding	Encodes a protein with several WD40 repeats at the C-terminus and predicted protein-protein interaction domains at the N-terminus. Together with the TOPLESS-RELATED PROTEINS (TPRs), it is thought to be involved in transcriptional repression of root-promoting genes in the top help of the embryo during the transition stage of embryogenesis.	Potri.003G030000	AT1G80490	TOPLESS-related 1	DEG	DEG	DEG	7.00028	6.14588	7.19503	8.28714	8.09813	7.44809
Ptp.6213.1.S1_at	CV236541	gw1.VIII.2633.1	AT4G37930	Identical to Serine hydroxymethyltransferase, mitochondrial precursor (EC 2.1.2.1) (Serine methylase) (Glycine hydroxymethyltransferase) (SHMT) (SHM1) [Arabidopsis Thaliana] (GB:Q9SZJ5;GB:Q940M9); similar to SHM2 (SERINE HYDROXYMETHYLTRANSFERASE 2), glycine hydroxymethyltransferase [Arabidopsis thaliana] (TAIR:AT5G26780.1); similar to Glycine hydroxymethyltransferase [Medicago truncatula] (GB:ABE…	SHM1 (SERINE HYDROXYMETHYLTRANSFERASE 1); glycine hydroxymethyltransferase	Encodes a protein with mitochondrial serine hydroxymethyltransferase activity, which functions in the photorespiratory pathway, catalyzes the conversion of serine and tetrahydrofolate to glycine and 5,10-methylene tetrahydrofolate. Involved in controlling cell damage caused by abiotic stress, such as high light and salt and the hypersensitive defense response of plants.	Potri.008G002900	AT4G37930	serine transhydroxymethyltransferase 1	DEG	DEG	DEG	8.50274	7.65346	6.08145	6.80485	12.1744	12.7391
PtpAffx.158518.3.S1_a_at	BP922323	grail3.0023029601,grail3.0025015501	AT3G51860	Identical to Vacuolar cation/proton exchanger 3 (Ca(2+)/H(+) exchanger 3) (Ca(2+)/H(+) antiporter CAX3) (CAX3) [Arabidopsis Thaliana] (GB:Q93Z81;GB:O65022;GB:Q0WUY4;GB:Q9LKW8); similar to CAX1 (CATION EXCHANGER 1), calcium:hydrogen antiporter [Arabidopsis thaliana] (TAIR:AT2G38170.1); similar to cax51 [Capsella bursa-pastoris] (GB:AAT70233.1); contains InterPro domain Calcium/proton exchanger; (I…	CAX3 (cation exchanger 3); cation:cation antiporter		Potri.016G115500	AT3G51860	cation exchanger 3	DEG	DEG	DEG	10.2985	9.49161	7.50931	9.21936	10.4029	13.1586
PtpAffx.91697.1.S1_at	BU884527	estExt_fgenesh4_pg.C_LG_XVIII0682,eugene3.43460001	AT4G29010	similar to MFP2 (MULTIFUNCTIONAL PROTEIN), enoyl-CoA hydratase [Arabidopsis thaliana] (TAIR:AT3G06860.1); similar to IQ calmodulin-binding re (GB:ABE82774.1); similar to peroxisomal multifunctional protein [Oryza sativa] (GB:AAL35606.1); similar to multifunctional protein [Oryza sativa] (GB:AAQ13901.1); contains InterPro domain 3-hydroxyacyl-CoA dehydrogenase, C-terminal; (InterPro:IPR006108); co…	AIM1 (ABNORMAL INFLORESCENCE MERISTEM); enoyl-CoA hydratase	Functions in beta-oxidation of fatty acids, similar to CuMFP with L-3-hydroxyacyl-CoA hydrolyase , L-3-hydroxyacyl-dehydrogenase, D-3-hydroxyacyl-CoA epimerase, and 3, 2-enoyl-CoA isomerase activities	Potri.018G082900	AT4G29010	Enoyl-CoA hydratase/isomerase family	DEG	DEG	DEG	9.46981	8.67644	9.84888	10.5433	10.1742	9.56855
PtpAffx.62865.1.A1_at	CV275623	estExt_fgenesh4_pg.C_LG_XVI0482	AT1G53440	similar to leucine-rich repeat family protein / protein kinase family protein [Arabidopsis thaliana] (TAIR:AT1G53430.1); similar to leucine-rich repeat family protein / protein kinase family protein [Arabidopsis thaliana] (TAIR:AT3G14840.2); similar to leucine-rich repeat transmembrane protein kinase, putative [Arabidopsis thaliana] (TAIR:AT1G07650.1); similar to putative receptor-like protein ki…	leucine-rich repeat family protein / protein kinase family protein		Potri.016G061500	AT1G53440	Leucine-rich repeat transmembrane protein kinase	DEG	DEG	DEG	10.2561	9.48443	11.2024	10.3893	8.67132	7.95492
PtpAffx.21099.1.S1_s_at	CK094737	grail3.0019003502	AT4G36920	Identical to Floral homeotic protein APETALA2 (AP2) [Arabidopsis Thaliana] (GB:P47927;GB:Q8L7P9); similar to AP2 domain-containing transcription factor, putative [Arabidopsis thaliana] (TAIR:AT5G67180.1); similar to AP2-like transcriptional factor [Brassica rapa] (GB:AAX47049.1); contains InterPro domain Pathogenesis-related transcriptional factor and ERF; (InterPro:IPR001471)	AP2 (APETALA 2); transcription factor	Encodes a floral homeotic gene, a member of the AP2/EREBP (ethylene responsive element binding protein) class of transcription factors and is involved in the specification of floral organ identity, establishment of floral meristem identity, suppression of floral meristem indeterminancy, and development of the ovule and seed coat. AP2 also has a role in controlling seed mass. Dominant negative all…	Potri.007G046200	AT4G36920	Integrase-type DNA-binding superfamily protein	DEG	DEG	DEG	9.9222	9.18096	9.26214	8.67061	8.96359	8.37517
Ptp.6942.2.S1_a_at	BU890933	eugene3.00131290	AT2G30520	Identical to Root phototropism protein 2 (RPT2) [Arabidopsis Thaliana] (GB:Q682S0;GB:O04343;GB:O04344;GB:Q93VA6;GB:Q9M6N8); similar to signal transducer [Arabidopsis thaliana] (TAIR:AT5G67385.1); similar to BTB/POZ; NPH3 [Medicago truncatula] (GB:ABE77699.1); contains InterPro domain NPH3; (InterPro:IPR004249); contains InterPro domain BTB; (InterPro:IPR000210); contains InterPro domain BTB/POZ; …	RPT2 (ROOT PHOTOTROPISM 2); protein binding	light inducible root phototropism 2 encoding a signal transducer of the phototropic response in Arabidopsis	Potri.013G159000	AT2G30520	Phototropic-responsive NPH3 family protein	DEG	DEG	DEG	8.76183	8.02973	8.44612	9.1484	9.50912	8.4418
PtpAffx.14349.1.S1_at	CV242146	eugene3.00130435	AT5G28640	similar to GIF3 (GRF1-INTERACTING FACTOR 3) [Arabidopsis thaliana] (TAIR:AT4G00850.1); similar to Os12g0496900 [Oryza sativa (japonica cultivar-group)] (GB:NP_001066805.1); similar to Calcium-responsive transcription coactivator (ISS) [Ostreococcus tauri] (GB:CAL54353.1); similar to Os03g0733600 [Oryza sativa (japonica cultivar-group)] (GB:NP_001051174.1); contains InterPro domain SSXT; (InterPro…	AN3 (ANGUSITFOLIA3)	Encodes a protein with similarity to mammalian transcriptional coactivator that is involved in cell proliferation during leaf and flower development. Loss of function mutations have narrow, pointed leaves and narrow floral organs. AN3 interacts with members of the growth regulating factor (GRF) family of transcription factors.	Potri.013G043700	AT5G28640	SSXT family protein	DEG	DEG	DEG	10.8981	10.1705	9.99625	8.31324	9.01489	8.34125
Ptp.7895.1.A1_s_at	DN500757	estExt_fgenesh4_pg.C_LG_XIV0512	AT1G09530	Identical to Phytochrome-interacting factor 3 (Phytochrome-associated protein 3) (Basic helix-loop-helix protein 8) (bHLH 8) (AtbHLH008) (BHLH8) [Arabidopsis Thaliana] (GB:O80536;GB:Q9SBC5); similar to transcription regulator [Arabidopsis thaliana] (TAIR:AT4G28811.1); similar to PIL5 (PHYTOCHROME INTERACTING FACTOR 3-LIKE 5), transcription factor [Arabidopsis thaliana] (TAIR:AT2G20180.1); similar…	PIF3 (PHYTOCHROME INTERACTING FACTOR 3); DNA binding / transcription factor/ transcription regulator	Transcription factor interacting with photoreceptors phyA and phyB. Forms a ternary complex in vitro with G-box element of the promoters of LHY, CCA1. Acts as a negative regulator of phyB signalling. It degrades rapidly after irradiation of dark grown seedlings in a process controlled by phytochromes. Does not play a significant role in controlling light input and function of the circadian clockw…	Potri.014G111400	AT2G46970	phytochrome interacting factor 3-like 1	DEG	DEG	DEG	10.0734	9.34625	7.17716	7.91687	10.5931	9.72721
PtpAffx.11077.1.A1_at	CV281525	eugene3.00140651	AT3G58710	Identical to Probable WRKY transcription factor 69 (WRKY DNA-binding protein 69) (WRKY69) [Arabidopsis Thaliana] (GB:Q93WV5;GB:Q8LGJ7;GB:Q9LXT0); similar to WRKY65 (WRKY DNA-binding protein 65), transcription factor [Arabidopsis thaliana] (TAIR:AT1G29280.1); similar to DNA-binding WRKY [Medicago truncatula] (GB:ABE80756.1); contains InterPro domain DNA-binding WRKY; (InterPro:IPR003657)	WRKY69 (WRKY DNA-binding protein 69); transcription factor	member of WRKY Transcription Factor; Group II-e	Potri.002G195300	AT3G58710	WRKY DNA-binding protein 69	DEG	DEG	DEG	10.0673	9.3587	8.92538	8.16494	9.57783	8.99295
PtpAffx.152712.1.S1_at	CX176927	gw1.II.1232.1	AT3G61600	similar to BTB/POZ domain-containing protein [Arabidopsis thaliana] (TAIR:AT2G46260.1); similar to putative GAMYB-binding protein [Oryza sativa (japonica cultivar-group)] (GB:BAD61652.1); similar to GAMYB-binding protein [Hordeum vulgare subsp. vulgare] (GB:AAT40121.1); similar to Os06g0507400 [Oryza sativa (japonica cultivar-group)] (GB:NP_001057726.1); contains InterPro domain TRAF-like; (Inter…	ATPOB1 (Arabidopsis thaliana POZ/BTB containing-protein 1); protein binding	POZ/BTB containing-protein AtPOB1	Potri.002G166700	AT3G61600	POZ/BTB containin G-protein 1	DEG	DEG	DEG	6.06083	5.3586	6.66835	7.43899	7.82577	7.27539
PtpAffx.163438.1.S1_at	CX174311	estExt_fgenesh4_pg.C_LG_XII1027,fgenesh4_pg.C_LG_XV000793	AT3G26744	Identical to Transcription factor ICE1 (Inducer of CBF expression 1) (Basic helix- loop-helix protein 116) (bHLH 116) (AtbHLH116) (BHLH116) [Arabidopsis Thaliana] (GB:Q9LSE2;GB:Q2V3S3;GB:Q5PNR8); similar to basic helix-loop-helix (bHLH) family protein / F-box family protein [Arabidopsis thaliana] (TAIR:AT1G12860.1); similar to inducer of CBF expression 1 protein [Capsella bursa-pastoris] (GB:AAS7…	ICE1 (INDUCER OF CBF EXPRESSION 1); DNA binding / transcription factor	Encodes a MYC-like bHLH transcriptional activator that binds specifically to the MYC recognition sequences in the CBF3 promoter. Mutants are defective in cold-regulated gene expression. Cold stress triggers protein degradation of nuclear GFPICE1 protein, and the RING finger protein HOS1 is required.	Potri.012G106000	AT3G26744	basic helix-loop-helix (bHLH) DNA-binding superfamily protein	DEG	DEG	DEG	6.31538	5.63442	5.0276	6.12202	6.69265	6.16404
PtpAffx.106134.1.S1_at	DN495981	NA						NA	NA	DEG	DEG	DEG	8.43132	7.80547	11.4854	10.0522	9.3135	8.66229
PtpAffx.201960.1.S1_at	pmrna3910	fgenesh4_pm.C_LG_II000488	AT5G49700	similar to DNA-binding protein-related [Arabidopsis thaliana] (TAIR:AT1G14490.1); similar to DNA-binding protein-like [Oryza sativa (japonica cultivar-group)] (GB:BAD33958.1); contains InterPro domain Protein of unknown function DUF296; (InterPro:IPR005175)	DNA-binding protein-related		Potri.002G105000	AT5G49700	Predicted AT-hook DNA-binding family protein	DEG	DEG	DEG	5.16403	4.61878	7.03312	5.64513	5.40277	4.8304
PtpAffx.30445.2.S1_at	CV275763	estExt_Genewise1_v1.C_LG_X6513,gw1.VIII.2400.1	AT2G01450	Identical to Mitogen-activated protein kinase 17 (EC 2.7.11.24) (MAP kinase 17) (AtMPK17) (MPK17) [Arabidopsis Thaliana] (GB:Q84M93;GB:Q9ZVF9); similar to ATMPK8 (Arabidopsis thaliana MAP kinase 21), MAP kinase [Arabidopsis thaliana] (TAIR:AT1G18150.1); similar to ATMPK15 (Arabidopsis thaliana MAP kinase 16), MAP kinase/ kinase [Arabidopsis thaliana] (TAIR:AT1G73670.1); similar to MPK9 (MAP KINAS…	ATMPK17 (Arabidopsis thaliana MAP kinase 17); MAP kinase	member of MAP Kinase	Potri.010G112200	AT1G73670	MAP kinase 15	DEG	DEG	DEG	9.20776	8.67164	8.52962	9.05331	10.2219	10.8191
PtpAffx.9072.2.A1_at	CV239574	eugene3.00120871	AT5G63350	similar to unknown protein [Arabidopsis thaliana] (TAIR:AT3G48510.1); similar to hypothetical protein MtrDRAFT_AC135505g13v1 [Medicago truncatula] (GB:ABE82027.1)			Potri.012G094400	AT5G50360	unknown protein; BEST Arabidopsis thaliana protein match is: unknown protein (TAIR:AT3G48510.1); Has 1807 Blast hits to 1807 proteins in 277 species: Archae - 0; Bacteria - 0; Metazoa - 736; Fungi - 347; Plants - 385; Viruses - 0; Other Eukaryotes - 339 (source: NCBI BLink).	DEG	DEG	DEG	5.56433	5.04096	4.09705	4.70885	4.89341	4.2277
Ptp.4951.1.S1_s_at	BU811643	gw1.I.1895.1	AT2G42280	similar to basic helix-loop-helix (bHLH) family protein [Arabidopsis thaliana] (TAIR:AT1G51140.1); similar to Os08g0506700 [Oryza sativa (japonica cultivar-group)] (GB:NP_001062190.1); similar to Aldehyde dehydrogenase; Helix-loop-helix DNA-binding [Medicago truncatula] (GB:ABE94655.1); contains InterPro domain Helix-loop-helix DNA-binding; (InterPro:IPR011598); contains InterPro domain Basic hel…	basic helix-loop-helix (bHLH) family protein		Potri.001G270000	AT2G42280	basic helix-loop-helix (bHLH) DNA-binding superfamily protein	DEG	DEG	DEG	9.03105	8.52034	9.78873	9.09524	9.76585	9.32741
PtpAffx.99784.1.A1_at	CK089185	fgenesh4_pg.C_LG_XVIII001077	AT5G20260	similar to exostosin family protein [Arabidopsis thaliana] (TAIR:AT5G11130.1); similar to Exostosin-like [Medicago truncatula] (GB:ABE92985.1); contains InterPro domain Exostosin-like; (InterPro:IPR004263)	exostosin family protein			AT5G20260	Exostosin family protein	DEG	DEG	DEG	7.17996	7.72701	10.5859	9.95878	9.71251	7.96837
PtpAffx.215981.1.S1_at	pmrna30476	eugene3.133710001	ATCG00890	similar to NADH-plastoquinone oxidoreductase subunit 2 [Fragaria x ananassa] (GB:ABG76914.1); similar to NAD(P)H-quinone oxidoreductase chain 2, chloroplast (NAD(P)H dehydrogenase, chain 2) (NADH-plastoquinone oxidoreductase chain 2) (GB:Q9T3G4); similar to NADH dehydrogenase ND2 subunit [Eucalyptus globulus subsp. globulus] (GB:YP_636343.1); contains InterPro domain NADH/Ubiquinone/plastoquinone…		NADH dehydrogenase ND2	Potri.013G138800	ATCG01250	NADH-Ubiquinone/plastoquinone (complex I) protein	DEG	DEG	DEG	8.10985	8.66596	6.46916	5.38087	6.25082	7.26303
PtpAffx.18166.1.A1_s_at	CV274352	grail3.0143000901					Potri.001G435400	NA	NA	DEG	DEG	DEG	8.26949	8.82841	9.40853	10.1916	9.39025	10.4424
PtpAffx.8534.1.S1_s_at	CV236695	eugene3.00130061	AT1G56580	similar to unknown protein [Arabidopsis thaliana] (TAIR:AT1G09310.1); similar to Os12g0563600 [Oryza sativa (japonica cultivar-group)] (GB:NP_001067038.1); similar to Os11g0683600 [Oryza sativa (japonica cultivar-group)] (GB:NP_001068462.1); similar to hypothetical protein [Oryza sativa (japonica cultivar-group)] (GB:BAC15899.1); contains InterPro domain Protein of unknown function DUF538; (Inter…			Potri.013G007000	AT1G56580	Protein of unknown function, DUF538	DEG	DEG	DEG	11.4633	12.07	6.9489	7.99013	9.25532	10.6603
PtpAffx.5251.1.A1_s_at	CV255918	gw1.VI.2075.1	AT2G25680	similar to sulfate transporter [Arabidopsis thaliana] (TAIR:AT1G80310.1); similar to putative sulfate transporter-like [Oryza sativa (japonica cultivar-group)] (GB:BAD03554.1); contains InterPro domain Sulphate transporter; (InterPro:IPR011547)	sulfate transporter		Potri.006G245900	AT2G25680	molybdate transporter 1	DEG	DEG	DEG	5.97609	6.61051	8.16944	7.64058	8.03755	7.10103
Ptp.6228.1.S1_at	DN490570	grail3.0018007101	AT2G15490	similar to UGT73B2, UDP-glucosyltransferase/ UDP-glycosyltransferase/ flavonol 3-O-glucosyltransferase [Arabidopsis thaliana] (TAIR:AT4G34135.1); similar to UGT73B3 (UDP-glucosyl transferase 73B3), UDP-glycosyltransferase/ abscisic acid glucosyltransferase/ transferase, transferring hexosyl groups [Arabidopsis thaliana] (TAIR:AT4G34131.1); similar to UGT73B5 (UDP-glucosyl transferase 73B5), UDP-g…	UGT73B4; UDP-glycosyltransferase/ transferase, transferring glycosyl groups		Potri.003G100500	AT2G36780	UDP-Glycosyltransferase superfamily protein	DEG	DEG	DEG	9.35431	10.0136	9.50915	8.93403	9.71275	8.87646
PtpAffx.119413.1.A1_at	CV255249	estExt_fgenesh4_pg.C_1580006	AT1G17420	similar to lipoxygenase family protein [Arabidopsis thaliana] (TAIR:AT1G67560.1); similar to lipoxygenase, putative [Arabidopsis thaliana] (TAIR:AT1G72520.1); similar to LOX2 (LIPOXYGENASE 2) [Arabidopsis thaliana] (TAIR:AT3G45140.1); similar to lipoxygenase [Nicotiana attenuata] (GB:AAP83138.1); similar to lipoxygenase [Sesbania rostrata] (GB:CAC43237.1); similar to 13-lipoxygenase [Solanum tube…	LOX3 (Lipoxygenase 3); iron ion binding / lipoxygenase	Lipoxygenase	Potri.001G167700	AT1G17420	lipoxygenase 3	DEG	DEG	DEG	8.44132	9.10579	7.77345	8.38575	8.2299	9.1338
PtpAffx.132767.1.S1_at	CX653824	gw1.IX.1559.1	AT4G39010	Identical to Endoglucanase 24 precursor (EC 3.2.1.4) (Endo-1,4-beta glucanase 24) [Arabidopsis Thaliana] (GB:Q93YQ7;GB:Q9SVJ2); similar to glycosyl hydrolase family 9 protein [Arabidopsis thaliana] (TAIR:AT4G39000.1); similar to Os09g0530200 [Oryza sativa (japonica cultivar-group)] (GB:NP_001063747.1); similar to endo-1,4-beta-glucanase precursor [Glycine max] (GB:ABC70310.1); similar to putative…	glycosyl hydrolase family 9 protein		Potri.009G123900	AT4G39010	glycosyl hydrolase 9B18	DEG	DEG	DEG	6.82372	7.50097	6.61251	7.66216	4.39143	5.02454
PtpAffx.7804.4.S1_a_at	CF119237	gw1.XVIII.1362.1	AT5G25610	Identical to Dehydration-responsive protein RD22 precursor (RD22) [Arabidopsis Thaliana] (GB:Q08298); similar to BURP domain-containing protein [Arabidopsis thaliana] (TAIR:AT1G49320.1); similar to BURP domain-containing protein [Brassica napus] (GB:AAQ57584.1); contains InterPro domain BURP; (InterPro:IPR004873)	RD22 (RESPONSIVE TO DESSICATION 22)	responsive to dehydration 22 (RD22) mediated by ABA	Potri.018G036700	AT5G25610	BURP domain-containing protein	DEG	DEG	DEG	8.24569	8.92303	6.88777	7.39939	10.0482	11.2195
Ptp.2718.1.A1_s_at	DN492560	fgenesh4_pm.C_LG_XVI000165	AT3G57550	similar to GK-1 (GUANYLATE KINASE 1), guanylate kinase [Arabidopsis thaliana] (TAIR:AT2G41880.1); similar to guanylate kinase [Lilium lon (GB:AAG12252.1); contains InterPro domain Guanylate kinase/L-type calcium channel region; (InterPro:IPR008145); contains InterPro domain Galactose oxidase, central; (InterPro:IPR011043); contains InterPro domain Guanylate kinase; (InterPro:IPR008144)	AGK2 (GUANYLATE KINASE-ENCODING GENE 1)	guanylate kinase	Potri.016G054200	AT3G57550	guanylate kinase	DEG	DEG	DEG	5.24483	5.93624	3.78029	4.61446	3.93721	4.54717
PtpAffx.46748.1.A1_at	DN501221	eugene3.00100581	AT1G10690	similar to unknown protein [Arabidopsis thaliana] (TAIR:AT5G40460.1); similar to hypothetical protein MtrDRAFT_AC146560g4v1 [Medicago truncatula] (GB:ABE87926.1)			Potri.010G045200	AT5G40460	unknown protein; BEST Arabidopsis thaliana protein match is: unknown protein (TAIR:AT3G27630.1); Has 87 Blast hits to 87 proteins in 12 species: Archae - 0; Bacteria - 0; Metazoa - 0; Fungi - 0; Plants - 87; Viruses - 0; Other Eukaryotes - 0 (source: NCBI BLink).	DEG	DEG	DEG	7.31909	8.02024	9.53386	8.74145	11.0231	9.78774
Ptp.287.1.A1_s_at	AJ774516	eugene3.00011055	AT3G15640	similar to cytochrome c oxidase family protein [Arabidopsis thaliana] (TAIR:AT1G80230.1); similar to cytochrome c oxidase family protein-like [Solanum tuberosum] (GB:ABB87114.1); contains InterPro domain Cytochrome c oxidase, subunit Vb; (InterPro:IPR002124)	cytochrome c oxidase family protein		Potri.001G173800	AT1G80230	Rubredoxin-like superfamily protein	DEG	DEG	DEG	10.7569	11.4667	10.8178	11.4355	10.7983	11.4658
PtpAffx.156647.1.S1_s_at	BI120810	grail3.0003084301	AT1G78240	similar to dehydration-responsive protein-related [Arabidopsis thaliana] (TAIR:AT1G13860.3); similar to dehydration-responsive protein-related [Arabidopsis thaliana] (TAIR:AT2G03480.1); similar to Os02g0755000 [Oryza sativa (japonica cultivar-group)] (GB:NP_001048160.1); similar to Putative methyltransferase, putative [Medicago truncatula] (GB:ABE90949.1); contains InterPro domain Protein of unkn…	dehydration-responsive protein-related		Potri.002G098000	AT1G78240	S-adenosyl-L-methionine-dependent methyltransferases superfamily protein	DEG	DEG	DEG	5.14248	5.85411	7.05549	7.84678	9.16662	8.24153
Ptp.6701.1.A1_at	DN484910	estExt_fgenesh4_pm.C_LG_V0384	AT5G51810	Identical to Gibberellin 20 oxidase 2 (EC 1.14.11.-) (Gibberellin C-20 oxidase 2) (GA 20-oxidase 2) (20ox2) [Arabidopsis Thaliana] (GB:Q39111); similar to GA5 (GA REQUIRING 5), gibberellin 20-oxidase/ gibberellin 3-beta-dioxygenase [Arabidopsis thaliana] (TAIR:AT4G25420.1); similar to (GB:2116434A); contains InterPro domain Isopenicillin N synthase; (InterPro:IPR002283); contains InterPro domain …	ATGA20OX2/GA20OX2 (Gibberellin 20 oxidase 2); gibberellin 20-oxidase	Encodes gibberellin 20-oxidase. Involved in gibberellin biosynthesis. Up-regulated by far red light in elongating petioles. Not regulated by a circadian clock.	Potri.005G184400	AT5G51810	gibberellin 20 oxidase 2	DEG	DEG	DEG	8.49913	9.2114	5.71289	6.33326	5.66082	4.31299
PtpAffx.23271.3.S1_a_at	CX180424	gw1.V.729.1	AT5G17230	Identical to Phytoene synthase, chloroplast precursor (EC 2.5.1.-) (PSY1) [Arabidopsis Thaliana] (GB:P37271;GB:O22375;GB:Q8LE86); similar to phytoene synthase (GB:AAA32836.1); contains InterPro domain Squalene/phytoene synthase; (InterPro:IPR002060); contains InterPro domain Terpenoid synthase; (InterPro:IPR008949)	PSY (PHYTOENE SYNTHASE); geranylgeranyl-diphosphate geranylgeranyltransferase	Encodes phytoene synthase.	Potri.002G056800	AT5G17230	PHYTOENE SYNTHASE	DEG	DEG	DEG	8.69851	9.41931	7.05583	7.76808	10.4704	11.1927
PtpAffx.56132.1.S1_at	CV276731	estExt_Genewise1_v1.C_410132	AT4G09650	similar to ATP synthase delta chain, mitochondrial, putative / H(+)-transporting two-sector ATPase, delta (OSCP) subunit, putative [Arabidopsis thaliana] (TAIR:AT5G13450.1); similar to ATP synthase delta chain, chloroplast precursor (GB:P32980); contains InterPro domain ATPase, F1 complex, OSCP/delta subunit; (InterPro:IPR000711)	ATP synthase delta chain, chloroplast, putative / H(+)-transporting two-sector ATPase, delta (OSCP) subunit, putative		Potri.013G117000	AT4G09650	ATP synthase delta-subunit gene	DEG	DEG	DEG	6.55118	7.29465	5.39603	6.14847	9.38593	10.4941
Ptp.980.1.A1_s_at	BP933095	estExt_fgenesh4_pm.C_LG_II0967	AT5G35735	similar to auxin-responsive protein, putative [Arabidopsis thaliana] (TAIR:AT5G47530.1); similar to putative membrane protein [Solanum tuberosum] (GB:CAC37356.1); contains InterPro domain Protein of unknown function DUF568, DOMON-like; (InterPro:IPR007613); contains InterPro domain DOMON related; (InterPro:IPR005018); contains InterPro domain Cytochrome b561 / ferric reductase transmembrane; (Int…	auxin-responsive family protein		Potri.002G222700	AT5G47530	Auxin-responsive family protein	DEG	DEG	DEG	5.26369	6.00733	7.06473	7.91872	6.51326	7.14681
PtpAffx.30281.1.S1_at	BI131071	eugene3.00160002,fgenesh4_pg.C_scaffold_137000002	AT5G55930	Identical to Oligopeptide transporter 1 (AtOPT1) (OPT1) [Arabidopsis Thaliana] (GB:Q9FG72); similar to ATOPT2 (oligopeptide transporter 2), oligopeptide transporter [Arabidopsis thaliana] (TAIR:AT1G09930.1); similar to ATOPT7 (oligopeptide transporter 7), oligopeptide transporter [Arabidopsis thaliana] (TAIR:AT4G10770.1); similar to ATOPT5 (oligopeptide transporter 5), oligopeptide transporter [A…	ATOPT1 (oligopeptide transporter 1); oligopeptide transporter	oligopeptide transporter	Potri.016G004800	AT4G26590	oligopeptide transporter 5	DEG	DEG	DEG	6.89631	7.64719	7.45985	8.4005	8.72389	7.67152
Ptp.1806.1.S1_s_at	CN523732	grail3.0023018201	AT2G37640	Identical to Expansin-A3 precursor (AtEXPA3) (Alpha-expansin-3) (At-EXP3) (AtEx3) (Ath-ExpAlpha-1.9) (EXPA3) [Arabidopsis Thaliana] (GB:O80932); similar to ATEXPA4 (ARABIDOPSIS THALIANA EXPANSIN A4) [Arabidopsis thaliana] (TAIR:AT2G39700.1); similar to ATEXPA6 (ARABIDOPSIS THALIANA EXPANSIN A6) [Arabidopsis thaliana] (TAIR:AT2G28950.1); similar to expansin 11 precursor [Rumex palustris] (GB:AAM22…	ATEXPA3 (ARABIDOPSIS THALIANA EXPANSIN A3)	member of Alpha-Expansin Gene Family. Naming convention from the Expansin Working Group (Kende et al, 2004. Plant Mol Bio). Involved in the formation of nematode-induced syncytia in roots of Arabidopsis thaliana.	Potri.006G086100	AT2G37640	Barwin-like endoglucanases superfamily protein	DEG	DEG	DEG	10.3086	11.0885	9.52745	10.2837	6.90227	7.83704
PtpAffx.249.693.S1_s_at	CV275869	gw1.XIV.4227.1	AT4G36660	similar to unknown protein [Arabidopsis thaliana] (TAIR:AT5G65650.1); similar to BAC19.4 [Lycopersicon esculentum] (GB:AAG01119.1); contains InterPro domain Protein of unknown function DUF1195; (InterPro:IPR010608)			Potri.014G181600	AT4G36660	Protein of unknown function (DUF1195)	DEG	DEG	DEG	5.92697	6.70826	7.25633	7.97324	6.45262	6.9932
PtpAffx.69346.1.A1_at	CV260517	gw1.II.3341.1,gw1.V.5337.1	AT1G44350	Identical to IAA-amino acid hydrolase ILR1-like 6 precursor (EC 3.5.1.-) (Protein gr1) (ILL6) [Arabidopsis Thaliana] (GB:Q8VYX0;GB:O81702;GB:Q94LA5); similar to IAR3 (IAA-ALANINE RESISTANT 3), metallopeptidase [Arabidopsis thaliana] (TAIR:AT1G51760.1); similar to IAA-amino acid hydrolase 6 [Brassica rapa] (GB:ABB60093.1); contains InterPro domain Peptidase M20; (InterPro:IPR002933); contains Inte…	ILL6 (IAA-leucine resistant (ILR)-like gene 6); metallopeptidase	encodes a protein similar to IAA amino acid conjugate hydrolase.	Potri.005G178900	AT1G44350	IAA-leucine resistant (ILR)-like gene 6	DEG	DEG	DEG	4.11567	4.91644	8.24169	9.00826	4.8716	6.37119
PtpAffx.219246.1.S1_at	pmrna35105	fgenesh4_pg.C_scaffold_2508000001	AT5G27730	similar to unknown protein [Arabidopsis thaliana] (TAIR:AT5G47900.1); similar to Os01g0931100 [Oryza sativa (japonica cultivar-group)] (GB:NP_001045294.1); similar to conserved hypothetical protein [Medicago truncatula] (GB:ABE92860.1)			Potri.005G025200	AT5G27730	Protein of unknown function (DUF1624)	DEG	DEG	DEG	8.22535	9.03826	8.50384	10.9446	5.53254	8.56684
PtpAffx.120873.1.A1_at	CV262112	eugene3.00081257	AT1G67920	similar to unknown protein [Arabidopsis thaliana] (TAIR:AT1G24600.1)			Potri.008G134100	AT1G67920	unknown protein; BEST Arabidopsis thaliana protein match is: unknown protein (TAIR:AT1G24600.1); Has 22 Blast hits to 22 proteins in 5 species: Archae - 0; Bacteria - 0; Metazoa - 0; Fungi - 0; Plants - 22; Viruses - 0; Other Eukaryotes - 0 (source: NCBI BLink).	DEG	DEG	DEG	5.45198	6.27924	7.43902	8.23208	4.03655	5.92109
PtpAffx.129254.1.S1_at	CV267259	gw1.XIX.1198.1	AT5G17860	similar to cation exchanger, putative (CAX8) [Arabidopsis thaliana] (TAIR:AT5G17850.1); similar to Sodium/calcium exchanger membrane re (GB:ABE92415.1); contains InterPro domain Sodium/calcium exchanger membrane region; (InterPro:IPR004837)	cation exchanger, putative (CAX7)		Potri.019G040200	AT5G17860	calcium exchanger 7	DEG	DEG	DEG	4.39946	5.22682	4.39236	6.53423	4.85342	5.86752
PtpAffx.20623.3.S1_at	DN490163	fgenesh4_pg.C_LG_X001317	AT1G05760	similar to jacalin lectin family protein [Arabidopsis thaliana] (TAIR:AT1G05770.1); similar to unknown [Solanum tuberosum] (GB:ABA40466.1); contains InterPro domain Jacalin-related lectin; (InterPro:IPR001229)	RTM1 (RESTRICTED TEV MOVEMENT 1)	Specifically restrict the long-distance movement of tobacco etch potyvirus (TEV) without involving either hypersensitive cell death or systemic acquired resistance		AT1G05760	Mannose-binding lectin superfamily protein	DEG	DEG	DEG	7.1142	7.94909	7.68653	8.53727	6.84386	8.10429
PtpAffx.13697.1.S1_at	CN549516	gw1.XIV.332.1,gw1.XIV.2662.1	AT1G03010	similar to phototropic-responsive NPH3 family protein [Arabidopsis thaliana] (TAIR:AT2G47860.1); similar to Os03g0347700 [Oryza sativa (japonica cultivar-group)] (GB:NP_001050100.1); similar to transposon protein, putative, Mutator sub-class, expressed [Oryza sativa (japonica cultivar-group)] (GB:ABA91176.1); contains InterPro domain NPH3; (InterPro:IPR004249); contains InterPro domain BTB; (Inte…	phototropic-responsive NPH3 family protein		Potri.014G133500	AT1G03010	Phototropic-responsive NPH3 family protein	DEG	DEG	DEG	7.22877	8.06881	8.34381	9.19062	6.85334	7.56594
PtpAffx.23662.1.S1_s_at	CX177170	gw1.II.4188.1	AT5G25070	similar to unknown protein [Arabidopsis thaliana] (TAIR:AT5G16730.1); similar to Os08g0516000 [Oryza sativa (japonica cultivar-group)] (GB:NP_001062237.1); similar to hypothetical protein, conserved [Leishmania major] (GB:CAJ07774.1)			Potri.002G000800	AT5G25070	unknown protein; FUNCTIONS IN: molecular_function unknown; INVOLVED IN: biological_process unknown; LOCATED IN: cellular_component unknown; EXPRESSED IN: 23 plant structures; EXPRESSED DURING: 13 growth stages; Has 1807 Blast hits to 1807 proteins in 277 species: Archae - 0; Bacteria - 0; Metazoa - 736; Fungi - 347; Plants - 385; Viruses - 0; Other Eukaryotes - 339 (source: NCBI BLink).	DEG	DEG	DEG	5.6394	6.48956	6.25769	6.88624	6.98175	6.24044
PtpAffx.123395.1.S1_at	CA824573	gw1.117.148.1	AT5G53590	similar to auxin-responsive family protein [Arabidopsis thaliana] (TAIR:AT4G00880.1); similar to Auxin responsive SAUR protein [Medicago truncatula] (GB:ABE93517.1); contains InterPro domain Auxin responsive SAUR protein; (InterPro:IPR003676)	auxin-responsive family protein		Potri.019G002200	AT5G53590	SAUR-like auxin-responsive protein family	DEG	DEG	DEG	5.14842	6.02205	8.17987	8.97357	7.72025	8.66034
Ptp.2681.1.S1_s_at	CK103357	eugene3.00101412	AT3G17100	similar to unknown protein [Arabidopsis thaliana] (TAIR:AT3G06590.2); similar to Helix-loop-helix DNA-binding [Medicago truncatula] (GB:ABE82804.1); contains InterPro domain Helix-loop-helix DNA-binding; (InterPro:IPR011598)	transcription factor		Potri.010G147400	AT3G17100	sequence-specific DNA binding transcription factors	DEG	DEG	DEG	8.8953	9.77341	11.1047	10.5024	11.3964	10.7248
PtpAffx.220100.1.S1_at	pmrna36420	eugene3.00290281	AT4G34135	similar to UGT73B4, UDP-glycosyltransferase/ transferase, transferring glycosyl groups [Arabidopsis thaliana] (TAIR:AT2G15490.1); similar to UGT73B3 (UDP-glucosyl transferase 73B3), UDP-glycosyltransferase/ abscisic acid glucosyltransferase/ transferase, transferring hexosyl groups [Arabidopsis thaliana] (TAIR:AT4G34131.1); similar to UGT73B5 (UDP-glucosyl transferase 73B5), UDP-glycosyltransfera…	UGT73B2; UDP-glucosyltransferase/ UDP-glycosyltransferase/ flavonol 3-O-glucosyltransferase	The At4g34135 gene encodes a flavonol 7-O-glucosyltransferase (EC 2.4.1.237) that glucosylates also with a 20 fold lower activity flavonols (kaempferol and quercetin) at the 3-O-position.	Potri.001G133000	AT2G15490	UDP-glycosyltransferase 73B4	DEG	DEG	DEG	5.0723	5.95163	4.43935	5.26629	6.21307	5.40909
Ptp.5816.1.S1_at	DN487334	estExt_Genewise1_v1.C_LG_XV2896	AT5G62360	similar to invertase/pectin methylesterase inhibitor family protein / DC 1.2 homolog (FL5-2I22) [Arabidopsis thaliana] (TAIR:AT5G62350.1); similar to pectin methylesterase inhibitor isoform [Solanum phureja] (GB:ABG49144.1); contains InterPro domain Plant invertase/pectin methylesterase inhibitor; (InterPro:IPR007186); contains InterPro domain Pectinesterase inhibitor; (InterPro:IPR006501)	invertase/pectin methylesterase inhibitor family protein		Potri.015G128300	AT5G62360	Plant invertase/pectin methylesterase inhibitor superfamily protein	DEG	DEG	DEG	10.1291	11.0104	4.85907	7.42365	4.69159	5.85577
Ptp.2554.1.A1_at	AF377868	gw1.XIV.941.1	AT2G45660	Identical to SUPPRESSOR OF CONSTANS OVEREXPRESSION 1 protein (Agamous-like MADS-box protein AGL20) (SOC1) [Arabidopsis Thaliana] (GB:O64645); similar to AGL42 (AGAMOUS LIKE 42), transcription factor [Arabidopsis thaliana] (TAIR:AT5G62165.3); similar to MADS-box protein [Cardamine flexuosa] (GB:AAP20424.1); contains InterPro domain Transcription factor, MADS-box; (InterPro:IPR002100); contains Int…	AGL20 (AGAMOUS-LIKE 20); transcription factor	Controls flowering and is required for CO to promote flowering. It acts downstream of FT. Overexpression of (SOC1) AGL20 suppresses not only the late flowering of plants that have functional FRI and FLC alleles but also the delayed phase transitions during the vegetative stages of	Potri.014G074200	AT2G45660	AGAMOUS-like 20	DEG	DEG	DEG	9.72972	10.6178	6.13376	8.91059	8.27026	9.28009
PtpAffx.203300.1.S1_s_at	pmrna6545	estExt_fgenesh4_pm.C_LG_III0465	AT1G64390	Identical to Endoglucanase 6 precursor (EC 3.2.1.4) (Endo-1,4-beta glucanase 6) [Arabidopsis Thaliana] (GB:Q42059;GB:Q8H160;GB:Q9C7W3); similar to endo-1,4-beta-glucanase, putative / cellulase, putative [Arabidopsis thaliana] (TAIR:AT4G11050.1); similar to endo-1,4-beta-glucanase, putative / cellulase, putative [Arabidopsis thaliana] (TAIR:AT1G48930.1); similar to glycosyl hydrolase family 9 prot…	endo-1,4-beta-glucanase, putative / cellulase, putative		Potri.003G139600	AT1G64390	glycosyl hydrolase 9C2	DEG	DEG	DEG	9.7581	10.6565	7.9998	9.01207	6.61351	7.96048
PtpAffx.4597.1.A2_s_at	CX167881	estExt_fgenesh4_pm.C_LG_XVII0021	AT3G45140	Identical to Lipoxygenase, chloroplast precursor (EC 1.13.11.12) (LOX2) [Arabidopsis Thaliana] (GB:P38418;GB:Q8W4E4;GB:Q9M1U5); similar to lipoxygenase family protein [Arabidopsis thaliana] (TAIR:AT1G67560.1); similar to LOX3 (Lipoxygenase 3), iron ion binding / lipoxygenase [Arabidopsis thaliana] (TAIR:AT1G17420.1); similar to lipoxygenase, putative [Arabidopsis thaliana] (TAIR:AT1G72520.1); sim…	LOX2 (LIPOXYGENASE 2)	Chloroplast lipoxygenase required for wound-induced jasmonic acid accumulation in Arabidopsis.Mutants are resistant to Staphylococcus aureus and accumulate salicylic acid upon infection.	Potri.001G015600	AT3G45140	lipoxygenase 2	DEG	DEG	DEG	7.81588	8.71536	3.10554	4.32935	8.14967	10.8037
PtpAffx.213797.1.S1_at	pmrna26930	estExt_fgenesh4_pm.C_LG_XVII0021	AT3G45140	Identical to Lipoxygenase, chloroplast precursor (EC 1.13.11.12) (LOX2) [Arabidopsis Thaliana] (GB:P38418;GB:Q8W4E4;GB:Q9M1U5); similar to lipoxygenase family protein [Arabidopsis thaliana] (TAIR:AT1G67560.1); similar to LOX3 (Lipoxygenase 3), iron ion binding / lipoxygenase [Arabidopsis thaliana] (TAIR:AT1G17420.1); similar to lipoxygenase, putative [Arabidopsis thaliana] (TAIR:AT1G72520.1); sim…	LOX2 (LIPOXYGENASE 2)	Chloroplast lipoxygenase required for wound-induced jasmonic acid accumulation in Arabidopsis.Mutants are resistant to Staphylococcus aureus and accumulate salicylic acid upon infection.	Potri.017G046200	AT3G45140	lipoxygenase 2	DEG	DEG	DEG	8.25665	9.18712	3.45912	4.64293	5.24718	8.40903
PtpAffx.151306.1.S1_at	CK113006	NA						NA	NA	DEG	DEG	DEG	3.86415	4.83551	4.74107	6.57099	6.99626	8.11648
PtpAffx.39673.1.S1_a_at	CV279431	estExt_fgenesh4_pg.C_2000034	AT1G10155	similar to ATPP2-A9 (Phloem protein 2-A9) [Arabidopsis thaliana] (TAIR:AT1G31200.1); similar to lectin-like protein [Cicer arietinum] (GB:CAB71030.1)			Potri.T088500	AT1G10155	phloem protein 2-A10	DEG	DEG	DEG	8.01892	8.9997	9.93192	10.8357	9.50571	10.6674
Ptp.2578.1.S1_s_at	AY501392	grail3.0003092401	AT4G24540	similar to SVP (SHORT VEGETATIVE PHASE), transcription factor [Arabidopsis thaliana] (TAIR:AT2G22540.1); similar to MADS box transcription factor [Populus tomentosa] (GB:AAR92206.1); contains InterPro domain Transcription factor, MADS-box; (InterPro:IPR002100); contains InterPro domain Transcription factor, K-box; (InterPro:IPR002487)	AGL24 (AGAMOUS-LIKE 24); transcription factor	A MADS-box gene. Binds with IMK3 kinase domain. Phosphorylated by IMK3; likely to be a target for IMK3 kinase domain.	Potri.002G105600	AT2G22540	K-box region and MADS-box transcription factor family protein	DEG	DEG	DEG	10.2145	11.2091	7.59878	10.0098	9.12597	10.4132
Ptp.1037.1.S1_at	CK090178	fgenesh4_pm.C_scaffold_41000004,grail3.0048016201	AT5G04530	Identical to 3-ketoacyl-CoA synthase 21 (EC 2.3.1.-) (KCS-21) (Very-long-chain fatty acid condensing enzyme 21) (VLCFA condensing enzyme 21) (KCS21) [Arabidopsis Thaliana] (GB:Q9LZ72); similar to beta-ketoacyl-CoA synthase family protein [Arabidopsis thaliana] (TAIR:AT2G28630.1); similar to Chalcone and stilbene synthases, N-terminal [Medicago truncatula] (GB:ABE80003.1); contains InterPro domain…	beta-ketoacyl-CoA synthase family protein			AT5G04530	3-ketoacyl-CoA synthase 19	DEG	DEG	DEG	8.95383	9.9682	6.21912	7.64879	9.57234	10.9434
PtpAffx.102140.1.A1_at	CV236049	gw1.XIV.3477.1	AT2G32990	Identical to Endoglucanase 11 precursor (EC 3.2.1.4) (Endo-1,4-beta glucanase 11) [Arabidopsis Thaliana] (GB:O48766); similar to endo-1,4-beta-glucanase, putative / cellulase, putative [Arabidopsis thaliana] (TAIR:AT4G11050.1); similar to endo-1,4-beta-glucanase, putative / cellulase, putative [Arabidopsis thaliana] (TAIR:AT1G64390.1); similar to Endoglucanase 22 precursor (Endo-1,4-beta glucanas…	glycosyl hydrolase family 9 protein		Potri.014G157600	AT2G32990	glycosyl hydrolase 9B8	DEG	DEG	DEG	7.80679	8.85592	7.07369	7.77808	3.6044	4.70737
PtpAffx.2048.2.S1_at	CV248586	estExt_fgenesh4_pg.C_LG_I0880	AT4G23496	similar to SP1L2 [Arabidopsis thaliana] (TAIR:AT1G69230.2); similar to unknown protein [Oryza sativa (japonica cultivar-group)] (GB:AAP44613.1)	SP1L5 (SPIRAL1-LIKE5)	Belongs to a six-member gene family in Arabidopsis; all members share high sequence similarity in amino- and carboxy-terminal regions. Regulates cortical microtubule organization. Mutant plants exhibit altered patterns of root, leaf and petal growth as a result of defective anisotropic cell expansion.	Potri.001G100100	AT1G69230	SPIRAL1-like2	DEG	DEG	DEG	9.46157	10.5194	11.039	12.1604	8.5432	9.57881
PtpAffx.1398.12.A1_a_at	CV276660	eugene3.00021640	AT5G46830	similar to ATMYC2 (JASMONATE INSENSITIVE 1), DNA binding / transcription factor [Arabidopsis thaliana] (TAIR:AT1G32640.1); similar to basic helix-loop-helix (bHLH) family transcription factor [Brassica oleracea] (GB:ABD65632.1); contains InterPro domain Helix-loop-helix DNA-binding; (InterPro:IPR011598); contains InterPro domain Basic helix-loop-helix dimerisation region bHLH; (InterPro:IPR001092)	basic helix-loop-helix (bHLH) family protein		Potri.002G176900	AT4G17880	Basic helix-loop-helix (bHLH) DNA-binding family protein	DEG	DEG	DEG	8.66378	9.73689	5.10016	6.45844	8.46719	9.59269
Ptp.4493.1.S1_s_at	CK091001	grail3.0001062402	AT4G34215	Identical to Probable carbohydrate esterase At4g34215 (EC 3.1.-.-) [Arabidopsis Thaliana] (GB:Q8L9J9;GB:O49483); similar to unknown protein [Arabidopsis thaliana] (TAIR:AT3G53010.1); similar to H0117D06-OSIGBa0088B06.7 [Oryza sativa (indica cultivar-group)] (GB:CAH67955.1); contains InterPro domain Protein of unknown function DUF303, acetylesterase putative; (InterPro:IPR005181)	hydrolase	Encodes a member of the SGNH-hydrolase superfamily of enzymes. The enzymes of the SGNH-hydrolase superfamily facilitate the hydrolysis of ester, thioester and amide bonds in a range of substrates including complex polysaccharides, lysophospholipids, acyl-CoA esters and other compounds.	Potri.009G096400	AT4G34215	Domain of unknown function (DUF303)	DEG	DEG	DEG	9.34629	10.4247	8.29952	9.17352	6.38787	7.44382
PtpAffx.31319.1.A1_at	CV240321	fgenesh4_pm.C_LG_XIV000216	AT4G00870	similar to basic helix-loop-helix (bHLH) family protein [Arabidopsis thaliana] (TAIR:AT4G16430.1); similar to basic helix-loop-helix (bHLH) family transcription factor [Brassica oleracea] (GB:ABD65632.1); contains InterPro domain Helix-loop-helix DNA-binding; (InterPro:IPR011598); contains InterPro domain Basic helix-loop-helix dimerisation region bHLH; (InterPro:IPR001092)	basic helix-loop-helix (bHLH) family protein		Potri.014G103700	AT4G00870	basic helix-loop-helix (bHLH) DNA-binding superfamily protein	DEG	DEG	DEG	8.73306	9.8626	5.4199	7.14027	5.6051	7.77241
PtpAffx.224678.1.S1_at	pmrna43459	eugene3.00110024					Potri.011G002800	AT3G21690	MATE efflux family protein	DEG	DEG	DEG	4.7379	5.94923	7.27484	6.26079	5.39994	4.34511
PtpAffx.7270.1.S1_at	BP934532	gw1.XIV.2445.1	AT3G16770	Identical to AP2 domain transcription factor RAP2.3 (Related to AP2 protein 3) (Cadmium-induced protein AS30) [Arabidopsis Thaliana] (GB:P42736;GB:O23105); similar to RAP2.2, DNA binding / transcription factor [Arabidopsis thaliana] (TAIR:AT3G14230.3); similar to AP2/EREBP transcription factor ERF-2 [Gossypium hirsutum] (GB:AAV51937.1); contains InterPro domain Pathogenesis-related transcriptiona…	ATEBP/RAP2.3 (RELATED TO AP2 3); DNA binding / protein binding / transcription factor/ transcriptional activator	Encodes a member of the ERF (ethylene response factor) subfamily B-2 of the plant specific ERF/AP2 transcription factor family (RAP2.3). The protein contains one AP2 domain. There are 5 members in this subfamily including RAP2.2 AND RAP2.12.It is localized to the nucleus and acts as a transcriptional activator through the GCC-box. It has been identified as a suppressor of Bax-induced cell death b…	Potri.014G126100	AT3G16770	ethylene-responsive element binding protein	DEG	DEG	DEG	5.07234	6.33087	8.84675	9.80811	9.1119	9.82248
PtpAffx.56981.1.S1_at	BU873015	grail3.0033033502	AT2G45660	Identical to SUPPRESSOR OF CONSTANS OVEREXPRESSION 1 protein (Agamous-like MADS-box protein AGL20) (SOC1) [Arabidopsis Thaliana] (GB:O64645); similar to AGL42 (AGAMOUS LIKE 42), transcription factor [Arabidopsis thaliana] (TAIR:AT5G62165.3); similar to MADS-box protein [Cardamine flexuosa] (GB:AAP20424.1); contains InterPro domain Transcription factor, MADS-box; (InterPro:IPR002100); contains Int…	AGL20 (AGAMOUS-LIKE 20); transcription factor	Controls flowering and is required for CO to promote flowering. It acts downstream of FT. Overexpression of (SOC1) AGL20 suppresses not only the late flowering of plants that have functional FRI and FLC alleles but also the delayed phase transitions during the vegetative stages of	Potri.002G151700	AT2G45660	AGAMOUS-like 20	DEG	DEG	DEG	8.15153	9.41373	6.76773	7.50597	6.22713	7.23415
PtpAffx.63940.1.S1_s_at	CV273881	estExt_fgenesh4_pm.C_LG_XVIII0321					Potri.018G100200	NA	NA	DEG	DEG	DEG	4.16943	5.4572	6.03391	9.22163	5.08769	6.06989
Ptp.61.1.S1_at	CV249258	estExt_fgenesh4_pg.C_660219	AT2G16050	similar to DC1 domain-containing protein [Arabidopsis thaliana] (TAIR:AT1G20990.1); similar to DC1 domain-containing protein [Arabidopsis thaliana] (TAIR:AT2G37800.1); similar to Os12g0596300 [Oryza sativa (japonica cultivar-group)] (GB:NP_001067186.1); similar to DC1 domain-containing protein, putative, expressed [Oryza sativa (japonica cultivar-group)] (GB:ABA99195.2); contains InterPro domain …	DC1 domain-containing protein		Potri.004G209200	AT2G16050	Cysteine/Histidine-rich C1 domain family protein	DEG	DEG	DEG	5.83885	7.12884	7.46787	9.36204	3.64064	4.94363
Ptp.6689.1.S1_s_at	DN492151	gw1.VI.2532.1,grail3.2336000101,fgenesh4_pg.C_LG_VI000243,grail3.0024017901,grail3.1010000101					Potri.006G030000	NA	NA	DEG	DEG	DEG	8.78992	10.0861	4.28639	5.36425	8.62763	11.443
Ptp.6836.1.S1_at	CK094329	grail3.0005030601	AT5G13080	Identical to Probable WRKY transcription factor 75 (WRKY DNA-binding protein 75) (WRKY75) [Arabidopsis Thaliana] (GB:Q9FYA2); similar to WRKY45 (WRKY DNA-binding protein 45), transcription factor [Arabidopsis thaliana] (TAIR:AT3G01970.1); similar to WRKY-type DNA binding protein [Solanum tuberosum] (GB:BAC23031.1); contains InterPro domain DNA-binding WRKY; (InterPro:IPR003657)	WRKY75 (WRKY DNA-binding protein 75); transcription factor	member of WRKY Transcription Factor; Group II-c	Potri.015G099200	AT5G13080	WRKY DNA-binding protein 75	DEG	DEG	DEG	3.61842	4.93427	8.36227	6.13962	8.23121	5.06344
Ptp.7697.1.S1_at	BU862771	gw1.X.6172.1	AT1G60060	similar to unknown protein [Arabidopsis thaliana] (TAIR:AT5G53900.2); similar to Os02g0742700 [Oryza sativa (japonica cultivar-group)] (GB:NP_001048090.1); similar to unknown protein [Oryza sativa (japonica cultivar-group)] (GB:BAD37771.1); similar to Os06g0233800 [Oryza sativa (japonica cultivar-group)] (GB:NP_001057234.1); contains domain gb def: At3g15240 (PTHR13902:SF3); contains domain SERIN…			Potri.010G096400	AT1G60060	Serine/threonine-protein kinase WNK (With No Lysine)-related	DEG	DEG	DEG	8.30895	9.73033	8.43916	7.08948	7.63672	4.89104
PtpAffx.35016.1.A1_s_at	CV283350	estExt_fgenesh4_pm.C_LG_XVII0021	AT3G45140	Identical to Lipoxygenase, chloroplast precursor (EC 1.13.11.12) (LOX2) [Arabidopsis Thaliana] (GB:P38418;GB:Q8W4E4;GB:Q9M1U5); similar to lipoxygenase family protein [Arabidopsis thaliana] (TAIR:AT1G67560.1); similar to LOX3 (Lipoxygenase 3), iron ion binding / lipoxygenase [Arabidopsis thaliana] (TAIR:AT1G17420.1); similar to lipoxygenase, putative [Arabidopsis thaliana] (TAIR:AT1G72520.1); sim…	LOX2 (LIPOXYGENASE 2)	Chloroplast lipoxygenase required for wound-induced jasmonic acid accumulation in Arabidopsis.Mutants are resistant to Staphylococcus aureus and accumulate salicylic acid upon infection.	Potri.001G015600	AT3G45140	lipoxygenase 2	DEG	DEG	DEG	10.8839	12.3095	6.54644	7.91303	10.9438	13.0639
Ptp.5884.1.S1_at	BU882740	estExt_Genewise1_v1.C_LG_XVII0988	AT3G47800	similar to aldose 1-epimerase family protein [Arabidopsis thaliana] (TAIR:AT5G15140.1); similar to Galactose mutarotase-like [Medicago truncatula] (GB:ABE81353.1); contains InterPro domain Galactose mutarotase-like; (InterPro:IPR011013); contains InterPro domain Aldose 1-epimerase; (InterPro:IPR008183)	aldose 1-epimerase family protein		Potri.017G080100	AT3G47800	Galactose mutarotase-like superfamily protein	DEG	DEG	DEG	7.48258	8.93792	4.25089	5.61524	5.00153	6.03675
PtpAffx.86465.1.S1_at	CK116032	NA						NA	NA	DEG	DEG	DEG	6.30631	7.82504	6.04947	7.19322	5.88861	6.80306
PtpAffx.153878.1.A1_at	CV236527	gw1.XV.2559.1	AT5G51100	similar to FSD1 (FE SUPEROXIDE DISMUTASE 1), iron superoxide dismutase [Arabidopsis thaliana] (TAIR:AT4G25100.2); similar to Fe-superoxide dismutase 1 precursor [Lotus corniculatus var. japonicus] (GB:AAS92464.1); contains InterPro domain Manganese and iron superoxide dismutase; (InterPro:IPR001189)	FSD2 (FE SUPEROXIDE DISMUTASE 2); iron superoxide dismutase	Fe superoxide dismutase whose mRNA levels are increased in response to exposure to UV-B.	Potri.015G110400	AT5G51100	Fe superoxide dismutase 2	DEG	DEG	DEG	6.92195	8.45209	7.87263	10.2245	10.3084	12.1287
PtpAffx.201726.1.S1_s_at	pmrna3430	gw1.II.3147.1	AT3G22530	similar to unknown protein [Arabidopsis thaliana] (TAIR:AT4G14830.1); similar to HSP20-like chaperone [Medicago truncatula] (GB:ABE82966.1); contains InterPro domain HSP20-like chaperone; (InterPro:IPR008978)			Potri.002G051100	AT3G22530	unknown protein; FUNCTIONS IN: molecular_function unknown; INVOLVED IN: biological_process unknown; LOCATED IN: plasma membrane; EXPRESSED IN: 25 plant structures; EXPRESSED DURING: 15 growth stages; BEST Arabidopsis thaliana protein match is: unknown protein (TAIR:AT4G14830.1); Has 77 Blast hits to 77 proteins in 12 species: Archae - 0; Bacteria - 0; Metazoa - 0; Fungi - 0; Plants - 77; Viruses …	DEG	DEG	DEG	4.92627	6.45703	3.90725	4.82624	3.22735	5.32129
PtpAffx.5287.1.S1_a_at	BU892198	gw1.VIII.656.1	AT2G32090	similar to lactoylglutathione lyase family protein / glyoxalase I family protein [Arabidopsis thaliana] (TAIR:AT2G28420.1); similar to Glyoxalase/bleomycin resistance protein/dioxygenase [Medicago truncatula] (GB:ABE82970.1); contains InterPro domain Glyoxalase/extradiol ring-cleavage dioxygenase; (InterPro:IPR011588); contains InterPro domain Glyoxalase/bleomycin resistance protein/dioxygenase; …	lactoylglutathione lyase family protein / glyoxalase I family protein		Potri.008G153600	AT2G32090	Lactoylglutathione lyase / glyoxalase I family protein	DEG	DEG	DEG	6.46264	7.99688	7.71127	8.29626	7.67084	8.57091
Ptp.1436.1.S1_at	AF349443	estExt_fgenesh4_pg.C_LG_XIX0984	AT1G73325	similar to ATDR4 (Arabidopsis thaliana drought-repressed 4) [Arabidopsis thaliana] (TAIR:AT1G73330.1); similar to tumor-related protein [Nicotiana tabacum] (GB:AAC49969.1); contains InterPro domain Proteinase inhibitor I3, Kunitz legume; (InterPro:IPR002160); contains InterPro domain Kunitz inhibitor ST1-like; (InterPro:IPR011065)	trypsin and protease inhibitor family protein / Kunitz family protein			NA	NA	DEG	DEG	DEG	10.2358	11.8693	9.1418	10.3647	11.2427	13.7002
PtpAffx.54628.1.S1_at	CV254688	estExt_fgenesh4_pg.C_LG_XVI1240	AT5G05340	Identical to Peroxidase 52 precursor (EC 1.11.1.7) (Atperox P52) (ATP49) (PER52) [Arabidopsis Thaliana] (GB:Q9FLC0); similar to peroxidase, putative [Arabidopsis thaliana] (TAIR:AT5G58400.1); similar to Peroxidase P7 (TP7) (GB:P00434); contains InterPro domain Haem peroxidase; (InterPro:IPR010255); contains InterPro domain Haem peroxidase, plant/fungal/bacterial; (InterPro:IPR002016); contains In…	peroxidase, putative		Potri.016G132700	AT5G05340	Peroxidase superfamily protein	DEG	DEG	DEG	5.08935	6.72551	8.09943	9.2393	6.10465	7.50782
Ptp.1436.1.S1_x_at	AF349443	estExt_fgenesh4_pg.C_LG_XIX0984	AT1G73325	similar to ATDR4 (Arabidopsis thaliana drought-repressed 4) [Arabidopsis thaliana] (TAIR:AT1G73330.1); similar to tumor-related protein [Nicotiana tabacum] (GB:AAC49969.1); contains InterPro domain Proteinase inhibitor I3, Kunitz legume; (InterPro:IPR002160); contains InterPro domain Kunitz inhibitor ST1-like; (InterPro:IPR011065)	trypsin and protease inhibitor family protein / Kunitz family protein			NA	NA	DEG	DEG	DEG	10.288	11.9841	9.10837	10.4183	11.2118	13.6807
PtpAffx.114735.1.A1_at	CV268544	eugene3.00070494					Potri.007G097000	NA	NA	DEG	DEG	DEG	5.54515	7.29607	5.88718	6.89856	4.94619	6.50374
PtpAffx.97141.1.A1_at	CK097916	gw1.XVIII.2596.1	AT3G28345	Identical to Multidrug resistance protein 13 (P-glycoprotein 15) (MDR13) [Arabidopsis Thaliana] (GB:Q9LHD1); similar to PGP18 (P-GLYCOPROTEIN 18), ATPase, coupled to transmembrane movement of substances [Arabidopsis thaliana] (TAIR:AT3G28390.1); similar to P-glycoprotein, putative [Arabidopsis thaliana] (TAIR:AT3G28415.1); similar to PGP17 (P-GLYCOPROTEIN 17), ATP binding / ATPase/ ATPase, couple…	ABC transporter family protein		Potri.018G087100	AT3G28345	ABC transporter family protein	DEG	DEG	DEG	5.87713	7.69515	9.28665	8.61819	6.21392	7.16614
PtpAffx.118982.1.S1_at	CA930199	estExt_fgenesh4_pg.C_1580006	AT1G17420	similar to lipoxygenase family protein [Arabidopsis thaliana] (TAIR:AT1G67560.1); similar to lipoxygenase, putative [Arabidopsis thaliana] (TAIR:AT1G72520.1); similar to LOX2 (LIPOXYGENASE 2) [Arabidopsis thaliana] (TAIR:AT3G45140.1); similar to lipoxygenase [Nicotiana attenuata] (GB:AAP83138.1); similar to lipoxygenase [Sesbania rostrata] (GB:CAC43237.1); similar to 13-lipoxygenase [Solanum tube…	LOX3 (Lipoxygenase 3); iron ion binding / lipoxygenase	Lipoxygenase		AT1G17420	lipoxygenase 3	DEG	DEG	DEG	5.62995	7.5115	4.78017	5.89586	6.1816	7.11843
PtpAffx.101017.1.A1_s_at	CV283101	gw1.XI.2364.1	AT1G61680	similar to lyase/ magnesium ion binding [Arabidopsis thaliana] (TAIR:AT4G16730.1); similar to 24349 (GB:AAD21414.1); contains InterPro domain Terpenoid cylases/protein prenyltransferase alpha-alpha toroid; (InterPro:IPR008930); contains InterPro domain Terpenoid synthase; (InterPro:IPR008949); contains InterPro domain Terpene synthase, metal-binding; (InterPro:IPR005630); contains InterPro domain…	terpene synthase/cyclase family protein		Potri.011G032300	AT1G61680	terpene synthase 14	DEG	DEG	DEG	6.70394	8.67427	7.38978	6.43218	5.70979	6.71964
Ptp.7218.1.S1_at	CV273365	estExt_fgenesh4_pg.C_LG_XVI0953	AT3G53980	similar to protease inhibitor/seed storage/lipid transfer protein (LTP) family protein [Arabidopsis thaliana] (TAIR:AT5G05960.1); similar to hypothetical protein [Plantago major] (GB:CAH59408.1); contains InterPro domain Plant lipid transfer/seed storage/trypsin-alpha amylase inhibitor; (InterPro:IPR003612)	protease inhibitor/seed storage/lipid transfer protein (LTP) family protein		Potri.016G104300	AT3G53980	Bifunctional inhibitor/lipid-transfer protein/seed storage 2S albumin superfamily protein	DEG	DEG	DEG	5.19932	7.55549	12.4542	13.7585	4.66036	8.75786
PtpAffx.71047.1.S1_a_at	CV263468	gw1.XIII.1296.1	AT1G24140	similar to MMP (MATRIX METALLOPROTEINASE), metalloendopeptidase [Arabidopsis thaliana] (TAIR:AT1G70170.1); similar to H+-transporting two-sector ATPase, delta (OSCP) subunit; Peptidase, metallopeptidases [Medicago truncatula] (GB:ABE90189.1); contains InterPro domain Peptidase M10A and M12B, matrixin and adamalysin; (InterPro:IPR001818); contains InterPro domain Peptidase M, neutral zinc metallop…	matrixin family protein		Potri.013G033200	AT1G24140	Matrixin family protein	DEG	DEG	DEG	9.2872	11.7081	10.3254	11.7959	6.97057	9.84032
PtpAffx.71047.1.S1_at	CV263468	gw1.XIII.1296.1	AT1G24140	similar to MMP (MATRIX METALLOPROTEINASE), metalloendopeptidase [Arabidopsis thaliana] (TAIR:AT1G70170.1); similar to H+-transporting two-sector ATPase, delta (OSCP) subunit; Peptidase, metallopeptidases [Medicago truncatula] (GB:ABE90189.1); contains InterPro domain Peptidase M10A and M12B, matrixin and adamalysin; (InterPro:IPR001818); contains InterPro domain Peptidase M, neutral zinc metallop…	matrixin family protein		Potri.013G033200	AT1G24140	Matrixin family protein	DEG	DEG	DEG	5.86998	8.3644	7.49545	9.12102	4.55608	7.38779
Ptp.4259.1.S1_at	BU836166	NA						NA	NA	DEG	DEG	DEG	5.75602	8.26782	5.15361	7.12014	8.86008	9.96391
PtpAffx.84732.1.S1_s_at	CF227402	estExt_fgenesh4_pg.C_LG_XVI0953	AT3G53980	similar to protease inhibitor/seed storage/lipid transfer protein (LTP) family protein [Arabidopsis thaliana] (TAIR:AT5G05960.1); similar to hypothetical protein [Plantago major] (GB:CAH59408.1); contains InterPro domain Plant lipid transfer/seed storage/trypsin-alpha amylase inhibitor; (InterPro:IPR003612)	protease inhibitor/seed storage/lipid transfer protein (LTP) family protein		Potri.016G104300	AT3G53980	Bifunctional inhibitor/lipid-transfer protein/seed storage 2S albumin superfamily protein	DEG	DEG	DEG	4.70217	7.65158	12.2272	13.6169	3.926	8.38153
PtpAffx.135026.1.S1_at	CV250589	NA					Potri.002G188000	NA	NA	DEG	DEG	DEG	3.6373	6.99904	6.51776	7.95788	6.64251	7.74011
PtpAffx.2759.3.A1_a_at	BU829601	eugene3.89590001						NA	NA	DEG	DEG	DEG	3.77864	7.29013	4.29964	5.94359	4.6252	6.37223
Ptp.1035.1.S1_at	CK090165	fgenesh4_pm.C_LG_IX000457	AT5G12220	similar to Las1-like [Medicago truncatula] (GB:ABE77696.1); contains InterPro domain Las1-like; (InterPro:IPR007174)	las1-like family protein		Potri.009G067800	AT5G12220	las1-like family protein	DEG	DEG	DEG	3.82204	7.34951	6.80366	9.37083	9.66754	10.5714
