# Supplementary material for: BIG LEAF is a regulator of organ size and adventitious root formation in poplar
Source: PLoS One. 2017 Jul 7;12(7):e0180527. doi: 10.1371/journal.pone.0180527 (PMC5501567; doi:10.1371/journal.pone.0180527)
Supplement: S3 Data — (XLSX) [file pone.0180527.s013.xlsx]

## Sheet: S3
S3 Data. Gene ontology enrichment among deferentially expressed genes analyzed by tissues' specific DEG
APEX
GO_acc	term_type	Term	queryitem	querytotal	bgitem	bgtotal	pvalue	FDR	entries
GO:0050896	P	response to stimulus	385	1950	4057	37767	7.6e-30	3e-26	// AT1G61850 // AT4G22950 // AT3G47520 // AT5G06650 // AT5G51060 // AT5G51810 // AT3G61850 // AT1G23740 // AT4G25290 // AT2G46690 // AT5G43060 // AT2G34060 // AT2G35940 // AT1G25450 // AT5G47370 // AT1G05010 // AT4G31820 // AT3G21780 // AT1G20450 // AT3G07390 // AT2G39940 // AT2G13540 // AT1G21590 // AT2G22540 // AT4G12410 // AT5G48150 // AT2G40080 // AT1G22770 // AT4G00430 // AT1G73680 // AT5G42…
GO:0009791	P	post-embryonic development	116	1950	705	37767	1.1e-24	2.2e-21	// AT5G42890 // AT4G29010 // AT4G35900 // AT2G34830 // AT5G51810 // AT3G61850 // AT3G13540 // AT3G26744 // AT1G27650 // AT1G62360 // AT4G29040 // AT3G04610 // AT5G61410 // AT1G26310 // AT1G75520 // AT4G31820 // AT5G12840 // AT1G18450 // AT3G07390 // AT1G58210 // AT2G13540 // AT5G41410 // AT3G18290 // AT5G23670 // AT1G80730 // AT2G22540 // AT2G34790 // AT4G21020 // AT1G60870 // AT5G48150 // AT2G26…
GO:0007275	P	multicellular organismal development	214	1950	2020	37767	2.7e-21	3.5e-18	// AT5G42890 // AT4G02500 // AT4G29010 // AT4G22950 // AT5G06650 // AT4G35900 // AT2G34830 // AT5G51060 // AT3G12670 // AT5G51810 // AT4G18750 // AT1G02730 // AT3G57290 // AT3G61850 // AT4G34940 // AT3G13540 // AT2G01950 // AT1G27650 // AT5G28640 // AT4G30340 // AT2G34720 // AT1G62360 // AT1G68530 // AT4G29040 // AT2G35940 // AT3G04610 // AT4G13395 // AT1G02065 // AT3G25290 // AT5G61410 // AT1G26…
GO:0032501	P	multicellular organismal process	219	1950	2094	37767	3.6e-21	3.5e-18	// AT5G42890 // AT4G02500 // AT4G29010 // AT3G28860 // AT4G22950 // AT5G06650 // AT4G35900 // AT2G34830 // AT5G51060 // AT3G12670 // AT5G51810 // AT4G18750 // AT1G02730 // AT3G57290 // AT3G61850 // AT4G34940 // AT3G13540 // AT2G01950 // AT1G27650 // AT5G28640 // AT4G30340 // AT2G34720 // AT1G62360 // AT1G68530 // AT4G29040 // AT2G35940 // AT3G04610 // AT4G13395 // AT1G02065 // AT3G25290 // AT5G61…
GO:0032502	P	developmental process	233	1950	2304	37767	7.8e-21	6.1e-18	// AT5G42890 // AT4G02500 // AT4G29010 // AT4G22950 // AT5G06650 // AT4G35900 // AT2G34830 // AT5G51060 // AT3G12670 // AT5G51810 // AT4G18750 // AT1G02730 // AT3G57290 // AT3G61850 // AT4G34940 // AT3G13540 // AT2G01950 // AT4G35770 // AT1G27650 // AT5G28640 // AT4G30340 // AT2G34720 // AT1G62360 // AT1G68530 // AT4G29040 // AT2G35940 // AT3G04610 // AT4G13395 // AT1G02065 // AT3G25290 // AT5G61…
GO:0042221	P	response to chemical stimulus	210	1950	2085	37767	1.3e-18	8.2e-16	// AT1G64380 // AT5G52830 // AT1G29420 // AT2G01950 // AT4G30960 // AT5G59845 // AT5G07010 // AT1G07920 // AT4G37790 // AT3G16500 // AT2G14900 // AT5G51060 // AT2G14610 // AT4G02060 // AT5G18050 // AT2G37430 // AT1G69040 // AT2G47180 // AT2G40940 // AT4G35770 // AT2G46690 // AT3G03620 // AT4G39090 // AT3G59030 // AT1G14870 // AT2G34060 // AT5G13930 // AT2G35940 // AT1G02860 // AT5G16990 // AT5G53…
GO:0048856	P	anatomical structure development	181	1950	1726	37767	1.1e-17	6e-15	// AT4G02500 // AT4G29010 // AT4G22950 // AT5G06650 // AT4G35900 // AT2G34830 // AT5G51060 // AT3G12670 // AT5G51810 // AT4G18750 // AT3G13540 // AT3G26744 // AT1G27650 // AT5G28640 // AT4G30340 // AT2G34720 // AT1G62360 // AT1G68530 // AT4G29040 // AT3G58070 // AT3G04610 // AT4G13395 // AT5G61410 // AT5G47370 // AT1G26310 // AT1G75520 // AT5G15540 // AT4G20050 // AT4G31820 // AT5G35770 // AT5G12…
GO:0010033	P	response to organic substance	148	1950	1342	37767	2.9e-16	1.4e-13	// AT1G64380 // AT5G52830 // AT1G29420 // AT2G01950 // AT5G59845 // AT5G07010 // AT4G37790 // AT3G16500 // AT2G14900 // AT5G51060 // AT5G51810 // AT5G18050 // AT2G37430 // AT1G69040 // AT2G40940 // AT4G35770 // AT2G46690 // AT2G44910 // AT5G13930 // AT2G35940 // AT1G02860 // AT5G53590 // AT2G47750 // AT3G46130 // AT5G47370 // AT1G50420 // AT3G04280 // AT2G26150 // AT2G36530 // AT5G06650 // AT3G21…
GO:0009628	P	response to abiotic stimulus	156	1950	1471	37767	9.5e-16	4.1e-13	// AT4G22950 // AT3G47520 // AT4G35900 // AT3G25230 // AT3G57290 // AT3G61850 // AT1G23740 // AT3G26744 // AT1G27650 // AT5G43060 // AT4G39090 // AT3G02360 // AT2G47730 // AT1G68530 // AT5G13930 // AT3G46130 // AT3G06760 // AT5G61410 // AT5G47370 // AT5G49480 // AT5G25610 // AT5G10140 // AT2G36530 // AT2G28190 // AT4G31820 // AT3G21780 // AT1G20450 // AT2G13540 // AT3G51240 // AT2G47180 // AT2G38…
GO:0048731	P	system development	105	1950	839	37767	5.7e-15	2e-12	// AT4G02500 // AT4G22950 // AT5G06650 // AT5G51060 // AT4G18750 // AT3G13540 // AT5G26751 // AT4G30340 // AT1G62360 // AT3G58070 // AT4G13395 // AT4G31820 // AT5G12840 // AT3G07390 // AT1G71040 // AT2G13540 // AT5G41410 // AT3G15150 // AT3G55830 // AT2G22540 // AT1G53230 // AT3G22990 // AT3G51060 // AT1G23010 // AT1G56580 // AT4G18640 // AT2G19520 // AT4G14720 // AT1G19850 // AT1G14720 // AT1G72…
GO:0048513	P	organ development	105	1950	838	37767	5.3e-15	2e-12	// AT4G02500 // AT4G22950 // AT5G06650 // AT5G51060 // AT4G18750 // AT3G13540 // AT5G26751 // AT4G30340 // AT1G62360 // AT3G58070 // AT4G13395 // AT4G31820 // AT5G12840 // AT3G07390 // AT1G71040 // AT2G13540 // AT5G41410 // AT3G15150 // AT3G55830 // AT2G22540 // AT1G53230 // AT3G22990 // AT3G51060 // AT1G23010 // AT1G56580 // AT4G18640 // AT2G19520 // AT4G14720 // AT1G19850 // AT1G14720 // AT1G72…
GO:0009416	P	response to light stimulus	82	1950	596	37767	6.6e-14	2.1e-11	// AT3G12610 // AT5G04190 // AT5G53170 // AT1G25560 // AT3G15850 // AT2G30520 // AT3G28860 // AT2G46970 // AT4G35900 // AT2G27820 // AT5G48150 // AT5G51810 // AT2G40080 // AT5G18170 // AT2G30490 // AT2G26300 // AT5G67385 // AT2G28190 // AT2G29500 // AT1G10170 // AT4G32280 // AT4G36220 // AT3G61850 // AT1G27650 // AT5G51100 // AT5G38420 // AT1G54050 // AT2G26640 // AT4G40060 // AT5G13930 // AT1G68…
GO:0009719	P	response to endogenous stimulus	119	1950	1068	37767	1.4e-13	4.3e-11	// AT5G52830 // AT1G29420 // AT2G01950 // AT5G59845 // AT5G07010 // AT4G37790 // AT3G16500 // AT2G14900 // AT5G18050 // AT1G69040 // AT2G40940 // AT4G35770 // AT2G46690 // AT2G44910 // AT2G35940 // AT5G53590 // AT2G47750 // AT3G46130 // AT5G47370 // AT1G50420 // AT3G04280 // AT2G36530 // AT5G06650 // AT3G21780 // AT1G20450 // AT3G07390 // AT2G39940 // AT2G13540 // AT3G56860 // AT2G16720 // AT1G75…
GO:0009314	P	response to radiation	82	1950	613	37767	2.5e-13	7e-11	// AT3G12610 // AT5G04190 // AT5G53170 // AT1G25560 // AT3G15850 // AT2G30520 // AT3G28860 // AT2G46970 // AT4G35900 // AT2G27820 // AT5G48150 // AT5G51810 // AT2G40080 // AT5G18170 // AT2G30490 // AT2G26300 // AT5G67385 // AT2G28190 // AT2G29500 // AT1G10170 // AT4G32280 // AT4G36220 // AT3G61850 // AT1G27650 // AT5G51100 // AT5G38420 // AT1G54050 // AT2G26640 // AT4G40060 // AT5G13930 // AT1G68…
GO:0008152	P	metabolic process	699	1950	10614	37767	2.8e-13	7.4e-11	// AT5G09920 // AT1G61850 // AT1G09910 // AT4G02500 // AT4G26790 // AT4G22950 // AT5G06650 // AT5G51060 // AT1G76880 // AT1G80920 // AT1G14390 // AT4G25290 // AT5G48930 // AT5G23960 // AT5G04870 // AT4G24240 // AT5G66280 // AT4G14210 // AT5G05570 // AT5G34930 // AT1G25450 // AT2G23300 // AT5G45670 // AT3G63510 // AT1G05010 // AT2G19130 // AT1G25510 // AT4G22730 // AT2G05790 // AT3G57710 // AT3G16…
GO:0009725	P	response to hormone stimulus	109	1950	982	37767	1.9e-12	4.7e-10	// AT5G52830 // AT1G29420 // AT2G01950 // AT5G59845 // AT4G37790 // AT3G16500 // AT2G14900 // AT5G18050 // AT1G69040 // AT2G40940 // AT2G46690 // AT2G44910 // AT2G35940 // AT5G53590 // AT2G47750 // AT3G46130 // AT5G47370 // AT1G50420 // AT5G25610 // AT2G36530 // AT5G06650 // AT3G21780 // AT1G20450 // AT3G07390 // AT2G13540 // AT3G56860 // AT1G75590 // AT2G46510 // AT1G22640 // AT5G54490 // AT2G16…
GO:0031323	P	regulation of cellular metabolic process	178	1950	2036	37767	5.5e-11	1.3e-08	// AT1G64380 // AT5G52830 // AT3G60530 // AT2G44910 // AT4G22950 // AT4G37790 // AT2G34830 // AT5G50920 // AT1G76880 // AT1G01260 // AT3G49950 // AT2G37430 // AT1G69040 // AT5G42750 // AT3G13540 // AT3G26744 // AT5G48930 // AT4G24240 // AT4G30340 // AT1G18340 // AT3G58070 // AT1G02860 // AT3G46130 // AT5G47370 // AT1G19210 // AT1G72210 // AT1G27370 // AT5G62165 // AT1G50420 // AT4G11070 // AT5G06…
GO:0006950	P	response to stress	196	1950	2320	37767	8e-11	1.7e-08	// AT5G52830 // AT5G26680 // AT2G34930 // AT3G61220 // AT3G47520 // AT4G38620 // AT3G13650 // AT1G21590 // AT5G51060 // AT2G14610 // AT2G47180 // AT1G23740 // AT4G25290 // AT4G35770 // AT5G43060 // AT5G43580 // AT3G12710 // AT4G39090 // AT3G15210 // AT1G14870 // AT2G47730 // AT2G34060 // AT5G05170 // AT5G13930 // AT5G01650 // AT1G02860 // AT5G66900 // AT4G22950 // AT3G46130 // AT3G06760 // AT5G61…
GO:0065007	P	biological regulation	312	1950	4188	37767	1.3e-10	2.6e-08	// AT1G64380 // AT5G52830 // AT3G60530 // AT2G44910 // AT5G13960 // AT2G34930 // AT5G15100 // AT3G28860 // AT3G15353 // AT1G13960 // AT4G38620 // AT5G16530 // AT4G35900 // AT2G34830 // AT5G50920 // AT1G76880 // AT3G22942 // AT3G49950 // AT2G37430 // AT1G75290 // AT4G34940 // AT1G69040 // AT5G42750 // AT2G47900 // AT4G02500 // AT2G40940 // AT5G48930 // AT1G02170 // AT3G14240 // AT4G17230 // AT5G24…
GO:0048367	P	shoot development	52	1950	355	37767	3.5e-10	6.9e-08	// AT1G53230 // AT4G27950 // AT5G62230 // AT3G22990 // AT5G06650 // AT2G23760 // AT1G53700 // AT4G18750 // AT1G02730 // AT1G05180 // AT3G15030 // AT1G48410 // AT1G56580 // AT3G13540 // AT4G37740 // AT2G36985 // AT1G19300 // AT5G59510 // AT2G19520 // AT1G80490 // AT4G30340 // AT4G29040 // AT5G23940 // AT4G14720 // AT3G58070 // AT1G69780 // AT2G45450 // AT4G13395 // AT5G53290 // AT1G67265 // AT4G09…
GO:0022621	P	shoot system development	52	1950	358	37767	4.6e-10	8.5e-08	// AT1G53230 // AT4G27950 // AT5G62230 // AT3G22990 // AT5G06650 // AT2G23760 // AT1G53700 // AT4G18750 // AT1G02730 // AT1G05180 // AT3G15030 // AT1G48410 // AT1G56580 // AT3G13540 // AT4G37740 // AT2G36985 // AT1G19300 // AT5G59510 // AT2G19520 // AT1G80490 // AT4G30340 // AT4G29040 // AT5G23940 // AT4G14720 // AT3G58070 // AT1G69780 // AT2G45450 // AT4G13395 // AT5G53290 // AT1G67265 // AT4G09…
GO:0044238	P	primary metabolic process	586	1950	8995	37767	5.1e-10	9.1e-08	// AT5G09920 // AT1G61850 // AT1G09910 // AT4G02500 // AT4G26790 // AT4G22950 // AT5G06650 // AT1G76880 // AT1G80920 // AT1G14390 // AT4G25290 // AT5G48930 // AT5G23960 // AT5G04870 // AT4G24240 // AT5G66280 // AT4G14210 // AT5G34930 // AT1G25450 // AT2G23300 // AT5G45670 // AT3G63510 // AT1G05010 // AT2G19130 // AT1G25510 // AT4G22730 // AT2G05790 // AT3G57710 // AT3G16370 // AT3G21780 // AT5G13…
GO:0009607	P	response to biotic stimulus	75	1950	638	37767	5.9e-10	9.9e-08	// AT1G05760 // AT2G38470 // AT2G15490 // AT2G34930 // AT2G39200 // AT2G38290 // AT3G63420 // AT5G24550 // AT5G52830 // AT1G73620 // AT3G51860 // AT4G20380 // AT3G04790 // AT2G30020 // AT5G12860 // AT3G44260 // AT1G79670 // AT2G26560 // AT5G24530 // AT2G35980 // AT1G48410 // AT3G52430 // AT2G40140 // AT1G10170 // AT5G42650 // AT3G12500 // AT2G06050 // AT4G34135 // AT2G43710 // AT4G39090 // AT5G38…
GO:0019222	P	regulation of metabolic process	184	1950	2210	37767	9.1e-10	1.5e-07	// AT1G64380 // AT5G52830 // AT3G60530 // AT2G44910 // AT5G13960 // AT4G22950 // AT4G37790 // AT2G34830 // AT5G50920 // AT1G76880 // AT1G01260 // AT3G49950 // AT2G37430 // AT1G69040 // AT5G42750 // AT3G13540 // AT3G26744 // AT5G48930 // AT4G24240 // AT4G30340 // AT1G18340 // AT3G58070 // AT1G02860 // AT3G46130 // AT5G47370 // AT1G19210 // AT1G72210 // AT1G27370 // AT5G62165 // AT1G50420 // AT4G11…
GO:0009889	P	regulation of biosynthetic process	162	1950	1881	37767	1.1e-09	1.7e-07	// AT1G64380 // AT5G52830 // AT3G60530 // AT2G44910 // AT4G22950 // AT4G37790 // AT2G34830 // AT5G50920 // AT1G76880 // AT1G01260 // AT3G49950 // AT2G37430 // AT5G42750 // AT3G13540 // AT3G26744 // AT5G48930 // AT4G24240 // AT1G18340 // AT3G58070 // AT2G02070 // AT3G46130 // AT5G47370 // AT1G19210 // AT1G72210 // AT1G27370 // AT5G62165 // AT1G50420 // AT4G11070 // AT5G06650 // AT5G12840 // AT4G17…
GO:0031326	P	regulation of cellular biosynthetic process	162	1950	1881	37767	1.1e-09	1.7e-07	// AT1G64380 // AT5G52830 // AT3G60530 // AT2G44910 // AT4G22950 // AT4G37790 // AT2G34830 // AT5G50920 // AT1G76880 // AT1G01260 // AT3G49950 // AT2G37430 // AT5G42750 // AT3G13540 // AT3G26744 // AT5G48930 // AT4G24240 // AT1G18340 // AT3G58070 // AT2G02070 // AT3G46130 // AT5G47370 // AT1G19210 // AT1G72210 // AT1G27370 // AT5G62165 // AT1G50420 // AT4G11070 // AT5G06650 // AT5G12840 // AT4G17…
GO:0009699	P	phenylpropanoid biosynthetic process	30	1950	141	37767	1.3e-09	1.8e-07	// AT1G32640 // AT2G02400 // AT3G17390 // AT5G24530 // AT1G78570 // AT5G54160 // AT2G23910 // AT1G65870 // AT2G33590 // AT5G48930 // AT4G34135 // AT2G30490 // AT1G61720 // AT5G13930 // AT4G27430 // AT1G66380 // AT2G47460 // AT4G22880 // AT5G49330 // AT5G07990 // AT5G42800 // AT3G13650 // AT3G59030 // AT4G30470 // AT1G05850 // AT2G45400 // AT1G12910 // AT4G36220 // AT3G51240 // AT1G22640
GO:0051707	P	response to other organism	71	1950	599	37767	1.2e-09	1.8e-07	// AT1G05760 // AT2G38470 // AT2G15490 // AT2G34930 // AT2G39200 // AT2G38290 // AT3G63420 // AT5G24550 // AT5G52830 // AT1G73620 // AT3G51860 // AT4G20380 // AT3G04790 // AT2G30020 // AT5G12860 // AT5G24530 // AT1G79670 // AT2G26560 // AT1G61850 // AT2G35980 // AT1G48410 // AT3G52430 // AT2G40140 // AT1G10170 // AT5G42650 // AT3G12500 // AT2G06050 // AT4G34135 // AT2G43710 // AT4G39090 // AT5G38…
GO:0006807	P	nitrogen compound metabolic process	284	1950	3826	37767	1.5e-09	2e-07	// AT5G09920 // AT1G64380 // AT5G52830 // AT3G60530 // AT5G26680 // AT5G13960 // AT4G22950 // AT1G13960 // AT3G62120 // AT4G37790 // AT2G34830 // AT5G43810 // AT1G76880 // AT1G29880 // AT1G27450 // AT5G53120 // AT3G49950 // AT2G37430 // AT4G24740 // AT1G69040 // AT2G21790 // AT4G00895 // AT4G25290 // AT4G33910 // AT5G28020 // AT3G12710 // AT2G44910 // AT1G62360 // AT5G66280 // AT1G55140 // AT3G58…
GO:0080090	P	regulation of primary metabolic process	166	1950	1952	37767	1.6e-09	2.1e-07	// AT1G64380 // AT5G52830 // AT3G60530 // AT2G44910 // AT4G22950 // AT4G37790 // AT2G34830 // AT1G76880 // AT1G01260 // AT3G49950 // AT2G37430 // AT1G69040 // AT5G42750 // AT3G13540 // AT3G26744 // AT5G48930 // AT4G24240 // AT1G18340 // AT3G58070 // AT2G02070 // AT3G46130 // AT5G47370 // AT1G19210 // AT1G72210 // AT1G27370 // AT5G62165 // AT1G50420 // AT4G11070 // AT5G06650 // AT5G12840 // AT4G17…
GO:0006139	P	nucleobase, nucleoside, nucleotide and nucleic acid metabolic process	244	1950	3198	37767	2.7e-09	3.5e-07	// AT5G09920 // AT1G64380 // AT5G52830 // AT3G60530 // AT5G26680 // AT5G13960 // AT4G22950 // AT1G13960 // AT3G62120 // AT4G37790 // AT2G34830 // AT5G43810 // AT1G76880 // AT1G29880 // AT1G27450 // AT3G49950 // AT2G37430 // AT4G24740 // AT2G21790 // AT4G00895 // AT4G25290 // AT3G12710 // AT2G44910 // AT5G66280 // AT1G55140 // AT3G58070 // AT2G02070 // AT1G08370 // AT3G46130 // AT5G52800 // AT3G63…
GO:0019438	P	aromatic compound biosynthetic process	39	1950	237	37767	3.3e-09	4e-07	// AT2G38470 // AT1G32640 // AT2G02400 // AT2G27820 // AT3G17390 // AT5G24530 // AT1G78570 // AT2G26300 // AT5G54160 // AT2G23910 // AT1G65870 // AT1G10170 // AT2G33590 // AT5G48930 // AT4G34135 // AT2G30490 // AT1G61720 // AT5G13930 // AT4G27430 // AT1G66380 // AT1G02860 // AT5G34930 // AT2G47460 // AT4G22880 // AT1G08250 // AT5G49330 // AT5G57850 // AT5G07990 // AT5G42800 // AT3G13650 // AT3G59…
GO:0009987	P	cellular process	727	1950	11684	37767	3.6e-09	4.3e-07	// AT3G05470 // AT5G09920 // AT1G61850 // AT3G21865 // AT1G14390 // AT4G02500 // AT4G14210 // AT4G22950 // AT5G06650 // AT5G51060 // AT1G76880 // AT1G80920 // AT4G25290 // AT5G48930 // AT5G23960 // AT5G04870 // AT4G24240 // AT5G66280 // AT2G35940 // AT5G05570 // AT5G34930 // AT1G02065 // AT1G25450 // AT2G23300 // AT3G63510 // AT1G05010 // AT2G19130 // AT1G20693 // AT4G22730 // AT1G20696 // AT3G57…
GO:0044237	P	cellular metabolic process	564	1950	8722	37767	4e-09	4.5e-07	// AT5G09920 // AT1G61850 // AT1G14390 // AT4G02500 // AT4G14210 // AT4G22950 // AT5G06650 // AT5G51060 // AT1G76880 // AT1G80920 // AT4G25290 // AT5G48930 // AT5G23960 // AT5G04870 // AT4G24240 // AT5G66280 // AT5G05570 // AT5G34930 // AT1G25450 // AT2G23300 // AT3G63510 // AT1G05010 // AT2G19130 // AT4G22730 // AT3G57710 // AT3G21780 // AT5G13570 // AT2G39940 // AT4G31580 // AT2G13540 // AT5G08…
GO:0048827	P	phyllome development	40	1950	258	37767	9.1e-09	1e-06	// AT1G53230 // AT4G27950 // AT3G22990 // AT5G06650 // AT2G23760 // AT1G53700 // AT4G18750 // AT1G05180 // AT1G48410 // AT1G56580 // AT3G13540 // AT4G37740 // AT4G30340 // AT2G19520 // AT3G15030 // AT1G19300 // AT4G29040 // AT5G23940 // AT4G14720 // AT3G58070 // AT1G69780 // AT2G45450 // AT5G53290 // AT4G09820 // AT1G73360 // AT3G50660 // AT2G46225 // AT1G65470 // AT5G24520 // AT4G31820 // AT1G68…
GO:0051171	P	regulation of nitrogen compound metabolic process	158	1950	1888	37767	1.1e-08	1.2e-06	// AT1G64380 // AT5G52830 // AT3G60530 // AT2G44910 // AT4G22950 // AT4G37790 // AT2G34830 // AT5G50920 // AT1G76880 // AT1G01260 // AT3G49950 // AT2G37430 // AT1G69040 // AT3G13540 // AT3G26744 // AT4G24240 // AT1G18340 // AT3G58070 // AT2G02070 // AT3G46130 // AT5G47370 // AT1G19210 // AT1G72210 // AT1G27370 // AT5G62165 // AT1G50420 // AT4G11070 // AT5G06650 // AT5G12840 // AT4G17230 // AT4G36…
GO:0009653	P	anatomical structure morphogenesis	71	1950	637	37767	1.2e-08	1.3e-06	// AT4G12420 // AT1G53230 // AT2G14120 // AT4G02500 // AT5G62230 // AT4G14550 // AT5G06650 // AT2G23760 // AT5G51060 // AT5G51810 // AT4G20380 // AT1G05180 // AT5G17020 // AT1G48410 // AT3G52430 // AT1G56580 // AT2G28550 // AT5G26751 // AT4G18640 // AT3G13540 // AT2G19520 // AT1G80490 // AT2G20370 // AT1G69560 // AT4G29040 // AT1G62360 // AT1G68530 // AT1G77850 // AT5G09810 // AT3G58070 // AT1G69…
GO:0051704	P	multi-organism process	81	1950	776	37767	1.7e-08	1.7e-06	// AT1G05760 // AT2G38470 // AT2G15490 // AT2G34930 // AT2G39200 // AT2G38290 // AT3G63420 // AT5G24550 // AT5G52830 // AT3G44750 // AT1G73620 // AT3G51860 // AT4G20380 // AT3G04790 // AT2G30020 // AT5G12860 // AT5G17020 // AT1G79670 // AT2G26560 // AT5G24530 // AT2G35980 // AT1G48410 // AT3G52430 // AT2G40140 // AT1G10170 // AT5G42650 // AT3G12500 // AT2G06050 // AT4G34135 // AT2G43710 // AT4G39…
GO:0048366	P	leaf development	37	1950	233	37767	1.9e-08	1.9e-06	// AT1G53230 // AT4G27950 // AT3G22990 // AT5G06650 // AT2G23760 // AT4G18750 // AT1G05180 // AT1G48410 // AT1G56580 // AT3G13540 // AT4G37740 // AT4G30340 // AT2G19520 // AT3G15030 // AT1G19300 // AT4G29040 // AT5G23940 // AT4G14720 // AT3G58070 // AT1G69780 // AT2G45450 // AT5G53290 // AT4G09820 // AT1G73360 // AT3G50660 // AT2G46225 // AT1G65470 // AT5G24520 // AT5G67100 // AT2G26330 // AT4G24…
GO:0019219	P	regulation of nucleobase, nucleoside, nucleotide and nucleic acid metabolic process	154	1950	1847	37767	2.2e-08	2.1e-06	// AT1G64380 // AT5G52830 // AT3G60530 // AT2G44910 // AT4G22950 // AT4G37790 // AT2G34830 // AT1G76880 // AT1G01260 // AT3G49950 // AT2G37430 // AT3G13540 // AT3G26744 // AT4G24240 // AT1G18340 // AT3G58070 // AT2G02070 // AT3G46130 // AT5G47370 // AT1G19210 // AT1G72210 // AT1G27370 // AT5G62165 // AT1G50420 // AT4G11070 // AT5G06650 // AT5G12840 // AT4G17230 // AT3G56860 // AT5G08520 // AT2G46…
GO:0045449	P	regulation of transcription	151	1950	1802	37767	2.2e-08	2.1e-06	// AT1G64380 // AT5G52830 // AT3G60530 // AT2G44910 // AT4G22950 // AT4G37790 // AT2G34830 // AT1G76880 // AT1G01260 // AT3G49950 // AT2G37430 // AT3G13540 // AT3G26744 // AT4G24240 // AT1G18340 // AT3G58070 // AT2G02070 // AT3G46130 // AT5G47370 // AT1G19210 // AT1G72210 // AT1G27370 // AT5G62165 // AT1G50420 // AT4G11070 // AT5G06650 // AT5G12840 // AT4G17230 // AT4G36740 // AT5G08520 // AT2G46…
GO:0009733	P	response to auxin stimulus	48	1950	360	37767	2.4e-08	2.2e-06	// AT3G28860 // AT1G29420 // AT2G01950 // AT4G12410 // AT4G14550 // AT4G38620 // AT3G16500 // AT2G21210 // AT1G29460 // AT3G09870 // AT5G18050 // AT1G78570 // AT1G05180 // AT1G48410 // AT2G14960 // AT4G32280 // AT2G46690 // AT5G12330 // AT1G77850 // AT3G04730 // AT1G19850 // AT4G38840 // AT2G47750 // AT4G09530 // AT5G47370 // AT5G20820 // AT5G18020 // AT1G49010 // AT4G02570 // AT3G62980 // AT5G54…
GO:0009698	P	phenylpropanoid metabolic process	31	1950	175	37767	3e-08	2.7e-06	// AT1G32640 // AT2G02400 // AT3G17390 // AT5G24530 // AT1G78570 // AT5G54160 // AT2G23910 // AT1G65870 // AT2G33590 // AT5G48930 // AT4G34135 // AT2G30490 // AT1G61720 // AT5G13930 // AT4G27430 // AT1G66380 // AT1G09530 // AT2G47460 // AT4G22880 // AT5G49330 // AT5G07990 // AT5G42800 // AT3G13650 // AT3G59030 // AT4G30470 // AT1G05850 // AT2G45400 // AT1G12910 // AT4G36220 // AT3G51240 // AT1G22…
GO:0050789	P	regulation of biological process	268	1950	3697	37767	3.4e-08	3e-06	// AT1G64380 // AT5G52830 // AT3G60530 // AT2G44910 // AT5G13960 // AT2G34930 // AT4G22950 // AT1G13960 // AT4G37790 // AT4G35900 // AT2G34830 // AT5G50920 // AT1G76880 // AT4G02060 // AT3G49950 // AT2G37430 // AT1G75290 // AT1G69040 // AT5G42750 // AT2G47900 // AT2G01950 // AT2G40940 // AT5G48930 // AT1G02170 // AT5G24320 // AT4G30340 // AT2G34720 // AT1G62360 // AT1G18340 // AT5G13930 // AT3G58…
GO:0006350	P	transcription	158	1950	1923	37767	3.4e-08	3e-06	// AT5G09920 // AT1G64380 // AT5G52830 // AT3G60530 // AT2G44910 // AT4G22950 // AT4G37790 // AT2G34830 // AT1G76880 // AT1G01260 // AT3G49950 // AT2G37430 // AT3G13540 // AT3G26744 // AT4G24240 // AT1G18340 // AT3G58070 // AT2G02070 // AT3G46130 // AT5G47370 // AT1G19210 // AT1G72210 // AT1G27370 // AT5G62165 // AT1G50420 // AT4G11070 // AT5G06650 // AT5G12840 // AT4G17230 // AT4G36740 // AT5G08…
GO:0009813	P	flavonoid biosynthetic process	19	1950	69	37767	4.3e-08	3.6e-06	// AT2G47460 // AT4G22880 // AT1G66380 // AT5G49330 // AT1G32640 // AT5G48930 // AT4G34135 // AT2G45400 // AT1G12910 // AT3G59030 // AT1G61720 // AT4G27430 // AT3G51240 // AT5G42800 // AT5G07990 // AT5G13930 // AT5G24530 // AT1G78570 // AT5G54160
GO:0003006	P	reproductive developmental process	94	1950	978	37767	4.7e-08	3.9e-06	// AT4G29010 // AT4G35900 // AT2G34830 // AT5G65380 // AT3G13540 // AT1G27650 // AT1G62360 // AT3G04610 // AT5G61410 // AT1G26310 // AT1G75520 // AT4G31820 // AT5G12840 // AT1G18450 // AT1G58210 // AT2G13540 // AT5G41410 // AT3G18290 // AT2G22540 // AT2G34790 // AT3G51060 // AT1G60870 // AT5G17020 // AT4G24210 // AT2G40080 // AT4G30200 // AT2G19520 // AT1G22770 // AT3G49600 // AT5G10140 // AT1G19…
GO:0051716	P	cellular response to stimulus	84	1950	840	37767	5.2e-08	3.9e-06	// AT2G40080 // AT5G04190 // AT2G42810 // AT2G01950 // AT1G32640 // AT5G07580 // AT3G51060 // AT5G48170 // AT2G26280 // AT2G28190 // AT2G46970 // AT3G46060 // AT4G20380 // AT2G26560 // AT1G23010 // AT3G07040 // AT1G05180 // AT3G52190 // AT3G18524 // AT4G02070 // AT3G52430 // AT4G24210 // AT1G78570 // AT5G20150 // AT4G25290 // AT2G40940 // AT2G26300 // AT3G04880 // AT3G12710 // AT2G32940 // AT1G52…
GO:0007167	P	enzyme linked receptor protein signaling pathway	27	1950	140	37767	5e-08	3.9e-06	// AT1G67510 // AT1G14390 // AT2G01950 // AT2G25790 // AT1G27190 // AT1G29750 // AT1G78980 // AT4G20140 // AT4G18640 // AT1G35710 // AT3G51740 // AT5G67200 // AT4G37250 // AT2G23300 // AT5G67280 // AT5G49780 // AT1G07650 // AT4G22730 // AT1G73080 // AT1G53730 // AT2G41820 // AT1G12460 // AT5G56040 // AT3G28040 // AT4G34220 // AT5G51350 // AT1G72180
GO:0007169	P	transmembrane receptor protein tyrosine kinase signaling pathway	27	1950	140	37767	5e-08	3.9e-06	// AT1G67510 // AT1G14390 // AT2G01950 // AT2G25790 // AT1G27190 // AT1G29750 // AT1G78980 // AT4G20140 // AT4G18640 // AT1G35710 // AT3G51740 // AT5G67200 // AT4G37250 // AT2G23300 // AT5G67280 // AT5G49780 // AT1G07650 // AT4G22730 // AT1G73080 // AT1G53730 // AT2G41820 // AT1G12460 // AT5G56040 // AT3G28040 // AT4G34220 // AT5G51350 // AT1G72180
GO:0009812	P	flavonoid metabolic process	20	1950	78	37767	5.2e-08	3.9e-06	// AT2G47460 // AT4G22880 // AT1G66380 // AT5G49330 // AT1G32640 // AT5G48930 // AT4G34135 // AT2G45400 // AT1G12910 // AT3G59030 // AT1G61720 // AT4G27430 // AT3G51240 // AT5G42800 // AT5G07990 // AT5G13930 // AT5G24530 // AT1G78570 // AT5G54160 // AT1G09530
GO:0010556	P	regulation of macromolecule biosynthetic process	152	1950	1843	37767	5e-08	3.9e-06	// AT1G64380 // AT5G52830 // AT3G60530 // AT2G44910 // AT4G22950 // AT4G37790 // AT2G34830 // AT1G76880 // AT1G01260 // AT3G49950 // AT2G37430 // AT3G13540 // AT3G26744 // AT4G24240 // AT1G18340 // AT3G58070 // AT2G02070 // AT3G46130 // AT5G47370 // AT1G19210 // AT1G72210 // AT1G27370 // AT5G62165 // AT1G50420 // AT4G11070 // AT5G06650 // AT5G12840 // AT4G17230 // AT4G36740 // AT5G08520 // AT2G46…
GO:0007166	P	cell surface receptor linked signaling pathway	30	1950	172	37767	6.6e-08	4.9e-06	// AT1G67510 // AT1G14390 // AT2G01950 // AT2G25790 // AT1G27190 // AT1G29750 // AT2G26300 // AT1G78980 // AT2G18730 // AT4G20140 // AT4G18640 // AT5G67200 // AT1G35710 // AT3G51740 // AT4G30340 // AT4G37250 // AT2G23300 // AT5G67280 // AT5G49780 // AT1G07650 // AT4G22730 // AT1G73080 // AT1G53730 // AT2G41820 // AT1G12460 // AT5G56040 // AT3G28040 // AT4G34220 // AT5G51350 // AT1G72180
GO:0009605	P	response to external stimulus	52	1950	429	37767	1e-07	7.5e-06	// AT5G04190 // AT1G32640 // AT5G21170 // AT3G28860 // AT3G14370 // AT5G42650 // AT1G53700 // AT3G25230 // AT2G30020 // AT1G23010 // AT3G62980 // AT3G52190 // AT3G44260 // AT2G14610 // AT5G20150 // AT1G27730 // AT4G35770 // AT3G12500 // AT2G06050 // AT5G43580 // AT3G10140 // AT2G30490 // AT2G28900 // AT5G13930 // AT5G01650 // AT4G22880 // AT1G78380 // AT3G51660 // AT3G54220 // AT3G11480 // AT4G10…
GO:0048608	P	reproductive structure development	92	1950	978	37767	1.6e-07	1.1e-05	// AT4G29010 // AT4G35900 // AT2G34830 // AT5G65380 // AT3G13540 // AT1G27650 // AT1G62360 // AT3G04610 // AT5G61410 // AT1G26310 // AT1G75520 // AT4G31820 // AT5G12840 // AT1G18450 // AT1G58210 // AT2G13540 // AT5G41410 // AT3G18290 // AT2G22540 // AT2G34790 // AT3G51060 // AT1G60870 // AT4G24210 // AT2G40080 // AT4G30200 // AT2G19520 // AT1G22770 // AT3G49600 // AT5G10140 // AT1G19850 // AT1G14…
GO:0019748	P	secondary metabolic process	56	1950	489	37767	1.9e-07	1.3e-05	// AT3G25830 // AT2G38470 // AT1G32640 // AT4G14210 // AT2G02400 // AT3G24220 // AT4G22880 // AT1G17180 // AT3G17390 // AT5G51810 // AT5G24530 // AT1G78570 // AT5G42800 // AT2G23910 // AT1G65870 // AT2G33590 // AT5G48930 // AT4G34135 // AT5G23960 // AT1G20780 // AT1G61720 // AT2G14750 // AT2G47730 // AT2G30490 // AT4G27430 // AT5G13930 // AT1G66380 // AT3G10230 // AT1G02930 // AT1G09530 // AT2G47…
GO:0050794	P	regulation of cellular process	244	1950	3375	37767	1.9e-07	1.3e-05	// AT1G64380 // AT5G52830 // AT3G60530 // AT2G44910 // AT2G34930 // AT4G22950 // AT1G13960 // AT4G37790 // AT2G34830 // AT5G50920 // AT1G76880 // AT4G02060 // AT3G49950 // AT2G37430 // AT1G69040 // AT5G42750 // AT2G47900 // AT2G01950 // AT2G40940 // AT5G48930 // AT1G02170 // AT5G24320 // AT4G30340 // AT2G34720 // AT1G62360 // AT1G18340 // AT5G13930 // AT3G58070 // AT1G02860 // AT1G70210 // AT3G21…
GO:0048869	P	cellular developmental process	58	1950	520	37767	2.5e-07	1.7e-05	// AT2G22540 // AT1G53230 // AT2G14120 // AT4G02500 // AT2G34790 // AT3G44540 // AT5G06650 // AT4G24540 // AT5G51060 // AT5G51810 // AT5G17020 // AT5G35770 // AT1G56580 // AT3G13540 // AT3G26744 // AT4G18640 // AT2G19520 // AT2G20370 // AT3G58070 // AT4G29040 // AT1G62360 // AT1G68530 // AT1G08465 // AT2G35940 // AT4G34940 // AT1G20190 // AT4G12420 // AT1G02065 // AT2G37640 // AT4G09820 // AT5G23…
GO:0009611	P	response to wounding	31	1950	197	37767	3.1e-07	2e-05	// AT1G32640 // AT5G42650 // AT3G25230 // AT2G30020 // AT3G44260 // AT1G17420 // AT1G27730 // AT4G35770 // AT2G06050 // AT5G43580 // AT2G30490 // AT2G28900 // AT5G13930 // AT5G01650 // AT4G22880 // AT3G51660 // AT3G11480 // AT4G10270 // AT3G45140 // AT2G39940 // AT4G24220 // AT2G38870 // AT5G50200 // AT3G13790 // AT4G08170 // AT4G38130 // AT2G46510 // AT5G09810 // AT1G22640 // AT3G12500 // AT1G01…
GO:0010035	P	response to inorganic substance	38	1950	279	37767	4.1e-07	2.7e-05	// AT3G17790 // AT5G11170 // AT4G38620 // AT1G07920 // AT3G51860 // AT4G20380 // AT2G23290 // AT1G29880 // AT2G32240 // AT3G48990 // AT1G04510 // AT3G58610 // AT4G24120 // AT2G29500 // AT4G09460 // AT2G33590 // AT1G54050 // AT3G11830 // AT1G22770 // AT1G02860 // AT2G20420 // AT3G46130 // AT1G49010 // AT3G53230 // AT2G26150 // AT2G28190 // AT5G56550 // AT3G52990 // AT3G12580 // AT2G16720 // AT5G50…
GO:0009739	P	response to gibberellin stimulus	27	1950	159	37767	4.7e-07	3e-05	// AT5G52830 // AT3G51060 // AT5G59845 // AT5G48170 // AT4G38620 // AT5G06650 // AT2G14900 // AT2G45900 // AT5G66350 // AT4G24210 // AT2G26300 // AT3G58070 // AT1G09530 // AT2G37640 // AT3G46130 // AT1G49010 // AT1G14920 // AT1G50420 // AT2G16720 // AT3G03450 // AT5G51810 // AT4G09460 // AT2G36830 // AT1G15550 // AT1G69530 // AT1G22640 // AT4G37260
GO:0010468	P	regulation of gene expression	157	1950	2001	37767	5.2e-07	3.3e-05	// AT1G64380 // AT5G52830 // AT3G60530 // AT2G44910 // AT5G13960 // AT4G22950 // AT4G37790 // AT2G34830 // AT1G76880 // AT1G01260 // AT3G49950 // AT2G37430 // AT3G13540 // AT3G26744 // AT4G24240 // AT1G18340 // AT3G58070 // AT2G02070 // AT3G46130 // AT5G47370 // AT1G19210 // AT1G72210 // AT1G27370 // AT5G62165 // AT1G50420 // AT4G11070 // AT5G06650 // AT5G12840 // AT3G20550 // AT4G17230 // AT2G13…
GO:0009266	P	response to temperature stimulus	54	1950	485	37767	6.8e-07	4.2e-05	// AT2G22540 // AT4G31990 // AT5G53170 // AT2G38470 // AT4G22950 // AT3G47520 // AT1G27730 // AT5G04590 // AT3G25230 // AT1G54050 // AT3G17390 // AT4G38840 // AT2G38905 // AT2G29500 // AT1G23740 // AT4G21150 // AT1G67090 // AT3G04880 // AT3G23990 // AT2G40140 // AT4G29040 // AT2G47730 // AT4G35790 // AT1G68530 // AT5G10140 // AT2G28900 // AT4G09650 // AT3G53990 // AT1G07400 // AT5G02500 // AT1G22…
GO:0006725	P	cellular aromatic compound metabolic process	47	1950	399	37767	8.6e-07	5.2e-05	// AT1G27450 // AT2G38470 // AT1G32640 // AT1G12910 // AT4G10750 // AT2G27820 // AT3G17390 // AT5G24530 // AT1G78570 // AT2G26300 // AT5G54160 // AT2G23910 // AT1G02500 // AT1G65870 // AT1G10170 // AT2G33590 // AT5G48930 // AT4G34135 // AT2G30490 // AT1G61720 // AT1G02880 // AT5G13930 // AT1G62360 // AT4G27430 // AT1G66380 // AT1G02860 // AT1G09530 // AT2G47460 // AT4G22880 // AT1G08250 // AT5G49…
GO:0000003	P	reproduction	103	1950	1186	37767	9.4e-07	5.6e-05	// AT4G29010 // AT4G35900 // AT2G34830 // AT5G65380 // AT3G13540 // AT1G27650 // AT1G62360 // AT3G04610 // AT1G25450 // AT1G26310 // AT2G19130 // AT1G75520 // AT4G37750 // AT4G31820 // AT5G12840 // AT1G18450 // AT1G58210 // AT2G13540 // AT5G41410 // AT4G27300 // AT3G18290 // AT2G22540 // AT2G34790 // AT4G21020 // AT1G60870 // AT5G17020 // AT4G24210 // AT2G40080 // AT4G30200 // AT2G19520 // AT4G26…
GO:0042398	P	cellular amino acid derivative biosynthetic process	33	1950	233	37767	1.1e-06	6.3e-05	// AT1G32640 // AT5G53120 // AT2G02400 // AT3G17390 // AT5G24530 // AT1G78570 // AT5G54160 // AT2G23910 // AT1G02500 // AT1G65870 // AT2G33590 // AT5G48930 // AT4G34135 // AT2G30490 // AT1G61720 // AT5G13930 // AT4G27430 // AT1G66380 // AT2G47460 // AT4G22880 // AT5G49330 // AT1G05010 // AT5G07990 // AT5G42800 // AT3G13650 // AT3G59030 // AT4G30470 // AT1G05850 // AT2G45400 // AT1G12910 // AT4G36…
GO:0060255	P	regulation of macromolecule metabolic process	159	1950	2060	37767	1.1e-06	6.3e-05	// AT1G64380 // AT5G52830 // AT3G60530 // AT2G44910 // AT5G13960 // AT4G22950 // AT4G37790 // AT2G34830 // AT1G76880 // AT1G01260 // AT3G49950 // AT2G37430 // AT3G13540 // AT3G26744 // AT4G24240 // AT1G18340 // AT3G58070 // AT2G02070 // AT3G46130 // AT5G47370 // AT1G19210 // AT1G72210 // AT1G27370 // AT5G62165 // AT1G50420 // AT4G11070 // AT5G06650 // AT5G12840 // AT3G20550 // AT4G17230 // AT2G13…
GO:0022414	P	reproductive process	101	1950	1161	37767	1.1e-06	6.4e-05	// AT4G29010 // AT4G35900 // AT2G34830 // AT5G65380 // AT3G13540 // AT1G27650 // AT1G62360 // AT3G04610 // AT1G25450 // AT1G26310 // AT2G19130 // AT1G75520 // AT4G37750 // AT4G31820 // AT5G12840 // AT1G18450 // AT1G58210 // AT2G13540 // AT5G41410 // AT4G27300 // AT3G18290 // AT2G22540 // AT2G34790 // AT4G21020 // AT1G60870 // AT5G17020 // AT4G24210 // AT2G40080 // AT4G30200 // AT2G19520 // AT4G26…
GO:0070887	P	cellular response to chemical stimulus	50	1950	452	37767	2e-06	0.00012	// AT2G01950 // AT1G32640 // AT3G51060 // AT5G48170 // AT3G46060 // AT1G15100 // AT4G20380 // AT1G05180 // AT1G78570 // AT5G66350 // AT3G52430 // AT4G24210 // AT2G25490 // AT2G40940 // AT2G26300 // AT1G01720 // AT2G20370 // AT3G16770 // AT4G01070 // AT1G09530 // AT2G22430 // AT1G59940 // AT1G78380 // AT5G47370 // AT1G77850 // AT2G46680 // AT1G14920 // AT4G02570 // AT3G04280 // AT2G26150 // AT2G28…
GO:0009887	P	organ morphogenesis	33	1950	241	37767	2.1e-06	0.00012	// AT1G53230 // AT5G06650 // AT2G23760 // AT1G05180 // AT1G48410 // AT1G56580 // AT3G13540 // AT2G19520 // AT4G29040 // AT1G69560 // AT3G58070 // AT1G69780 // AT2G45450 // AT5G63090 // AT1G72570 // AT4G09820 // AT5G23940 // AT3G49780 // AT1G73360 // AT3G50660 // AT2G46225 // AT2G28550 // AT5G24520 // AT5G67100 // AT4G37750 // AT2G26330 // AT4G36920 // AT2G13540 // AT3G02000 // AT3G15030 // AT1G65…
GO:0009639	P	response to red or far red light	30	1950	210	37767	2.8e-06	0.00015	// AT5G04190 // AT3G28860 // AT2G46970 // AT3G24220 // AT5G48150 // AT3G61850 // AT1G48410 // AT2G40080 // AT4G32280 // AT1G67090 // AT5G38420 // AT3G57290 // AT1G22770 // AT1G09530 // AT2G37640 // AT5G47370 // AT5G28490 // AT1G59940 // AT1G14920 // AT5G53660 // AT5G42970 // AT5G51810 // AT2G44910 // AT4G16780 // AT5G23670 // AT1G80730 // AT1G15550 // AT1G69530 // AT2G36910 // AT2G42810
GO:0010817	P	regulation of hormone levels	26	1950	168	37767	3.5e-06	0.00019	// AT1G44350 // AT3G28860 // AT3G63420 // AT4G30960 // AT5G16530 // AT1G53700 // AT1G78570 // AT1G48410 // AT5G42750 // AT1G76520 // AT5G15100 // AT5G13930 // AT1G62360 // AT1G55320 // AT1G15690 // AT3G02875 // AT3G50660 // AT3G22942 // AT4G31820 // AT2G33860 // AT2G45400 // AT3G14370 // AT4G37650 // AT2G38050 // AT1G75450 // AT2G36910
GO:0010016	P	shoot morphogenesis	28	1950	198	37767	7e-06	0.00037	// AT1G53230 // AT5G62230 // AT5G06650 // AT2G23760 // AT1G05180 // AT1G48410 // AT1G56580 // AT3G13540 // AT2G19520 // AT1G80490 // AT4G29040 // AT5G23940 // AT3G58070 // AT1G69780 // AT2G45450 // AT4G09820 // AT1G73360 // AT3G50660 // AT2G46225 // AT5G24520 // AT5G67100 // AT2G26330 // AT4G16780 // AT2G27990 // AT3G15030 // AT1G65470 // AT1G68480 // AT1G15750
GO:0009888	P	tissue development	41	1950	359	37767	8.2e-06	0.00043	// AT3G55830 // AT2G22540 // AT4G02500 // AT4G22950 // AT5G06650 // AT1G23010 // AT4G24540 // AT5G51060 // AT4G18750 // AT4G20140 // AT3G13540 // AT5G26751 // AT4G18640 // AT2G19520 // AT1G80490 // AT4G40060 // AT4G29040 // AT1G62360 // AT5G23940 // AT5G09810 // AT3G58070 // AT1G19850 // AT1G73360 // AT4G09820 // AT3G62720 // AT1G04080 // AT1G56580 // AT2G46225 // AT1G23380 // AT5G24520 // AT5G12…
GO:0009965	P	leaf morphogenesis	23	1950	146	37767	9.7e-06	0.0005	// AT1G53230 // AT5G06650 // AT2G23760 // AT1G05180 // AT1G48410 // AT1G56580 // AT3G13540 // AT2G19520 // AT4G29040 // AT5G23940 // AT1G69780 // AT2G45450 // AT3G58070 // AT4G09820 // AT1G73360 // AT3G50660 // AT2G46225 // AT5G24520 // AT5G67100 // AT2G26330 // AT3G15030 // AT1G65470 // AT1G68480
GO:0005975	P	carbohydrate metabolic process	77	1950	866	37767	1e-05	0.00053	// AT1G11820 // AT1G66980 // AT1G12230 // AT4G33820 // AT4G02500 // AT1G63000 // AT4G26530 // AT4G33860 // AT1G73370 // AT2G32090 // AT3G51160 // AT2G20680 // AT5G66460 // AT3G61490 // AT5G05170 // AT5G64570 // AT1G78570 // AT3G20440 // AT1G09910 // AT5G01260 // AT4G21150 // AT1G56600 // AT5G62790 // AT4G33770 // AT1G60470 // AT1G80170 // AT3G04790 // AT2G20370 // AT1G19300 // AT2G14750 // AT2G47…
GO:0009620	P	response to fungus	24	1950	158	37767	1.1e-05	0.00054	// AT1G61850 // AT2G38470 // AT2G34930 // AT2G39200 // AT3G63420 // AT2G30020 // AT1G17420 // AT5G24530 // AT5G42650 // AT2G06050 // AT2G40140 // AT1G79670 // AT2G35940 // AT1G05010 // AT3G45140 // AT3G22942 // AT5G38280 // AT2G26330 // AT2G39940 // AT2G38870 // AT1G61560 // AT3G17210 // AT1G08720 // AT3G12500
GO:0060918	P	auxin transport	14	1950	59	37767	1.1e-05	0.00054	// AT3G28860 // AT1G78570 // AT4G30960 // AT3G63420 // AT3G14370 // AT5G16530 // AT1G76520 // AT1G53700 // AT5G13930 // AT5G15100 // AT3G22942 // AT4G31820 // AT2G36910 // AT1G15690
GO:0009914	P	hormone transport	14	1950	60	37767	1.3e-05	0.00063	// AT3G28860 // AT1G78570 // AT4G30960 // AT3G63420 // AT3G14370 // AT5G16530 // AT1G76520 // AT1G53700 // AT5G13930 // AT5G15100 // AT3G22942 // AT4G31820 // AT2G36910 // AT1G15690
GO:0009409	P	response to cold	38	1950	328	37767	1.3e-05	0.00063	// AT4G31990 // AT2G38470 // AT4G22950 // AT3G47520 // AT1G27730 // AT5G04590 // AT3G17390 // AT4G38840 // AT2G38905 // AT1G23740 // AT4G21150 // AT1G67090 // AT3G04880 // AT2G40140 // AT2G28900 // AT4G35790 // AT1G68530 // AT5G10140 // AT2G47730 // AT4G09650 // AT3G53990 // AT1G22770 // AT5G61410 // AT5G02500 // AT2G36530 // AT3G18990 // AT2G45660 // AT4G03430 // AT2G26640 // AT3G26744 // AT5G43…
GO:0032774	P	RNA biosynthetic process	88	1950	1040	37767	1.4e-05	0.00069	// AT5G09920 // AT1G64380 // AT5G52830 // AT3G60530 // AT2G44910 // AT4G22950 // AT4G37790 // AT2G34830 // AT3G13540 // AT3G15210 // AT1G18340 // AT3G46130 // AT5G47370 // AT5G62165 // AT4G11070 // AT5G12840 // AT4G36740 // AT1G19210 // AT1G22640 // AT4G37260 // AT3G60390 // AT5G51990 // AT2G44940 // AT1G69310 // AT5G63700 // AT1G51120 // AT2G47460 // AT1G72570 // AT1G73360 // AT5G44210 // AT4G30…
GO:0009058	P	biosynthetic process	331	1950	5118	37767	1.8e-05	0.00084	// AT5G09920 // AT1G64380 // AT5G52830 // AT2G33550 // AT3G60530 // AT4G02500 // AT4G14210 // AT2G38050 // AT4G22950 // AT1G13960 // AT1G61850 // AT4G37790 // AT2G02070 // AT2G34830 // AT5G50920 // AT5G44740 // AT1G76880 // AT4G17880 // ATMG01120 // AT1G27450 // AT5G24530 // AT3G49950 // AT2G37430 // AT5G42800 // AT1G60810 // AT3G13650 // AT2G21790 // AT2G47900 // AT5G53120 // AT3G26744 // AT5G48…
GO:0065008	P	regulation of biological quality	62	1950	665	37767	2e-05	0.00096	// AT1G44350 // AT3G17790 // AT3G54220 // AT3G15353 // AT5G15100 // AT3G51060 // AT3G63420 // AT3G28860 // AT5G16530 // AT3G51860 // AT1G53700 // AT1G48410 // AT2G40610 // AT1G10550 // AT1G05180 // AT1G78570 // AT5G17020 // AT1G15690 // AT5G42750 // AT4G02500 // AT4G33040 // AT5G48930 // AT2G19520 // AT2G20370 // AT1G76520 // AT4G40060 // AT5G13930 // AT1G62360 // AT1G68530 // AT1G55320 // AT4G34…
GO:0006629	P	lipid metabolic process	74	1950	841	37767	2.1e-05	0.00097	// AT1G18180 // AT1G66980 // AT3G25830 // AT3G03710 // AT5G42890 // AT5G35360 // AT4G29010 // AT4G26790 // AT2G42990 // AT1G61850 // AT5G17670 // AT3G24220 // AT5G42650 // AT1G30370 // AT1G29670 // AT1G01020 // AT1G17420 // AT5G33370 // AT1G20780 // AT3G52430 // AT5G42750 // AT4G36810 // AT1G15110 // AT2G26560 // AT2G06050 // AT1G73650 // AT5G23960 // AT5G45670 // AT5G07010 // AT4G35790 // AT1G68…
GO:0010876	P	lipid localization	9	1950	24	37767	2.1e-05	0.00098	// AT5G42890 // AT2G38540 // AT1G62500 // AT1G62510 // AT3G53980 // AT5G05960 // AT4G12500 // AT3G18280 // AT2G37870
GO:0046148	P	pigment biosynthetic process	19	1950	112	37767	2.3e-05	0.001	// AT4G22880 // AT4G34135 // AT1G27450 // AT5G49330 // AT5G17230 // AT4G14210 // AT3G03710 // AT1G12910 // AT1G20780 // AT5G50920 // AT5G13930 // AT2G20570 // AT4G27430 // AT4G25080 // AT5G54160 // AT1G78570 // AT3G10230 // AT5G42800 // AT1G66380
GO:0006351	P	transcription, DNA-dependent	87	1950	1039	37767	2.3e-05	0.001	// AT5G09920 // AT1G64380 // AT5G52830 // AT3G60530 // AT2G44910 // AT4G22950 // AT4G37790 // AT2G34830 // AT3G13540 // AT3G15210 // AT1G18340 // AT3G46130 // AT5G47370 // AT5G62165 // AT4G11070 // AT5G12840 // AT4G36740 // AT1G19210 // AT1G22640 // AT4G37260 // AT3G60390 // AT5G51990 // AT2G44940 // AT1G69310 // AT5G63700 // AT1G51120 // AT2G47460 // AT1G72570 // AT1G73360 // AT5G44210 // AT4G30…
GO:0009908	P	flower development	41	1950	377	37767	2.3e-05	0.001	// AT2G22540 // AT4G29010 // AT3G22990 // AT3G02000 // AT3G51060 // AT3G28860 // AT4G35900 // AT4G24540 // AT2G33810 // AT5G35770 // AT2G40080 // AT2G19520 // AT5G62230 // AT3G57290 // AT4G16280 // AT1G62360 // AT1G22770 // AT5G10140 // AT3G04610 // AT1G19850 // AT2G20570 // AT1G14720 // AT1G26310 // AT1G68640 // AT1G75520 // AT3G62980 // AT3G63530 // AT2G45660 // AT5G51810 // AT4G31820 // AT1G68…
GO:0042440	P	pigment metabolic process	21	1950	134	37767	2.5e-05	0.0011	// AT4G22880 // AT4G34135 // AT1G27450 // AT5G49330 // AT5G17230 // AT4G14210 // AT3G03710 // AT1G12910 // AT1G20780 // AT5G50920 // AT5G13930 // AT2G20570 // AT4G27430 // AT4G25080 // AT4G37000 // AT5G54160 // AT1G78570 // AT3G10230 // AT5G42800 // AT1G66380 // AT1G09530
GO:0006575	P	cellular amino acid derivative metabolic process	36	1950	315	37767	2.8e-05	0.0012	// AT1G32640 // AT5G53120 // AT2G02400 // AT4G20380 // AT3G17390 // AT5G24530 // AT1G78570 // AT5G54160 // AT2G23910 // AT1G02500 // AT1G65870 // AT2G33590 // AT5G48930 // AT4G34135 // AT2G30490 // AT1G61720 // AT4G33910 // AT5G13930 // AT4G27430 // AT1G66380 // AT1G09530 // AT2G47460 // AT4G22880 // AT5G49330 // AT1G05010 // AT5G07990 // AT5G42800 // AT3G13650 // AT3G59030 // AT4G30470 // AT1G05…
GO:0009743	P	response to carbohydrate stimulus	30	1950	240	37767	2.9e-05	0.0012	// AT1G64380 // AT4G17500 // AT2G38470 // AT1G32640 // AT3G46620 // AT2G21210 // AT2G37430 // AT1G28330 // AT1G27730 // AT2G26300 // AT3G56770 // AT2G40140 // AT2G28900 // AT1G69780 // AT2G46400 // AT4G39070 // AT3G61460 // AT1G52340 // AT4G33050 // AT4G02060 // AT3G15210 // AT1G42990 // AT4G17230 // AT2G26150 // AT4G30850 // AT4G34590 // AT5G37490 // AT3G05200 // AT3G16720 // AT4G37260
GO:0032787	P	monocarboxylic acid metabolic process	43	1950	408	37767	2.9e-05	0.0012	// AT5G42890 // AT1G61850 // AT4G27030 // AT5G35360 // AT4G29010 // AT5G07010 // AT3G24220 // AT5G42650 // AT4G20380 // AT1G17420 // AT2G26560 // AT1G20780 // AT1G10170 // AT3G13930 // AT3G58750 // AT2G38040 // AT2G06050 // AT3G15850 // AT4G33910 // AT1G68530 // AT1G53580 // AT1G02860 // AT3G02630 // AT1G25450 // AT5G38020 // AT4G04320 // AT1G19440 // AT5G57850 // AT3G45140 // AT1G28380 // AT1G52…
GO:0009926	P	auxin polar transport	13	1950	58	37767	3.7e-05	0.0016	// AT3G28860 // AT4G30960 // AT3G63420 // AT3G14370 // AT5G16530 // AT1G76520 // AT1G53700 // AT5G13930 // AT5G15100 // AT3G22942 // AT4G31820 // AT2G36910 // AT1G15690
GO:0016070	P	RNA metabolic process	125	1950	1657	37767	4.1e-05	0.0017	// AT5G09920 // AT1G64380 // AT5G52830 // AT3G60530 // AT4G22950 // AT1G13960 // AT3G62120 // AT4G37790 // AT2G34830 // AT5G43810 // AT4G24740 // AT3G13540 // AT2G44910 // AT1G18340 // AT1G55140 // AT3G46130 // AT5G47370 // AT3G63510 // AT5G62165 // AT1G14650 // AT1G34150 // AT4G11070 // AT5G12840 // AT5G13570 // AT3G20550 // AT4G31580 // AT2G13540 // AT3G56860 // AT4G26300 // AT4G31060 // AT1G22…
GO:0051252	P	regulation of RNA metabolic process	83	1950	996	37767	4.1e-05	0.0017	// AT1G07530 // AT5G52830 // AT3G56860 // AT3G60530 // AT2G38470 // AT5G12840 // AT1G64380 // AT4G22950 // AT4G37790 // AT2G34830 // AT3G58710 // AT2G23290 // AT1G75390 // AT4G27950 // AT1G72570 // AT1G13960 // AT5G51990 // AT3G23240 // AT2G44940 // AT2G28550 // AT4G32800 // AT1G10170 // AT5G25390 // AT1G32640 // AT1G77200 // AT3G19184 // AT4G24240 // AT4G16280 // AT3G60390 // AT4G40060 // AT1G18…
GO:0010200	P	response to chitin	22	1950	151	37767	4.3e-05	0.0018	// AT1G64380 // AT4G17500 // AT2G38470 // AT3G56770 // AT3G46620 // AT2G21210 // AT2G37430 // AT1G27730 // AT1G32640 // AT2G40140 // AT2G46400 // AT4G39070 // AT3G61460 // AT4G33050 // AT3G15210 // AT1G42990 // AT4G17230 // AT2G26150 // AT5G37490 // AT3G05200 // AT3G16720 // AT4G37260
GO:0048523	P	negative regulation of cellular process	29	1950	234	37767	4.4e-05	0.0018	// AT2G22540 // AT3G15850 // AT2G27040 // AT3G51060 // AT4G38620 // AT4G24540 // AT3G18524 // AT5G42750 // AT2G25490 // AT2G40940 // AT1G01720 // AT1G61720 // AT4G40060 // AT4G29040 // AT1G62360 // AT2G22430 // AT4G16280 // AT1G14920 // AT3G03450 // AT3G15210 // AT4G16780 // AT2G34720 // AT2G27990 // AT3G03710 // AT3G02000 // AT4G34590 // AT4G38130 // AT2G32940 // AT3G15150
GO:0044262	P	cellular carbohydrate metabolic process	43	1950	417	37767	4.7e-05	0.0019	// AT1G66980 // AT4G02500 // AT4G26530 // AT1G73370 // AT3G51160 // AT3G17940 // AT1G78570 // AT1G68020 // AT4G17770 // AT5G62790 // AT4G33770 // AT2G20370 // AT1G19300 // AT2G14750 // AT3G47800 // AT5G05170 // AT1G63000 // AT2G03220 // AT4G21150 // AT1G08280 // AT3G62720 // AT1G69830 // AT3G43190 // AT1G11545 // AT5G03650 // AT1G07110 // AT2G36870 // AT4G15210 // AT5G41080 // AT4G20930 // AT3G23…
GO:0006355	P	regulation of transcription, DNA-dependent	82	1950	987	37767	5e-05	0.002	// AT5G56270 // AT1G07530 // AT5G52830 // AT3G60530 // AT2G38470 // AT5G12840 // AT1G64380 // AT4G22950 // AT4G37790 // AT2G34830 // AT3G58710 // AT2G23290 // AT1G75390 // AT4G17500 // AT1G72570 // AT1G13960 // AT5G51990 // AT3G23240 // AT2G44940 // AT2G28550 // AT4G32800 // AT1G10170 // AT5G25390 // AT1G32640 // AT1G77200 // AT3G19184 // AT4G24240 // AT4G16280 // AT3G60390 // AT4G40060 // AT1G18…
GO:0009886	P	post-embryonic morphogenesis	10	1950	35	37767	5.2e-05	0.002	// AT3G07390 // AT2G26330 // AT5G62230 // AT4G14550 // AT4G36920 // AT3G02000 // AT3G62980 // AT2G41370 // AT1G68480 // AT1G69780
GO:0003002	P	regionalization	18	1950	112	37767	6.9e-05	0.0027	// AT5G63090 // AT1G69560 // AT2G01950 // AT4G24220 // AT3G51060 // AT3G54220 // AT4G37650 // AT1G19300 // AT3G44750 // AT2G20875 // AT2G41370 // AT4G08150 // AT4G18750 // AT1G68480 // AT4G36920 // AT1G19850 // AT1G15750 // AT2G45450
GO:0048507	P	meristem development	22	1950	158	37767	7.9e-05	0.003	// AT2G22540 // AT4G22950 // AT4G24540 // AT1G23010 // AT5G26751 // AT1G80490 // AT4G40060 // AT4G29040 // AT1G62360 // AT1G19850 // AT1G04080 // AT1G23380 // AT5G12840 // AT1G71040 // AT4G36920 // AT2G34720 // AT2G27990 // AT5G19280 // AT1G65470 // AT3G15150 // AT4G27760 // AT1G15750
GO:0044249	P	cellular biosynthetic process	312	1950	4925	37767	0.00013	0.005	// AT5G09920 // AT1G64380 // AT5G52830 // AT3G60530 // AT4G02500 // AT4G14210 // AT4G22950 // AT1G13960 // AT1G61850 // AT4G37790 // AT2G02070 // AT2G34830 // AT5G50920 // AT5G44740 // AT1G76880 // AT4G17880 // ATMG01120 // AT1G27450 // AT5G24530 // AT3G49950 // AT2G37430 // AT5G42800 // AT1G60810 // AT3G13650 // AT2G21790 // AT2G47900 // AT5G53120 // AT3G26744 // AT5G48930 // AT5G65140 // AT5G23…
GO:0009740	P	gibberellic acid mediated signaling pathway	10	1950	40	37767	0.00013	0.005	// AT4G24210 // AT3G51060 // AT5G48170 // AT1G14920 // AT3G03450 // AT2G36830 // AT1G15550 // AT5G66350 // AT2G26300 // AT1G09530
GO:0010476	P	gibberellin mediated signaling pathway	10	1950	40	37767	0.00013	0.005	// AT4G24210 // AT3G51060 // AT5G48170 // AT1G14920 // AT3G03450 // AT2G36830 // AT1G15550 // AT5G66350 // AT2G26300 // AT1G09530
GO:0051239	P	regulation of multicellular organismal process	31	1950	277	37767	0.00014	0.005	// AT2G22540 // AT4G22950 // AT4G35900 // AT4G24540 // AT2G33810 // AT2G40080 // AT4G16280 // AT4G40060 // AT1G62360 // AT1G22770 // AT5G10140 // AT3G04610 // AT1G26310 // AT1G04080 // AT1G14920 // AT3G03450 // AT2G45660 // AT4G31820 // AT5G67100 // AT5G12840 // AT4G34530 // AT3G15270 // AT3G06930 // AT1G68050 // AT1G68640 // AT1G53160 // AT5G19280 // AT2G20570 // AT2G34720 // AT1G65470 // AT3G15…
GO:0046686	P	response to cadmium ion	23	1950	178	37767	0.00015	0.0055	// AT4G38620 // AT5G11170 // AT1G07920 // AT2G23290 // AT1G29880 // AT2G32240 // AT3G48990 // AT1G04510 // AT3G58610 // AT2G33590 // AT3G11830 // AT2G20420 // AT3G46130 // AT1G49010 // AT3G53230 // AT2G16720 // AT5G56550 // AT3G52990 // AT4G09460 // AT1G60420 // AT5G65140 // AT1G22640 // AT4G37260
GO:0032870	P	cellular response to hormone stimulus	34	1950	321	37767	0.00018	0.0063	// AT2G01950 // AT3G51060 // AT5G48170 // AT3G46060 // AT1G15100 // AT4G20380 // AT1G05180 // AT1G78570 // AT2G26300 // AT4G24210 // AT2G25490 // AT2G40940 // AT1G01720 // AT3G16770 // AT1G09530 // AT2G22430 // AT1G59940 // AT5G47370 // AT1G77850 // AT2G46680 // AT1G14920 // AT3G04280 // AT3G03450 // AT5G44210 // AT5G54510 // AT3G15210 // AT5G65430 // AT5G07580 // AT3G23240 // AT3G56860 // AT2G36…
GO:0009755	P	hormone-mediated signaling pathway	34	1950	321	37767	0.00018	0.0063	// AT2G01950 // AT3G51060 // AT5G48170 // AT3G46060 // AT1G15100 // AT4G20380 // AT1G05180 // AT1G78570 // AT2G26300 // AT4G24210 // AT2G25490 // AT2G40940 // AT1G01720 // AT3G16770 // AT1G09530 // AT2G22430 // AT1G59940 // AT5G47370 // AT1G77850 // AT2G46680 // AT1G14920 // AT3G04280 // AT3G03450 // AT5G44210 // AT5G54510 // AT3G15210 // AT5G65430 // AT5G07580 // AT3G23240 // AT3G56860 // AT2G36…
GO:0046246	P	terpene biosynthetic process	9	1950	34	37767	0.0002	0.0071	// AT4G14210 // AT3G03710 // AT5G23960 // AT3G24220 // AT1G52340 // AT3G25810 // AT1G61680 // AT3G10230 // AT1G20780
GO:0030154	P	cell differentiation	36	1950	355	37767	0.00025	0.0087	// AT2G22540 // AT1G53230 // AT4G02500 // AT2G34790 // AT5G06650 // AT4G24540 // AT5G51060 // AT5G17020 // AT1G56580 // AT3G13540 // AT4G18640 // AT2G19520 // AT3G58070 // AT4G29040 // AT1G62360 // AT5G23940 // AT1G08465 // AT2G35940 // AT4G34940 // AT1G73360 // AT4G09820 // AT3G49780 // AT3G62720 // AT2G46225 // AT4G33050 // AT5G24520 // AT1G68480 // AT2G33860 // AT4G36920 // AT1G05850 // AT2G27…
GO:0008610	P	lipid biosynthetic process	42	1950	439	37767	0.00025	0.0088	// AT3G25830 // AT4G27030 // AT5G35360 // AT3G15850 // AT4G14210 // AT1G61850 // AT3G24220 // AT5G42650 // AT5G62790 // AT1G17420 // AT2G26560 // AT1G20780 // AT5G42750 // AT4G36810 // AT1G15110 // AT2G06050 // AT5G23960 // AT1G68530 // AT3G10230 // AT3G02630 // AT3G25820 // AT5G17230 // AT4G04320 // AT3G45100 // AT5G51810 // AT3G50660 // AT3G45140 // AT3G25810 // AT1G52340 // AT3G45040 // AT4G33…
GO:0007389	P	pattern specification process	20	1950	150	37767	0.00027	0.0094	// AT5G63090 // AT1G69560 // AT2G01950 // AT4G24220 // AT2G27990 // AT1G02800 // AT3G54220 // AT4G37650 // AT1G19850 // AT1G19300 // AT3G44750 // AT2G20875 // AT2G41370 // AT4G08150 // AT4G18750 // AT1G68480 // AT4G36920 // AT3G51060 // AT1G15750 // AT2G45450
GO:0010038	P	response to metal ion	27	1950	238	37767	0.00029	0.01	// AT4G38620 // AT5G11170 // AT1G07920 // AT3G51860 // AT2G23290 // AT1G29880 // AT2G32240 // AT3G48990 // AT1G04510 // AT3G58610 // AT4G24120 // AT2G33590 // AT3G11830 // AT2G20420 // AT3G46130 // AT1G49010 // AT3G53230 // AT2G16720 // AT2G28190 // AT5G56550 // AT3G52990 // AT4G09460 // AT1G60420 // AT5G01600 // AT5G65140 // AT1G22640 // AT4G37260
GO:0006519	P	cellular amino acid and derivative metabolic process	58	1950	682	37767	0.00035	0.012	// AT3G11710 // AT1G32640 // AT4G20380 // AT5G53120 // AT3G62120 // AT2G02400 // AT2G27820 // AT5G54830 // AT4G20930 // AT3G17390 // AT5G24530 // AT1G78570 // AT2G26300 // AT5G42800 // AT3G58610 // AT1G02500 // AT3G13650 // AT1G69040 // AT1G65870 // AT2G33590 // AT5G48930 // AT4G26900 // AT4G34135 // AT5G28020 // AT2G30490 // AT1G61720 // AT4G33910 // AT1G14610 // AT2G23910 // AT4G27430 // AT5G13…
GO:0042180	P	cellular ketone metabolic process	71	1950	882	37767	0.00036	0.012	// AT5G42890 // AT1G61850 // AT4G27030 // AT5G35360 // AT4G29010 // AT4G20380 // AT3G62120 // AT1G18870 // AT5G07010 // AT4G39280 // AT3G24220 // AT5G42650 // AT2G27820 // AT5G54830 // AT3G17390 // AT5G51810 // AT1G17420 // AT2G26300 // AT1G20780 // AT3G58610 // AT1G02500 // AT1G69040 // AT5G13930 // AT1G10170 // AT3G13930 // AT3G58750 // AT2G38040 // AT4G26900 // AT2G06050 // AT3G15850 // AT5G28…
GO:0034641	P	cellular nitrogen compound metabolic process	46	1950	506	37767	0.00037	0.012	// AT1G27450 // AT2G38470 // AT4G20380 // AT3G62120 // AT3G48560 // AT5G23230 // AT2G27820 // AT5G54830 // AT3G17390 // AT4G26900 // AT1G20780 // AT3G58610 // AT1G02500 // AT4G01690 // AT1G69040 // AT2G26300 // AT5G28020 // AT3G04940 // AT4G21470 // AT1G14610 // AT1G69740 // AT4G27430 // AT4G20930 // AT5G34930 // AT3G11710 // AT1G08250 // AT4G25080 // AT1G05010 // AT5G57850 // AT1G52340 // AT5G53…
GO:0009808	P	lignin metabolic process	10	1950	47	37767	0.00041	0.014	// AT1G05850 // AT4G30470 // AT2G33590 // AT5G48930 // AT2G02400 // AT2G30490 // AT4G36220 // AT3G17390 // AT5G54160 // AT2G23910
GO:0010218	P	response to far red light	11	1950	57	37767	0.00045	0.015	// AT3G28860 // AT4G16780 // AT4G32280 // AT1G67090 // AT5G28490 // AT5G38420 // AT1G14920 // AT1G22770 // AT5G53660 // AT2G44910 // AT1G48410
GO:0043436	P	oxoacid metabolic process	69	1950	859	37767	0.00045	0.015	// AT5G42890 // AT1G61850 // AT4G27030 // AT5G35360 // AT4G29010 // AT4G20380 // AT3G62120 // AT5G07010 // AT4G39280 // AT3G24220 // AT5G42650 // AT2G27820 // AT5G54830 // AT3G17390 // AT5G51810 // AT1G17420 // AT2G26300 // AT1G20780 // AT3G58610 // AT1G02500 // AT1G69040 // AT1G10170 // AT3G13930 // AT3G58750 // AT2G38040 // AT4G26900 // AT2G06050 // AT3G15850 // AT5G28020 // AT3G02630 // AT3G04…
GO:0019752	P	carboxylic acid metabolic process	69	1950	859	37767	0.00045	0.015	// AT5G42890 // AT1G61850 // AT4G27030 // AT5G35360 // AT4G29010 // AT4G20380 // AT3G62120 // AT5G07010 // AT4G39280 // AT3G24220 // AT5G42650 // AT2G27820 // AT5G54830 // AT3G17390 // AT5G51810 // AT1G17420 // AT2G26300 // AT1G20780 // AT3G58610 // AT1G02500 // AT1G69040 // AT1G10170 // AT3G13930 // AT3G58750 // AT2G38040 // AT4G26900 // AT2G06050 // AT3G15850 // AT5G28020 // AT3G02630 // AT3G04…
GO:0006082	P	organic acid metabolic process	69	1950	860	37767	0.00047	0.015	// AT5G42890 // AT1G61850 // AT4G27030 // AT5G35360 // AT4G29010 // AT4G20380 // AT3G62120 // AT5G07010 // AT4G39280 // AT3G24220 // AT5G42650 // AT2G27820 // AT5G54830 // AT3G17390 // AT5G51810 // AT1G17420 // AT2G26300 // AT1G20780 // AT3G58610 // AT1G02500 // AT1G69040 // AT1G10170 // AT3G13930 // AT3G58750 // AT2G38040 // AT4G26900 // AT2G06050 // AT3G15850 // AT5G28020 // AT3G02630 // AT3G04…
GO:0043455	P	regulation of secondary metabolic process	9	1950	40	37767	0.00056	0.018	// AT1G32640 // AT5G48930 // AT1G61720 // AT2G14750 // AT1G52340 // AT5G13930 // AT1G66380 // AT1G20780 // AT1G09530
GO:0009637	P	response to blue light	12	1950	69	37767	0.00058	0.018	// AT5G04190 // AT1G67090 // AT1G68050 // AT3G28860 // AT5G38420 // AT5G28490 // AT2G27820 // AT4G40060 // AT2G36910 // AT1G22770 // AT2G30520 // AT2G26300
GO:0016051	P	carbohydrate biosynthetic process	29	1950	277	37767	0.0006	0.019	// AT1G02730 // AT4G02500 // AT1G73370 // AT3G51160 // AT5G05170 // AT1G78570 // AT1G68020 // AT4G17770 // AT1G60470 // AT3G04790 // AT2G20370 // AT1G19300 // AT2G14750 // AT5G15470 // AT1G63000 // AT2G03220 // AT1G13250 // AT3G50760 // AT3G62720 // AT3G43190 // AT5G03650 // AT1G18590 // AT1G70090 // AT2G05320 // AT5G13000 // AT1G56600 // AT2G47180 // AT1G78240 // AT5G65140
GO:0042214	P	terpene metabolic process	10	1950	50	37767	0.00063	0.02	// AT4G14210 // AT3G03710 // AT5G23960 // AT3G21780 // AT3G24220 // AT1G52340 // AT3G25810 // AT1G61680 // AT3G10230 // AT1G20780
GO:0009809	P	lignin biosynthetic process	9	1950	42	37767	0.00076	0.023	// AT1G05850 // AT4G30470 // AT2G33590 // AT5G48930 // AT2G02400 // AT4G36220 // AT3G17390 // AT5G54160 // AT2G23910
GO:0009411	P	response to UV	13	1950	83	37767	0.00083	0.025	// AT3G28860 // AT4G36220 // AT3G04880 // AT5G51100 // AT4G38620 // AT5G08020 // AT5G44740 // AT3G12610 // AT3G51240 // AT5G13930 // AT5G07990 // AT5G63890 // AT2G36910
GO:0042752	P	regulation of circadian rhythm	7	1950	26	37767	0.00094	0.028	// AT2G40080 // AT1G59940 // AT1G12910 // AT4G02570 // AT1G22770 // AT5G10140 // AT5G52910
GO:0048518	P	positive regulation of biological process	27	1950	259	37767	0.00096	0.029	// AT1G07530 // AT5G59890 // AT1G32640 // AT4G35900 // AT2G33810 // AT2G26300 // AT4G24210 // AT2G40080 // AT5G20150 // AT3G26744 // AT5G48930 // AT1G02170 // AT4G40060 // AT1G22770 // AT3G04610 // AT1G09530 // AT2G22430 // AT1G26310 // AT2G45660 // AT4G31820 // AT3G15210 // AT4G34530 // AT3G50410 // AT1G68050 // AT2G20570 // AT1G15100 // AT1G65470
GO:0008361	P	regulation of cell size	28	1950	274	37767	0.001	0.031	// AT3G28860 // AT4G02500 // AT3G51160 // AT1G10550 // AT5G17020 // AT1G26770 // AT2G19520 // AT2G20370 // AT4G40060 // AT1G68530 // AT1G20190 // AT4G12420 // AT2G37640 // AT5G47370 // AT5G28490 // AT3G62720 // AT3G50660 // AT5G54510 // AT5G51810 // AT4G34940 // AT4G16780 // AT3G46550 // AT1G05850 // AT5G60880 // AT2G40610 // AT5G09810 // AT1G69530 // AT2G36910
GO:0010565	P	regulation of cellular ketone metabolic process	8	1950	35	37767	0.001	0.031	// AT1G69040 // AT1G05850 // AT3G03710 // AT1G28380 // AT1G52340 // AT4G20380 // AT1G02860 // AT1G20780
GO:0046890	P	regulation of lipid biosynthetic process	5	1950	12	37767	0.0011	0.031	// AT2G45400 // AT5G42750 // AT3G03710 // AT1G52340 // AT1G20780
GO:0006810	P	transport	127	1950	1846	37767	0.0011	0.033	// AT5G42890 // AT3G56110 // AT5G16530 // AT5G50920 // AT5G65380 // AT4G28390 // AT2G38290 // AT1G47670 // AT1G64890 // AT4G00895 // AT2G18710 // AT3G03620 // AT4G37640 // AT2G25810 // AT3G18280 // AT1G30900 // AT5G05570 // AT2G37870 // AT5G23760 // AT3G59920 // AT2G25680 // AT1G02630 // AT5G05960 // AT3G30390 // AT3G28345 // AT4G31820 // AT1G60160 // AT5G41790 // AT2G26900 // AT5G50380 // AT5G17…
GO:0006979	P	response to oxidative stress	32	1950	332	37767	0.0012	0.033	// AT5G05340 // AT3G17790 // AT1G32640 // AT5G47650 // AT5G17000 // AT4G20380 // AT2G28190 // AT2G29500 // AT1G27730 // AT4G35770 // AT1G54050 // AT1G14870 // AT5G37510 // AT2G34060 // AT5G13930 // AT5G16990 // AT1G02930 // AT1G07400 // AT1G78380 // AT1G22770 // AT2G24800 // AT1G73680 // AT2G26150 // AT5G42180 // AT5G56550 // AT4G17070 // AT3G28200 // AT3G12580 // AT5G59080 // AT2G47180 // AT5G01…
GO:0032535	P	regulation of cellular component size	28	1950	277	37767	0.0012	0.034	// AT3G28860 // AT4G02500 // AT3G51160 // AT1G10550 // AT5G17020 // AT1G26770 // AT2G19520 // AT2G20370 // AT4G40060 // AT1G68530 // AT1G20190 // AT4G12420 // AT2G37640 // AT5G47370 // AT5G28490 // AT3G62720 // AT3G50660 // AT5G54510 // AT5G51810 // AT4G34940 // AT4G16780 // AT3G46550 // AT1G05850 // AT5G60880 // AT2G40610 // AT5G09810 // AT1G69530 // AT2G36910
GO:0090066	P	regulation of anatomical structure size	28	1950	277	37767	0.0012	0.034	// AT3G28860 // AT4G02500 // AT3G51160 // AT1G10550 // AT5G17020 // AT1G26770 // AT2G19520 // AT2G20370 // AT4G40060 // AT1G68530 // AT1G20190 // AT4G12420 // AT2G37640 // AT5G47370 // AT5G28490 // AT3G62720 // AT3G50660 // AT5G54510 // AT5G51810 // AT4G34940 // AT4G16780 // AT3G46550 // AT1G05850 // AT5G60880 // AT2G40610 // AT5G09810 // AT1G69530 // AT2G36910
GO:0051234	P	establishment of localization	127	1950	1851	37767	0.0012	0.035	// AT5G42890 // AT3G56110 // AT5G16530 // AT5G50920 // AT5G65380 // AT4G28390 // AT2G38290 // AT1G47670 // AT1G64890 // AT4G00895 // AT2G18710 // AT3G03620 // AT4G37640 // AT2G25810 // AT3G18280 // AT1G30900 // AT5G05570 // AT2G37870 // AT5G23760 // AT3G59920 // AT2G25680 // AT1G02630 // AT5G05960 // AT3G30390 // AT3G28345 // AT4G31820 // AT1G60160 // AT5G41790 // AT2G26900 // AT5G50380 // AT5G17…
GO:0050793	P	regulation of developmental process	35	1950	377	37767	0.0013	0.036	// AT2G22540 // AT1G53230 // AT4G22950 // AT4G35900 // AT4G24540 // AT2G33810 // AT2G40080 // AT4G16280 // AT4G40060 // AT4G29040 // AT1G62360 // AT1G22770 // AT5G10140 // AT3G04610 // AT3G15030 // AT1G26310 // AT1G04080 // AT1G14920 // AT3G03450 // AT2G45660 // AT4G31820 // AT5G67100 // AT5G12840 // AT4G34530 // AT3G15270 // AT3G06930 // AT1G68050 // AT2G27990 // AT1G68640 // AT1G53160 // AT5G19…
GO:0008299	P	isoprenoid biosynthetic process	17	1950	135	37767	0.0013	0.037	// AT3G25820 // AT3G25830 // AT5G17230 // AT5G62790 // AT4G14210 // AT3G03710 // AT5G23960 // AT3G24220 // AT1G15550 // AT1G05160 // AT4G36810 // AT5G51810 // AT3G25810 // AT1G52340 // AT1G61680 // AT3G10230 // AT1G20780
GO:0031324	P	negative regulation of cellular metabolic process	16	1950	124	37767	0.0015	0.04	// AT1G61720 // AT5G42750 // AT4G16780 // AT3G15850 // AT4G16280 // AT3G02000 // AT4G38620 // AT3G03710 // AT2G27040 // AT2G22540 // AT4G34590 // AT4G38130 // AT2G32940 // AT2G34720 // AT3G15150 // AT3G18524
GO:0009642	P	response to light intensity	13	1950	90	37767	0.0016	0.044	// AT2G29500 // AT5G53170 // AT1G10170 // AT3G15850 // AT1G54050 // AT2G26150 // AT2G27820 // AT2G47180 // AT5G18170 // AT3G12580 // AT5G59720 // AT2G26300 // AT1G27730
GO:0009753	P	response to jasmonic acid stimulus	23	1950	215	37767	0.0016	0.044	// AT5G07010 // AT1G32640 // AT4G38620 // AT4G35770 // AT3G23240 // AT5G13930 // AT2G28900 // AT1G66380 // AT4G22880 // AT3G46130 // AT1G49010 // AT1G14920 // AT4G02570 // AT3G45140 // AT2G16720 // AT3G03450 // AT3G15210 // AT4G09460 // AT2G39940 // AT5G42650 // AT1G22640 // AT1G28480 // AT4G37260
GO:0048519	P	negative regulation of biological process	39	1950	442	37767	0.0016	0.044	// AT2G22540 // AT1G22640 // AT3G15850 // AT2G27040 // AT3G51060 // AT4G38620 // AT4G24540 // AT3G18524 // AT1G48410 // AT3G52430 // AT5G42750 // AT2G25490 // AT2G40940 // AT1G01720 // AT3G15210 // AT1G61720 // AT4G40060 // AT4G29040 // AT1G62360 // AT5G10140 // AT2G22430 // AT4G16280 // AT1G14920 // AT3G03450 // AT3G63530 // AT5G67100 // AT4G16780 // AT2G39940 // AT2G34720 // AT2G13540 // AT3G03…
GO:0040034	P	regulation of development, heterochronic	8	1950	38	37767	0.0016	0.044	// AT1G53230 // AT2G34720 // AT4G22950 // AT1G04080 // AT4G24540 // AT4G40060 // AT3G15030 // AT5G12840
GO:0009890	P	negative regulation of biosynthetic process	14	1950	102	37767	0.0017	0.044	// AT1G61720 // AT5G42750 // AT4G16780 // AT4G16280 // AT3G02000 // AT4G38620 // AT3G03710 // AT2G27040 // AT2G22540 // AT4G34590 // AT4G38130 // AT2G32940 // AT2G34720 // AT3G15150
GO:0009718	P	anthocyanin biosynthetic process	6	1950	21	37767	0.0017	0.044	// AT4G22880 // AT1G12910 // AT5G13930 // AT4G27430 // AT5G42800 // AT1G66380
GO:0031327	P	negative regulation of cellular biosynthetic process	14	1950	102	37767	0.0017	0.044	// AT1G61720 // AT5G42750 // AT4G16780 // AT4G16280 // AT3G02000 // AT4G38620 // AT3G03710 // AT2G27040 // AT2G22540 // AT4G34590 // AT4G38130 // AT2G32940 // AT2G34720 // AT3G15150
GO:0051179	P	localization	130	1950	1922	37767	0.0018	0.047	// AT5G42890 // AT3G56110 // AT5G16530 // AT5G50920 // AT5G65380 // AT4G28390 // AT2G38290 // AT1G47670 // AT1G64890 // AT4G00895 // AT2G18710 // AT3G03620 // AT4G37640 // AT2G25810 // AT3G18280 // AT1G30900 // AT5G05570 // AT2G37870 // AT5G23760 // AT4G26590 // AT2G25680 // AT1G02630 // AT5G05960 // AT3G30390 // AT3G28345 // AT4G31820 // AT1G60160 // AT5G41790 // AT2G26900 // AT5G50380 // AT5G17…
GO:0009937	P	regulation of gibberellic acid mediated signaling pathway	5	1950	14	37767	0.0019	0.048	// AT5G48170 // AT3G51060 // AT3G03450 // AT4G24210 // AT1G14920
GO:0031407	P	oxylipin metabolic process	8	1950	39	37767	0.0019	0.049	// AT5G07010 // AT5G42650 // AT2G06050 // AT1G61850 // AT3G45140 // AT2G43710 // AT1G17420 // AT2G26560
GO:0046283	P	anthocyanin metabolic process	7	1950	30	37767	0.0019	0.049	// AT4G22880 // AT1G12910 // AT5G13930 // AT4G27430 // AT5G42800 // AT1G66380 // AT1G09530
GO:0008544	P	epidermis development	18	1950	153	37767	0.002	0.05	// AT4G20140 // AT3G13540 // AT4G09820 // AT4G02500 // AT4G18640 // AT1G05850 // AT2G19520 // AT3G62720 // AT1G56580 // AT5G09810 // AT5G06650 // AT2G46225 // AT5G51060 // AT1G73360 // AT5G23940 // AT1G65470 // AT5G24520 // AT3G58070
GO:0007398	P	ectoderm development	18	1950	153	37767	0.002	0.05	// AT4G20140 // AT3G13540 // AT4G09820 // AT4G02500 // AT4G18640 // AT1G05850 // AT2G19520 // AT3G62720 // AT1G56580 // AT5G09810 // AT5G06650 // AT2G46225 // AT5G51060 // AT1G73360 // AT5G23940 // AT1G65470 // AT5G24520 // AT3G58070
GO:0003824	F	catalytic activity	717	1950	9638	37767	1e-26	1.3e-23	// AT5G09920 // AT1G06620 // AT1G63370 // AT4G02500 // AT4G26790 // AT5G20260 // AT3G47520 // AT1G61850 // AT3G16370 // AT5G51060 // AT4G35160 // AT5G04370 // AT2G01150 // AT1G09910 // AT3G54780 // AT1G23740 // AT4G25290 // AT5G48930 // AT2G18280 // AT5G43060 // AT5G23960 // AT5G04870 // AT5G66280 // AT4G14210 // AT5G05570 // AT3G45300 // AT5G34930 // AT5G49555 // AT1G64390 // AT3G14067 // AT1G25…
GO:0003700	F	transcription factor activity	205	1950	2173	37767	1.8e-15	8e-13	// AT1G64380 // AT5G52830 // AT3G60530 // AT4G22950 // AT4G37790 // AT4G35900 // AT2G34830 // AT1G76880 // AT1G01260 // AT3G49950 // AT3G61850 // AT3G13540 // AT3G26744 // AT2G44910 // AT1G62360 // AT2G35940 // AT2G02070 // AT1G35460 // AT3G46130 // AT5G47370 // AT1G26310 // AT3G01600 // AT1G72210 // AT5G62165 // AT1G50420 // AT1G20693 // AT2G26150 // AT1G20696 // AT4G11070 // AT5G06650 // AT5G13…
GO:0030528	F	transcription regulator activity	222	1950	2417	37767	1.5e-15	8e-13	// AT1G64380 // AT5G52830 // AT3G60530 // AT4G22950 // AT4G37790 // AT4G35900 // AT2G34830 // AT1G76880 // AT1G01260 // AT3G49950 // AT3G61850 // AT2G47900 // AT3G26744 // AT2G44910 // AT5G28640 // AT1G62360 // AT1G18340 // AT2G35940 // AT2G02070 // AT1G35460 // AT5G14280 // AT3G46130 // AT5G47370 // AT1G26310 // AT3G01600 // AT1G72210 // AT5G62165 // AT1G50420 // AT1G20693 // AT2G26150 // AT1G20…
GO:0016740	F	transferase activity	273	1950	3321	37767	1.5e-13	5e-11	// AT5G09920 // AT4G14100 // AT5G07010 // AT5G05200 // AT4G02500 // AT2G23300 // AT4G30860 // AT2G36970 // AT1G21590 // AT4G31590 // AT4G31990 // AT5G17030 // AT3G22890 // AT1G02730 // AT5G04370 // AT3G21790 // AT2G30150 // AT1G60810 // AT4G24740 // AT2G01950 // AT2G40940 // AT4G23160 // AT5G48930 // AT3G21780 // AT2G01460 // AT5G13960 // AT1G77670 // AT2G28630 // AT1G60940 // AT4G30340 // AT2G47…
GO:0003677	F	DNA binding	235	1950	2892	37767	2.8e-11	7.3e-09	// AT1G64380 // AT5G52830 // AT3G60530 // AT5G26680 // AT5G13960 // AT4G22950 // AT4G37790 // AT4G35900 // AT2G34830 // AT1G76880 // AT4G02060 // AT3G42170 // AT3G49950 // AT3G61850 // AT2G47900 // AT3G26744 // AT2G44910 // AT4G12040 // AT5G11470 // AT1G62360 // AT2G35940 // AT2G02070 // AT1G35460 // AT1G02065 // AT3G46130 // AT1G44900 // AT1G26310 // AT3G01600 // AT1G72210 // AT5G62165 // AT1G50…
GO:0005488	F	binding	709	1950	11258	37767	8.5e-10	1.8e-07	// AT3G05470 // AT3G21865 // AT1G63370 // AT3G09770 // AT1G53210 // AT5G06650 // AT1G67770 // AT1G01260 // AT3G61850 // AT2G01150 // AT2G46660 // AT2G25590 // AT1G23740 // AT3G55580 // AT4G30180 // AT4G24240 // AT2G02570 // AT4G12040 // AT5G11470 // AT2G34060 // AT2G35940 // AT5G05570 // AT2G27035 // AT5G14230 // AT5G34930 // AT1G02065 // AT4G22950 // AT4G12300 // AT2G23300 // AT3G01600 // AT1G72…
GO:0016757	F	transferase activity, transferring glycosyl groups	62	1950	544	37767	4.9e-08	9.1e-06	// AT3G55830 // AT1G60470 // AT1G27450 // AT4G02500 // AT4G14100 // AT1G22370 // AT1G73370 // AT2G36780 // AT2G03220 // AT5G17030 // AT5G05170 // AT3G16520 // AT3G21790 // AT4G26900 // AT5G22740 // AT1G78270 // AT2G36970 // AT1G07250 // AT4G01070 // AT1G56600 // AT4G31590 // AT4G34135 // AT5G38460 // AT2G20370 // AT1G19300 // AT2G15490 // AT4G23490 // AT1G68020 // AT5G15470 // AT4G17770 // AT5G04…
GO:0008194	F	UDP-glycosyltransferase activity	33	1950	219	37767	3.1e-07	5.1e-05	// AT3G55830 // AT4G02500 // AT1G22370 // AT1G73370 // AT2G36780 // AT5G17030 // AT2G30140 // AT3G16520 // AT3G21790 // AT1G68020 // AT1G78270 // AT1G07250 // AT4G01070 // AT4G34135 // AT1G19300 // AT2G15490 // AT5G15470 // AT2G36970 // AT5G17050 // AT1G13250 // AT1G22360 // AT3G50760 // AT3G62720 // AT3G43190 // AT1G22340 // AT3G21760 // AT1G22400 // AT2G30150 // AT3G21780 // AT1G70090 // AT2G05…
GO:0016491	F	oxidoreductase activity	120	1950	1463	37767	1.7e-06	0.00025	// AT1G18180 // AT1G06620 // AT1G63370 // AT4G38540 // AT4G14210 // AT3G48000 // AT3G61220 // AT3G47520 // AT3G66658 // AT5G51060 // ATMG01120 // AT5G24530 // AT3G03980 // AT2G21790 // AT1G23740 // AT5G17770 // AT5G62790 // AT2G34060 // AT5G16990 // AT3G45300 // AT5G34930 // AT5G49555 // AT3G63510 // AT1G05010 // AT2G16370 // AT2G28190 // AT4G33010 // AT5G42800 // AT3G18210 // AT5G59540 // AT2G02…
GO:0016758	F	transferase activity, transferring hexosyl groups	40	1950	340	37767	5.6e-06	0.00073	// AT3G55830 // AT1G60470 // AT1G02730 // AT2G15490 // AT1G22370 // AT1G73370 // AT5G15470 // AT5G17030 // AT2G30140 // AT3G16520 // AT3G21790 // AT1G68020 // AT5G22740 // AT1G78270 // AT1G07250 // AT4G01070 // AT5G38460 // AT4G31590 // AT4G34135 // AT1G19300 // AT5G05170 // AT2G03220 // AT1G14720 // AT1G13250 // AT1G22360 // AT3G50760 // AT5G17050 // AT3G43190 // AT1G11545 // AT1G22340 // AT5G03…
GO:0044464	C	cell part	1006	1950	15217	37767	6.4e-23	2e-20	// AT3G05470 // AT5G09920 // AT5G14120 // AT1G14390 // AT4G26790 // AT5G20260 // AT3G09770 // AT3G47520 // AT1G53210 // AT3G22530 // AT5G18290 // AT2G31200 // AT5G51060 // AT1G01260 // AT5G40470 // AT2G39500 // AT3G61850 // AT4G34940 // AT1G64890 // AT1G23740 // AT2G38940 // AT5G43060 // AT5G04870 // AT3G18550 // AT2G25810 // AT2G34060 // AT4G14210 // AT5G64090 // AT5G01650 // AT5G05570 // AT2G27…
GO:0005623	C	cell	1006	1950	15217	37767	6.4e-23	2e-20	// AT3G05470 // AT5G09920 // AT5G14120 // AT1G14390 // AT4G26790 // AT5G20260 // AT3G09770 // AT3G47520 // AT1G53210 // AT3G22530 // AT5G18290 // AT2G31200 // AT5G51060 // AT1G01260 // AT5G40470 // AT2G39500 // AT3G61850 // AT4G34940 // AT1G64890 // AT1G23740 // AT2G38940 // AT5G43060 // AT5G04870 // AT3G18550 // AT2G25810 // AT2G34060 // AT4G14210 // AT5G64090 // AT5G01650 // AT5G05570 // AT2G27…
GO:0043231	C	intracellular membrane-bounded organelle	558	1950	7615	37767	3e-18	4.6e-16	// AT5G09920 // AT5G14120 // AT4G14210 // AT5G20260 // AT4G22950 // AT3G47520 // AT1G53210 // AT5G18290 // AT1G01260 // AT5G40470 // AT3G61850 // AT1G23740 // AT2G38940 // AT5G43060 // AT4G24240 // AT5G01650 // AT5G06270 // AT3G45300 // AT1G31850 // AT5G49555 // AT1G02065 // AT5G45170 // AT3G14067 // AT1G25450 // AT5G47370 // AT4G02340 // AT2G16760 // AT3G32930 // AT1G75010 // AT2G04700 // AT3G30…
GO:0043227	C	membrane-bounded organelle	559	1950	7622	37767	2.3e-18	4.6e-16	// AT5G09920 // AT5G14120 // AT4G14210 // AT5G20260 // AT4G22950 // AT3G47520 // AT1G53210 // AT5G18290 // AT1G01260 // AT5G40470 // AT3G61850 // AT1G23740 // AT2G38940 // AT5G43060 // AT4G24240 // AT5G01650 // AT5G06270 // AT3G45300 // AT1G31850 // AT5G49555 // AT1G02065 // AT5G45170 // AT3G14067 // AT1G25450 // AT5G47370 // AT4G02340 // AT2G16760 // AT3G32930 // AT1G75010 // AT2G04700 // AT3G30…
GO:0044424	C	intracellular part	640	1950	9302	37767	1.5e-15	1.9e-13	// AT5G09920 // AT5G14120 // AT4G14210 // AT5G20260 // AT4G22950 // AT3G47520 // AT1G53210 // AT5G18290 // AT1G01260 // AT5G40470 // AT3G61850 // AT1G23740 // AT2G38940 // AT5G43060 // AT5G04870 // AT4G24240 // AT5G01650 // AT5G06270 // AT3G45300 // AT1G31850 // AT5G49555 // AT1G02065 // AT5G45170 // AT3G14067 // AT1G25450 // AT5G47370 // AT4G02340 // AT2G16760 // AT3G32930 // AT1G20693 // AT1G75…
GO:0043229	C	intracellular organelle	573	1950	8149	37767	2.4e-15	2.5e-13	// AT5G09920 // AT5G14120 // AT4G14210 // AT5G20260 // AT4G22950 // AT3G47520 // AT1G53210 // AT5G18290 // AT1G01260 // AT5G40470 // AT3G61850 // AT1G23740 // AT2G38940 // AT5G43060 // AT4G24240 // AT5G01650 // AT5G06270 // AT3G45300 // AT1G31850 // AT5G49555 // AT1G02065 // AT5G45170 // AT3G14067 // AT1G25450 // AT5G47370 // AT4G02340 // AT2G16760 // AT3G32930 // AT1G20693 // AT1G75010 // AT2G04…
GO:0043226	C	organelle	573	1950	8155	37767	2.7e-15	2.5e-13	// AT5G09920 // AT5G14120 // AT4G14210 // AT5G20260 // AT4G22950 // AT3G47520 // AT1G53210 // AT5G18290 // AT1G01260 // AT5G40470 // AT3G61850 // AT1G23740 // AT2G38940 // AT5G43060 // AT4G24240 // AT5G01650 // AT5G06270 // AT3G45300 // AT1G31850 // AT5G49555 // AT1G02065 // AT5G45170 // AT3G14067 // AT1G25450 // AT5G47370 // AT4G02340 // AT2G16760 // AT3G32930 // AT1G20693 // AT1G75010 // AT2G04…
GO:0005622	C	intracellular	656	1950	9671	37767	9.2e-15	7.2e-13	// AT5G09920 // AT5G14120 // AT4G14210 // AT5G20260 // AT4G22950 // AT3G47520 // AT1G53210 // AT5G18290 // AT2G31200 // AT1G01260 // AT5G40470 // AT3G61850 // AT1G23740 // AT2G38940 // AT5G43060 // AT5G04870 // AT4G24240 // AT5G01650 // AT5G06270 // AT3G45300 // AT1G31850 // AT5G49555 // AT1G02065 // AT5G45170 // AT3G14067 // AT1G25450 // AT5G47370 // AT4G02340 // AT2G16760 // AT3G32930 // AT1G20…
GO:0005634	C	nucleus	225	1950	2621	37767	6.2e-13	4.3e-11	// AT5G09920 // AT1G64380 // AT5G52830 // AT3G60530 // AT4G30860 // AT4G22950 // AT1G07920 // AT4G37790 // AT4G35900 // AT3G25230 // AT4G02060 // AT1G10430 // AT3G61850 // AT5G15920 // AT2G38940 // AT1G27650 // AT4G39090 // AT2G44910 // AT2G34720 // AT1G62360 // AT1G18340 // AT4G31590 // AT5G13930 // AT2G35940 // AT3G04610 // AT1G02860 // AT1G35460 // AT1G02065 // AT3G46130 // AT5G47370 // AT5G56…
GO:0005886	C	plasma membrane	145	1950	1456	37767	8.8e-13	5.5e-11	// AT1G18180 // AT5G14120 // AT1G24530 // AT1G14870 // AT3G09770 // AT1G53210 // AT3G22530 // AT1G02816 // AT1G47900 // AT5G51060 // AT1G31460 // AT2G44600 // AT4G30190 // AT2G38290 // AT1G47670 // AT5G42750 // AT5G24320 // AT1G76390 // AT2G28120 // AT5G05170 // AT5G64090 // AT4G31340 // AT5G05570 // AT5G16990 // AT3G61220 // AT2G25680 // AT3G10190 // AT5G11000 // AT2G39130 // AT3G44330 // AT5G57…
GO:0030312	C	external encapsulating structure	54	1950	407	37767	3.8e-09	2.2e-07	// AT5G05340 // AT1G27450 // AT5G22460 // AT5G17770 // AT2G34930 // AT5G25460 // AT2G27680 // AT1G29670 // AT3G14067 // AT1G01300 // AT1G79670 // AT1G28110 // AT3G58610 // AT5G11420 // AT1G26770 // AT1G65870 // AT1G03220 // AT2G33340 // AT1G80170 // AT2G30490 // AT4G34980 // AT5G67470 // AT5G52650 // AT3G24480 // AT4G12420 // AT3G10720 // AT2G38540 // AT4G21150 // AT3G51740 // AT5G03340 // AT1G11…
GO:0005773	C	vacuole	51	1950	383	37767	9.2e-09	4.8e-07	// AT4G14100 // AT5G14120 // AT5G44670 // AT5G22460 // AT3G13320 // AT3G26590 // AT5G14570 // AT1G53210 // AT4G14385 // AT1G02816 // AT4G30920 // AT3G51860 // AT1G73650 // AT3G61540 // AT4G18160 // AT1G78230 // AT1G09070 // AT1G15690 // AT1G26540 // AT4G21410 // AT4G28770 // AT2G20230 // AT5G43060 // AT4G39090 // AT5G61820 // AT3G13080 // AT5G13930 // AT3G14067 // AT3G62550 // AT5G49760 // AT3G44…
GO:0005618	C	cell wall	51	1950	403	37767	4e-08	1.9e-06	// AT5G05340 // AT1G27450 // AT5G22460 // AT5G17770 // AT2G34930 // AT5G25460 // AT2G27680 // AT1G29670 // AT3G14067 // AT1G01300 // AT1G79670 // AT1G28110 // AT3G58610 // AT1G26770 // AT1G65870 // AT1G03220 // AT2G33340 // AT1G80170 // AT2G30490 // AT5G67470 // AT5G52650 // AT3G24480 // AT4G12420 // AT3G10720 // AT2G38540 // AT4G21150 // AT3G51740 // AT5G03340 // AT1G11545 // AT3G06130 // AT5G11…
GO:0005737	C	cytoplasm	447	1950	6822	37767	8.1e-08	3.6e-06	// AT5G14120 // AT4G14210 // AT5G20260 // AT3G47520 // AT1G53210 // AT5G18290 // AT5G40470 // AT1G23740 // AT5G43060 // AT5G04870 // AT5G01650 // AT5G06270 // AT3G45300 // AT1G31850 // AT5G49555 // AT1G42990 // AT5G45170 // AT3G15640 // AT1G25450 // AT2G05320 // AT4G02340 // AT2G16760 // AT3G32930 // AT2G04700 // AT3G30390 // AT4G31820 // AT1G20450 // AT5G13570 // AT5G41410 // AT4G26555 // AT2G01…
GO:0016020	C	membrane	285	1950	4068	37767	2.1e-07	8.8e-06	// AT1G18180 // AT5G14120 // AT1G01300 // AT3G28345 // AT1G24530 // AT1G14870 // AT5G20260 // AT3G09770 // AT1G53210 // AT3G22530 // AT1G02816 // AT1G47900 // AT5G50920 // AT5G51060 // AT2G29660 // AT1G31460 // AT4G23890 // AT4G30190 // AT4G17500 // AT4G39730 // AT4G28390 // AT2G38290 // AT1G47670 // AT1G64890 // AT5G42750 // AT4G00895 // AT2G38940 // AT2G18710 // AT3G03620 // AT4G37640 // AT5G24…
GO:0044444	C	cytoplasmic part	406	1950	6289	37767	1.7e-06	6.7e-05	// AT5G14120 // AT4G14210 // AT5G20260 // AT3G47520 // AT1G53210 // AT5G18290 // AT5G40470 // AT1G23740 // AT5G43060 // AT5G04870 // AT5G01650 // AT5G06270 // AT3G45300 // AT1G31850 // AT5G49555 // AT5G19860 // AT5G45170 // AT3G15640 // AT1G25450 // AT4G02340 // AT2G16760 // AT3G32930 // AT2G04700 // AT3G30390 // AT4G31820 // AT5G13570 // AT5G41410 // AT4G26555 // AT2G01870 // AT3G13320 // AT5G28…
GO:0009505	C	plant-type cell wall	32	1950	254	37767	1.4e-05	0.00051	// AT1G27450 // AT5G17770 // AT5G25460 // AT2G27680 // AT5G22460 // AT1G01300 // AT1G28110 // AT1G26770 // AT1G03220 // AT1G80170 // AT2G30490 // AT3G14067 // AT4G12420 // AT3G10720 // AT2G38540 // AT4G21150 // AT3G51740 // AT5G65430 // AT5G07030 // AT5G42180 // AT3G18080 // AT3G28200 // AT3G52500 // AT1G03230 // AT1G78850 // AT4G08950 // AT4G13340 // AT3G24480 // AT4G36195 // AT5G11420 // AT1G69…
GO:0005783	C	endoplasmic reticulum	47	1950	466	37767	3.5e-05	0.0012	// AT5G17770 // AT5G38460 // AT1G72090 // AT5G16530 // AT5G18290 // AT3G66658 // AT1G23010 // AT3G52190 // AT2G26300 // AT1G09070 // AT2G24420 // AT1G25450 // AT1G19300 // AT4G36220 // AT4G37640 // AT2G28630 // AT2G30490 // AT3G04090 // AT3G16110 // AT5G13930 // AT1G68530 // AT5G48810 // AT4G37370 // AT4G31340 // AT5G04500 // AT5G64440 // AT3G12120 // AT3G02875 // AT1G08770 // AT4G21150 // AT5G57…
GO:0042175	C	nuclear envelope-endoplasmic reticulum network	11	1950	67	37767	0.0015	0.048	// AT1G42990 // AT1G47200 // AT4G21150 // AT1G02145 // AT4G37640 // AT5G38460 // AT5G48810 // AT5G42800 // AT2G26300 // AT5G04500 // AT2G42810
LEAF
GO_acc	term_type	Term	queryitem	querytotal	bgitem	bgtotal	pvalue	FDR	entries
GO:0050896	P	response to stimulus	630	3293	4057	37767	9.1e-42	5.1e-38	// AT4G12560 // AT1G53350 // AT2G17730 // AT4G22950 // AT3G47520 // AT1G80680 // AT5G06650 // AT2G45660 // AT5G51060 // AT1G64780 // AT5G51810 // AT5G16820 // AT1G23740 // AT4G25290 // AT2G14580 // AT4G25000 // AT5G43060 // AT1G61100 // AT1G19220 // AT1G72430 // AT1G31170 // AT5G01650 // AT1G19180 // AT2G34340 // AT5G20410 // AT3G06490 // AT5G48655 // AT3G48030 // AT3G57300 // AT1G19670 // AT4G25…
GO:0009791	P	post-embryonic development	165	3293	705	37767	1.5e-25	4.3e-22	// AT1G80490 // AT4G29010 // AT5G49930 // AT1G80680 // AT4G35900 // AT1G13980 // AT2G04842 // AT4G00950 // AT3G63440 // AT4G24620 // AT5G01550 // AT3G51630 // AT3G13540 // AT1G63700 // AT3G26744 // AT3G08850 // AT1G12820 // AT1G19220 // AT5G16750 // AT5G40480 // AT5G05700 // AT1G19180 // AT3G04340 // AT5G04240 // AT1G20900 // AT3G54420 // AT5G62000 // AT5G51810 // AT3G07390 // AT1G80260 // AT4G02…
GO:0042221	P	response to chemical stimulus	327	3293	2085	37767	1e-21	1.9e-18	// AT2G38750 // AT3G14050 // AT5G07010 // AT2G05620 // AT5G65140 // AT5G47220 // AT1G51700 // AT2G37170 // AT3G21150 // AT1G80680 // AT5G06650 // AT3G16500 // AT5G51060 // AT2G01570 // AT5G51810 // AT5G01410 // AT4G17500 // AT1G75750 // AT1G07590 // AT1G69040 // AT1G74950 // AT2G40940 // AT2G14580 // AT5G02310 // AT3G12500 // AT5G13420 // AT2G37330 // AT1G12820 // AT1G19220 // AT3G16770 // AT1G72…
GO:0009628	P	response to abiotic stimulus	253	3293	1471	37767	2.1e-21	3e-18	// AT4G31500 // AT1G58290 // AT3G12780 // AT2G17730 // AT3G16460 // AT3G47520 // AT3G61140 // AT3G11170 // AT1G73500 // AT5G51820 // AT3G25230 // AT5G20970 // AT5G01410 // AT5G16820 // AT1G34000 // AT1G08830 // AT1G23740 // AT3G26744 // AT1G65930 // AT3G03050 // AT1G08540 // AT5G43060 // AT3G15620 // AT2G40100 // AT5G58070 // AT1G58200 // AT1G17870 // AT4G34190 // AT4G11150 // AT5G04240 // AT4G24…
GO:0008152	P	metabolic process	1179	3293	10614	37767	2.5e-20	2.8e-17	// AT3G50670 // AT1G11720 // AT4G15560 // AT2G39020 // AT5G06710 // AT2G17730 // AT1G76490 // AT1G32860 // AT2G46210 // AT5G06650 // AT5G67530 // AT5G51060 // AT1G76880 // AT1G80920 // AT1G17760 // AT3G46440 // AT4G28030 // AT5G66320 // AT4G25290 // AT4G32940 // AT1G78510 // AT5G28237 // AT1G51140 // ATCG00020 // AT3G02630 // AT5G59570 // AT4G24240 // AT4G28940 // AT3G11400 // AT2G37050 // AT3G06…
GO:0006950	P	response to stress	346	3293	2320	37767	7.6e-20	7.1e-17	// AT4G12560 // AT1G53350 // AT5G25610 // AT4G22950 // AT3G47520 // AT1G80680 // AT1G73500 // AT2G45660 // AT5G51060 // AT5G16820 // AT1G23740 // AT4G25290 // AT5G43060 // AT1G61100 // AT1G31170 // AT5G01650 // AT1G19180 // AT4G10960 // AT5G20410 // AT3G06490 // AT3G48030 // AT3G57300 // AT1G19670 // AT4G25120 // AT1G75280 // AT1G27330 // AT2G39940 // AT1G76690 // AT4G26850 // AT5G67030 // AT5G54…
GO:0009987	P	cellular process	1252	3293	11684	37767	8e-17	6.4e-14	// AT3G50670 // AT1G11720 // AT4G15560 // AT5G06710 // AT3G13300 // AT1G10370 // AT2G17730 // AT1G76490 // AT4G22950 // AT2G46210 // AT1G80680 // AT5G06650 // AT1G13980 // AT5G67530 // AT5G51060 // AT1G76880 // AT1G80920 // AT1G53350 // AT3G46440 // AT1G72010 // AT5G66320 // AT4G25290 // AT5G59300 // AT3G08850 // AT5G28237 // AT1G51140 // ATCG00020 // AT3G02630 // AT5G59570 // AT4G24240 // AT4G28…
GO:0010033	P	response to organic substance	213	3293	1342	37767	6.9e-15	4.8e-12	// AT2G38750 // AT3G14050 // AT5G07010 // AT1G51700 // AT3G21150 // AT1G80680 // AT5G06650 // AT3G16500 // AT5G51060 // AT5G51810 // AT4G17500 // AT1G75750 // AT2G17520 // AT1G69040 // AT1G74950 // AT2G40940 // AT2G14580 // AT3G15210 // AT1G12820 // AT1G19220 // AT1G72430 // AT5G05700 // AT2G35940 // AT1G31340 // AT1G02860 // AT5G53590 // AT2G34340 // AT1G72450 // AT3G02850 // AT3G06490 // AT5G48…
GO:0044237	P	cellular metabolic process	959	3293	8722	37767	1.2e-14	7.6e-12	// AT3G50670 // AT1G11720 // AT4G15560 // AT5G06710 // AT2G17730 // AT1G76490 // AT4G22950 // AT2G46210 // AT5G06650 // AT5G67530 // AT5G51060 // AT1G76880 // AT1G80920 // AT1G17760 // AT3G46440 // AT1G72010 // AT5G66320 // AT4G25290 // AT1G78510 // AT5G28237 // AT1G51140 // ATCG00020 // AT5G59570 // AT4G24240 // AT4G28940 // AT3G11400 // AT3G06650 // AT3G15840 // AT3G50700 // AT5G23280 // AT1G07…
GO:0032501	P	multicellular organismal process	295	3293	2094	37767	3.3e-14	1.7e-11	// AT4G31500 // AT3G13300 // AT1G80490 // AT3G16630 // AT4G29010 // AT4G22950 // AT2G35110 // AT1G80680 // AT5G06650 // AT4G35900 // AT1G13980 // AT5G51060 // AT2G04842 // AT5G64530 // AT4G00950 // AT3G63440 // AT3G15880 // AT4G36870 // AT5G01550 // AT3G51630 // AT3G13540 // AT1G63700 // AT3G26744 // AT1G75820 // AT2G27230 // AT3G08850 // AT3G15510 // AT5G60690 // AT1G12820 // AT1G19220 // AT5G16…
GO:0007275	P	multicellular organismal development	287	3293	2020	37767	3.1e-14	1.7e-11	// AT4G31500 // AT3G13300 // AT1G80490 // AT3G16630 // AT4G29010 // AT4G22950 // AT2G35110 // AT1G80680 // AT5G06650 // AT4G35900 // AT1G13980 // AT5G51060 // AT2G04842 // AT5G64530 // AT4G00950 // AT3G63440 // AT3G15880 // AT4G36870 // AT5G01550 // AT3G51630 // AT3G13540 // AT1G63700 // AT3G26744 // AT1G75820 // AT2G27230 // AT3G08850 // AT3G15510 // AT5G60690 // AT1G12820 // AT1G19220 // AT5G16…
GO:0009719	P	response to endogenous stimulus	177	3293	1068	37767	5.3e-14	2.5e-11	// AT2G38750 // AT3G14050 // AT5G07010 // AT1G80680 // AT5G06650 // AT3G16500 // AT5G51810 // AT1G75750 // AT1G69040 // AT1G74950 // AT2G40940 // AT2G14580 // AT3G15210 // AT1G19220 // AT1G72430 // AT5G05700 // AT2G35940 // AT1G31340 // AT5G53590 // AT2G34340 // AT1G72450 // AT3G02850 // AT3G06490 // AT1G70000 // AT5G25610 // AT5G50915 // AT5G24860 // AT2G39940 // AT1G73500 // AT1G20450 // AT3G07…
GO:0051707	P	response to other organism	117	3293	599	37767	1.3e-13	5.4e-11	// AT4G31500 // AT5G65210 // AT2G22330 // AT1G64780 // AT5G24530 // AT5G45260 // AT2G38290 // AT1G08830 // AT1G80600 // AT3G15210 // AT1G12820 // AT5G01650 // AT1G19180 // AT1G02860 // AT2G41430 // AT1G02800 // AT3G06490 // AT1G05010 // AT2G22240 // AT2G23620 // AT1G19250 // AT4G39950 // AT5G43470 // AT4G31550 // AT5G38280 // AT2G44950 // AT2G39940 // AT4G26850 // AT1G74100 // AT3G17210 // AT3G01…
GO:0032502	P	developmental process	314	3293	2304	37767	1.9e-13	7.7e-11	// AT4G31500 // AT1G75750 // AT1G80490 // AT3G16630 // AT4G29010 // AT4G22950 // AT2G35110 // AT1G80680 // AT5G06650 // AT4G35900 // AT1G13980 // AT4G28250 // AT5G51060 // AT2G04842 // AT5G64530 // AT4G00950 // AT3G63440 // AT3G15880 // AT4G36870 // AT5G01550 // AT3G51630 // AT3G13540 // AT1G63700 // AT3G26744 // AT1G75820 // AT2G27230 // AT3G08850 // AT3G15510 // AT5G60690 // AT1G12820 // AT1G19…
GO:0009607	P	response to biotic stimulus	121	3293	638	37767	2.8e-13	9.8e-11	// AT4G31500 // AT5G65210 // AT2G22330 // AT1G64780 // AT5G24530 // AT5G45260 // AT2G38290 // AT1G08830 // AT1G80600 // AT3G15210 // AT1G12820 // AT5G01650 // AT1G19180 // AT1G02860 // AT2G41430 // AT1G02800 // AT3G06490 // AT1G05010 // AT2G22240 // AT2G23620 // AT2G26150 // AT1G19250 // AT4G39950 // AT5G43470 // AT4G31550 // AT5G38280 // AT2G44950 // AT2G39940 // AT4G26850 // AT1G74100 // AT3G17…
GO:0048856	P	anatomical structure development	250	3293	1726	37767	2.6e-13	9.8e-11	// AT4G31500 // AT1G75750 // AT1G80490 // AT4G29010 // AT4G22950 // AT2G35110 // AT1G80680 // AT5G06650 // AT4G35900 // AT1G13980 // AT4G28250 // AT5G51060 // AT2G04842 // AT5G64530 // AT4G00950 // AT3G63440 // AT4G24620 // AT4G36870 // AT3G51630 // AT3G13540 // AT1G63700 // AT3G26744 // AT1G75820 // AT2G27230 // AT3G08850 // AT1G12820 // AT1G19220 // AT5G16750 // AT5G40480 // AT5G05700 // AT3G15…
GO:0034641	P	cellular nitrogen compound metabolic process	103	3293	506	37767	4.2e-13	1.4e-10	// AT4G31500 // AT1G58290 // AT1G64660 // AT4G15560 // AT1G73500 // AT2G22330 // AT2G04842 // AT5G01410 // AT2G20860 // AT1G69040 // AT1G08520 // AT5G28237 // AT1G08630 // AT5G49030 // AT1G63660 // AT1G14610 // AT5G40760 // AT1G05010 // AT2G01290 // AT4G33010 // AT4G39950 // AT2G33840 // AT1G22410 // AT2G20340 // AT2G29630 // AT1G32230 // AT5G13800 // AT5G23670 // AT1G48850 // AT3G07270 // AT5G35…
GO:0065007	P	biological regulation	503	3293	4188	37767	2e-12	6.2e-10	// AT4G12560 // AT5G06710 // AT4G22950 // AT1G80680 // AT5G06650 // AT1G13980 // AT1G76880 // AT5G51810 // AT5G66320 // AT2G27760 // AT3G08850 // AT1G51140 // AT5G59570 // AT4G24240 // AT1G46768 // AT4G10000 // AT1G19180 // AT3G50700 // AT5G23280 // AT3G06490 // AT3G57300 // AT5G64740 // AT5G24030 // AT1G73500 // AT1G78770 // AT4G17030 // AT2G39940 // AT5G41790 // AT4G33090 // AT5G21090 // AT5G08…
GO:0010035	P	response to inorganic substance	68	3293	279	37767	5.2e-12	1.5e-09	// AT5G62470 // AT4G38620 // AT3G09600 // AT5G65140 // AT5G11170 // AT5G41670 // AT4G35090 // AT4G37260 // AT1G07920 // AT3G51860 // AT2G23290 // AT4G24400 // AT2G32240 // AT2G01980 // AT4G27670 // AT4G24120 // AT1G08830 // AT2G29500 // AT4G09460 // AT3G12750 // AT5G67300 // AT2G35840 // AT3G27820 // AT1G32230 // AT2G22240 // AT2G37330 // AT1G65930 // AT5G13420 // AT1G54050 // AT2G47190 // AT1G23…
GO:0009725	P	response to hormone stimulus	159	3293	982	37767	5.3e-12	1.5e-09	// AT2G38750 // AT3G14050 // AT1G80680 // AT5G06650 // AT3G16500 // AT5G51810 // AT1G69040 // AT2G40940 // AT2G14580 // AT3G15210 // AT1G19220 // AT1G72430 // AT5G05700 // AT2G35940 // AT1G31340 // AT5G53590 // AT2G34340 // AT3G02850 // AT3G06490 // AT1G70000 // AT5G25610 // AT5G50915 // AT5G24860 // AT1G75750 // AT1G73500 // AT1G20450 // AT3G07390 // AT1G12420 // AT5G43700 // AT3G04730 // AT5G14…
GO:0006807	P	nitrogen compound metabolic process	463	3293	3826	37767	6.7e-12	1.8e-09	// AT3G50670 // AT4G15560 // AT5G06710 // AT2G17730 // AT4G22950 // AT5G06650 // AT1G76880 // AT1G17760 // AT3G46440 // AT5G66320 // AT4G25290 // AT5G28237 // AT1G51140 // AT5G59570 // AT4G24240 // AT4G28940 // AT1G46768 // AT3G50700 // AT5G23280 // AT1G07910 // AT3G06490 // AT1G05010 // AT5G25520 // AT3G57300 // AT4G02020 // AT1G51120 // AT4G25120 // AT1G78770 // AT4G31580 // AT1G13600 // AT5G08…
GO:0051704	P	multi-organism process	133	3293	776	37767	1e-11	2.7e-09	// AT4G31500 // AT5G65210 // AT5G10550 // AT2G22330 // AT1G64780 // AT5G24530 // AT5G45260 // AT2G38290 // AT1G08830 // AT1G80600 // AT3G15210 // AT1G12820 // AT5G01650 // AT1G19180 // AT1G02860 // AT2G41430 // AT1G02800 // AT3G06490 // AT1G05010 // AT2G22240 // AT2G23620 // AT1G19250 // AT4G39950 // AT5G43470 // AT4G31550 // AT2G25600 // AT5G38280 // AT2G44950 // AT2G39940 // AT3G12810 // AT4G27…
GO:0009416	P	response to light stimulus	110	3293	596	37767	1.4e-11	3.5e-09	// AT4G31500 // AT1G58290 // AT2G17730 // AT5G07990 // AT3G61140 // AT2G39730 // AT4G35900 // AT2G05620 // AT1G34000 // AT3G15620 // AT2G40100 // AT5G58070 // AT1G17870 // AT4G34190 // AT5G04240 // AT4G30950 // AT2G41430 // AT1G20900 // AT2G22240 // AT3G51480 // AT2G26150 // AT5G43470 // AT5G58960 // AT2G32120 // AT1G03010 // AT2G42620 // AT5G67030 // AT3G51240 // AT5G23670 // AT3G28860 // AT2G17…
GO:0009266	P	response to temperature stimulus	95	3293	485	37767	2.2e-11	5.1e-09	// AT3G12780 // AT3G16460 // AT3G47520 // AT5G51820 // AT3G25230 // AT5G20970 // AT5G16820 // AT1G23740 // AT3G26744 // AT3G03050 // AT5G58070 // AT1G17870 // AT4G11150 // AT4G22950 // AT3G11170 // AT2G22240 // AT4G25200 // AT2G26150 // AT1G20450 // AT2G32120 // AT4G26850 // AT5G67030 // AT1G09340 // AT2G27140 // AT2G22540 // AT2G17840 // AT3G07370 // AT4G35090 // AT1G05260 // AT1G27320 // AT2G29…
GO:0048731	P	system development	139	3293	839	37767	2.9e-11	6.5e-09	// AT4G31500 // AT3G13300 // AT4G22950 // AT2G35110 // AT5G06650 // AT1G13980 // AT5G51060 // AT5G64530 // AT3G63440 // AT4G36870 // AT3G13540 // AT1G63700 // AT5G26751 // AT1G75820 // AT2G27230 // AT1G10130 // AT1G12820 // AT1G19220 // AT5G05700 // AT3G58070 // AT2G22840 // AT3G44200 // AT1G20900 // AT5G62000 // AT3G07390 // AT4G02020 // AT5G41315 // AT5G27030 // AT1G78770 // AT5G12840 // AT2G44…
GO:0048513	P	organ development	138	3293	838	37767	4.9e-11	1.1e-08	// AT4G31500 // AT3G13300 // AT4G22950 // AT2G35110 // AT5G06650 // AT1G13980 // AT5G51060 // AT5G64530 // AT3G63440 // AT4G36870 // AT3G13540 // AT1G63700 // AT5G26751 // AT1G75820 // AT2G27230 // AT1G10130 // AT1G12820 // AT1G19220 // AT5G05700 // AT3G58070 // AT2G22840 // AT3G44200 // AT1G20900 // AT5G62000 // AT3G07390 // AT4G02020 // AT5G41315 // AT5G27030 // AT1G78770 // AT5G12840 // AT2G44…
GO:0009314	P	response to radiation	110	3293	613	37767	6.2e-11	1.3e-08	// AT4G31500 // AT1G58290 // AT2G17730 // AT5G07990 // AT3G61140 // AT2G39730 // AT4G35900 // AT2G05620 // AT1G34000 // AT3G15620 // AT2G40100 // AT5G58070 // AT1G17870 // AT4G34190 // AT5G04240 // AT4G30950 // AT2G41430 // AT1G20900 // AT2G22240 // AT3G51480 // AT2G26150 // AT5G43470 // AT5G58960 // AT2G32120 // AT1G03010 // AT2G42620 // AT5G67030 // AT3G51240 // AT5G23670 // AT3G28860 // AT2G17…
GO:0044238	P	primary metabolic process	946	3293	8995	37767	3.2e-10	6.4e-08	// AT3G50670 // AT1G11720 // AT4G15560 // AT5G06710 // AT2G17730 // AT1G76490 // AT1G32860 // AT2G46210 // AT5G06650 // AT5G67530 // AT1G76880 // AT1G80920 // AT1G17760 // AT3G46440 // AT1G72010 // AT5G66320 // AT4G25290 // AT5G28237 // AT1G51140 // AT5G23960 // AT3G02630 // AT5G59570 // AT4G24240 // AT4G28940 // AT3G11400 // AT1G46768 // AT2G28940 // AT3G50700 // AT3G27110 // AT5G23280 // AT1G07…
GO:0044262	P	cellular carbohydrate metabolic process	80	3293	417	37767	1.8e-09	3.6e-07	// AT4G31500 // AT1G66980 // AT1G11720 // AT4G15560 // AT2G41540 // AT3G12780 // AT4G02280 // AT3G48820 // AT4G26530 // AT5G66530 // AT3G17770 // AT1G32930 // AT1G05570 // AT5G51820 // AT2G22330 // AT4G18240 // AT3G26720 // AT5G62790 // AT5G64860 // AT4G23100 // AT5G14950 // AT3G46440 // AT4G17770 // AT5G17420 // AT4G24620 // AT1G74090 // AT4G21150 // AT3G14570 // AT4G39210 // AT1G68020 // AT2G35…
GO:0006350	P	transcription	250	3293	1923	37767	3.4e-09	6.4e-07	// AT5G06710 // AT5G47220 // AT1G51700 // AT1G75510 // AT4G22950 // AT3G21150 // AT5G45140 // AT5G06650 // AT2G34830 // AT4G34680 // AT1G76880 // AT4G00950 // AT2G17410 // AT3G57660 // AT2G36720 // AT5G60850 // AT5G66320 // AT2G47900 // AT3G26744 // AT2G27230 // AT4G14660 // AT3G14020 // AT1G51140 // AT5G59570 // AT2G44910 // AT4G27270 // AT1G29940 // AT2G17730 // AT5G25830 // AT4G37850 // AT3G58…
GO:0010876	P	lipid localization	17	3293	24	37767	5.3e-09	9.5e-07	// AT5G59310 // AT3G21260 // AT1G62790 // AT2G38540 // AT2G45180 // AT1G62510 // AT5G48490 // AT1G27950 // AT5G64080 // AT3G11670 // AT3G22142 // AT3G18570 // AT4G12510 // AT4G00165 // AT1G68710 // AT3G53980 // AT2G37870
GO:0009058	P	biosynthetic process	567	3293	5118	37767	7.6e-09	1.3e-06	// AT1G11720 // AT4G15560 // AT5G06710 // AT2G17730 // AT1G76490 // AT4G22950 // AT2G46210 // AT5G06650 // AT1G76880 // AT5G51810 // AT5G66320 // AT2G27760 // AT1G78510 // AT5G28237 // AT1G51140 // AT5G23960 // AT5G59570 // AT4G24240 // AT1G08200 // AT3G11400 // AT1G46768 // AT3G50700 // AT5G23280 // AT5G20410 // AT3G06490 // AT1G05010 // AT5G25520 // AT3G57300 // AT5G64740 // AT1G73500 // AT1G78…
GO:0045449	P	regulation of transcription	235	3293	1802	37767	8.2e-09	1.4e-06	// AT5G06710 // AT5G47220 // AT1G51700 // AT4G22950 // AT3G21150 // AT5G06650 // AT2G34830 // AT4G34680 // AT1G76880 // AT4G00950 // AT2G17410 // AT2G36720 // AT5G60850 // AT5G66320 // AT2G47900 // AT3G26744 // AT2G27230 // AT3G14020 // AT1G51140 // AT5G59570 // AT2G44910 // AT4G27270 // AT1G46768 // AT5G25830 // AT4G37850 // AT3G58070 // AT5G12840 // AT3G50700 // AT4G12750 // AT5G01380 // AT5G23…
GO:0009889	P	regulation of biosynthetic process	243	3293	1881	37767	9.4e-09	1.5e-06	// AT5G06710 // AT5G47220 // AT1G51700 // AT4G22950 // AT3G21150 // AT5G06650 // AT2G34830 // AT4G34680 // AT1G76880 // AT4G00950 // AT2G17410 // AT2G36720 // AT5G60850 // AT5G66320 // AT2G47900 // AT3G26744 // AT2G27230 // AT3G14020 // AT1G51140 // AT5G59570 // AT3G18550 // AT4G27270 // AT1G46768 // AT5G25830 // AT4G37850 // AT3G58070 // AT5G12840 // AT3G50700 // AT4G12750 // AT5G01380 // AT5G23…
GO:0031326	P	regulation of cellular biosynthetic process	243	3293	1881	37767	9.4e-09	1.5e-06	// AT5G06710 // AT5G47220 // AT1G51700 // AT4G22950 // AT3G21150 // AT5G06650 // AT2G34830 // AT4G34680 // AT1G76880 // AT4G00950 // AT2G17410 // AT2G36720 // AT5G60850 // AT5G66320 // AT2G47900 // AT3G26744 // AT2G27230 // AT3G14020 // AT1G51140 // AT5G59570 // AT3G18550 // AT4G27270 // AT1G46768 // AT5G25830 // AT4G37850 // AT3G58070 // AT5G12840 // AT3G50700 // AT4G12750 // AT5G01380 // AT5G23…
GO:0010556	P	regulation of macromolecule biosynthetic process	238	3293	1843	37767	1.4e-08	2.2e-06	// AT5G06710 // AT5G47220 // AT1G51700 // AT4G22950 // AT3G21150 // AT5G06650 // AT2G34830 // AT4G34680 // AT1G76880 // AT4G00950 // AT2G17410 // AT2G36720 // AT5G60850 // AT5G66320 // AT2G47900 // AT3G26744 // AT2G27230 // AT3G14020 // AT1G51140 // AT5G59570 // AT3G18550 // AT4G27270 // AT1G46768 // AT5G25830 // AT4G37850 // AT3G58070 // AT5G12840 // AT3G50700 // AT4G12750 // AT5G01380 // AT5G23…
GO:0019219	P	regulation of nucleobase, nucleoside, nucleotide and nucleic acid metabolic process	238	3293	1847	37767	1.6e-08	2.5e-06	// AT5G06710 // AT5G47220 // AT1G51700 // AT4G22950 // AT3G21150 // AT5G06650 // AT2G34830 // AT4G34680 // AT1G76880 // AT4G00950 // AT2G17410 // AT2G36720 // AT5G60850 // AT5G66320 // AT2G47900 // AT3G26744 // AT2G27230 // AT3G14020 // AT1G51140 // AT5G59570 // AT3G18550 // AT4G27270 // AT1G46768 // AT5G25830 // AT4G37850 // AT3G58070 // AT5G12840 // AT3G50700 // AT4G12750 // AT5G01380 // AT5G23…
GO:0009653	P	anatomical structure morphogenesis	104	3293	637	37767	1.7e-08	2.5e-06	// AT1G75750 // AT3G13300 // AT2G35110 // AT5G06650 // AT1G13980 // AT4G28250 // AT5G51060 // AT3G63440 // AT4G36870 // AT3G13540 // AT1G63700 // AT5G26751 // AT1G75820 // AT2G27230 // AT3G58070 // AT2G03680 // AT5G04240 // AT1G55250 // AT4G20050 // AT5G41315 // AT5G27030 // AT2G25600 // AT4G17030 // AT2G44950 // AT3G07390 // AT3G12810 // AT2G42620 // AT2G28290 // AT1G32230 // AT3G03220 // AT4G04…
GO:0065008	P	regulation of biological quality	107	3293	665	37767	2.1e-08	3e-06	// AT4G31500 // AT1G75750 // AT5G54510 // AT2G35110 // AT5G16530 // AT2G22330 // AT4G28250 // AT2G33770 // AT3G22942 // AT3G63440 // AT2G27760 // AT3G08850 // AT2G17500 // AT2G03680 // AT5G04240 // AT5G13740 // AT3G51480 // AT5G65980 // AT5G64740 // AT4G39950 // AT2G25600 // AT5G03880 // AT4G17030 // AT2G44950 // AT1G13980 // AT4G33090 // AT2G42620 // AT3G03220 // AT4G04900 // AT1G75450 // AT5G40…
GO:0031323	P	regulation of cellular metabolic process	257	3293	2036	37767	2.2e-08	3.1e-06	// AT5G06710 // AT5G47220 // AT1G51700 // AT4G22950 // AT2G20900 // AT3G21150 // AT5G06650 // AT2G34830 // AT4G34680 // AT1G76880 // AT4G00950 // AT2G17410 // AT2G36720 // AT5G60850 // AT1G69040 // AT2G47900 // AT3G26744 // AT2G27230 // AT2G42280 // AT3G14020 // AT1G51140 // AT5G59570 // AT2G44910 // AT4G27270 // AT1G46768 // AT5G25830 // AT4G37850 // AT3G58070 // AT5G12840 // AT3G50700 // AT4G12…
GO:0080090	P	regulation of primary metabolic process	248	3293	1952	37767	2.4e-08	3.3e-06	// AT5G06710 // AT5G47220 // AT1G51700 // AT4G22950 // AT3G21150 // AT5G06650 // AT2G34830 // AT4G34680 // AT1G76880 // AT4G00950 // AT2G17410 // AT2G36720 // AT5G60850 // AT1G69040 // AT2G47900 // AT3G26744 // AT2G27230 // AT3G14020 // AT1G51140 // AT5G59570 // AT3G18550 // AT4G27270 // AT1G46768 // AT5G05700 // AT4G37850 // AT3G58070 // AT5G12840 // AT3G50700 // AT4G12750 // AT5G01380 // AT5G23…
GO:0051171	P	regulation of nitrogen compound metabolic process	241	3293	1888	37767	2.7e-08	3.6e-06	// AT5G06710 // AT5G47220 // AT1G51700 // AT4G22950 // AT3G21150 // AT5G06650 // AT2G34830 // AT4G34680 // AT1G76880 // AT4G00950 // AT2G17410 // AT2G36720 // AT5G60850 // AT1G69040 // AT2G47900 // AT3G26744 // AT2G27230 // AT3G14020 // AT1G51140 // AT5G59570 // AT3G18550 // AT4G27270 // AT1G46768 // AT5G25830 // AT4G37850 // AT3G58070 // AT5G12840 // AT3G50700 // AT4G12750 // AT5G01380 // AT5G23…
GO:0044249	P	cellular biosynthetic process	542	3293	4925	37767	4e-08	5.3e-06	// AT1G11720 // AT4G15560 // AT5G06710 // AT2G17730 // AT1G76490 // AT4G22950 // AT2G46210 // AT5G06650 // AT1G76880 // AT5G51810 // AT5G66320 // AT2G27760 // AT1G78510 // AT5G28237 // AT1G51140 // AT5G23960 // AT5G59570 // AT4G24240 // AT1G08200 // AT3G11400 // AT1G46768 // AT3G50700 // AT5G23280 // AT5G20410 // AT3G06490 // AT1G05010 // AT5G25520 // AT3G57300 // AT5G64740 // AT1G73500 // AT1G78…
GO:0009605	P	response to external stimulus	77	3293	429	37767	4.3e-08	5.5e-06	// AT3G28860 // AT1G22640 // AT1G32640 // AT5G45380 // AT4G35090 // AT3G22200 // AT1G72300 // AT5G59560 // AT5G51820 // AT2G22330 // AT2G33770 // AT2G26670 // AT2G30020 // AT1G21610 // AT1G17420 // AT4G39980 // AT3G16785 // AT5G46860 // AT1G55020 // AT2G27190 // AT2G14610 // AT1G74950 // AT5G42650 // AT2G06050 // AT1G74100 // AT4G00550 // AT5G53750 // AT1G61120 // AT2G28290 // AT4G02380 // AT5G01…
GO:0006139	P	nucleobase, nucleoside, nucleotide and nucleic acid metabolic process	372	3293	3198	37767	5.8e-08	7.2e-06	// AT3G50670 // AT5G06710 // AT2G17730 // AT4G22950 // AT5G06650 // AT1G76880 // AT1G17760 // AT3G46440 // AT5G66320 // AT4G25290 // AT1G51140 // AT5G59570 // AT1G27370 // AT4G28940 // AT1G46768 // AT3G50700 // AT5G23280 // AT1G07910 // AT3G06490 // AT5G25520 // AT3G57300 // AT4G02020 // AT4G25120 // AT1G78770 // AT4G31580 // AT1G13600 // AT5G08520 // AT3G19860 // AT2G04842 // AT1G33420 // AT2G22…
GO:0010468	P	regulation of gene expression	250	3293	2001	37767	7.4e-08	9e-06	// AT5G06710 // AT5G47220 // AT1G51700 // AT4G22950 // AT3G21150 // AT5G06650 // AT2G34830 // AT4G34680 // AT1G76880 // AT4G00950 // AT2G17410 // AT2G36720 // AT5G60850 // AT5G66320 // AT2G47900 // AT3G26744 // AT2G27230 // AT3G14020 // AT1G51140 // AT5G59570 // AT2G44910 // AT4G27270 // AT1G46768 // AT5G25830 // AT4G37850 // AT3G58070 // AT2G46020 // AT3G50700 // AT4G12750 // AT5G01380 // AT5G23…
GO:0015979	P	photosynthesis	40	3293	162	37767	8.5e-08	1e-05	// AT4G02770 // AT3G05410 // AT1G79040 // AT5G64040 // ATCG00540 // AT4G03280 // AT1G70760 // AT2G05620 // AT4G30950 // AT1G08380 // ATCG00020 // ATCG00350 // AT3G04790 // AT5G08410 // ATCG00270 // AT2G40100 // AT1G02910 // AT1G30380 // AT4G09650 // AT2G20890 // ATCG00730 // AT4G33520 // AT3G54890 // AT2G01590 // AT3G11670 // AT1G18730 // AT4G28660 // AT5G51545 // AT1G19150 // ATCG00280 // AT1G76…
GO:0019222	P	regulation of metabolic process	271	3293	2210	37767	8.9e-08	1e-05	// AT5G06710 // AT5G47220 // AT1G51700 // AT4G22950 // AT2G20900 // AT3G21150 // AT5G06650 // AT2G34830 // AT4G34680 // AT1G76880 // AT4G00950 // AT2G17410 // AT2G36720 // AT5G60850 // AT4G35270 // AT1G69040 // AT2G47900 // AT3G26744 // AT2G27230 // AT2G42280 // AT3G14020 // AT1G51140 // AT5G59570 // AT2G44910 // AT4G27270 // AT1G46768 // AT5G05700 // AT4G37850 // AT3G58070 // AT2G46020 // AT3G50…
GO:0009617	P	response to bacterium	51	3293	247	37767	2.2e-07	2.5e-05	// AT4G31500 // AT5G47220 // AT2G38470 // AT4G32260 // AT1G77920 // AT5G57490 // AT2G22330 // AT4G23100 // AT5G24530 // AT5G45260 // AT4G39980 // AT1G19180 // AT1G08830 // AT1G27320 // AT5G57890 // AT1G80600 // AT4G01050 // AT1G01580 // AT3G04790 // AT1G12820 // AT1G25220 // AT2G40000 // AT1G02860 // AT5G64440 // AT4G11650 // AT3G57240 // AT2G41430 // AT3G52960 // AT2G22240 // AT3G62980 // AT3G43…
GO:0003006	P	reproductive developmental process	138	3293	978	37767	2.5e-07	2.8e-05	// AT5G13010 // AT4G29010 // AT5G49930 // AT1G80680 // AT4G35900 // AT1G13980 // AT2G04842 // AT4G00950 // AT4G24620 // AT3G51630 // AT3G13540 // AT3G08850 // AT1G12820 // AT5G60440 // AT5G16750 // AT5G40480 // AT1G19180 // AT3G04340 // AT5G04240 // AT3G54420 // AT5G62000 // AT5G51810 // AT1G80260 // AT4G02020 // AT5G27030 // AT2G25600 // AT5G12840 // AT2G44950 // AT1G55250 // AT2G34830 // AT1G58…
GO:0050789	P	regulation of biological process	415	3293	3697	37767	3.3e-07	3.6e-05	// AT4G12560 // AT5G06710 // AT4G22950 // AT1G80680 // AT5G06650 // AT1G13980 // AT1G76880 // AT5G66320 // AT1G51140 // AT5G59570 // AT1G27370 // AT1G46768 // AT4G10000 // AT1G19180 // AT3G50700 // AT5G23280 // AT3G06490 // AT3G57300 // AT4G02020 // AT1G73500 // AT5G03880 // AT2G39940 // AT5G41790 // AT5G21090 // AT5G08520 // AT3G19860 // AT1G33420 // AT2G22540 // AT2G22010 // AT1G04880 // AT1G69…
GO:0060255	P	regulation of macromolecule metabolic process	251	3293	2060	37767	4.3e-07	4.6e-05	// AT5G06710 // AT5G47220 // AT1G51700 // AT4G22950 // AT3G21150 // AT5G06650 // AT2G34830 // AT4G34680 // AT1G76880 // AT4G00950 // AT2G17410 // AT2G36720 // AT5G60850 // AT5G66320 // AT2G47900 // AT3G26744 // AT2G27230 // AT3G14020 // AT1G51140 // AT5G59570 // AT3G18550 // AT4G27270 // AT1G46768 // AT5G25830 // AT4G37850 // AT3G58070 // AT2G46020 // AT3G50700 // AT4G12750 // AT5G01380 // AT5G23…
GO:0006461	P	protein complex assembly	34	3293	134	37767	4.5e-07	4.7e-05	// AT5G58260 // AT3G61140 // AT4G31560 // AT4G13510 // AT1G33340 // AT1G75510 // AT5G55630 // AT5G62600 // AT1G75820 // AT3G23990 // AT1G79040 // AT1G08540 // AT1G02910 // AT5G23120 // AT4G37925 // AT2G20890 // AT2G16485 // AT5G16490 // AT4G02570 // AT5G63700 // AT5G55230 // AT3G08947 // AT5G51545 // AT1G26170 // AT2G47910 // AT4G27640 // AT2G29890 // AT4G35540 // AT3G53920 // AT5G53480 // AT4G37…
GO:0070271	P	protein complex biogenesis	34	3293	134	37767	4.5e-07	4.7e-05	// AT5G58260 // AT3G61140 // AT4G31560 // AT4G13510 // AT1G33340 // AT1G75510 // AT5G55630 // AT5G62600 // AT1G75820 // AT3G23990 // AT1G79040 // AT1G08540 // AT1G02910 // AT5G23120 // AT4G37925 // AT2G20890 // AT2G16485 // AT5G16490 // AT4G02570 // AT5G63700 // AT5G55230 // AT3G08947 // AT5G51545 // AT1G26170 // AT2G47910 // AT4G27640 // AT2G29890 // AT4G35540 // AT3G53920 // AT5G53480 // AT4G37…
GO:0000904	P	cell morphogenesis involved in differentiation	22	3293	63	37767	6.4e-07	6.5e-05	// AT3G16630 // AT3G22200 // AT2G35110 // AT1G03060 // AT5G14870 // AT3G16640 // AT1G56580 // AT3G13540 // AT3G58070 // AT3G12280 // AT5G16490 // AT2G46225 // AT5G18410 // AT5G41315 // AT1G13180 // AT2G25600 // AT3G10380 // AT4G19600 // AT5G45190 // AT2G34980 // AT4G04900 // AT5G42080
GO:0046686	P	response to cadmium ion	40	3293	178	37767	6.9e-07	6.9e-05	// AT5G62470 // AT4G38620 // AT3G09600 // AT5G11170 // AT5G38830 // AT1G07920 // AT2G23290 // AT1G70730 // AT2G32240 // AT1G07590 // AT4G23100 // AT5G67300 // AT2G35840 // AT1G65930 // AT5G13420 // AT2G47190 // AT1G23190 // AT1G56190 // AT3G48990 // AT3G53230 // AT3G47600 // AT5G65140 // AT5G47390 // AT5G56550 // AT1G70000 // AT2G01140 // AT1G75280 // AT2G39920 // AT4G09460 // AT2G16720 // AT3G02…
GO:0005975	P	carbohydrate metabolic process	123	3293	866	37767	8.2e-07	8.1e-05	// AT4G31500 // AT1G11720 // AT4G15560 // AT3G12780 // AT2G32090 // AT5G51820 // AT2G22330 // AT3G61610 // AT3G56310 // AT4G24620 // AT3G46440 // AT3G03050 // AT3G48820 // AT5G40760 // AT1G23190 // AT1G77810 // AT1G74030 // AT1G43670 // AT2G22240 // AT2G01290 // AT1G76550 // AT5G64740 // AT1G70730 // AT5G58090 // AT3G47000 // AT5G56590 // AT2G36870 // AT4G28706 // AT1G15380 // AT1G48100 // AT1G74…
GO:0010038	P	response to metal ion	48	3293	238	37767	8.8e-07	8.5e-05	// AT5G62470 // AT4G38620 // AT3G09600 // AT5G11170 // AT5G41670 // AT5G38830 // AT1G07920 // AT3G51860 // AT2G23290 // AT1G70730 // AT2G32240 // AT1G07590 // AT4G24120 // AT1G08830 // AT4G23100 // AT3G12750 // AT5G67300 // AT2G35840 // AT2G37330 // AT1G65930 // AT5G13420 // AT2G47190 // AT1G23190 // AT5G13740 // AT1G56190 // AT3G48990 // AT3G53230 // AT3G47600 // AT5G65140 // AT5G47390 // AT5G56…
GO:0042440	P	pigment metabolic process	33	3293	134	37767	1.2e-06	0.00011	// AT1G58290 // AT4G15560 // AT1G06820 // AT4G25700 // AT2G26670 // AT1G27450 // AT1G03630 // AT4G22920 // AT1G27320 // AT1G08520 // AT4G34135 // AT5G61670 // AT1G20780 // AT1G19670 // AT3G10230 // AT1G09530 // AT3G04870 // AT4G25080 // AT5G17230 // AT5G45930 // AT2G26170 // AT5G54160 // AT1G63970 // AT4G37000 // AT3G03710 // AT1G31800 // AT1G12910 // AT5G67030 // AT4G18480 // AT5G54190 // AT5G13…
GO:0009409	P	response to cold	59	3293	328	37767	1.5e-06	0.00013	// AT5G20630 // AT2G17840 // AT2G38470 // AT3G12780 // AT4G35090 // AT5G54770 // AT3G47520 // AT5G60410 // AT5G51820 // AT1G05260 // AT3G17390 // AT4G38840 // AT1G27320 // AT1G23740 // AT3G26744 // AT3G03050 // AT1G74520 // AT2G39730 // AT5G02500 // AT5G67320 // AT5G58070 // AT1G22770 // AT5G10140 // AT3G54050 // AT3G11630 // AT4G11150 // AT3G06510 // AT4G20260 // AT3G53990 // AT3G02870 // AT3G16…
GO:0019684	P	photosynthesis, light reaction	28	3293	103	37767	1.5e-06	0.00013	// AT1G79040 // AT5G64040 // ATCG00540 // AT1G70760 // AT2G05620 // AT4G30950 // AT1G08380 // ATCG00020 // AT4G03280 // AT5G08410 // ATCG00270 // AT1G02910 // AT4G09650 // AT2G20890 // ATCG00730 // AT4G33520 // AT3G54890 // AT2G01590 // AT3G11670 // AT1G18730 // AT5G51545 // ATCG00280 // AT4G04020 // AT1G45474 // AT2G46820 // AT5G01920 // AT5G23440 // AT1G60950
GO:0046483	P	heterocycle metabolic process	75	3293	460	37767	1.7e-06	0.00015	// AT4G31500 // AT3G07270 // AT5G19040 // AT4G15560 // AT2G38470 // AT4G37000 // AT4G23900 // AT3G63380 // AT1G73500 // AT1G64200 // AT1G10310 // AT1G36280 // AT2G26670 // AT1G58290 // AT4G34890 // AT5G01410 // AT1G27450 // AT1G03630 // AT5G54160 // AT2G20860 // AT4G01690 // AT3G18680 // AT1G27320 // AT4G00895 // AT2G27760 // AT2G20570 // AT5G28237 // AT4G34135 // AT1G20270 // AT1G29810 // AT1G20…
GO:0048869	P	cellular developmental process	81	3293	520	37767	3.1e-06	0.00027	// AT1G75750 // AT2G22540 // AT4G33790 // AT5G41315 // AT2G28950 // AT3G44540 // AT3G22200 // AT2G35110 // AT5G06650 // AT1G13980 // AT4G24540 // AT4G24670 // AT5G51060 // AT1G18800 // AT5G05690 // AT1G03060 // AT5G14870 // AT5G35770 // AT2G26650 // AT3G16640 // AT5G46860 // AT2G37260 // AT1G56580 // AT3G13540 // AT3G26744 // AT1G75820 // AT2G27230 // AT3G07160 // AT1G13180 // AT3G03220 // AT1G21…
GO:0044271	P	cellular nitrogen compound biosynthetic process	66	3293	394	37767	3.1e-06	0.00027	// AT4G31500 // AT3G07270 // AT1G29810 // AT4G15560 // AT2G38470 // AT1G22410 // AT5G54770 // AT4G23100 // AT1G73500 // AT2G22330 // AT2G27820 // AT3G25570 // AT2G26670 // AT1G58290 // AT1G27450 // AT1G03630 // AT3G10030 // AT2G26300 // AT1G35190 // AT1G02500 // AT3G18680 // AT5G57890 // AT3G10050 // AT4G39980 // AT5G28237 // AT2G17265 // AT4G39950 // AT1G20780 // AT4G21470 // AT3G17390 // AT3G59…
GO:0019438	P	aromatic compound biosynthetic process	46	3293	237	37767	3.6e-06	0.00031	// AT4G31500 // AT3G07270 // AT1G29810 // AT2G38470 // AT1G32640 // AT1G58170 // AT5G54770 // AT2G26170 // AT1G73500 // AT2G22330 // AT2G27820 // AT3G24503 // AT1G64160 // AT5G24530 // AT2G26300 // AT3G19450 // AT5G57890 // AT2G45400 // AT4G36220 // AT4G39980 // AT5G28237 // AT4G34135 // AT4G39950 // AT2G21100 // AT4G34230 // AT3G17390 // AT1G08250 // AT1G25220 // AT1G02860 // AT4G10100 // AT3G26…
GO:0048878	P	chemical homeostasis	32	3293	136	37767	3.8e-06	0.00032	// AT5G54510 // AT5G16530 // AT5G55630 // AT3G51860 // AT2G33770 // AT5G18830 // AT3G09390 // AT2G29110 // AT5G05690 // AT5G14870 // AT1G62280 // AT3G16640 // AT2G32400 // AT2G26710 // AT1G10130 // AT1G01580 // AT3G53720 // AT4G31710 // AT5G13740 // AT4G39400 // AT2G29120 // AT1G12520 // AT5G63530 // AT3G51480 // AT1G15960 // AT3G15353 // AT1G04400 // AT2G38170 // AT2G39450 // AT1G21270 // AT5G24…
GO:0018130	P	heterocycle biosynthetic process	30	3293	123	37767	4.1e-06	0.00034	// AT4G31500 // AT3G07270 // AT1G29810 // AT4G15560 // AT5G54770 // AT2G26670 // AT1G58290 // AT1G27450 // AT1G03630 // AT1G20780 // AT2G20860 // AT5G57890 // AT5G28237 // AT1G25220 // AT4G01690 // AT4G10100 // AT4G25080 // AT5G57850 // AT1G08520 // AT1G63970 // AT5G45930 // AT5G46180 // AT2G16370 // AT3G03710 // AT5G51110 // AT4G18480 // AT2G29630 // AT5G54190 // AT2G20570 // AT1G31860
GO:0016043	P	cellular component organization	153	3293	1179	37767	4.4e-06	0.00036	// AT1G75750 // AT5G36120 // AT1G75510 // AT1G06820 // AT2G35110 // AT4G33470 // AT1G13980 // AT4G28250 // AT5G47820 // AT4G35540 // AT3G13540 // AT1G75820 // AT1G03000 // AT1G75100 // AT5G61670 // AT1G62850 // AT2G30910 // AT1G58200 // AT4G37925 // AT2G35940 // AT2G03680 // AT4G11150 // AT5G04240 // AT2G16485 // AT1G20900 // AT5G62440 // AT3G07390 // AT4G20050 // AT5G64740 // AT5G41315 // AT3G26…
GO:0022621	P	shoot system development	61	3293	358	37767	4.5e-06	0.00036	// AT3G13300 // AT1G63700 // AT4G24560 // AT2G42620 // AT3G22200 // AT2G35110 // AT5G06650 // AT5G16780 // AT2G23760 // AT4G00850 // AT5G64530 // AT1G13180 // AT3G63440 // AT4G37740 // AT4G36870 // AT1G27320 // AT1G03060 // AT2G46870 // AT4G14720 // AT1G80490 // AT3G58070 // AT1G19220 // AT3G02150 // AT5G42080 // AT4G36890 // AT3G07610 // AT3G01460 // AT2G44950 // AT3G12280 // AT3G15880 // AT1G56…
GO:0042180	P	cellular ketone metabolic process	121	3293	882	37767	4.5e-06	0.00036	// AT4G31500 // AT1G64660 // AT4G15560 // AT4G29010 // AT3G11170 // AT5G07010 // AT1G73500 // AT2G22330 // AT2G04842 // AT5G01410 // AT2G20860 // AT4G33670 // AT1G69040 // AT5G62790 // AT1G78510 // AT5G28237 // AT1G08630 // AT5G49030 // AT1G63660 // AT1G32470 // AT1G02860 // AT4G30950 // AT5G20410 // AT1G05010 // AT2G23620 // AT4G33010 // AT4G39950 // AT2G33840 // AT1G22410 // AT4G26850 // AT5G67…
GO:0009888	P	tissue development	61	3293	359	37767	4.9e-06	0.00038	// AT2G22540 // AT1G75820 // AT4G22950 // AT5G07290 // AT2G35110 // AT5G06650 // AT5G16780 // AT1G13980 // AT4G24540 // AT2G26670 // AT5G64530 // AT1G23010 // AT1G03060 // AT2G26650 // AT3G16640 // AT2G37260 // AT1G56580 // AT3G13540 // AT3G15880 // AT5G26751 // AT5G61960 // AT2G27230 // AT1G80490 // AT5G60440 // AT2G34720 // AT5G13290 // AT3G58070 // AT1G19850 // AT2G42620 // AT1G79840 // AT3G44…
GO:0050794	P	regulation of cellular process	373	3293	3375	37767	5.2e-06	0.0004	// AT5G06710 // AT4G22950 // AT1G80680 // AT5G06650 // AT1G13980 // AT1G76880 // AT5G66320 // AT1G51140 // AT5G59570 // AT1G27370 // AT1G46768 // AT4G10000 // AT1G19180 // AT3G50700 // AT5G23280 // AT3G06490 // AT3G57300 // AT1G73500 // AT5G03880 // AT2G39940 // AT5G41790 // AT5G21090 // AT5G08520 // AT3G19860 // AT1G33420 // AT2G22540 // AT2G22010 // AT1G04880 // AT1G69580 // AT5G61960 // AT1G02…
GO:0009886	P	post-embryonic morphogenesis	15	3293	35	37767	5.3e-06	0.00041	// AT3G07390 // AT1G63700 // AT2G26330 // AT4G36920 // AT4G14550 // AT1G32230 // AT5G27320 // AT1G77690 // AT3G63010 // AT3G62980 // AT1G49430 // AT1G18800 // AT3G02260 // AT3G63440 // AT3G12810
GO:0048608	P	reproductive structure development	131	3293	978	37767	5.4e-06	0.00041	// AT5G13010 // AT4G29010 // AT5G49930 // AT1G80680 // AT4G35900 // AT1G13980 // AT2G04842 // AT4G00950 // AT4G24620 // AT3G51630 // AT3G13540 // AT3G08850 // AT1G12820 // AT5G60440 // AT5G16750 // AT5G40480 // AT1G19180 // AT3G04340 // AT5G04240 // AT3G54420 // AT5G62000 // AT5G51810 // AT1G80260 // AT4G02020 // AT5G27030 // AT5G12840 // AT1G56010 // AT2G44950 // AT1G55250 // AT2G34830 // AT1G58…
GO:0043436	P	oxoacid metabolic process	118	3293	859	37767	5.6e-06	0.00041	// AT4G31500 // AT1G64660 // AT4G15560 // AT4G29010 // AT3G11170 // AT5G07010 // AT1G73500 // AT2G22330 // AT2G04842 // AT5G01410 // AT2G20860 // AT4G33670 // AT1G69040 // AT5G62790 // AT1G03000 // AT5G28237 // AT1G08630 // AT5G49030 // AT1G63660 // AT1G32470 // AT1G02860 // AT4G30950 // AT5G20410 // AT1G05010 // AT2G23620 // AT4G33010 // AT4G39950 // AT2G33840 // AT1G22410 // AT4G26850 // AT5G67…
GO:0019752	P	carboxylic acid metabolic process	118	3293	859	37767	5.6e-06	0.00041	// AT4G31500 // AT1G64660 // AT4G15560 // AT4G29010 // AT3G11170 // AT5G07010 // AT1G73500 // AT2G22330 // AT2G04842 // AT5G01410 // AT2G20860 // AT4G33670 // AT1G69040 // AT5G62790 // AT1G03000 // AT5G28237 // AT1G08630 // AT5G49030 // AT1G63660 // AT1G32470 // AT1G02860 // AT4G30950 // AT5G20410 // AT1G05010 // AT2G23620 // AT4G33010 // AT4G39950 // AT2G33840 // AT1G22410 // AT4G26850 // AT5G67…
GO:0006082	P	organic acid metabolic process	118	3293	860	37767	5.8e-06	0.00043	// AT4G31500 // AT1G64660 // AT4G15560 // AT4G29010 // AT3G11170 // AT5G07010 // AT1G73500 // AT2G22330 // AT2G04842 // AT5G01410 // AT2G20860 // AT4G33670 // AT1G69040 // AT5G62790 // AT1G03000 // AT5G28237 // AT1G08630 // AT5G49030 // AT1G63660 // AT1G32470 // AT1G02860 // AT4G30950 // AT5G20410 // AT1G05010 // AT2G23620 // AT4G33010 // AT4G39950 // AT2G33840 // AT1G22410 // AT4G26850 // AT5G67…
GO:0009611	P	response to wounding	40	3293	197	37767	6e-06	0.00043	// AT1G72300 // AT1G32640 // AT1G73500 // AT2G22330 // AT3G25230 // AT2G30020 // AT1G21610 // AT1G17420 // AT4G39980 // AT1G55020 // AT1G74950 // AT5G42650 // AT2G06050 // AT1G51400 // AT5G53750 // AT1G61120 // AT5G01650 // AT1G72450 // AT5G57170 // AT3G11480 // AT4G10270 // AT3G45140 // AT4G16740 // AT5G13220 // AT2G39940 // AT4G24220 // AT3G14050 // AT1G76690 // AT2G20340 // AT5G53890 // AT1G19…
GO:0010817	P	regulation of hormone levels	36	3293	168	37767	6.1e-06	0.00043	// AT4G31500 // AT1G44350 // AT5G19040 // AT2G45400 // AT3G63420 // AT3G28860 // AT2G26170 // AT5G16530 // AT2G22330 // AT3G63440 // AT5G25620 // AT5G05690 // AT1G15690 // AT2G27760 // AT2G26710 // AT2G17500 // AT1G76520 // AT5G15100 // AT1G55320 // AT1G25220 // AT5G14420 // AT5G01990 // AT3G02875 // AT1G77690 // AT5G65980 // AT4G39950 // AT3G02260 // AT3G22942 // AT3G50660 // AT4G24670 // AT1G70…
GO:0048367	P	shoot development	60	3293	355	37767	6.7e-06	0.00046	// AT3G13300 // AT1G63700 // AT4G24560 // AT2G42620 // AT2G35110 // AT5G06650 // AT5G16780 // AT2G23760 // AT4G00850 // AT5G64530 // AT1G13180 // AT3G63440 // AT4G37740 // AT4G36870 // AT1G27320 // AT1G03060 // AT2G46870 // AT4G14720 // AT1G80490 // AT3G58070 // AT1G19220 // AT3G02150 // AT5G42080 // AT4G36890 // AT3G07610 // AT3G01460 // AT2G44950 // AT3G12280 // AT3G15880 // AT1G56580 // AT3G50…
GO:0022414	P	reproductive process	150	3293	1161	37767	6.7e-06	0.00046	// AT5G13010 // AT4G29010 // AT5G49930 // AT1G80680 // AT4G35900 // AT1G13980 // AT2G04842 // AT4G00950 // AT4G24620 // AT3G51630 // AT3G13540 // AT3G08850 // AT1G12820 // AT5G60440 // AT5G16750 // AT5G40480 // AT1G19180 // AT3G04340 // AT5G04240 // AT2G19130 // AT3G54420 // AT5G62000 // AT5G51810 // AT1G80260 // AT4G02020 // AT5G27030 // AT2G25600 // AT5G12840 // AT2G44950 // AT1G55250 // AT3G03…
GO:0016051	P	carbohydrate biosynthetic process	50	3293	277	37767	8.1e-06	0.00055	// AT4G31500 // AT5G47780 // AT1G11720 // AT4G02280 // AT1G05570 // AT5G51820 // AT2G22330 // AT3G63010 // AT3G07160 // AT1G68020 // AT4G17770 // AT4G23100 // AT1G74090 // AT3G14570 // AT3G03050 // AT5G18480 // AT1G60470 // AT3G04790 // AT2G39930 // AT1G71220 // AT4G39350 // AT2G14750 // AT3G61130 // AT4G23990 // AT2G35840 // AT5G15470 // AT3G53920 // AT4G39770 // AT1G55850 // AT4G36890 // AT3G02…
GO:0006725	P	cellular aromatic compound metabolic process	65	3293	399	37767	8.1e-06	0.00055	// AT4G31500 // AT3G07270 // AT5G19040 // AT2G23560 // AT1G27450 // AT2G38470 // AT1G32640 // AT1G58170 // AT5G54770 // AT1G29810 // AT2G26170 // AT1G73500 // AT1G10310 // AT2G27820 // AT3G63440 // AT3G24503 // AT4G34890 // AT1G64160 // AT5G24530 // AT2G26300 // AT3G19450 // AT3G18680 // AT5G57890 // AT2G27760 // AT4G36220 // AT4G39980 // AT5G28237 // AT4G34135 // AT3G02130 // AT4G39950 // AT2G21…
GO:0009620	P	response to fungus	34	3293	158	37767	1e-05	0.00067	// AT2G23560 // AT2G38470 // AT2G39200 // AT1G49430 // AT3G63420 // AT1G10760 // AT3G60190 // AT2G30020 // AT5G24530 // AT1G17420 // AT4G23100 // AT5G42650 // AT2G06050 // AT1G79670 // AT2G35940 // AT3G10985 // AT2G44950 // AT3G06490 // AT1G05010 // AT2G22240 // AT3G45140 // AT3G25780 // AT3G22942 // AT5G38280 // AT2G26330 // AT2G23620 // AT1G19250 // AT1G37130 // AT2G39940 // AT1G61560 // AT3G17…
GO:0048507	P	meristem development	34	3293	158	37767	1e-05	0.00067	// AT2G22540 // AT4G22950 // AT5G07290 // AT2G42620 // AT4G24540 // AT2G26670 // AT1G23010 // AT5G26751 // AT5G61960 // AT2G27230 // AT1G80490 // AT5G13290 // AT1G19850 // AT3G15880 // AT1G04080 // AT1G04400 // AT4G24190 // AT2G26170 // AT1G56010 // AT5G27030 // AT5G12840 // AT4G24670 // AT1G70940 // AT5G60690 // AT1G71040 // AT1G75820 // AT1G36160 // AT4G36920 // AT3G22780 // AT3G54720 // AT5G39…
GO:0009408	P	response to heat	34	3293	161	37767	1.4e-05	0.00093	// AT2G38470 // AT4G38580 // AT4G23100 // AT3G25230 // AT5G20970 // AT5G41340 // AT5G16820 // AT1G53540 // AT2G29500 // AT3G23990 // AT1G54050 // AT5G58070 // AT1G17870 // AT1G06460 // AT1G07400 // AT4G27670 // AT5G02500 // AT2G22240 // AT4G25200 // AT1G13080 // AT2G26150 // AT5G47910 // AT1G03190 // AT1G80030 // AT3G12580 // AT2G32120 // AT4G26850 // AT5G12020 // AT5G67030 // AT1G08550 // AT2G27…
GO:0042742	P	defense response to bacterium	36	3293	177	37767	1.6e-05	0.0011	// AT4G31500 // AT5G47220 // AT2G38470 // AT4G32260 // AT1G77920 // AT2G22330 // AT5G45260 // AT1G19180 // AT1G08830 // AT1G27320 // AT4G23100 // AT2G40000 // AT1G80600 // AT3G04790 // AT4G01050 // AT3G11630 // AT1G02860 // AT5G64440 // AT4G11650 // AT3G52960 // AT2G22240 // AT1G19250 // AT3G43300 // AT4G39950 // AT3G15210 // AT4G31550 // AT1G02120 // AT2G39940 // AT5G59890 // AT3G12810 // AT2G27…
GO:0000003	P	reproduction	150	3293	1186	37767	1.8e-05	0.0011	// AT5G13010 // AT4G29010 // AT5G49930 // AT1G80680 // AT4G35900 // AT1G13980 // AT2G04842 // AT4G00950 // AT4G24620 // AT3G51630 // AT3G13540 // AT3G08850 // AT1G12820 // AT5G60440 // AT5G16750 // AT5G40480 // AT1G19180 // AT3G04340 // AT5G04240 // AT2G19130 // AT3G54420 // AT5G62000 // AT5G51810 // AT1G80260 // AT4G02020 // AT5G27030 // AT2G25600 // AT5G12840 // AT2G44950 // AT1G55250 // AT3G03…
GO:0006629	P	lipid metabolic process	113	3293	841	37767	2.1e-05	0.0013	// AT5G07010 // AT4G15560 // AT1G13680 // AT4G29010 // AT1G76490 // AT2G46210 // AT2G26170 // AT3G16370 // AT1G24360 // AT5G62790 // AT1G03000 // AT5G23960 // AT5G61670 // AT4G00550 // AT5G05700 // AT4G08180 // AT4G30950 // AT5G17230 // AT5G45670 // AT3G11170 // AT2G22240 // AT1G02660 // AT4G27030 // AT5G45910 // AT5G67030 // AT5G23670 // AT5G45960 // AT1G66980 // AT1G49430 // AT3G62590 // AT5G42…
GO:0022607	P	cellular component assembly	47	3293	265	37767	2.2e-05	0.0014	// AT5G58260 // AT3G61140 // AT4G31560 // AT4G13510 // AT1G33340 // AT1G75510 // AT2G30620 // AT5G55630 // AT5G47820 // AT1G18800 // AT5G62600 // AT1G75820 // AT3G23990 // AT1G79040 // AT1G08540 // AT1G02910 // AT5G23120 // AT4G37925 // AT2G20890 // AT1G05560 // AT2G16485 // AT2G19070 // AT5G16490 // AT4G02570 // AT5G63700 // AT3G23670 // AT4G20050 // AT5G55230 // AT2G18050 // AT5G18700 // AT3G08…
GO:0009739	P	response to gibberellin stimulus	33	3293	159	37767	2.5e-05	0.0015	// AT1G75750 // AT5G62470 // AT4G38620 // AT3G09600 // AT5G06650 // AT3G63010 // AT2G26300 // AT5G67300 // AT3G58070 // AT2G34340 // AT3G11540 // AT2G37640 // AT2G18420 // AT5G27320 // AT1G70000 // AT2G16720 // AT5G50915 // AT1G76180 // AT5G47390 // AT5G51810 // AT1G50420 // AT4G25000 // AT2G01570 // AT4G09460 // AT5G14920 // AT4G23060 // AT2G04240 // AT2G36830 // AT1G22640 // AT4G37260 // AT5G24…
GO:0043933	P	macromolecular complex subunit organization	43	3293	235	37767	2.5e-05	0.0015	// AT5G58260 // AT3G61140 // AT4G31560 // AT4G13510 // AT1G33340 // AT1G75510 // AT2G30620 // AT5G55630 // AT1G18800 // AT4G35540 // AT3G27310 // AT5G62600 // AT1G75820 // AT3G23990 // AT1G79040 // AT1G62850 // AT1G08540 // AT1G02910 // AT5G23120 // AT4G37925 // AT2G20890 // AT2G16485 // AT5G16490 // AT4G02570 // AT5G63700 // AT5G55230 // AT2G18050 // AT3G26618 // AT3G08947 // AT5G51545 // AT1G26…
GO:0040007	P	growth	56	3293	340	37767	2.5e-05	0.0015	// AT1G75750 // AT2G28950 // AT3G22200 // AT2G35110 // AT2G36850 // AT1G13980 // AT4G28250 // AT2G26670 // AT5G51810 // AT5G05690 // AT1G03060 // AT5G14870 // AT1G17420 // AT2G26650 // AT3G16640 // AT3G27310 // AT3G07160 // AT3G08850 // AT1G13180 // AT1G67560 // AT5G13290 // AT2G03680 // AT5G04240 // AT4G39400 // AT2G37640 // AT2G44950 // AT5G28490 // AT5G20350 // AT5G16490 // AT1G69490 // AT3G50…
GO:0000902	P	cell morphogenesis	46	3293	259	37767	2.6e-05	0.0016	// AT1G75750 // AT5G41315 // AT2G28950 // AT3G22200 // AT2G35110 // AT1G13980 // AT4G28250 // AT5G51810 // AT5G05690 // AT1G03060 // AT5G14870 // AT3G16640 // AT5G46860 // AT1G56580 // AT3G13540 // AT1G13180 // AT3G03220 // AT3G58070 // AT2G03680 // AT5G04240 // AT4G39400 // AT2G37640 // AT5G28490 // AT5G20350 // AT3G12280 // AT5G16490 // AT3G50660 // AT2G46225 // AT5G18410 // AT3G16630 // AT5G54…
GO:0050801	P	ion homeostasis	25	3293	103	37767	2.7e-05	0.0016	// AT5G24030 // AT5G55630 // AT3G51860 // AT2G33770 // AT5G18830 // AT3G09390 // AT2G29110 // AT5G14870 // AT1G62280 // AT2G32400 // AT1G10130 // AT1G01580 // AT3G53720 // AT4G31710 // AT5G13740 // AT1G12520 // AT1G04400 // AT5G63530 // AT3G51480 // AT1G15960 // AT3G15353 // AT2G29120 // AT2G38170 // AT2G39450 // AT4G35290
GO:0010016	P	shoot morphogenesis	38	3293	198	37767	3e-05	0.0017	// AT3G13300 // AT5G41315 // AT2G35110 // AT5G06650 // AT2G23760 // AT3G63440 // AT1G03060 // AT4G36870 // AT1G56580 // AT3G13540 // AT1G63700 // AT1G80490 // AT3G58070 // AT3G02150 // AT2G42620 // AT3G12280 // AT3G01460 // AT3G15880 // AT3G50660 // AT2G46225 // AT5G18410 // AT3G16630 // AT2G26170 // AT1G56010 // AT1G13180 // AT5G27030 // AT2G26330 // AT5G42080 // AT4G19600 // AT2G44950 // AT1G55…
GO:0051239	P	regulation of multicellular organismal process	48	3293	277	37767	3.1e-05	0.0018	// AT4G02560 // AT2G22540 // AT4G22950 // AT1G80680 // AT5G60410 // AT4G35900 // AT5G55630 // AT4G24540 // AT2G26670 // AT2G33810 // AT5G05690 // AT4G24620 // AT1G27320 // AT1G75820 // AT5G05700 // AT2G34720 // AT5G13290 // AT1G22770 // AT5G10140 // AT5G04240 // AT2G42620 // AT5G13480 // AT4G39400 // AT1G79840 // AT4G16280 // AT1G04080 // AT1G04400 // AT4G24190 // AT1G65480 // AT2G26170 // AT2G45…
GO:0009753	P	response to jasmonic acid stimulus	40	3293	215	37767	3.5e-05	0.002	// AT5G62470 // AT4G38620 // AT3G09600 // AT1G32640 // AT5G47220 // AT5G07010 // AT3G17860 // AT1G55020 // AT4G23100 // AT1G74950 // AT2G14580 // AT5G67300 // AT1G32230 // AT3G23240 // AT1G61120 // AT1G19180 // AT1G15520 // AT1G72450 // AT5G55120 // AT3G06490 // AT3G47600 // AT4G02570 // AT3G45140 // AT2G16720 // AT5G13220 // AT5G47390 // AT3G61250 // AT1G70000 // AT3G15210 // AT2G01570 // AT4G09…
GO:0015994	P	chlorophyll metabolic process	19	3293	66	37767	3.5e-05	0.002	// AT1G58290 // AT1G27320 // AT1G08520 // AT4G15560 // AT4G37000 // AT3G03710 // AT5G45930 // AT4G18480 // AT1G08550 // AT5G54190 // AT5G13800 // AT2G20570 // AT1G20780 // AT5G01410 // AT1G19670 // AT1G03630 // AT1G63970 // AT4G22920 // AT4G25080
GO:0046148	P	pigment biosynthetic process	26	3293	112	37767	3.6e-05	0.002	// AT1G58290 // AT4G15560 // AT1G06820 // AT4G25700 // AT1G27450 // AT1G03630 // AT1G20780 // AT1G08520 // AT4G34135 // AT5G61670 // AT3G10230 // AT3G04870 // AT4G25080 // AT5G17230 // AT5G45930 // AT2G26170 // AT5G54160 // AT1G63970 // AT3G03710 // AT1G31800 // AT1G12910 // AT5G67030 // AT4G18480 // AT5G54190 // AT2G20570 // AT2G02990
GO:0008610	P	lipid biosynthetic process	67	3293	439	37767	3.7e-05	0.0021	// AT3G25830 // AT4G33790 // AT4G15560 // AT4G04930 // AT1G76690 // AT2G45400 // AT1G76490 // AT2G26170 // AT2G46210 // AT3G11170 // AT5G42650 // AT4G25700 // AT3G01380 // AT2G26560 // AT5G05690 // AT1G79750 // AT1G20780 // AT1G55020 // AT4G36810 // AT1G15110 // AT5G57800 // AT2G06050 // AT2G04350 // AT5G23960 // AT5G61670 // AT4G34640 // AT3G02580 // AT4G00550 // AT1G61120 // AT1G24360 // AT3G10…
GO:0032989	P	cellular component morphogenesis	49	3293	289	37767	4.1e-05	0.0023	// AT1G75750 // AT5G41315 // AT2G28950 // AT3G22200 // AT2G35110 // AT1G13980 // AT4G28250 // AT5G51810 // AT5G05690 // AT1G03060 // AT5G14870 // AT3G16640 // AT5G46860 // AT1G56580 // AT3G13540 // AT1G13180 // AT3G03220 // AT3G58070 // AT2G03680 // AT5G04240 // AT4G39400 // AT2G37640 // AT2G19070 // AT5G28490 // AT5G20350 // AT3G12280 // AT5G16490 // AT3G50660 // AT2G46225 // AT5G58100 // AT5G18…
GO:0051716	P	cellular response to stimulus	111	3293	840	37767	4.5e-05	0.0024	// AT4G31500 // AT5G45380 // AT1G03190 // AT1G73500 // AT2G22330 // AT2G33770 // AT5G01550 // AT4G25290 // AT2G40940 // AT3G12710 // AT4G00550 // AT1G22300 // AT1G02860 // AT5G20410 // AT2G26150 // AT1G19250 // AT4G39950 // AT5G43470 // AT4G25120 // AT1G71040 // AT2G39940 // AT4G26850 // AT3G56860 // AT5G67030 // AT1G32230 // AT1G73730 // AT1G68740 // AT1G28480 // AT4G35090 // AT1G19350 // AT3G27…
GO:0065003	P	macromolecular complex assembly	39	3293	210	37767	4.4e-05	0.0024	// AT5G58260 // AT3G61140 // AT4G31560 // AT4G13510 // AT1G33340 // AT1G75510 // AT2G30620 // AT5G55630 // AT1G18800 // AT5G62600 // AT1G75820 // AT3G23990 // AT1G79040 // AT1G08540 // AT1G02910 // AT5G23120 // AT4G37925 // AT2G20890 // AT2G16485 // AT5G16490 // AT4G02570 // AT5G63700 // AT5G55230 // AT2G18050 // AT3G08947 // AT5G51545 // AT1G26170 // AT2G47910 // AT2G19480 // AT4G27640 // AT2G29…
GO:0046394	P	carboxylic acid biosynthetic process	64	3293	417	37767	4.7e-05	0.0025	// AT4G31500 // AT5G55120 // AT4G33790 // AT1G49430 // AT4G39950 // AT2G46210 // AT2G22330 // AT2G27820 // AT5G67030 // AT3G17390 // AT1G17420 // AT2G26300 // AT1G20780 // AT2G26560 // AT2G20860 // AT4G33670 // AT1G55020 // AT5G57890 // AT3G10050 // AT5G42650 // AT4G39980 // AT2G06050 // AT2G04350 // AT3G10030 // AT2G17265 // AT3G59890 // AT1G17745 // AT1G24360 // AT1G25220 // AT1G79750 // AT1G02…
GO:0016053	P	organic acid biosynthetic process	64	3293	417	37767	4.7e-05	0.0025	// AT4G31500 // AT5G55120 // AT4G33790 // AT1G49430 // AT4G39950 // AT2G46210 // AT2G22330 // AT2G27820 // AT5G67030 // AT3G17390 // AT1G17420 // AT2G26300 // AT1G20780 // AT2G26560 // AT2G20860 // AT4G33670 // AT1G55020 // AT5G57890 // AT3G10050 // AT5G42650 // AT4G39980 // AT2G06050 // AT2G04350 // AT3G10030 // AT2G17265 // AT3G59890 // AT1G17745 // AT1G24360 // AT1G25220 // AT1G79750 // AT1G02…
GO:0006811	P	ion transport	65	3293	427	37767	5.1e-05	0.0027	// AT3G63380 // AT4G13510 // AT3G54700 // AT5G45105 // AT1G30270 // AT5G21930 // AT1G64200 // AT2G37390 // AT3G51860 // AT2G33770 // AT1G64780 // AT5G27150 // AT4G22840 // AT1G01490 // AT5G14910 // AT2G38290 // AT2G26650 // AT4G32510 // AT3G56891 // AT2G01980 // AT1G10130 // AT1G01580 // AT4G13420 // AT5G17860 // AT3G53720 // AT3G12750 // AT1G54115 // AT2G18196 // AT5G22830 // AT3G05030 // AT2G47…
GO:0006091	P	generation of precursor metabolites and energy	48	3293	285	37767	5.7e-05	0.003	// ATCG00280 // AT3G12780 // AT4G26530 // AT5G64040 // AT4G14890 // ATCG00540 // AT1G64200 // AT5G51060 // AT1G70760 // AT3G52730 // AT2G05620 // AT4G30950 // AT1G77120 // AT4G00895 // AT1G79040 // ATCG00020 // AT4G03280 // AT5G08410 // ATCG00270 // AT1G02910 // AT4G26270 // AT3G15840 // AT4G09650 // AT4G11150 // AT2G20890 // ATMG00410 // ATCG00730 // AT4G33520 // AT1G68750 // AT1G74030 // AT3G54…
GO:0009414	P	response to water deprivation	41	3293	229	37767	5.9e-05	0.0031	// AT5G59310 // AT2G17840 // AT3G45140 // AT2G38470 // AT1G32640 // AT5G25610 // AT1G05260 // AT1G30270 // AT2G22430 // AT2G05620 // AT1G15690 // AT3G53420 // AT1G27320 // AT5G67300 // AT1G74520 // AT1G32230 // AT2G37180 // AT4G27410 // AT2G47190 // AT4G00430 // AT3G46970 // AT1G33560 // AT5G59220 // AT5G59320 // AT2G41430 // AT1G04400 // AT4G24190 // AT1G76180 // AT2G18050 // AT2G37170 // AT1G20…
GO:0051234	P	establishment of localization	214	3293	1851	37767	6.1e-05	0.0031	// AT3G54700 // AT5G55930 // AT4G14870 // AT5G59840 // AT5G16530 // AT1G13980 // AT2G33770 // AT1G64780 // AT5G01990 // AT1G77380 // AT1G33440 // AT4G00895 // AT1G62790 // AT5G62600 // AT4G32640 // AT5G13400 // AT1G10130 // AT1G75100 // AT5G09220 // AT2G17500 // AT2G18196 // AT4G12510 // AT4G09160 // AT5G67500 // AT5G40780 // AT2G37870 // AT4G11150 // AT3G02050 // AT2G25680 // AT3G02850 // AT5G02…
GO:0051179	P	localization	221	3293	1922	37767	6.2e-05	0.0031	// AT4G31500 // AT3G54700 // AT5G55930 // AT4G14870 // AT5G59840 // AT5G16530 // AT2G22330 // AT2G33770 // AT1G64780 // AT5G01990 // AT1G77380 // AT1G33440 // AT4G00895 // AT1G62790 // AT5G62600 // AT4G32640 // AT5G13400 // AT1G10130 // AT1G75100 // AT5G09220 // AT2G17500 // AT2G18196 // AT4G12510 // AT4G09160 // AT5G67500 // AT5G40780 // AT2G37870 // AT4G11150 // AT3G02050 // AT2G25680 // AT3G02…
GO:0055080	P	cation homeostasis	22	3293	90	37767	7.3e-05	0.0036	// AT5G55630 // AT3G51860 // AT5G18830 // AT3G09390 // AT2G29110 // AT5G14870 // AT2G32400 // AT1G10130 // AT1G01580 // AT3G53720 // AT4G31710 // AT5G13740 // AT1G12520 // AT1G04400 // AT5G63530 // AT3G51480 // AT1G15960 // AT3G15353 // AT2G29120 // AT2G38170 // AT2G39450 // AT4G35290
GO:0009926	P	auxin polar transport	17	3293	58	37767	7.4e-05	0.0037	// AT1G70940 // AT3G63420 // AT4G33090 // AT3G28860 // AT2G26170 // AT5G16530 // AT1G13980 // AT1G76520 // AT2G17500 // AT5G65980 // AT5G15100 // AT5G01990 // AT3G02260 // AT3G22942 // AT1G77690 // AT2G42620 // AT1G15690
GO:0034637	P	cellular carbohydrate biosynthetic process	34	3293	177	37767	7.5e-05	0.0037	// AT4G31500 // AT1G11720 // AT4G02280 // AT1G05570 // AT5G51820 // AT2G22330 // AT1G68020 // AT4G17770 // AT4G23100 // AT1G74090 // AT3G14570 // AT4G39210 // AT2G35840 // AT2G39930 // AT4G39350 // AT2G14750 // AT3G61130 // AT4G39770 // AT4G36890 // AT3G02870 // AT2G22240 // AT1G27680 // AT4G17090 // AT5G64740 // AT5G51460 // AT3G43190 // AT1G78240 // AT3G62830 // AT2G36850 // AT3G07160 // AT1G74…
GO:0032787	P	monocarboxylic acid metabolic process	62	3293	408	37767	7.9e-05	0.0038	// AT4G31500 // AT3G07270 // AT5G07010 // AT2G23560 // AT4G15560 // AT4G29010 // AT1G76690 // AT1G49430 // AT2G46210 // AT3G11170 // AT1G20270 // AT1G10310 // AT4G33790 // AT5G51810 // AT1G17420 // AT1G79750 // AT1G20780 // AT1G55020 // AT2G34770 // AT5G42650 // AT5G62790 // AT2G26560 // AT2G06050 // AT2G04350 // AT1G06130 // AT3G06860 // AT5G65110 // AT2G29090 // AT1G24360 // AT1G53580 // AT1G02…
GO:0055066	P	di-, tri-valent inorganic cation homeostasis	18	3293	65	37767	8.5e-05	0.0041	// AT3G51480 // AT2G32400 // AT5G14870 // AT2G29120 // AT1G12520 // AT1G10130 // AT1G01580 // AT5G13740 // AT2G39450 // AT1G04400 // AT2G38170 // AT3G51860 // AT5G18830 // AT3G09390 // AT3G15353 // AT2G29110 // AT4G35290 // AT4G31710
GO:0060918	P	auxin transport	17	3293	59	37767	8.8e-05	0.0042	// AT1G70940 // AT3G63420 // AT4G33090 // AT3G28860 // AT2G26170 // AT5G16530 // AT1G13980 // AT1G76520 // AT2G17500 // AT5G65980 // AT5G15100 // AT5G01990 // AT3G02260 // AT3G22942 // AT1G77690 // AT2G42620 // AT1G15690
GO:0006810	P	transport	212	3293	1846	37767	9.3e-05	0.0044	// AT3G54700 // AT5G55930 // AT4G14870 // AT5G59840 // AT5G16530 // AT1G13980 // AT2G33770 // AT1G64780 // AT5G01990 // AT1G77380 // AT1G33440 // AT4G00895 // AT1G62790 // AT5G62600 // AT4G32640 // AT5G13400 // AT1G10130 // AT5G09220 // AT2G17500 // AT2G18196 // AT4G12510 // AT4G09160 // AT5G67500 // AT5G40780 // AT2G37870 // AT4G11150 // AT3G02050 // AT2G25680 // AT3G02850 // AT5G02600 // AT1G03…
GO:0009914	P	hormone transport	17	3293	60	37767	0.0001	0.0049	// AT1G70940 // AT3G63420 // AT4G33090 // AT3G28860 // AT2G26170 // AT5G16530 // AT1G13980 // AT1G76520 // AT2G17500 // AT5G65980 // AT5G15100 // AT5G01990 // AT3G02260 // AT3G22942 // AT1G77690 // AT2G42620 // AT1G15690
GO:0022622	P	root system development	43	3293	255	37767	0.00013	0.0061	// AT4G31500 // AT3G28860 // AT4G24560 // AT4G14550 // AT3G63420 // AT5G16780 // AT1G13980 // AT3G54720 // AT5G51060 // AT1G18800 // AT3G22400 // AT2G26650 // AT3G16640 // AT2G27230 // AT1G10130 // AT5G12330 // AT1G19220 // AT5G13290 // AT1G25220 // AT3G16785 // AT1G19850 // AT4G24670 // AT1G79840 // AT1G77850 // AT5G59030 // AT3G62980 // AT5G13080 // AT1G49430 // AT3G02260 // AT3G22942 // AT1G77…
GO:0048364	P	root development	43	3293	255	37767	0.00013	0.0061	// AT4G31500 // AT3G28860 // AT4G24560 // AT4G14550 // AT3G63420 // AT5G16780 // AT1G13980 // AT3G54720 // AT5G51060 // AT1G18800 // AT3G22400 // AT2G26650 // AT3G16640 // AT2G27230 // AT1G10130 // AT5G12330 // AT1G19220 // AT5G13290 // AT1G25220 // AT3G16785 // AT1G19850 // AT4G24670 // AT1G79840 // AT1G77850 // AT5G59030 // AT3G62980 // AT5G13080 // AT1G49430 // AT3G02260 // AT3G22942 // AT1G77…
GO:0006970	P	response to osmotic stress	61	3293	408	37767	0.00013	0.0061	// AT5G37370 // AT5G62470 // AT4G38620 // AT2G17840 // AT2G38470 // AT3G61890 // AT3G07370 // AT1G05260 // AT3G61140 // AT1G73500 // AT3G09600 // AT2G23290 // AT5G01410 // AT2G26650 // AT5G35410 // AT1G77120 // AT1G27320 // AT2G01980 // AT5G67300 // AT5G43060 // AT1G74520 // AT5G19690 // AT2G37180 // AT1G65930 // AT2G47190 // AT1G08830 // AT1G58200 // AT1G10940 // AT1G15690 // AT4G10310 // AT3G55…
GO:0009415	P	response to water	41	3293	240	37767	0.00015	0.0066	// AT5G59310 // AT2G17840 // AT3G45140 // AT2G38470 // AT1G32640 // AT5G25610 // AT1G05260 // AT1G30270 // AT2G22430 // AT2G05620 // AT1G15690 // AT3G53420 // AT1G27320 // AT5G67300 // AT1G74520 // AT1G32230 // AT2G37180 // AT4G27410 // AT2G47190 // AT4G00430 // AT3G46970 // AT1G33560 // AT5G59220 // AT5G59320 // AT2G41430 // AT1G04400 // AT4G24190 // AT1G76180 // AT2G18050 // AT2G37170 // AT1G20…
GO:0048527	P	lateral root development	17	3293	62	37767	0.00015	0.0066	// AT5G20730 // AT3G28860 // AT3G07390 // AT1G18800 // AT4G14550 // AT3G63420 // AT1G32230 // AT1G77690 // AT1G13980 // AT1G19220 // AT3G62980 // AT5G13080 // AT1G25220 // AT1G56010 // AT3G22942 // AT1G49430 // AT3G16640
GO:0006979	P	response to oxidative stress	52	3293	332	37767	0.00015	0.0066	// AT5G05340 // AT3G47860 // AT1G27330 // AT2G22420 // AT5G47650 // AT4G35090 // AT3G22200 // AT3G08670 // AT5G17000 // AT4G02380 // AT3G27820 // AT5G01410 // AT3G44340 // AT4G27670 // AT3G15360 // AT4G03520 // AT1G71695 // AT2G29500 // AT5G43750 // AT1G32640 // AT1G32230 // AT1G54050 // AT2G01980 // AT1G14550 // AT1G22770 // AT1G31170 // AT1G17870 // AT2G40000 // AT5G16990 // AT1G07400 // AT2G35…
GO:0006778	P	porphyrin metabolic process	21	3293	89	37767	0.00016	0.0071	// AT1G58290 // AT5G13800 // AT1G27320 // AT1G08520 // AT4G15560 // AT4G37000 // AT3G03710 // AT5G45930 // AT4G18480 // AT1G08550 // AT5G54190 // AT2G26670 // AT2G20570 // AT1G20780 // AT5G01410 // AT1G19670 // AT1G03630 // AT1G63970 // AT4G22920 // AT4G01690 // AT4G25080
GO:0048366	P	leaf development	40	3293	233	37767	0.00016	0.0071	// AT3G13300 // AT5G41315 // AT4G24560 // AT1G03060 // AT2G35110 // AT5G06650 // AT5G16780 // AT2G23760 // AT4G00850 // AT1G13180 // AT4G37740 // AT4G36870 // AT1G56580 // AT3G13540 // AT2G46870 // AT4G14720 // AT1G19220 // AT3G02150 // AT5G42080 // AT2G22840 // AT3G07610 // AT3G58070 // AT3G12280 // AT3G50660 // AT2G46225 // AT5G53660 // AT5G18410 // AT3G16630 // AT5G27150 // AT5G28640 // AT2G26…
GO:0009642	P	response to light intensity	21	3293	90	37767	0.00018	0.008	// AT4G34190 // AT3G61140 // AT2G29500 // AT3G12580 // AT4G27670 // AT1G73990 // AT5G18170 // AT2G41430 // AT2G22240 // AT1G54050 // AT4G04020 // AT4G30950 // AT2G26150 // AT2G27820 // AT2G17840 // AT2G32120 // AT2G05620 // AT1G17870 // AT5G59720 // AT2G26300 // AT1G34000
GO:0032535	P	regulation of cellular component size	45	3293	277	37767	0.0002	0.0084	// AT1G75750 // AT3G28860 // AT2G28950 // AT3G22200 // AT2G35110 // AT2G29890 // AT1G13980 // AT4G28250 // AT5G51810 // AT5G05690 // AT1G03060 // AT5G14870 // AT2G26650 // AT3G16640 // AT3G08850 // AT1G13180 // AT2G03680 // AT5G04240 // AT4G39400 // AT2G37640 // AT5G28490 // AT5G20350 // AT5G16490 // AT1G69490 // AT3G50660 // AT5G64740 // AT5G54510 // AT3G10380 // AT2G25600 // AT4G17030 // AT2G44…
GO:0090066	P	regulation of anatomical structure size	45	3293	277	37767	0.0002	0.0084	// AT1G75750 // AT3G28860 // AT2G28950 // AT3G22200 // AT2G35110 // AT2G29890 // AT1G13980 // AT4G28250 // AT5G51810 // AT5G05690 // AT1G03060 // AT5G14870 // AT2G26650 // AT3G16640 // AT3G08850 // AT1G13180 // AT2G03680 // AT5G04240 // AT4G39400 // AT2G37640 // AT5G28490 // AT5G20350 // AT5G16490 // AT1G69490 // AT3G50660 // AT5G64740 // AT5G54510 // AT3G10380 // AT2G25600 // AT4G17030 // AT2G44…
GO:0009767	P	photosynthetic electron transport chain	14	3293	46	37767	0.00023	0.0097	// AT4G09650 // AT4G33520 // AT5G64040 // AT2G01590 // ATCG00540 // ATCG00270 // AT1G18730 // AT4G03280 // AT1G70760 // AT2G46820 // AT2G05620 // AT4G30950 // AT4G04020 // AT1G60950
GO:0009651	P	response to salt stress	55	3293	366	37767	0.00025	0.01	// AT5G37370 // AT5G62470 // AT4G38620 // AT2G17840 // AT2G38470 // AT3G61890 // AT3G07370 // AT1G05260 // AT3G61140 // AT1G73500 // AT3G09600 // AT2G23290 // AT5G01410 // AT2G26650 // AT5G35410 // AT1G08830 // AT1G27320 // AT2G01980 // AT5G67300 // AT5G43060 // AT1G74520 // AT5G19690 // AT1G65930 // AT2G47190 // AT1G10940 // AT1G15690 // AT4G10310 // AT3G55270 // AT5G49620 // AT3G06490 // AT3G47…
GO:0033013	P	tetrapyrrole metabolic process	21	3293	93	37767	0.00027	0.011	// AT1G58290 // AT5G13800 // AT1G27320 // AT1G08520 // AT4G15560 // AT4G37000 // AT3G03710 // AT5G45930 // AT4G18480 // AT1G08550 // AT5G54190 // AT2G26670 // AT2G20570 // AT1G20780 // AT5G01410 // AT1G19670 // AT1G03630 // AT1G63970 // AT4G22920 // AT4G01690 // AT4G25080
GO:0009723	P	response to ethylene stimulus	35	3293	199	37767	0.00026	0.011	// AT5G62470 // AT4G38620 // AT3G09600 // AT5G47220 // AT5G45890 // AT1G73500 // AT4G16110 // AT5G44210 // AT2G40940 // AT2G14580 // AT5G67300 // AT1G19220 // AT3G23240 // AT2G47190 // AT1G25220 // AT1G15520 // AT2G01570 // AT3G06490 // AT3G47600 // AT2G26070 // AT1G70000 // AT2G16720 // AT5G47390 // AT3G15210 // AT4G24670 // AT4G09460 // AT3G16770 // AT1G32230 // AT1G73730 // AT5G20730 // AT1G08…
GO:0005976	P	polysaccharide metabolic process	29	3293	152	37767	0.00027	0.011	// AT1G11720 // AT3G07160 // AT1G05570 // AT1G10760 // AT4G18240 // AT5G64860 // AT5G64570 // AT4G24620 // AT3G14570 // AT3G03050 // AT2G39930 // AT4G39350 // AT3G61130 // AT4G23990 // AT1G55850 // AT2G32540 // AT1G27680 // AT4G17090 // AT5G64740 // AT3G23920 // AT5G51820 // AT2G36870 // AT1G78240 // AT2G36850 // AT4G39210 // AT2G32530 // AT2G37090 // AT4G36890 // AT5G17420
GO:0016049	P	cell growth	43	3293	265	37767	0.00027	0.011	// AT1G75750 // AT2G28950 // AT3G22200 // AT2G35110 // AT1G13980 // AT4G28250 // AT5G51810 // AT5G05690 // AT1G03060 // AT5G14870 // AT2G26650 // AT3G16640 // AT3G08850 // AT1G13180 // AT2G03680 // AT5G04240 // AT4G39400 // AT2G37640 // AT5G28490 // AT5G20350 // AT5G16490 // AT1G69490 // AT3G50660 // AT5G64740 // AT5G54510 // AT3G10380 // AT2G25600 // AT4G17030 // AT2G44950 // AT1G70940 // AT2G39…
GO:0008361	P	regulation of cell size	44	3293	274	37767	0.00028	0.012	// AT1G75750 // AT3G28860 // AT2G28950 // AT3G22200 // AT2G35110 // AT1G13980 // AT4G28250 // AT5G51810 // AT5G05690 // AT1G03060 // AT5G14870 // AT2G26650 // AT3G16640 // AT3G08850 // AT1G13180 // AT2G03680 // AT5G04240 // AT4G39400 // AT2G37640 // AT5G28490 // AT5G20350 // AT5G16490 // AT1G69490 // AT3G50660 // AT5G64740 // AT5G54510 // AT3G10380 // AT2G25600 // AT4G17030 // AT2G44950 // AT1G70…
GO:0042592	P	homeostatic process	37	3293	216	37767	0.00028	0.012	// AT1G07700 // AT3G15353 // AT5G16530 // AT5G55630 // AT3G51860 // AT2G33770 // AT5G18830 // AT3G09390 // AT2G29110 // AT5G05690 // AT5G14870 // AT1G62280 // AT3G16640 // AT2G32400 // AT2G26710 // AT1G10130 // AT1G01580 // AT3G53720 // AT4G31710 // AT4G10000 // AT5G13740 // AT1G56500 // AT4G35090 // AT4G39400 // AT2G29120 // AT1G12520 // AT5G63530 // AT1G04400 // AT1G15960 // AT5G54510 // AT5G03…
GO:0016070	P	RNA metabolic process	189	3293	1657	37767	0.0003	0.012	// AT3G50670 // AT4G14790 // AT5G06710 // AT3G13300 // AT2G17730 // AT1G75510 // AT4G22950 // AT5G47220 // AT3G14020 // AT2G34830 // AT4G34680 // AT2G04842 // AT2G33840 // AT1G17760 // AT3G21540 // AT2G36720 // AT5G18810 // AT5G66320 // AT3G13540 // AT1G30500 // AT4G24240 // AT5G49030 // AT2G23340 // AT5G67220 // AT5G25830 // AT5G11590 // AT4G12750 // AT2G16485 // AT1G07910 // AT1G80930 // AT3G06…
GO:0009737	P	response to abscisic acid stimulus	56	3293	378	37767	0.0003	0.012	// AT2G38750 // AT5G62470 // AT5G59310 // AT3G09600 // AT1G32640 // AT3G61890 // AT3G07370 // AT3G12560 // AT2G22430 // AT1G24190 // AT2G26300 // AT3G28210 // AT5G01550 // AT5G67300 // AT1G01720 // AT3G02850 // AT1G74520 // AT4G27410 // AT2G47190 // AT5G05700 // AT2G35940 // AT5G45820 // AT5G59220 // AT5G49620 // ATCG00490 // AT3G06490 // AT3G47600 // AT1G70000 // AT5G25610 // AT3G05880 // AT1G76…
GO:0048827	P	phyllome development	42	3293	258	37767	0.0003	0.012	// AT3G13300 // AT5G41315 // AT4G24560 // AT1G03060 // AT2G35110 // AT5G06650 // AT5G16780 // AT2G23760 // AT4G00850 // AT1G13180 // AT4G37740 // AT4G36870 // AT1G56580 // AT3G13540 // AT2G46870 // AT4G14720 // AT1G19220 // AT3G02150 // AT5G42080 // AT2G22840 // AT3G07610 // AT3G58070 // AT3G12280 // AT3G50660 // AT2G46225 // AT5G53660 // AT5G18410 // AT3G16630 // AT5G27150 // AT5G28640 // AT2G26…
GO:0010014	P	meristem initiation	7	3293	11	37767	0.00031	0.012	// AT5G60690 // AT1G36160 // AT1G80490 // AT3G15880 // AT1G56010 // AT5G27030 // AT1G15750
GO:0048528	P	post-embryonic root development	17	3293	67	37767	0.00032	0.012	// AT5G20730 // AT3G28860 // AT3G07390 // AT1G18800 // AT4G14550 // AT3G63420 // AT1G32230 // AT1G77690 // AT1G13980 // AT1G19220 // AT3G62980 // AT5G13080 // AT1G25220 // AT1G56010 // AT3G22942 // AT1G49430 // AT3G16640
GO:0070887	P	cellular response to chemical stimulus	64	3293	452	37767	0.00035	0.014	// AT5G47220 // AT3G11540 // AT4G35090 // AT1G73500 // AT3G63010 // AT1G10210 // AT3G57040 // AT3G27820 // AT3G17860 // AT4G16110 // AT1G67710 // AT5G01550 // AT1G27320 // AT2G40940 // AT2G17520 // AT2G26300 // AT1G01720 // AT1G32640 // AT5G67030 // AT3G23240 // AT4G01070 // AT4G02380 // AT1G19350 // AT1G22300 // AT1G75080 // AT4G10100 // AT2G20890 // AT1G09530 // AT4G39400 // AT2G22430 // AT1G59…
GO:0044085	P	cellular component biogenesis	77	3293	571	37767	0.00036	0.014	// AT5G58260 // AT3G61140 // AT5G62600 // AT4G13510 // AT3G44990 // AT1G33340 // AT1G75510 // AT2G30620 // AT5G55630 // AT4G17560 // AT5G47820 // AT4G23920 // AT1G18800 // AT3G21540 // AT1G32990 // AT5G02610 // AT4G35540 // AT1G79040 // AT4G31560 // AT1G75820 // AT1G08540 // AT3G03050 // AT3G08947 // AT3G23990 // AT2G21770 // AT4G39350 // AT1G02910 // AT3G59540 // AT2G39390 // AT5G23120 // AT4G37…
GO:0006351	P	transcription, DNA-dependent	126	3293	1039	37767	0.00038	0.015	// AT5G06710 // AT5G47220 // AT2G17730 // AT1G75510 // AT4G22950 // AT3G14020 // AT2G34830 // AT4G34680 // AT2G36720 // AT5G66320 // AT3G13540 // AT1G30500 // AT2G44910 // AT1G46768 // AT5G25830 // AT4G12750 // AT2G16485 // AT3G06490 // AT5G62165 // AT5G62000 // AT4G31550 // AT4G11070 // AT5G12840 // AT4G36740 // AT5G26170 // AT1G13600 // AT2G22850 // AT1G22640 // AT1G58110 // AT4G37260 // AT1G33…
GO:0006066	P	alcohol metabolic process	43	3293	270	37767	0.00039	0.015	// AT1G66980 // AT4G15560 // AT2G41540 // AT3G12780 // AT4G26530 // AT1G76490 // AT3G17770 // AT3G61610 // AT3G26720 // AT5G62790 // AT3G46440 // AT1G14185 // AT3G62830 // AT5G66530 // AT4G34640 // AT4G26270 // AT5G40760 // AT3G02870 // AT1G76550 // AT1G74030 // AT3G02580 // AT1G74210 // AT2G22240 // AT2G01290 // AT2G38670 // AT4G38970 // AT3G07690 // AT1G63970 // AT2G01140 // AT1G14190 // AT1G43…
GO:0032774	P	RNA biosynthetic process	126	3293	1040	37767	0.00039	0.015	// AT5G06710 // AT5G47220 // AT2G17730 // AT1G75510 // AT4G22950 // AT3G14020 // AT2G34830 // AT4G34680 // AT2G36720 // AT5G66320 // AT3G13540 // AT1G30500 // AT2G44910 // AT1G46768 // AT5G25830 // AT4G12750 // AT2G16485 // AT3G06490 // AT5G62165 // AT5G62000 // AT4G31550 // AT4G11070 // AT5G12840 // AT4G36740 // AT5G26170 // AT1G13600 // AT2G22850 // AT1G22640 // AT1G58110 // AT4G37260 // AT1G33…
GO:0055082	P	cellular chemical homeostasis	21	3293	97	37767	0.00044	0.016	// AT3G51480 // AT2G32400 // AT2G38170 // AT2G29120 // AT1G12520 // AT5G14870 // AT5G24030 // AT2G39450 // AT1G21270 // AT3G53720 // AT1G04400 // AT5G55630 // AT3G51860 // AT1G15960 // AT3G15353 // AT2G29110 // AT5G63530 // AT4G35290 // AT4G31710 // AT1G62280 // AT3G09390
GO:0051252	P	regulation of RNA metabolic process	121	3293	996	37767	0.00046	0.017	// AT5G06710 // AT5G47220 // AT4G22950 // AT3G14020 // AT2G34830 // AT4G34680 // AT2G36720 // AT5G66320 // AT3G13540 // AT1G30500 // AT2G44910 // AT1G46768 // AT5G25830 // AT4G12750 // AT3G06490 // AT5G62165 // AT5G62000 // AT4G31550 // AT4G11070 // AT5G12840 // AT4G36740 // AT5G26170 // AT1G13600 // AT2G22850 // AT1G22640 // AT1G58110 // AT4G37260 // AT1G33420 // AT3G56860 // AT3G60390 // AT5G36…
GO:0006355	P	regulation of transcription, DNA-dependent	120	3293	987	37767	0.00047	0.018	// AT5G06710 // AT5G47220 // AT4G22950 // AT3G14020 // AT2G34830 // AT4G34680 // AT2G36720 // AT5G66320 // AT3G13540 // AT1G30500 // AT2G44910 // AT1G46768 // AT5G25830 // AT4G12750 // AT3G06490 // AT5G62165 // AT5G62000 // AT4G31550 // AT4G11070 // AT5G12840 // AT4G36740 // AT5G26170 // AT1G13600 // AT2G22850 // AT1G22640 // AT1G58110 // AT4G37260 // AT1G33420 // AT1G29280 // AT3G60390 // AT5G36…
GO:0009624	P	response to nematode	17	3293	70	37767	0.00049	0.018	// AT5G64840 // AT3G60160 // AT1G02800 // AT5G64290 // AT2G38290 // AT5G13740 // AT4G18210 // AT5G52450 // AT4G31710 // AT3G51860 // AT1G64780 // AT3G14310 // AT1G69850 // AT2G41560 // AT5G14940 // AT1G59740 // AT2G40460
GO:0009644	P	response to high light intensity	15	3293	57	37767	0.00051	0.019	// AT2G29500 // AT3G12580 // AT4G27670 // AT2G41430 // AT2G22240 // AT1G54050 // AT4G04020 // AT4G30950 // AT2G26150 // AT2G17840 // AT2G32120 // AT2G05620 // AT1G17870 // AT5G59720 // AT4G34190
GO:0048532	P	anatomical structure arrangement	15	3293	57	37767	0.00051	0.019	// AT5G60690 // AT1G75820 // AT1G36160 // AT3G22780 // AT1G80490 // AT3G15880 // AT2G42620 // AT3G50660 // AT4G24190 // AT2G46920 // AT2G26170 // AT1G56010 // AT5G27030 // AT1G15750 // AT5G26751
GO:0016109	P	tetraterpenoid biosynthetic process	11	3293	33	37767	0.00055	0.02	// AT3G04870 // AT5G17230 // AT1G06820 // AT3G03710 // AT1G31800 // AT5G61670 // AT4G25700 // AT5G67030 // AT2G26170 // AT1G63970 // AT3G10230
GO:0016117	P	carotenoid biosynthetic process	11	3293	33	37767	0.00055	0.02	// AT3G04870 // AT5G17230 // AT1G06820 // AT3G03710 // AT1G31800 // AT5G61670 // AT4G25700 // AT5G67030 // AT2G26170 // AT1G63970 // AT3G10230
GO:0009911	P	positive regulation of flower development	13	3293	45	37767	0.00057	0.02	// AT4G02560 // AT4G39400 // AT2G33810 // AT5G62000 // AT1G68050 // AT4G15880 // AT1G04400 // AT1G65480 // AT4G35900 // AT2G45660 // AT5G05690 // AT4G24620 // AT5G24860
GO:0019748	P	secondary metabolic process	67	3293	489	37767	0.00057	0.02	// AT4G31500 // AT3G25830 // AT1G10370 // AT2G38470 // AT1G32640 // AT2G29460 // AT4G39950 // AT1G06820 // AT2G26170 // AT1G73500 // AT2G22330 // AT4G25700 // AT3G24503 // AT4G10500 // AT1G64160 // AT5G24530 // AT2G21100 // AT1G35190 // AT3G19450 // AT4G23100 // AT1G74090 // AT2G45400 // AT3G02130 // AT4G36220 // AT2G04240 // AT5G23960 // AT1G74100 // AT5G61670 // AT1G20780 // AT4G34230 // AT2G14…
GO:0048589	P	developmental growth	39	3293	242	37767	0.00057	0.02	// AT1G75750 // AT2G28950 // AT3G22200 // AT1G13980 // AT4G28250 // AT2G26670 // AT5G51810 // AT5G05690 // AT5G14870 // AT2G26650 // AT3G16640 // AT3G07160 // AT5G13290 // AT2G03680 // AT5G04240 // AT4G39400 // AT2G37640 // AT5G28490 // AT5G20350 // AT5G16490 // AT3G50660 // AT1G04400 // AT4G24190 // AT5G54510 // AT3G10380 // AT2G25600 // AT4G17030 // AT1G70940 // AT2G39700 // AT4G16780 // AT5G13…
GO:0048518	P	positive regulation of biological process	41	3293	259	37767	0.00058	0.02	// AT4G02560 // AT1G07530 // AT1G32640 // AT3G61890 // AT3G04740 // AT5G47220 // AT1G80680 // AT1G73500 // AT4G35900 // AT3G63010 // AT2G33810 // AT5G05690 // AT4G24620 // AT2G26300 // AT3G26744 // AT5G61960 // AT1G02170 // AT1G22770 // AT1G09530 // AT4G39400 // AT2G22430 // AT5G27320 // AT1G04400 // AT3G57300 // AT5G55230 // AT2G26170 // AT2G45660 // AT4G15880 // AT3G15210 // AT5G62000 // AT1G19…
GO:0006952	P	defense response	96	3293	766	37767	0.0007	0.024	// AT4G31500 // AT4G12560 // AT1G53350 // AT1G80680 // AT2G22330 // AT5G51060 // AT2G23970 // AT4G23100 // AT5G45260 // AT1G08830 // AT1G80600 // AT1G61100 // AT5G17680 // AT2G21100 // AT5G01650 // AT1G19180 // AT1G02860 // AT5G11250 // AT2G22240 // AT2G23620 // AT4G39950 // AT5G43470 // AT4G31550 // AT3G14460 // AT2G44950 // AT2G39940 // AT3G12810 // AT1G32230 // AT3G17210 // AT5G54250 // AT4G26…
GO:0006073	P	cellular glucan metabolic process	19	3293	87	37767	0.00073	0.025	// AT4G24620 // AT1G10760 // AT1G27680 // AT1G11720 // AT3G07160 // AT3G14570 // AT4G39210 // AT2G36850 // AT2G39930 // AT5G51820 // AT4G39350 // AT4G17090 // AT2G36870 // AT5G17420 // AT5G64740 // AT4G18240 // AT5G64860 // AT1G05570 // AT3G23920
GO:0042542	P	response to hydrogen peroxide	14	3293	53	37767	0.00075	0.025	// AT2G29500 // AT3G12580 // AT4G27670 // AT2G01980 // AT2G32120 // AT4G35090 // AT2G22240 // AT1G54050 // AT2G26150 // AT1G32230 // AT1G22770 // AT3G27820 // AT1G17870 // AT5G59720
GO:0048582	P	positive regulation of post-embryonic development	14	3293	53	37767	0.00075	0.025	// AT4G02560 // AT4G39400 // AT2G33810 // AT5G62000 // AT1G68050 // AT4G35900 // AT4G15880 // AT1G04400 // AT1G65480 // AT1G22770 // AT2G45660 // AT5G05690 // AT4G24620 // AT5G24860
GO:0009933	P	meristem structural organization	14	3293	53	37767	0.00075	0.025	// AT5G60690 // AT1G75820 // AT1G36160 // AT3G22780 // AT1G80490 // AT3G15880 // AT2G42620 // AT4G24190 // AT2G46920 // AT2G26170 // AT1G56010 // AT5G27030 // AT1G15750 // AT5G26751
GO:0050793	P	regulation of developmental process	54	3293	377	37767	0.00076	0.026	// AT4G02560 // AT2G22540 // AT4G22950 // AT1G80680 // AT5G60410 // AT4G35900 // AT5G55630 // AT4G24540 // AT2G26670 // AT2G01570 // AT2G33810 // AT5G05690 // AT4G24620 // AT2G42620 // AT1G27320 // AT1G75820 // AT2G27230 // AT4G16280 // AT2G34720 // AT5G13290 // AT1G22770 // AT5G10140 // AT3G02150 // AT5G04240 // AT3G15030 // AT5G13480 // AT4G39400 // AT1G79840 // AT5G62000 // AT1G04080 // AT1G04…
GO:0009908	P	flower development	54	3293	377	37767	0.00076	0.026	// AT4G02560 // AT2G22540 // AT4G29010 // AT4G24560 // AT5G24860 // AT4G23100 // AT3G28860 // AT1G80680 // AT5G60410 // AT5G16780 // AT4G24540 // AT2G33810 // AT1G30330 // AT5G05690 // AT4G24620 // AT5G35770 // AT1G32240 // AT2G46870 // AT3G63010 // AT1G12820 // AT5G49030 // AT5G13290 // AT1G22770 // AT5G10140 // AT2G32700 // AT1G19180 // AT1G19850 // AT5G13480 // AT4G39400 // AT3G07610 // AT5G62…
GO:0009733	P	response to auxin stimulus	52	3293	360	37767	0.0008	0.026	// AT5G62470 // AT3G28860 // AT3G09600 // AT1G29500 // AT4G12410 // AT1G04240 // AT4G38620 // AT1G80680 // AT3G16500 // AT1G56010 // AT1G30330 // AT4G38840 // AT1G10210 // AT1G77690 // AT4G32280 // AT5G67300 // AT1G59750 // AT5G12330 // AT1G19220 // AT1G72430 // AT4G14550 // AT1G31340 // AT3G04730 // AT4G10100 // AT5G53590 // AT5G27780 // AT1G77850 // AT3G47600 // AT4G02570 // AT3G62980 // AT5G54…
GO:0043170	P	macromolecule metabolic process	697	3293	7127	37767	0.00079	0.026	// AT3G50670 // AT1G11720 // AT5G06710 // AT2G17730 // AT4G22950 // AT5G06650 // AT5G67530 // AT1G76880 // AT1G80920 // AT1G17760 // AT1G72010 // AT5G66320 // AT4G25290 // AT1G30330 // AT1G51140 // AT5G59570 // AT4G24240 // AT5G49030 // AT3G11400 // AT1G46768 // AT2G28940 // AT3G50700 // AT3G27110 // AT5G23280 // AT1G07910 // AT3G06490 // AT2G19130 // AT5G25520 // AT3G57300 // AT4G02020 // AT1G51…
GO:0051186	P	cofactor metabolic process	46	3293	308	37767	0.00084	0.028	// AT3G07270 // AT1G58290 // AT4G15560 // AT3G63410 // AT3G06650 // AT1G10310 // AT2G26670 // AT5G40760 // AT5G01410 // AT1G03630 // AT1G01710 // AT4G22920 // AT2G20860 // AT1G27320 // AT1G08520 // AT1G78510 // AT1G20780 // AT1G68750 // AT1G19140 // AT1G19670 // AT4G01690 // AT4G10100 // AT3G16950 // AT1G05560 // AT5G49460 // AT5G37830 // AT4G25080 // AT1G17050 // AT4G01940 // AT5G57850 // AT2G01…
GO:0006873	P	cellular ion homeostasis	20	3293	96	37767	0.00089	0.029	// AT3G51480 // AT2G32400 // AT2G38170 // AT2G29120 // AT1G12520 // AT5G14870 // AT5G24030 // AT2G39450 // AT3G53720 // AT1G04400 // AT5G55630 // AT3G51860 // AT1G15960 // AT3G15353 // AT2G29110 // AT5G63530 // AT4G35290 // AT4G31710 // AT1G62280 // AT3G09390
GO:0044042	P	glucan metabolic process	19	3293	89	37767	0.00092	0.03	// AT4G24620 // AT1G10760 // AT1G27680 // AT1G11720 // AT3G07160 // AT3G14570 // AT4G39210 // AT2G36850 // AT2G39930 // AT5G51820 // AT4G39350 // AT4G17090 // AT2G36870 // AT5G17420 // AT5G64740 // AT4G18240 // AT5G64860 // AT1G05570 // AT3G23920
GO:0007623	P	circadian rhythm	17	3293	75	37767	0.00095	0.03	// AT1G09340 // AT1G22770 // AT4G18020 // AT3G22380 // AT1G68050 // AT1G59940 // AT1G12910 // AT3G46640 // AT4G02570 // AT1G04400 // AT3G57040 // AT5G10140 // AT2G21660 // AT5G59560 // AT5G02810 // AT3G22170 // AT5G24470
GO:0048511	P	rhythmic process	17	3293	75	37767	0.00095	0.03	// AT1G09340 // AT1G22770 // AT4G18020 // AT3G22380 // AT1G68050 // AT1G59940 // AT1G12910 // AT3G46640 // AT4G02570 // AT1G04400 // AT3G57040 // AT5G10140 // AT2G21660 // AT5G59560 // AT5G02810 // AT3G22170 // AT5G24470
GO:0015833	P	peptide transport	16	3293	68	37767	0.00095	0.03	// AT4G24120 // AT5G19640 // AT1G33440 // AT5G13400 // AT3G47960 // AT5G55930 // AT3G53960 // AT5G62680 // AT1G69870 // AT3G45650 // AT2G40460 // AT4G26590 // AT1G68570 // AT5G14940 // AT1G59740 // AT1G32450
GO:0006857	P	oligopeptide transport	16	3293	68	37767	0.00095	0.03	// AT4G24120 // AT5G19640 // AT1G33440 // AT5G13400 // AT3G47960 // AT5G55930 // AT3G53960 // AT5G62680 // AT1G69870 // AT3G45650 // AT2G40460 // AT4G26590 // AT1G68570 // AT5G14940 // AT1G59740 // AT1G32450
GO:0016108	P	tetraterpenoid metabolic process	12	3293	42	37767	0.00099	0.031	// AT3G04870 // AT5G17230 // AT1G06820 // AT3G03710 // AT1G31800 // AT5G61670 // AT1G08550 // AT4G25700 // AT5G67030 // AT2G26170 // AT1G63970 // AT3G10230
GO:0016116	P	carotenoid metabolic process	12	3293	42	37767	0.00099	0.031	// AT3G04870 // AT5G17230 // AT1G06820 // AT3G03710 // AT1G31800 // AT5G61670 // AT1G08550 // AT4G25700 // AT5G67030 // AT2G26170 // AT1G63970 // AT3G10230
GO:0008299	P	isoprenoid biosynthetic process	25	3293	135	37767	0.00099	0.031	// AT3G25830 // AT4G15560 // AT1G76490 // AT1G06820 // AT4G25700 // AT1G20780 // AT4G36810 // AT5G62790 // AT5G23960 // AT5G61670 // AT1G61120 // AT3G10230 // AT3G25820 // AT3G04870 // AT5G17230 // AT4G16740 // AT2G26170 // AT5G51810 // AT1G63970 // AT3G03710 // AT1G31800 // AT5G67030 // AT1G05160 // AT3G25810 // AT1G61680
GO:0048580	P	regulation of post-embryonic development	33	3293	200	37767	0.001	0.032	// AT4G02560 // AT2G22540 // AT1G80680 // AT5G60410 // AT4G35900 // AT5G55630 // AT3G54720 // AT2G33810 // AT5G05690 // AT4G24620 // AT1G27320 // AT5G13290 // AT1G22770 // AT5G10140 // AT5G04240 // AT5G13480 // AT4G39400 // AT4G16280 // AT1G04400 // AT5G05700 // AT1G65480 // AT2G45660 // AT4G15880 // AT2G01570 // AT5G62000 // AT3G15270 // AT1G68050 // AT5G17690 // AT1G53160 // AT2G20570 // AT5G67…
GO:0009867	P	jasmonic acid mediated signaling pathway	13	3293	49	37767	0.0011	0.034	// AT2G01570 // AT5G47220 // AT2G39940 // AT1G32640 // AT4G02570 // AT1G19640 // AT1G32230 // AT3G23240 // AT3G17860 // AT1G19180 // AT3G15210 // AT1G28480 // AT2G02990
GO:0006812	P	cation transport	51	3293	357	37767	0.0011	0.034	// AT3G63380 // AT4G13510 // AT5G45105 // AT1G30270 // AT5G21930 // AT1G64200 // AT2G37390 // AT3G51860 // AT1G64780 // AT2G30070 // AT5G14910 // AT2G38290 // AT2G26650 // AT4G22840 // AT4G00895 // AT2G01980 // AT1G10130 // AT1G01580 // AT4G13420 // AT5G17860 // AT3G53720 // AT3G12750 // AT1G54115 // AT5G22830 // AT3G05030 // AT2G47830 // AT1G15520 // AT2G18196 // AT3G02050 // AT4G10310 // AT3G45…
GO:0009639	P	response to red or far red light	34	3293	210	37767	0.0012	0.035	// AT4G31500 // AT3G28860 // AT3G61140 // AT5G59560 // AT3G54720 // AT2G26670 // AT5G24470 // AT4G32280 // AT1G76500 // AT1G59940 // AT2G46970 // AT2G44910 // AT1G08540 // AT2G40100 // AT2G29090 // AT1G22770 // AT3G22170 // AT1G09530 // AT2G37640 // AT3G54890 // AT5G28490 // AT1G20900 // AT5G53660 // AT3G02260 // AT5G51810 // AT5G02810 // AT2G01570 // AT4G16780 // AT5G58960 // AT1G19150 // AT3G55…
GO:0030003	P	cellular cation homeostasis	18	3293	84	37767	0.0012	0.036	// AT3G51480 // AT2G32400 // AT2G38170 // AT2G29120 // AT1G12520 // AT5G14870 // AT2G39450 // AT3G53720 // AT1G04400 // AT5G55630 // AT3G51860 // AT1G15960 // AT3G15353 // AT2G29110 // AT5G63530 // AT4G35290 // AT4G31710 // AT3G09390
GO:0010218	P	response to far red light	14	3293	57	37767	0.0014	0.041	// AT2G01570 // AT3G28860 // AT4G16780 // AT4G32280 // AT1G19150 // AT5G28490 // AT1G76570 // AT3G54890 // AT2G40100 // AT1G22770 // AT5G53660 // AT2G44910 // AT3G22170 // AT5G24470
GO:0046700	P	heterocycle catabolic process	11	3293	38	37767	0.0015	0.044	// AT5G13800 // AT1G27320 // AT4G37000 // AT5G38710 // AT2G22330 // AT2G26670 // AT4G39950 // AT1G19670 // AT4G22920 // AT4G34890 // AT1G20780
GO:0043623	P	cellular protein complex assembly	23	3293	124	37767	0.0015	0.045	// AT5G58260 // AT4G31560 // AT4G13510 // AT1G33340 // AT5G62600 // AT1G75820 // AT3G23990 // AT1G79040 // AT1G02910 // AT4G37925 // AT2G20890 // AT5G16490 // AT4G02570 // AT5G55230 // AT3G08947 // AT5G51545 // AT1G26170 // AT2G47910 // AT2G29890 // AT5G53480 // AT4G37200 // AT5G36120 // AT4G27640
GO:0006820	P	anion transport	16	3293	72	37767	0.0016	0.047	// AT3G45780 // AT4G32510 // AT2G25680 // AT1G02260 // AT3G54700 // AT5G57490 // AT3G62270 // AT4G18910 // AT3G45650 // AT2G33770 // AT1G32450 // AT2G26900 // AT3G01280 // AT5G49890 // AT5G67500 // AT1G68740
GO:0016114	P	terpenoid biosynthetic process	19	3293	94	37767	0.0016	0.048	// AT3G25820 // AT3G25830 // AT3G04870 // AT5G17230 // AT5G23960 // AT3G03710 // AT1G31800 // AT5G61670 // AT4G16740 // AT4G25700 // AT1G05160 // AT5G67030 // AT1G61120 // AT2G26170 // AT5G51810 // AT1G63970 // AT3G10230 // AT1G20780 // AT1G06820
GO:0030005	P	cellular di-, tri-valent inorganic cation homeostasis	14	3293	59	37767	0.0018	0.053	// AT3G51480 // AT2G32400 // AT2G29120 // AT1G12520 // AT5G14870 // AT2G39450 // AT1G04400 // AT2G38170 // AT3G51860 // AT3G09390 // AT3G15353 // AT2G29110 // AT4G35290 // AT4G31710
GO:0044264	P	cellular polysaccharide metabolic process	23	3293	127	37767	0.002	0.058	// AT1G11720 // AT1G05570 // AT1G10760 // AT4G18240 // AT5G64860 // AT4G24620 // AT3G14570 // AT4G39210 // AT2G39930 // AT4G39350 // AT3G61130 // AT4G36890 // AT1G27680 // AT4G17090 // AT5G64740 // AT3G23920 // AT5G51820 // AT2G36870 // AT1G78240 // AT2G36850 // AT3G07160 // AT2G37090 // AT5G17420
GO:0006720	P	isoprenoid metabolic process	28	3293	168	37767	0.0021	0.061	// AT3G25830 // AT4G15560 // AT1G76490 // AT1G06820 // AT4G25700 // AT1G20780 // AT4G36810 // AT5G62790 // AT5G23960 // AT5G61670 // AT2G29090 // AT1G61120 // AT3G10230 // AT3G25820 // AT3G04870 // AT5G17230 // AT4G16740 // AT2G26170 // AT5G51810 // AT1G63970 // AT3G03710 // AT1G31800 // AT5G67030 // AT1G08550 // AT1G05160 // AT2G04240 // AT3G25810 // AT1G61680
GO:0000271	P	polysaccharide biosynthetic process	21	3293	112	37767	0.0021	0.061	// AT1G27680 // AT1G11720 // AT3G07160 // AT1G05570 // AT3G14570 // AT3G03050 // AT1G78240 // AT2G36850 // AT4G39210 // AT5G51820 // AT4G39350 // AT3G61130 // AT4G23990 // AT5G64740 // AT2G32530 // AT2G37090 // AT2G32540 // AT2G39930 // AT1G55850 // AT5G17420 // AT4G36890
GO:0015995	P	chlorophyll biosynthetic process	12	3293	47	37767	0.0022	0.064	// AT1G58290 // AT1G08520 // AT4G15560 // AT3G03710 // AT5G45930 // AT4G18480 // AT5G54190 // AT2G20570 // AT4G25080 // AT1G03630 // AT1G63970 // AT1G20780
GO:0009063	P	cellular amino acid catabolic process	12	3293	47	37767	0.0022	0.064	// AT1G64660 // AT2G20860 // AT1G08630 // AT3G22200 // AT1G17290 // AT2G22330 // AT1G32470 // AT5G38710 // AT4G33010 // AT4G39950 // AT4G37930 // AT5G46180
GO:0010154	P	fruit development	71	3293	557	37767	0.0022	0.064	// AT2G03150 // AT3G15030 // AT3G61140 // AT1G80490 // AT2G01620 // AT4G36920 // AT3G49240 // AT5G49930 // AT3G22200 // AT3G54420 // AT1G13980 // AT2G04842 // AT4G00950 // AT4G09980 // AT5G18700 // AT3G54350 // AT2G37260 // AT3G13540 // AT1G12770 // AT3G08850 // AT5G13010 // AT3G07060 // AT5G67360 // AT5G60440 // AT5G16750 // AT1G14610 // AT2G29090 // AT5G40480 // AT2G15890 // AT5G57930 // AT5G63…
GO:0009826	P	unidimensional cell growth	30	3293	186	37767	0.0023	0.065	// AT1G75750 // AT2G28950 // AT3G22200 // AT1G13980 // AT4G28250 // AT5G51810 // AT5G05690 // AT5G14870 // AT3G16640 // AT2G03680 // AT5G04240 // AT4G39400 // AT2G37640 // AT5G28490 // AT5G20350 // AT5G16490 // AT3G50660 // AT5G54510 // AT3G10380 // AT2G25600 // AT4G17030 // AT2G39700 // AT4G16780 // AT2G34980 // AT2G40610 // AT1G21270 // AT3G03220 // AT4G04900 // AT4G38210 // AT3G46290
GO:0060560	P	developmental growth involved in morphogenesis	30	3293	186	37767	0.0023	0.065	// AT1G75750 // AT2G28950 // AT3G22200 // AT1G13980 // AT4G28250 // AT5G51810 // AT5G05690 // AT5G14870 // AT3G16640 // AT2G03680 // AT5G04240 // AT4G39400 // AT2G37640 // AT5G28490 // AT5G20350 // AT5G16490 // AT3G50660 // AT5G54510 // AT3G10380 // AT2G25600 // AT4G17030 // AT2G39700 // AT4G16780 // AT2G34980 // AT2G40610 // AT1G21270 // AT3G03220 // AT4G04900 // AT4G38210 // AT3G46290
GO:0006875	P	cellular metal ion homeostasis	13	3293	54	37767	0.0023	0.065	// AT3G51480 // AT2G32400 // AT2G29120 // AT5G14870 // AT3G53720 // AT1G04400 // AT5G55630 // AT3G51860 // AT1G15960 // AT2G29110 // AT5G63530 // AT4G35290 // AT4G31710
GO:0055065	P	metal ion homeostasis	13	3293	54	37767	0.0023	0.065	// AT3G51480 // AT2G32400 // AT2G29120 // AT5G14870 // AT3G53720 // AT1G04400 // AT5G55630 // AT3G51860 // AT1G15960 // AT2G29110 // AT5G63530 // AT4G35290 // AT4G31710
GO:0048316	P	seed development	68	3293	530	37767	0.0023	0.065	// AT2G03150 // AT3G61140 // AT1G80490 // AT2G01620 // AT4G36920 // AT3G49240 // AT5G49930 // AT3G54420 // AT1G13980 // AT2G04842 // AT4G00950 // AT4G09980 // AT5G18700 // AT3G54350 // AT2G37260 // AT3G13540 // AT1G12770 // AT3G08850 // AT5G13010 // AT3G07060 // AT5G67360 // AT5G60440 // AT5G16750 // AT1G14610 // AT2G29090 // AT5G40480 // AT2G15890 // AT5G57930 // AT5G63420 // AT3G15030 // AT5G13…
GO:0010090	P	trichome morphogenesis	14	3293	61	37767	0.0023	0.065	// AT1G56580 // AT3G13540 // AT4G19600 // AT5G45190 // AT3G12280 // AT2G35110 // AT2G46225 // AT5G18410 // AT3G16630 // AT1G13180 // AT5G42080 // AT1G03060 // AT5G41315 // AT3G58070
GO:0005982	P	starch metabolic process	11	3293	41	37767	0.0024	0.067	// AT1G10760 // AT1G27680 // AT1G11720 // AT4G39210 // AT4G18240 // AT2G39930 // AT5G51820 // AT4G17090 // AT5G64860 // AT4G24620 // AT3G23920
GO:0009965	P	leaf morphogenesis	25	3293	146	37767	0.0025	0.069	// AT3G13300 // AT5G41315 // AT2G35110 // AT5G06650 // AT2G23760 // AT1G03060 // AT4G36870 // AT1G56580 // AT3G13540 // AT3G02150 // AT3G58070 // AT3G12280 // AT3G50660 // AT2G46225 // AT5G18410 // AT3G16630 // AT1G13180 // AT5G67100 // AT2G26330 // AT2G44950 // AT1G55250 // AT4G19600 // AT5G45190 // AT3G15030 // AT5G42080
GO:0030154	P	cell differentiation	49	3293	355	37767	0.0025	0.069	// AT2G22540 // AT5G41315 // AT3G22200 // AT2G35110 // AT5G06650 // AT1G13980 // AT4G24540 // AT5G51060 // AT5G56750 // AT1G03060 // AT5G14870 // AT2G26650 // AT3G16640 // AT2G37260 // AT1G56580 // AT3G13540 // AT1G75820 // AT2G27230 // AT1G13180 // AT3G02150 // AT5G11790 // AT3G58070 // AT1G79840 // AT3G49780 // AT3G44200 // AT3G12280 // AT5G16490 // AT5G59030 // AT2G46225 // AT5G18410 // AT3G16…
GO:0048509	P	regulation of meristem development	16	3293	76	37767	0.0025	0.069	// AT5G39660 // AT1G70940 // AT1G75820 // AT3G22780 // AT4G22950 // AT1G04080 // AT2G46920 // AT2G42620 // AT1G04400 // AT4G24190 // AT4G24540 // AT2G34720 // AT2G26670 // AT5G13290 // AT2G26170 // AT5G12840
GO:0009637	P	response to blue light	15	3293	69	37767	0.0026	0.071	// AT3G45780 // AT3G28860 // AT3G54890 // AT1G19150 // AT1G68050 // AT2G27820 // AT5G28490 // AT1G76570 // AT1G04400 // AT1G08540 // AT2G40100 // AT1G22770 // AT2G30520 // AT5G20730 // AT2G26300
GO:0009615	P	response to virus	13	3293	55	37767	0.0027	0.072	// AT1G05760 // AT3G12580 // AT4G19600 // AT4G13350 // AT5G45190 // AT5G02500 // AT2G22240 // AT5G23570 // AT5G43470 // AT5G35620 // AT2G22010 // AT2G26560 // AT5G09590
GO:0015672	P	monovalent inorganic cation transport	21	3293	115	37767	0.0028	0.074	// AT4G10310 // AT3G45780 // AT4G00895 // AT3G02850 // AT5G09400 // AT4G13420 // AT1G30270 // ATMG00410 // AT1G64200 // AT2G01980 // AT3G51860 // AT4G22840 // AT2G26900 // AT5G27150 // AT3G05030 // AT2G30070 // AT4G27500 // AT2G07741 // AT4G11150 // AT2G26650 // AT3G02050
GO:0044260	P	cellular macromolecule metabolic process	626	3293	6447	37767	0.0028	0.074	// AT3G50670 // AT1G11720 // AT5G06710 // AT2G17730 // AT4G22950 // AT5G06650 // AT5G67530 // AT1G76880 // AT1G80920 // AT1G17760 // AT1G72010 // AT5G66320 // AT4G25290 // AT5G59300 // AT1G51140 // AT5G59570 // AT4G24240 // AT5G49030 // AT3G11400 // AT1G46768 // AT2G28940 // AT3G50700 // AT5G23280 // AT1G07910 // AT3G06490 // AT2G19130 // AT5G25520 // AT3G57300 // AT5G64740 // AT1G51120 // AT4G25…
GO:0006787	P	porphyrin catabolic process	7	3293	18	37767	0.0028	0.074	// AT5G13800 // AT1G27320 // AT4G37000 // AT2G26670 // AT1G19670 // AT4G22920 // AT1G20780
GO:0033015	P	tetrapyrrole catabolic process	7	3293	18	37767	0.0028	0.074	// AT5G13800 // AT1G27320 // AT4G37000 // AT2G26670 // AT1G19670 // AT4G22920 // AT1G20780
GO:0015996	P	chlorophyll catabolic process	6	3293	13	37767	0.0029	0.076	// AT1G27320 // AT4G37000 // AT5G13800 // AT1G19670 // AT4G22920 // AT1G20780
GO:0046149	P	pigment catabolic process	6	3293	13	37767	0.0029	0.076	// AT1G27320 // AT4G37000 // AT5G13800 // AT1G19670 // AT4G22920 // AT1G20780
GO:0042546	P	cell wall biogenesis	15	3293	70	37767	0.003	0.077	// AT1G05560 // AT5G42080 // AT3G03050 // AT5G16490 // AT2G21770 // AT3G44990 // AT4G11150 // AT4G23920 // AT4G39350 // AT5G47820 // AT5G64740 // AT2G37090 // AT1G55850 // AT5G17420 // AT4G36890
GO:0009310	P	amine catabolic process	12	3293	49	37767	0.003	0.077	// AT1G64660 // AT2G20860 // AT1G08630 // AT3G22200 // AT1G17290 // AT2G22330 // AT1G32470 // AT5G38710 // AT4G33010 // AT4G39950 // AT4G37930 // AT5G46180
GO:0009555	P	pollen development	25	3293	148	37767	0.003	0.077	// AT4G14790 // AT4G33790 // AT2G34830 // AT2G03060 // AT3G07160 // AT3G02130 // AT1G12820 // AT1G19180 // AT1G02065 // AT3G07610 // AT2G19070 // AT3G12280 // AT5G59030 // AT5G58100 // AT3G23670 // AT3G62980 // AT4G20050 // AT1G05690 // AT3G44540 // AT4G00330 // AT3G21180 // AT2G36850 // AT3G13530 // AT5G23670 // AT5G57800
GO:0030001	P	metal ion transport	34	3293	224	37767	0.0029	0.077	// AT3G63380 // AT1G30270 // AT5G21930 // AT2G37390 // AT3G51860 // AT2G30070 // AT1G15960 // AT2G26650 // AT3G56891 // AT2G01980 // AT1G10130 // AT5G50740 // AT4G13420 // AT5G14910 // AT3G12750 // AT5G22830 // AT3G05030 // AT1G15520 // AT2G18196 // AT3G02050 // AT4G10310 // AT1G01490 // AT3G02850 // AT5G59030 // AT3G06130 // AT5G19090 // AT5G27150 // AT5G09400 // AT5G02600 // AT2G38170 // AT2G47…
GO:0000302	P	response to reactive oxygen species	17	3293	85	37767	0.003	0.077	// AT1G08830 // AT2G29500 // AT3G12580 // AT1G61120 // AT2G01980 // AT2G32120 // AT4G35090 // AT2G22240 // AT1G54050 // AT2G26150 // AT1G32230 // AT1G22770 // AT3G27820 // AT4G02380 // AT1G17870 // AT5G59720 // AT4G27670
GO:0048229	P	gametophyte development	35	3293	233	37767	0.003	0.077	// AT4G14790 // AT4G33790 // AT1G72970 // AT2G34830 // AT5G35770 // AT2G03060 // AT3G07160 // AT3G02130 // AT1G61140 // AT1G12820 // AT2G35940 // AT1G19180 // AT1G02065 // AT3G07610 // AT4G15570 // AT4G16280 // AT3G12280 // AT2G34860 // AT5G59030 // AT5G58100 // AT3G23670 // AT3G62980 // AT4G20050 // AT1G05690 // AT3G44540 // AT4G00330 // AT4G34200 // AT5G57800 // AT3G21180 // AT2G36850 // AT2G19…
GO:0006633	P	fatty acid biosynthetic process	24	3293	140	37767	0.003	0.077	// AT4G33790 // AT1G49430 // AT2G46210 // AT1G17420 // AT2G26560 // AT1G19640 // AT5G42650 // AT1G79750 // AT2G06050 // AT2G04350 // AT1G24360 // AT4G23850 // AT3G02630 // AT4G30950 // AT3G11170 // AT3G45140 // AT3G25780 // AT1G36160 // AT5G57800 // AT4G27030 // AT1G55020 // AT5G05580 // AT1G76690 // AT5G02310
GO:0009741	P	response to brassinosteroid stimulus	13	3293	56	37767	0.003	0.077	// AT1G75750 // AT4G39400 // AT2G26710 // AT4G35230 // AT3G50660 // AT3G61460 // AT5G46570 // AT1G19350 // AT4G34160 // AT1G22300 // AT1G75080 // AT3G46290 // AT5G04240
GO:0006519	P	cellular amino acid and derivative metabolic process	83	3293	682	37767	0.0032	0.079	// AT4G31500 // AT1G64660 // AT4G34135 // AT3G17390 // AT5G35630 // AT1G58170 // AT5G38830 // AT3G61440 // AT3G22200 // AT4G23100 // AT2G26170 // AT1G17290 // AT2G22330 // AT2G27820 // AT3G25570 // AT1G02500 // AT2G04842 // AT3G24503 // AT2G33840 // AT5G01410 // AT1G64160 // AT5G24530 // AT3G10030 // AT2G26300 // AT1G17745 // AT3G19450 // AT1G69040 // AT5G57890 // AT3G10050 // AT2G45400 // AT4G36…
GO:0006631	P	fatty acid metabolic process	34	3293	225	37767	0.0031	0.079	// AT5G07010 // AT4G33790 // AT4G29010 // AT1G76690 // AT1G49430 // AT2G46210 // AT3G11170 // AT1G17420 // AT1G79750 // AT1G19640 // AT2G34770 // AT5G42650 // AT2G26560 // AT2G06050 // AT2G04350 // AT1G08550 // AT3G06860 // AT5G65110 // AT1G24360 // AT4G23850 // AT3G02630 // AT4G30950 // AT5G20410 // AT3G45140 // AT3G25780 // AT1G36160 // AT5G27600 // AT4G27030 // AT1G72970 // AT1G55020 // AT5G05…
GO:0010150	P	leaf senescence	9	3293	30	37767	0.0032	0.079	// AT1G69490 // AT5G45900 // AT1G20900 // AT5G45890 // AT1G27320 // AT5G62000 // AT5G05700 // AT4G16110 // AT1G59750
GO:0009312	P	oligosaccharide biosynthetic process	11	3293	43	37767	0.0033	0.081	// AT5G51460 // AT4G02280 // AT2G35840 // AT3G63010 // AT5G27320 // AT3G43190 // AT4G17090 // AT5G65140 // AT4G39770 // AT1G68020 // AT4G17770
GO:0009909	P	regulation of flower development	24	3293	141	37767	0.0033	0.081	// AT4G02560 // AT2G22540 // AT1G80680 // AT4G15880 // AT4G35900 // AT3G54720 // AT2G33810 // AT5G05690 // AT4G24620 // AT5G60410 // AT5G13290 // AT5G10140 // AT5G13480 // AT4G39400 // AT4G16280 // AT5G62000 // AT1G65480 // AT2G45660 // AT1G04400 // AT1G68050 // AT5G17690 // AT2G20570 // AT5G67100 // AT5G24860
GO:0016036	P	cellular response to phosphate starvation	11	3293	43	37767	0.0033	0.081	// AT2G27190 // AT1G71040 // AT5G20410 // AT4G35090 // AT2G33770 // AT4G00550 // AT3G62980 // AT1G68740 // AT1G23010 // AT2G02990 // AT3G16785
GO:0042214	P	terpene metabolic process	12	3293	50	37767	0.0034	0.084	// AT3G04870 // AT3G03710 // AT5G23960 // AT5G67030 // AT5G61670 // AT4G25700 // AT2G04240 // AT3G25810 // AT1G61680 // AT3G10230 // AT1G20780 // AT2G29090
GO:0009735	P	response to cytokinin stimulus	18	3293	94	37767	0.0035	0.085	// AT1G69040 // AT1G27320 // AT1G59940 // AT4G16780 // AT1G36160 // AT3G11540 // AT1G78240 // AT1G30260 // AT2G18300 // AT5G06650 // AT4G34160 // AT3G16770 // AT3G21510 // AT3G57040 // AT4G26150 // AT5G25220 // AT4G16110 // AT1G67710
GO:0044255	P	cellular lipid metabolic process	76	3293	618	37767	0.0036	0.088	// AT3G25830 // AT4G33790 // AT4G15560 // AT4G29010 // AT1G76690 // AT1G76490 // AT2G26170 // AT2G46210 // AT5G07010 // AT3G11170 // AT5G17670 // AT5G42650 // AT4G25700 // AT3G06860 // AT1G17420 // AT1G79750 // AT1G20780 // AT1G55020 // AT5G65110 // AT2G34770 // AT4G36810 // AT1G15110 // AT2G26560 // AT2G06050 // AT2G04350 // AT5G23960 // AT1G08550 // AT5G61670 // AT4G27030 // AT4G00550 // AT2G29…
GO:0006721	P	terpenoid metabolic process	22	3293	126	37767	0.0036	0.088	// AT3G25830 // AT1G06820 // AT4G25700 // AT1G20780 // AT5G23960 // AT5G61670 // AT2G29090 // AT1G61120 // AT3G10230 // AT3G25820 // AT3G04870 // AT5G17230 // AT4G16740 // AT2G26170 // AT5G51810 // AT1G63970 // AT3G03710 // AT1G31800 // AT5G67030 // AT1G08550 // AT1G05160 // AT2G04240
GO:0019853	P	L-ascorbic acid biosynthetic process	6	3293	14	37767	0.0038	0.09	// AT4G33670 // AT5G55120 // AT1G67070 // AT3G02870 // AT4G26850 // AT5G28840
GO:0019852	P	L-ascorbic acid metabolic process	6	3293	14	37767	0.0038	0.09	// AT4G33670 // AT5G55120 // AT1G67070 // AT3G02870 // AT4G26850 // AT5G28840
GO:0010260	P	organ senescence	9	3293	31	37767	0.0038	0.09	// AT1G69490 // AT5G45900 // AT1G20900 // AT5G45890 // AT1G27320 // AT5G62000 // AT5G05700 // AT4G16110 // AT1G59750
GO:0006874	P	cellular calcium ion homeostasis	9	3293	31	37767	0.0038	0.09	// AT3G51480 // AT2G32400 // AT2G29120 // AT5G14870 // AT1G04400 // AT4G31710 // AT3G51860 // AT2G29110 // AT4G35290
GO:0044106	P	cellular amine metabolic process	57	3293	438	37767	0.0038	0.09	// AT4G31500 // AT1G64660 // AT5G35630 // AT5G38830 // AT4G39950 // AT3G22200 // AT1G73500 // AT2G22330 // AT2G27820 // AT3G25570 // AT2G04842 // AT3G17390 // AT5G01410 // AT1G17745 // AT2G26300 // AT2G20860 // AT1G69040 // AT5G57890 // AT3G10050 // AT4G39980 // AT5G28237 // AT1G08630 // AT3G10030 // AT2G17265 // AT3G59890 // AT1G14610 // AT1G63660 // AT1G32470 // AT1G02500 // AT1G05560 // AT1G25…
GO:0055074	P	calcium ion homeostasis	9	3293	31	37767	0.0038	0.09	// AT3G51480 // AT2G32400 // AT2G29120 // AT5G14870 // AT1G04400 // AT4G31710 // AT3G51860 // AT2G29110 // AT4G35290
GO:0005996	P	monosaccharide metabolic process	27	3293	168	37767	0.0038	0.09	// AT4G15560 // AT3G12780 // AT4G26530 // AT3G61610 // AT3G26720 // AT5G62790 // AT3G46440 // AT3G62830 // AT5G66530 // AT4G26270 // AT5G40760 // AT1G74030 // AT1G43670 // AT2G01290 // AT4G38970 // AT1G63970 // AT2G01140 // AT1G76550 // AT3G22960 // AT4G28706 // AT3G03710 // AT5G44520 // AT4G20460 // AT3G47800 // AT3G54050 // AT1G56190 // AT1G22170
GO:0042364	P	water-soluble vitamin biosynthetic process	13	3293	58	37767	0.0039	0.092	// AT4G33670 // AT3G02870 // AT5G60540 // AT1G67070 // AT5G55120 // AT4G26850 // AT5G54770 // AT5G64300 // AT4G21470 // AT5G28840 // AT5G01410 // AT5G59750 // AT2G29630
GO:0022900	P	electron transport chain	17	3293	88	37767	0.0041	0.096	// AT4G09650 // AT4G33520 // AT2G05620 // AT2G46820 // AT5G64040 // AT3G52730 // AT2G01590 // ATCG00540 // ATCG00270 // AT1G18730 // AT4G03280 // AT1G70760 // AT4G14890 // AT3G15840 // AT4G30950 // AT4G04020 // AT1G60950
GO:0009790	P	embryonic development	67	3293	535	37767	0.0042	0.096	// AT2G03150 // AT3G61140 // AT1G80490 // AT2G01620 // AT3G49240 // AT4G31780 // AT5G49930 // AT3G54420 // AT1G13980 // AT3G54720 // AT2G04842 // AT4G00950 // AT4G09980 // AT5G18700 // AT3G54350 // AT5G60540 // AT1G12770 // AT3G08850 // AT5G13010 // AT3G07060 // AT3G46740 // AT4G21190 // AT5G16750 // AT1G14610 // AT5G62440 // AT5G40480 // AT2G15890 // AT5G57930 // AT1G19850 // AT3G15030 // AT5G13…
GO:0006457	P	protein folding	39	3293	275	37767	0.0044	0.1	// AT1G20810 // AT5G22060 // AT1G75690 // AT3G13310 // AT3G47650 // AT5G67530 // AT3G63400 // AT1G80920 // AT2G05230 // AT2G35720 // AT3G14200 // AT2G05250 // AT1G56300 // AT1G18170 // AT2G17880 // AT1G75310 // AT2G43560 // AT4G39710 // AT3G44110 // AT1G80030 // AT5G59610 // AT4G36040 // AT5G35100 // AT3G01480 // AT4G02100 // AT2G30695 // AT1G21080 // AT5G02500 // AT2G16600 // AT4G24190 // AT3G12…
GO:0009311	P	oligosaccharide metabolic process	12	3293	52	37767	0.0045	0.1	// AT5G51460 // AT4G02280 // AT2G35840 // AT1G21270 // AT5G27320 // AT3G43190 // AT4G17090 // AT5G65140 // AT4G39770 // AT1G68020 // AT3G63010 // AT4G17770
GO:0031408	P	oxylipin biosynthetic process	9	3293	32	37767	0.0045	0.1	// AT3G45140 // AT5G42650 // AT1G76690 // AT2G06050 // AT1G19640 // AT3G25780 // AT1G17420 // AT2G26560 // AT1G55020
GO:0048468	P	cell development	30	3293	197	37767	0.0048	0.11	// AT2G22540 // AT5G41315 // AT3G22200 // AT2G35110 // AT1G13980 // AT4G24540 // AT1G03060 // AT5G14870 // AT2G26650 // AT3G16640 // AT1G56580 // AT3G13540 // AT2G27230 // AT3G58070 // AT3G12280 // AT5G16490 // AT2G46225 // AT5G18410 // AT3G16630 // AT1G13180 // AT2G25600 // AT4G24670 // AT1G70940 // AT3G10380 // AT4G19600 // AT5G45190 // AT2G46920 // AT2G34980 // AT4G04900 // AT5G42080
GO:0009887	P	organ morphogenesis	35	3293	241	37767	0.0048	0.11	// AT3G13300 // AT5G41315 // AT2G35110 // AT5G06650 // AT2G23760 // AT3G63010 // AT1G03060 // AT4G36870 // AT1G56580 // AT2G28550 // AT3G13540 // AT3G02150 // AT3G58070 // AT3G49780 // AT3G12280 // AT5G27320 // AT3G50660 // AT2G46225 // AT5G18410 // AT1G55250 // AT3G16630 // AT1G13180 // AT2G26330 // AT5G42080 // AT2G46020 // AT2G44950 // AT4G37750 // AT4G19600 // AT1G13980 // AT5G45190 // AT3G12…
GO:0042431	P	indole metabolic process	5	3293	10	37767	0.005	0.11	// AT2G22330 // AT4G23100 // AT1G73500 // AT2G38470 // AT4G39950
GO:0006949	P	syncytium formation	6	3293	15	37767	0.005	0.11	// AT2G37640 // AT2G39700 // AT2G28950 // AT2G40610 // AT4G28250 // AT4G38210
GO:0052315	P	phytoalexin biosynthetic process	5	3293	10	37767	0.005	0.11	// AT2G22330 // AT4G23100 // AT1G73500 // AT2G38470 // AT4G39950
GO:0052314	P	phytoalexin metabolic process	5	3293	10	37767	0.005	0.11	// AT2G22330 // AT4G23100 // AT1G73500 // AT2G38470 // AT4G39950
GO:0031407	P	oxylipin metabolic process	10	3293	39	37767	0.0049	0.11	// AT3G45140 // AT5G07010 // AT5G42650 // AT1G76690 // AT2G06050 // AT1G19640 // AT3G25780 // AT1G17420 // AT2G26560 // AT1G55020
GO:0009700	P	indole phytoalexin biosynthetic process	5	3293	10	37767	0.005	0.11	// AT2G22330 // AT4G23100 // AT1G73500 // AT2G38470 // AT4G39950
GO:0046217	P	indole phytoalexin metabolic process	5	3293	10	37767	0.005	0.11	// AT2G22330 // AT4G23100 // AT1G73500 // AT2G38470 // AT4G39950
GO:0009308	P	amine metabolic process	65	3293	521	37767	0.0051	0.11	// AT4G31500 // AT1G64660 // AT5G35630 // AT5G38830 // AT4G39950 // AT3G22200 // AT5G19040 // AT1G73500 // AT2G22330 // AT2G27820 // AT3G25570 // AT1G02500 // AT2G04842 // AT3G17390 // AT5G01410 // AT3G63440 // AT1G17745 // AT3G10030 // AT2G26300 // AT2G20860 // AT1G69040 // AT5G57890 // AT3G10050 // AT2G27760 // AT4G39980 // AT5G28237 // AT1G08630 // AT1G20270 // AT1G75450 // AT2G17265 // AT3G59…
GO:0042398	P	cellular amino acid derivative biosynthetic process	34	3293	233	37767	0.0051	0.11	// AT4G31500 // AT3G24503 // AT1G32640 // AT1G58170 // AT2G26170 // AT1G73500 // AT3G25570 // AT3G17390 // AT1G64160 // AT5G24530 // AT3G19450 // AT5G57890 // AT4G36220 // AT5G28237 // AT4G34135 // AT2G21100 // AT4G34230 // AT1G25220 // AT1G02500 // AT1G49390 // AT2G19070 // AT1G05010 // AT4G23100 // AT5G07990 // AT5G48100 // AT5G54160 // AT5G15950 // AT2G38670 // AT2G45400 // AT1G12910 // AT3G51…
GO:0009793	P	embryonic development ending in seed dormancy	59	3293	465	37767	0.0053	0.12	// AT2G03150 // AT3G61140 // AT1G80490 // AT2G01620 // AT3G49240 // AT5G49930 // AT3G54420 // AT1G13980 // AT2G04842 // AT4G00950 // AT4G09980 // AT5G18700 // AT3G54350 // AT5G60540 // AT1G12770 // AT3G08850 // AT5G13010 // AT3G07060 // AT4G21190 // AT5G16750 // AT1G14610 // AT5G40480 // AT2G15890 // AT5G57930 // AT1G19850 // AT3G15030 // AT5G13480 // AT5G27030 // AT5G42080 // AT5G04560 // AT3G15…
GO:0048523	P	negative regulation of cellular process	34	3293	234	37767	0.0054	0.12	// AT2G22540 // AT1G30500 // AT4G16780 // AT4G38620 // AT2G29890 // AT4G24540 // AT2G01570 // AT1G24190 // AT4G30950 // AT2G34770 // AT2G27230 // AT1G01720 // AT4G27270 // AT2G32700 // AT3G11540 // AT2G22430 // AT1G79840 // AT4G16280 // AT2G40940 // AT2G26070 // AT5G62000 // AT5G47910 // AT3G15210 // AT2G36490 // AT4G24670 // AT1G02120 // AT2G34720 // AT3G03710 // AT2G27040 // AT5G17690 // AT4G04…
GO:0009072	P	aromatic amino acid family metabolic process	14	3293	68	37767	0.0054	0.12	// AT4G31500 // AT1G05560 // AT3G26900 // AT4G39980 // AT5G28237 // AT1G08250 // AT2G22330 // AT2G27820 // AT5G57890 // AT4G39950 // AT1G25220 // AT1G22410 // AT2G26300 // AT1G48850
GO:0033037	P	polysaccharide localization	7	3293	21	37767	0.0056	0.12	// AT4G31500 // AT4G23100 // AT3G07160 // AT4G26850 // AT2G22330 // AT5G65020 // AT4G39950
GO:0048236	P	plant-type spore development	7	3293	21	37767	0.0056	0.12	// AT1G02065 // AT4G33790 // AT3G07160 // AT2G36850 // AT4G20050 // AT3G44540 // AT5G35770
GO:0006814	P	sodium ion transport	7	3293	21	37767	0.0056	0.12	// AT4G10310 // AT2G01980 // AT3G51860 // AT4G22840 // AT2G26900 // AT3G05030 // AT5G27150
GO:0051188	P	cofactor biosynthetic process	29	3293	191	37767	0.0057	0.12	// AT3G07270 // AT1G58290 // AT4G15560 // AT3G06650 // AT2G26670 // AT1G03630 // AT1G20780 // AT2G20860 // AT1G08520 // AT1G78510 // AT1G19140 // AT4G01690 // AT4G10100 // AT3G16950 // AT5G49460 // AT4G25080 // AT1G17050 // AT4G01940 // AT5G57850 // AT4G23100 // AT3G63410 // AT5G49940 // AT1G63970 // AT5G45930 // AT2G16370 // AT3G03710 // AT4G18480 // AT5G54190 // AT2G20570
GO:0010149	P	senescence	10	3293	40	37767	0.0057	0.12	// AT1G69490 // AT5G45900 // AT1G20900 // AT5G45890 // AT1G27320 // AT5G62000 // AT5G05700 // AT4G16110 // AT1G20780 // AT1G59750
GO:0009250	P	glucan biosynthetic process	12	3293	54	37767	0.0058	0.12	// AT1G27680 // AT1G11720 // AT3G07160 // AT3G14570 // AT4G39210 // AT2G36850 // AT2G39930 // AT5G51820 // AT4G39350 // AT5G64740 // AT1G05570 // AT5G17420
GO:0045935	P	positive regulation of nucleobase, nucleoside, nucleotide and nucleic acid metabolic process	14	3293	69	37767	0.0061	0.13	// AT1G07530 // AT2G22430 // AT3G26744 // AT1G32640 // AT3G61890 // AT3G04740 // AT3G55370 // AT1G56170 // AT5G47220 // AT2G02540 // AT1G73500 // AT3G57300 // AT2G20570 // AT2G36490
GO:0050832	P	defense response to fungus	19	3293	108	37767	0.0061	0.13	// AT2G44950 // AT2G23560 // AT2G38470 // AT2G39940 // AT2G39200 // AT1G49430 // AT3G63420 // AT4G23100 // AT2G22240 // AT1G61560 // AT2G23620 // AT3G60190 // AT3G17210 // AT2G30020 // AT1G64280 // AT3G22942 // AT1G19250 // AT3G12500 // AT2G26330
GO:0009694	P	jasmonic acid metabolic process	9	3293	34	37767	0.0063	0.13	// AT3G45140 // AT5G07010 // AT5G42650 // AT2G06050 // AT1G19640 // AT3G25780 // AT1G17420 // AT1G76690 // AT1G55020
GO:0046246	P	terpene biosynthetic process	9	3293	34	37767	0.0063	0.13	// AT3G04870 // AT3G03710 // AT5G23960 // AT5G61670 // AT5G67030 // AT3G25810 // AT1G61680 // AT3G10230 // AT1G20780
GO:0009991	P	response to extracellular stimulus	20	3293	117	37767	0.0066	0.14	// AT2G27190 // AT4G02380 // AT1G71040 // AT2G29630 // AT5G45380 // AT5G20410 // AT4G35090 // AT1G30270 // AT1G29395 // AT2G33770 // AT4G00550 // AT2G19490 // AT3G62980 // AT5G13080 // AT1G68740 // AT1G23010 // AT2G14610 // AT2G02990 // AT1G54710 // AT3G16785
GO:0042445	P	hormone metabolic process	19	3293	109	37767	0.0066	0.14	// AT4G31500 // AT1G44350 // AT5G19040 // AT5G14420 // AT3G02875 // AT2G27760 // AT2G26710 // AT1G55320 // AT2G45400 // AT3G50660 // AT2G22330 // AT1G25220 // AT4G24670 // AT3G63440 // AT4G39950 // AT5G25620 // AT5G05690 // AT1G75450 // AT3G13730
GO:0051094	P	positive regulation of developmental process	14	3293	70	37767	0.0067	0.14	// AT4G02560 // AT4G39400 // AT2G33810 // AT5G62000 // AT1G68050 // AT4G35900 // AT4G15880 // AT1G04400 // AT1G65480 // AT1G22770 // AT2G45660 // AT5G05690 // AT4G24620 // AT5G24860
GO:0051173	P	positive regulation of nitrogen compound metabolic process	14	3293	70	37767	0.0067	0.14	// AT1G07530 // AT2G22430 // AT3G26744 // AT1G32640 // AT3G61890 // AT3G04740 // AT3G55370 // AT1G56170 // AT5G47220 // AT2G02540 // AT1G73500 // AT3G57300 // AT2G20570 // AT2G36490
GO:0010050	P	vegetative phase change	5	3293	11	37767	0.0068	0.14	// AT5G60450 // AT3G15270 // AT5G23570 // AT2G33810 // AT1G53160
GO:0033036	P	macromolecule localization	58	3293	462	37767	0.0069	0.14	// AT4G31500 // AT5G59310 // AT5G62600 // AT5G48490 // AT5G59840 // AT5G17670 // AT3G11130 // AT2G22330 // AT3G16620 // AT4G23100 // AT5G41685 // AT1G09070 // AT5G46860 // AT3G21260 // AT1G62790 // AT4G14870 // AT4G32640 // AT1G60070 // AT3G07160 // AT1G03000 // AT1G27950 // AT3G07100 // AT3G46740 // AT5G65020 // AT4G12510 // AT1G75760 // AT2G21630 // AT1G68710 // AT2G37870 // AT2G20890 // AT4G00…
GO:0019318	P	hexose metabolic process	21	3293	126	37767	0.007	0.14	// AT1G76550 // AT4G26270 // AT1G74030 // AT2G01290 // AT5G66530 // AT4G26530 // AT1G43670 // AT3G62830 // AT3G47800 // AT5G44520 // AT4G20460 // AT3G61610 // AT3G26720 // AT3G54050 // AT1G56190 // AT4G38970 // AT3G12780 // AT2G01140 // AT1G22170 // AT5G40760 // AT3G22960
GO:0032870	P	cellular response to hormone stimulus	43	3293	321	37767	0.007	0.14	// AT5G47220 // AT3G11540 // AT1G73500 // AT3G63010 // AT1G10210 // AT3G57040 // AT4G16110 // AT1G67710 // AT5G01550 // AT1G27320 // AT2G40940 // AT2G26300 // AT1G01720 // AT3G23240 // AT1G22300 // AT1G75080 // AT4G10100 // AT1G09530 // AT4G39400 // AT2G22430 // AT1G59940 // AT5G44210 // AT1G77850 // AT2G46680 // AT5G27320 // AT5G46570 // AT2G26070 // AT5G54510 // AT1G56010 // AT3G15210 // AT2G01…
GO:0009755	P	hormone-mediated signaling pathway	43	3293	321	37767	0.007	0.14	// AT5G47220 // AT3G11540 // AT1G73500 // AT3G63010 // AT1G10210 // AT3G57040 // AT4G16110 // AT1G67710 // AT5G01550 // AT1G27320 // AT2G40940 // AT2G26300 // AT1G01720 // AT3G23240 // AT1G22300 // AT1G75080 // AT4G10100 // AT1G09530 // AT4G39400 // AT2G22430 // AT1G59940 // AT5G44210 // AT1G77850 // AT2G46680 // AT5G27320 // AT5G46570 // AT2G26070 // AT5G54510 // AT1G56010 // AT3G15210 // AT2G01…
GO:0045941	P	positive regulation of transcription	13	3293	63	37767	0.0071	0.14	// AT1G07530 // AT2G22430 // AT3G26744 // AT1G32640 // AT3G61890 // AT3G04740 // AT3G55370 // AT1G56170 // AT5G47220 // AT1G73500 // AT2G02540 // AT2G20570 // AT2G36490
GO:0010628	P	positive regulation of gene expression	13	3293	63	37767	0.0071	0.14	// AT1G07530 // AT2G22430 // AT3G26744 // AT1G32640 // AT3G61890 // AT3G04740 // AT3G55370 // AT1G56170 // AT5G47220 // AT1G73500 // AT2G02540 // AT2G20570 // AT2G36490
GO:0009657	P	plastid organization	20	3293	119	37767	0.0077	0.15	// AT1G62750 // AT5G46860 // AT3G25690 // AT1G06820 // AT4G31780 // AT4G01940 // AT1G06950 // AT3G45780 // AT5G61670 // AT3G46740 // AT1G09340 // AT2G21280 // AT3G24590 // AT1G58200 // AT5G23120 // AT5G49940 // AT2G26300 // AT1G75100 // AT2G20890 // AT2G20570
GO:0006996	P	organelle organization	76	3293	640	37767	0.0077	0.15	// AT3G47430 // AT1G05560 // AT2G16485 // AT2G21280 // AT4G31780 // AT1G06820 // AT2G35110 // AT4G33470 // AT2G29890 // AT2G30620 // AT2G19480 // AT2G19770 // AT1G18800 // AT1G03060 // AT2G26300 // AT5G18700 // AT5G46860 // AT1G71790 // AT3G25690 // AT5G06680 // AT3G05520 // AT1G33340 // AT1G03000 // AT3G23990 // AT1G75100 // AT5G61670 // AT3G46740 // AT5G67320 // AT5G17410 // AT5G04240 // AT1G58…
GO:0009695	P	jasmonic acid biosynthetic process	8	3293	29	37767	0.008	0.16	// AT3G45140 // AT5G42650 // AT2G06050 // AT1G19640 // AT3G25780 // AT1G17420 // AT1G76690 // AT1G55020
GO:0009773	P	photosynthetic electron transport in photosystem I	7	3293	23	37767	0.0083	0.16	// AT5G64040 // AT2G01590 // AT1G18730 // AT1G70760 // AT2G46820 // AT2G05620 // AT4G09650
GO:0033014	P	tetrapyrrole biosynthetic process	14	3293	72	37767	0.0083	0.16	// AT1G58290 // AT1G08520 // AT4G15560 // AT3G03710 // AT5G45930 // AT4G18480 // AT5G54190 // AT2G26670 // AT2G20570 // AT4G25080 // AT1G03630 // AT1G63970 // AT1G20780 // AT4G01690
GO:0009825	P	multidimensional cell growth	11	3293	50	37767	0.0086	0.17	// AT1G69490 // AT4G38210 // AT2G39700 // AT2G28950 // AT2G35110 // AT2G40610 // AT5G17690 // AT2G37640 // AT3G03220 // AT1G13180 // AT1G03060
GO:0006793	P	phosphorus metabolic process	129	3293	1179	37767	0.0086	0.17	// AT4G14340 // AT2G20900 // AT1G73500 // AT4G32000 // AT1G67720 // AT2G17220 // AT5G26751 // AT1G75820 // AT4G24100 // AT1G24030 // AT2G28940 // AT4G11150 // AT2G23200 // AT5G59010 // AT1G59580 // AT2G19130 // AT4G18250 // AT2G07741 // AT4G27300 // AT5G07150 // AT2G17530 // AT1G16670 // AT1G53440 // AT1G66980 // AT3G47090 // AT2G41540 // AT1G51850 // AT3G62220 // AT4G24400 // AT1G29750 // AT1G06…
GO:0006779	P	porphyrin biosynthetic process	13	3293	65	37767	0.0088	0.17	// AT1G58290 // AT1G08520 // AT4G15560 // AT3G03710 // AT5G45930 // AT4G18480 // AT5G54190 // AT2G20570 // AT4G25080 // AT1G03630 // AT1G63970 // AT1G20780 // AT4G01690
GO:0009167	P	purine ribonucleoside monophosphate metabolic process	5	3293	12	37767	0.009	0.17	// AT4G04880 // AT4G18440 // AT1G36280 // AT1G16350 // AT1G63660
GO:0009168	P	purine ribonucleoside monophosphate biosynthetic process	5	3293	12	37767	0.009	0.17	// AT4G04880 // AT4G18440 // AT1G36280 // AT1G16350 // AT1G63660
GO:0009127	P	purine nucleoside monophosphate biosynthetic process	5	3293	12	37767	0.009	0.17	// AT4G04880 // AT4G18440 // AT1G36280 // AT1G16350 // AT1G63660
GO:0009126	P	purine nucleoside monophosphate metabolic process	5	3293	12	37767	0.009	0.17	// AT4G04880 // AT4G18440 // AT1G36280 // AT1G16350 // AT1G63660
GO:0009832	P	plant-type cell wall biogenesis	12	3293	58	37767	0.0093	0.18	// AT1G05560 // AT5G42080 // AT3G03050 // AT5G16490 // AT2G21770 // AT4G11150 // AT4G39350 // AT5G47820 // AT5G64740 // AT2G37090 // AT1G55850 // AT5G17420
GO:0048646	P	anatomical structure formation involved in morphogenesis	20	3293	122	37767	0.0097	0.19	// AT2G37640 // AT2G39700 // AT4G36920 // AT2G28950 // AT2G19070 // AT3G12810 // AT3G01460 // AT2G40610 // AT1G77690 // AT2G28290 // AT4G28250 // AT3G62980 // AT4G20050 // AT2G26170 // AT5G58100 // AT1G18800 // AT5G18700 // AT4G38210 // AT1G49430 // AT2G46020
GO:0010193	P	response to ozone	9	3293	37	37767	0.0099	0.19	// AT5G55120 // AT4G23100 // AT1G08830 // AT5G27600 // AT2G06050 // AT1G32230 // AT1G51400 // AT5G49570 // AT1G15520
GO:0006813	P	potassium ion transport	9	3293	37	37767	0.0099	0.19	// AT4G10310 // AT3G02850 // AT4G13420 // AT1G30270 // AT2G01980 // AT2G30070 // AT5G09400 // AT2G26650 // AT3G02050
GO:0019725	P	cellular homeostasis	26	3293	174	37767	0.01	0.19	// AT1G07700 // AT3G15353 // AT5G55630 // AT3G51860 // AT3G09390 // AT2G29110 // AT5G14870 // AT1G62280 // AT2G32400 // AT3G53720 // AT4G31710 // AT4G10000 // AT1G56500 // AT4G35090 // AT1G12520 // AT1G04400 // AT5G63530 // AT3G51480 // AT1G15960 // AT5G24030 // AT5G03880 // AT2G29120 // AT2G38170 // AT2G39450 // AT1G21270 // AT4G35290
GO:0043648	P	dicarboxylic acid metabolic process	15	3293	82	37767	0.01	0.19	// AT4G31500 // AT3G26900 // AT2G26300 // AT5G28237 // AT3G22200 // AT1G08250 // AT5G57890 // AT1G22410 // AT2G27820 // AT3G59890 // AT1G25220 // AT1G79750 // AT4G39980 // AT4G00570 // AT1G48850
GO:0010026	P	trichome differentiation	15	3293	82	37767	0.01	0.19	// AT1G56580 // AT3G13540 // AT4G19600 // AT5G45190 // AT3G12280 // AT2G35110 // AT5G06650 // AT2G46225 // AT5G18410 // AT3G16630 // AT1G13180 // AT5G42080 // AT1G03060 // AT5G41315 // AT3G58070
GO:0035315	P	hair cell differentiation	15	3293	82	37767	0.01	0.19	// AT1G56580 // AT3G13540 // AT4G19600 // AT5G45190 // AT3G12280 // AT2G35110 // AT5G06650 // AT2G46225 // AT5G18410 // AT3G16630 // AT1G13180 // AT5G42080 // AT1G03060 // AT5G41315 // AT3G58070
GO:0006796	P	phosphate metabolic process	128	3293	1178	37767	0.011	0.2	// AT4G14340 // AT2G20900 // AT1G73500 // AT4G32000 // AT1G67720 // AT2G17220 // AT5G26751 // AT1G75820 // AT4G24100 // AT1G24030 // AT2G28940 // AT4G11150 // AT2G23200 // AT5G59010 // AT1G59580 // AT2G19130 // AT4G18250 // AT2G07741 // AT4G27300 // AT5G07150 // AT2G17530 // AT1G16670 // AT1G53440 // AT1G66980 // AT3G47090 // AT2G41540 // AT1G51850 // AT3G62220 // AT4G24400 // AT1G29750 // AT1G06…
GO:0009699	P	phenylpropanoid biosynthetic process	22	3293	141	37767	0.011	0.21	// AT3G24503 // AT1G32640 // AT1G58170 // AT5G07990 // AT3G17390 // AT1G64160 // AT5G24530 // AT3G19450 // AT4G36220 // AT4G34135 // AT2G21100 // AT4G34230 // AT1G49390 // AT2G26170 // AT5G48100 // AT5G54160 // AT2G45400 // AT1G12910 // AT3G51240 // AT4G34050 // AT1G22640 // AT2G02990
GO:0044036	P	cell wall macromolecule metabolic process	10	3293	45	37767	0.011	0.21	// AT4G25433 // AT3G52790 // AT2G17120 // AT2G23770 // AT5G62150 // AT2G33580 // AT5G64570 // AT2G37090 // AT5G17420 // AT4G36890
GO:0009411	P	response to UV	15	3293	83	37767	0.011	0.21	// AT4G39400 // AT3G28860 // AT4G15480 // AT4G36220 // AT4G38620 // AT5G07990 // AT1G51400 // AT3G15620 // AT3G51240 // AT3G55270 // AT1G03190 // AT5G01410 // AT5G51100 // AT5G05690 // AT3G17800
GO:0031325	P	positive regulation of cellular metabolic process	16	3293	91	37767	0.011	0.21	// AT1G07530 // AT2G22430 // AT2G36490 // AT1G32640 // AT3G61890 // AT3G04740 // AT3G55370 // AT1G56170 // AT5G47220 // AT2G02540 // AT1G73500 // AT3G57300 // AT2G20570 // AT2G26170 // AT1G09530 // AT3G26744
GO:0040034	P	regulation of development, heterochronic	9	3293	38	37767	0.011	0.21	// AT2G44950 // AT2G34720 // AT4G22950 // AT1G04080 // AT5G39660 // AT4G24540 // AT3G15030 // AT3G02150 // AT5G12840
GO:0055114	P	oxidation reduction	29	3293	203	37767	0.012	0.21	// AT5G64040 // AT3G52730 // AT2G27680 // AT1G60690 // AT1G70760 // AT4G14890 // AT2G05620 // AT4G30950 // AT4G03280 // ATCG00270 // AT3G59890 // AT1G71500 // AT5G67220 // AT3G15840 // AT5G21105 // AT4G09650 // AT4G00570 // AT4G33520 // AT2G01590 // AT3G22370 // AT1G18730 // ATCG00540 // AT5G66190 // AT1G06690 // AT4G15093 // AT4G04020 // AT2G46820 // AT3G03080 // AT1G60950
GO:0055086	P	nucleobase, nucleoside and nucleotide metabolic process	31	3293	221	37767	0.012	0.21	// AT3G63380 // AT1G27450 // AT4G38970 // AT1G16350 // AT1G64200 // AT1G36280 // AT3G17390 // AT4G04880 // AT4G34890 // AT1G02500 // AT3G18680 // AT2G21790 // AT4G00895 // AT4G28940 // AT3G57550 // AT1G63660 // AT1G68710 // AT5G40760 // ATMG00410 // AT4G23900 // AT5G23300 // AT2G01290 // AT4G18440 // AT4G04670 // AT2G07741 // AT2G01140 // AT4G11150 // AT1G10700 // AT1G30820 // AT5G44520 // AT4G24…
GO:0016310	P	phosphorylation	118	3293	1079	37767	0.012	0.21	// AT4G14340 // AT2G20900 // AT1G73500 // AT4G32000 // AT2G17220 // AT5G26751 // AT1G75820 // AT4G24100 // AT1G24030 // AT2G28940 // AT4G11150 // AT2G23200 // AT5G59010 // AT1G59580 // AT2G19130 // AT4G18250 // AT4G32300 // AT2G07741 // AT4G27300 // AT5G07150 // AT2G17530 // AT1G16670 // AT1G53440 // AT1G66980 // AT3G47090 // AT1G51850 // AT3G62220 // AT4G24400 // AT1G29750 // AT1G06840 // AT4G05…
GO:0008219	P	cell death	38	3293	286	37767	0.012	0.22	// AT1G53350 // AT5G43470 // AT2G39200 // AT4G35090 // AT3G54420 // AT3G45290 // AT4G19050 // AT1G12060 // AT5G45260 // AT2G26300 // AT3G14470 // AT3G07040 // AT2G34770 // AT2G26560 // AT1G02170 // AT5G15410 // AT5G17680 // AT3G16770 // AT5G65970 // AT1G02860 // AT5G11250 // AT5G36930 // AT1G29690 // AT5G47910 // AT4G27190 // AT3G14460 // AT1G12280 // AT4G27220 // AT1G19250 // AT1G02120 // AT4G37…
GO:0016265	P	death	38	3293	286	37767	0.012	0.22	// AT1G53350 // AT5G43470 // AT2G39200 // AT4G35090 // AT3G54420 // AT3G45290 // AT4G19050 // AT1G12060 // AT5G45260 // AT2G26300 // AT3G14470 // AT3G07040 // AT2G34770 // AT2G26560 // AT1G02170 // AT5G15410 // AT5G17680 // AT3G16770 // AT5G65970 // AT1G02860 // AT5G11250 // AT5G36930 // AT1G29690 // AT5G47910 // AT4G27190 // AT3G14460 // AT1G12280 // AT4G27220 // AT1G19250 // AT1G02120 // AT4G37…
GO:0010073	P	meristem maintenance	13	3293	68	37767	0.012	0.22	// AT4G24670 // AT2G46920 // AT1G70940 // AT1G71040 // AT2G27230 // AT4G36920 // AT2G22540 // AT1G04400 // AT4G24190 // AT4G24540 // AT2G26670 // AT5G13290 // AT1G23010
GO:0010072	P	primary shoot apical meristem specification	6	3293	19	37767	0.012	0.22	// AT1G36160 // AT1G80490 // AT3G15880 // AT1G56010 // AT5G27030 // AT1G15750
GO:0009893	P	positive regulation of metabolic process	16	3293	92	37767	0.012	0.22	// AT1G07530 // AT2G22430 // AT2G36490 // AT1G32640 // AT3G61890 // AT3G04740 // AT3G55370 // AT1G56170 // AT5G47220 // AT2G02540 // AT1G73500 // AT3G57300 // AT2G20570 // AT2G26170 // AT1G09530 // AT3G26744
GO:0009913	P	epidermal cell differentiation	23	3293	151	37767	0.012	0.22	// AT5G41315 // AT3G44200 // AT2G35110 // AT5G06650 // AT1G13980 // AT5G51060 // AT1G03060 // AT2G26650 // AT3G16640 // AT2G37260 // AT1G56580 // AT3G13540 // AT3G58070 // AT1G79840 // AT3G12280 // AT2G46225 // AT5G18410 // AT3G16630 // AT1G13180 // AT1G70940 // AT4G19600 // AT5G45190 // AT5G42080
GO:0009891	P	positive regulation of biosynthetic process	14	3293	76	37767	0.012	0.22	// AT1G07530 // AT2G22430 // AT3G26744 // AT1G32640 // AT3G61890 // AT3G04740 // AT3G55370 // AT1G56170 // AT5G47220 // AT1G73500 // AT2G02540 // AT2G20570 // AT2G26170 // AT2G36490
GO:0033692	P	cellular polysaccharide biosynthetic process	16	3293	92	37767	0.012	0.22	// AT1G27680 // AT1G11720 // AT3G07160 // AT3G14570 // AT4G39210 // AT1G78240 // AT2G36850 // AT2G39930 // AT5G51820 // AT4G39350 // AT3G61130 // AT5G64740 // AT2G37090 // AT1G05570 // AT5G17420 // AT4G36890
GO:0052543	P	callose deposition in cell wall	6	3293	19	37767	0.012	0.22	// AT4G31500 // AT4G23100 // AT3G07160 // AT4G26850 // AT2G22330 // AT4G39950
GO:0010604	P	positive regulation of macromolecule metabolic process	14	3293	76	37767	0.012	0.22	// AT1G07530 // AT2G22430 // AT3G26744 // AT1G32640 // AT3G61890 // AT3G04740 // AT3G55370 // AT1G56170 // AT5G47220 // AT2G02540 // AT1G73500 // AT3G57300 // AT2G20570 // AT2G36490
GO:0009556	P	microsporogenesis	6	3293	19	37767	0.012	0.22	// AT1G02065 // AT4G33790 // AT3G07160 // AT2G36850 // AT4G20050 // AT3G44540
GO:0031328	P	positive regulation of cellular biosynthetic process	14	3293	76	37767	0.012	0.22	// AT1G07530 // AT2G22430 // AT3G26744 // AT1G32640 // AT3G61890 // AT3G04740 // AT3G55370 // AT1G56170 // AT5G47220 // AT1G73500 // AT2G02540 // AT2G20570 // AT2G26170 // AT2G36490
GO:0006575	P	cellular amino acid derivative metabolic process	41	3293	315	37767	0.013	0.22	// AT4G31500 // AT3G17390 // AT1G32640 // AT1G58170 // AT5G07990 // AT3G22200 // AT2G26170 // AT1G73500 // AT2G22330 // AT3G25570 // AT3G24503 // AT1G64160 // AT5G24530 // AT3G19450 // AT5G57890 // AT4G36220 // AT5G28237 // AT4G34135 // AT3G02130 // AT1G20270 // AT2G21100 // AT4G34230 // AT1G25220 // AT1G02500 // AT1G09530 // AT1G49390 // AT2G19070 // AT5G37830 // AT1G05010 // AT4G23100 // AT4G39…
GO:0043687	P	post-translational protein modification	134	3293	1248	37767	0.013	0.22	// AT3G61140 // AT4G33470 // AT1G73500 // AT5G67530 // AT5G53890 // AT4G32000 // AT2G17220 // AT1G75820 // AT4G24100 // AT1G24030 // AT1G76390 // AT2G28940 // AT1G31340 // AT2G23200 // AT2G16485 // AT5G59010 // AT1G59580 // AT2G19130 // AT5G63700 // AT2G44950 // AT1G55250 // AT4G27300 // AT4G03390 // AT5G07150 // AT1G55860 // AT2G17530 // AT1G16670 // AT1G53440 // AT1G66980 // AT3G47090 // AT3G56…
GO:0006520	P	cellular amino acid metabolic process	53	3293	430	37767	0.013	0.22	// AT4G31500 // AT1G64660 // AT5G35630 // AT5G38830 // AT4G39950 // AT3G22200 // AT1G73500 // AT2G22330 // AT2G27820 // AT2G04842 // AT3G17390 // AT5G01410 // AT1G17745 // AT2G26300 // AT2G20860 // AT1G69040 // AT5G57890 // AT3G10050 // AT4G39980 // AT5G28237 // AT1G08630 // AT3G10030 // AT2G17265 // AT3G59890 // AT1G14610 // AT1G63660 // AT1G32470 // AT1G02500 // AT1G05560 // AT1G25220 // AT3G26…
GO:0009814	P	defense response, incompatible interaction	22	3293	143	37767	0.013	0.22	// AT2G23560 // AT2G39200 // AT3G63420 // AT5G45260 // AT4G23100 // AT1G74100 // AT2G40000 // AT1G02860 // AT4G11650 // AT2G23620 // AT2G14610 // AT3G22942 // AT2G44950 // AT1G19250 // AT2G39940 // AT4G37000 // AT2G27040 // AT1G61560 // AT1G55020 // AT1G32230 // AT1G64280 // AT3G12500
GO:0046351	P	disaccharide biosynthetic process	9	3293	39	37767	0.013	0.22	// AT5G51460 // AT4G02280 // AT2G35840 // AT3G43190 // AT4G17090 // AT5G65140 // AT4G39770 // AT1G68020 // AT4G17770
GO:0031667	P	response to nutrient levels	17	3293	101	37767	0.013	0.23	// AT2G27190 // AT2G14610 // AT1G71040 // AT2G29630 // AT5G45380 // AT5G20410 // AT4G35090 // AT1G30270 // AT2G33770 // AT4G00550 // AT3G62980 // AT5G13080 // AT1G68740 // AT1G23010 // AT2G02990 // AT1G54710 // AT3G16785
GO:0010557	P	positive regulation of macromolecule biosynthetic process	13	3293	69	37767	0.013	0.23	// AT1G07530 // AT2G22430 // AT3G26744 // AT1G32640 // AT3G61890 // AT3G04740 // AT3G55370 // AT1G56170 // AT5G47220 // AT1G73500 // AT2G02540 // AT2G20570 // AT2G36490
GO:0034621	P	cellular macromolecular complex subunit organization	31	3293	224	37767	0.014	0.23	// AT5G58260 // AT4G31560 // AT4G13510 // AT1G33340 // AT2G30620 // AT2G19480 // AT2G18050 // AT5G62600 // AT1G75820 // AT3G23990 // AT1G79040 // AT1G62850 // AT1G02910 // AT4G37925 // AT2G20890 // AT5G16490 // AT4G02570 // AT5G55230 // AT1G18800 // AT3G26618 // AT3G08947 // AT5G51545 // AT1G26170 // AT2G47910 // AT4G18740 // AT2G29890 // AT5G53480 // AT4G37200 // AT4G40030 // AT5G36120 // AT4G27…
GO:0008544	P	epidermis development	23	3293	153	37767	0.014	0.24	// AT5G41315 // AT3G44200 // AT2G35110 // AT5G06650 // AT1G13980 // AT5G51060 // AT1G03060 // AT2G26650 // AT3G16640 // AT2G37260 // AT1G56580 // AT3G13540 // AT3G58070 // AT1G79840 // AT3G12280 // AT2G46225 // AT5G18410 // AT3G16630 // AT1G13180 // AT1G70940 // AT4G19600 // AT5G45190 // AT5G42080
GO:0007398	P	ectoderm development	23	3293	153	37767	0.014	0.24	// AT5G41315 // AT3G44200 // AT2G35110 // AT5G06650 // AT1G13980 // AT5G51060 // AT1G03060 // AT2G26650 // AT3G16640 // AT2G37260 // AT1G56580 // AT3G13540 // AT3G58070 // AT1G79840 // AT3G12280 // AT2G46225 // AT5G18410 // AT3G16630 // AT1G13180 // AT1G70940 // AT4G19600 // AT5G45190 // AT5G42080
GO:0042752	P	regulation of circadian rhythm	7	3293	26	37767	0.014	0.24	// AT1G59940 // AT5G59560 // AT1G12910 // AT1G22770 // AT5G10140 // AT4G02570 // AT3G22380
GO:0042435	P	indole derivative biosynthetic process	10	3293	47	37767	0.014	0.24	// AT4G31500 // AT4G24670 // AT5G57890 // AT2G38470 // AT5G28237 // AT1G73500 // AT2G22330 // AT4G23100 // AT4G39950 // AT1G25220
GO:0007010	P	cytoskeleton organization	22	3293	145	37767	0.015	0.25	// AT2G35110 // AT1G68060 // AT5G06680 // AT5G18410 // AT5G17410 // AT3G43610 // AT3G57410 // AT2G19770 // AT3G05520 // AT4G29340 // AT5G16490 // AT2G46225 // AT3G23670 // AT5G64740 // AT4G19400 // AT1G13180 // AT5G18700 // AT2G30910 // AT3G25500 // AT2G29890 // AT1G71790 // AT5G55230
GO:0006464	P	protein modification process	155	3293	1474	37767	0.015	0.25	// AT3G61140 // AT4G33470 // AT1G73500 // AT5G67530 // AT4G32000 // AT2G17220 // AT1G75820 // AT4G24100 // AT1G24030 // AT1G76390 // AT2G28940 // AT1G31340 // AT2G23200 // AT2G16485 // AT4G12570 // AT1G77810 // AT5G59010 // AT1G59580 // AT2G19130 // AT4G18250 // AT5G08110 // AT2G44950 // AT1G55250 // AT4G27300 // AT4G03390 // AT5G07150 // AT1G55860 // AT2G17530 // AT1G16670 // AT1G53440 // AT1G66…
GO:0009110	P	vitamin biosynthetic process	14	3293	78	37767	0.015	0.25	// AT4G33670 // AT3G02870 // AT5G60540 // AT1G67070 // AT5G55120 // AT4G26850 // AT5G54770 // AT5G64300 // AT4G21470 // AT5G28840 // AT3G63410 // AT5G01410 // AT5G59750 // AT2G29630
GO:0042559	P	pteridine and derivative biosynthetic process	6	3293	20	37767	0.015	0.25	// AT3G07270 // AT2G16370 // AT5G51110 // AT1G29810 // AT5G57850 // AT4G10100
GO:0032583	P	regulation of gene-specific transcription	6	3293	20	37767	0.015	0.25	// AT1G07530 // AT1G30500 // AT1G56170 // AT2G34720 // AT2G20570 // AT2G44910
GO:0052386	P	cell wall thickening	6	3293	20	37767	0.015	0.25	// AT4G31500 // AT4G23100 // AT3G07160 // AT4G26850 // AT2G22330 // AT4G39950
GO:0034622	P	cellular macromolecular complex assembly	28	3293	200	37767	0.016	0.27	// AT5G58260 // AT4G31560 // AT4G13510 // AT1G33340 // AT2G30620 // AT2G19480 // AT2G18050 // AT5G62600 // AT1G75820 // AT3G23990 // AT1G79040 // AT1G02910 // AT4G37925 // AT2G20890 // AT5G16490 // AT4G02570 // AT5G55230 // AT1G18800 // AT3G08947 // AT5G51545 // AT1G26170 // AT2G47910 // AT2G29890 // AT5G53480 // AT4G37200 // AT4G40030 // AT5G36120 // AT4G27640
GO:0016138	P	glycoside biosynthetic process	14	3293	79	37767	0.016	0.27	// AT4G31500 // AT5G51460 // AT4G23100 // AT1G74090 // AT4G02280 // AT2G35840 // AT1G74100 // AT3G43190 // AT2G22330 // AT2G14750 // AT5G65140 // AT4G39770 // AT1G68020 // AT4G17770
GO:0006081	P	cellular aldehyde metabolic process	7	3293	27	37767	0.017	0.27	// AT4G15560 // AT5G62790 // AT3G03710 // AT1G06130 // AT1G53580 // AT1G63970 // AT2G43430
GO:0033554	P	cellular response to stress	49	3293	399	37767	0.017	0.28	// AT4G31500 // AT1G32640 // AT5G45380 // AT4G35090 // AT5G54770 // AT3G54420 // AT5G61460 // AT2G22330 // AT1G03190 // AT2G33770 // AT3G27820 // AT1G23010 // AT4G23100 // AT4G02070 // AT2G26560 // AT3G16785 // AT1G08830 // AT2G27190 // AT3G07040 // AT4G25290 // AT3G10010 // AT5G15410 // AT4G00550 // AT4G02380 // AT1G02860 // AT5G20410 // AT3G22880 // AT3G57300 // AT2G19490 // AT3G62980 // AT5G13…
GO:0009156	P	ribonucleoside monophosphate biosynthetic process	6	3293	21	37767	0.018	0.29	// AT1G36280 // AT1G16350 // AT4G18440 // AT1G10700 // AT1G63660 // AT4G04880
GO:0052545	P	callose localization	6	3293	21	37767	0.018	0.29	// AT4G31500 // AT4G23100 // AT3G07160 // AT4G26850 // AT2G22330 // AT4G39950
GO:0051656	P	establishment of organelle localization	5	3293	15	37767	0.018	0.3	// AT1G13980 // AT3G25690 // AT5G16490 // AT3G45780 // AT1G75100
GO:0009260	P	ribonucleotide biosynthetic process	15	3293	89	37767	0.019	0.3	// AT1G64200 // AT3G63380 // AT4G00895 // AT1G16350 // AT4G23900 // AT5G23300 // AT1G36280 // AT4G18440 // AT1G10700 // AT1G63660 // AT4G04880 // AT1G68710 // AT2G07741 // AT4G11150 // ATMG00410
GO:0046417	P	chorismate metabolic process	11	3293	57	37767	0.019	0.3	// AT4G31500 // AT3G26900 // AT4G39980 // AT5G28237 // AT1G08250 // AT1G22410 // AT2G27820 // AT5G57890 // AT1G25220 // AT2G26300 // AT1G48850
GO:0009073	P	aromatic amino acid family biosynthetic process	11	3293	57	37767	0.019	0.3	// AT4G31500 // AT3G26900 // AT4G39980 // AT5G28237 // AT1G08250 // AT1G22410 // AT2G27820 // AT5G57890 // AT1G25220 // AT2G26300 // AT1G48850
GO:0030036	P	actin cytoskeleton organization	13	3293	73	37767	0.019	0.31	// AT1G71790 // AT3G25500 // AT2G19770 // AT3G05520 // AT5G16490 // AT2G35110 // AT2G29890 // AT2G46225 // AT5G18410 // AT3G23670 // AT1G13180 // AT5G18700 // AT2G30910
GO:0006468	P	protein amino acid phosphorylation	103	3293	946	37767	0.019	0.31	// AT1G73500 // AT4G32000 // AT2G17220 // AT1G75820 // AT4G24100 // AT1G24030 // AT2G28940 // AT2G23200 // AT5G59010 // AT1G59580 // AT2G19130 // AT4G18250 // AT4G27300 // AT5G07150 // AT2G17530 // AT1G16670 // AT1G53440 // AT1G66980 // AT3G47090 // AT1G51850 // AT3G62220 // AT4G24400 // AT1G29750 // AT1G06840 // AT4G05200 // AT5G50330 // AT1G35710 // AT3G02130 // AT3G25840 // AT3G58690 // AT4G14…
GO:0010101	P	post-embryonic root morphogenesis	7	3293	28	37767	0.019	0.31	// AT3G07390 // AT4G14550 // AT1G77690 // AT1G32230 // AT3G62980 // AT1G18800 // AT1G49430
GO:0010102	P	lateral root morphogenesis	7	3293	28	37767	0.019	0.31	// AT3G07390 // AT4G14550 // AT1G77690 // AT1G32230 // AT3G62980 // AT1G18800 // AT1G49430
GO:0046395	P	carboxylic acid catabolic process	16	3293	98	37767	0.02	0.31	// AT1G64660 // AT4G29010 // AT2G20860 // AT1G03000 // AT1G08630 // AT3G22200 // AT1G17290 // AT3G06860 // AT2G22330 // AT5G65110 // AT1G32470 // AT5G38710 // AT4G33010 // AT4G39950 // AT4G37930 // AT5G46180
GO:0016054	P	organic acid catabolic process	16	3293	98	37767	0.02	0.31	// AT1G64660 // AT4G29010 // AT2G20860 // AT1G03000 // AT1G08630 // AT3G22200 // AT1G17290 // AT3G06860 // AT2G22330 // AT5G65110 // AT1G32470 // AT5G38710 // AT4G33010 // AT4G39950 // AT4G37930 // AT5G46180
GO:0044272	P	sulfur compound biosynthetic process	18	3293	115	37767	0.02	0.31	// AT4G31500 // AT4G23100 // AT1G74090 // AT2G38470 // AT2G29630 // AT5G54770 // AT1G74100 // AT2G43750 // AT1G73500 // AT2G22330 // AT2G14750 // AT1G02500 // AT3G57050 // AT3G17390 // AT3G61440 // AT4G39950 // AT2G17265 // AT2G20860
GO:0009850	P	auxin metabolic process	10	3293	50	37767	0.02	0.32	// AT4G31500 // AT1G44350 // AT1G25220 // AT3G02875 // AT1G55320 // AT2G22330 // AT4G24670 // AT4G39950 // AT5G25620 // AT5G14420
GO:0009845	P	seed germination	14	3293	83	37767	0.023	0.35	// AT1G62750 // AT3G54810 // AT1G27320 // AT3G13540 // AT5G01550 // AT4G29010 // AT3G63420 // AT5G67360 // AT5G55630 // AT2G01570 // AT5G05700 // AT3G22942 // AT2G26300 // AT5G02310
GO:0016122	P	xanthophyll metabolic process	5	3293	16	37767	0.023	0.36	// AT4G25700 // AT3G03710 // AT1G31800 // AT1G08550 // AT5G67030
GO:0000160	P	two-component signal transduction system (phosphorelay)	15	3293	92	37767	0.024	0.37	// AT5G47220 // AT3G16770 // AT2G40940 // AT3G12500 // AT1G59940 // AT2G26070 // AT1G73500 // AT1G32230 // AT3G23240 // AT1G73730 // AT3G21510 // AT3G57040 // AT4G16110 // AT3G15210 // AT5G44210
GO:0048522	P	positive regulation of cellular process	23	3293	163	37767	0.025	0.39	// AT1G07530 // AT1G32640 // AT3G61890 // AT3G04740 // AT5G47220 // AT1G73500 // AT3G63010 // AT2G26300 // AT3G26744 // AT5G61960 // AT1G02170 // AT1G09530 // AT2G22430 // AT5G27320 // AT3G57300 // AT5G55230 // AT2G26170 // AT2G36490 // AT1G56170 // AT2G02540 // AT3G55370 // AT1G26870 // AT2G20570
GO:0015698	P	inorganic anion transport	8	3293	37	37767	0.025	0.39	// AT2G25680 // AT3G54700 // AT4G18910 // AT3G45650 // AT2G33770 // AT1G68740 // AT5G49890 // AT1G32450
GO:0007568	P	aging	17	3293	110	37767	0.025	0.39	// AT2G42620 // AT1G69490 // AT3G45600 // AT5G35630 // AT5G45900 // AT1G20900 // AT5G45890 // AT1G27320 // AT4G05320 // AT5G62000 // AT2G23810 // AT5G05700 // AT3G10985 // AT4G16110 // AT1G20780 // AT1G59750 // AT2G02990
GO:0016052	P	carbohydrate catabolic process	19	3293	128	37767	0.026	0.41	// AT2G01140 // AT1G76550 // AT4G38970 // AT1G74030 // AT4G26530 // AT3G12780 // AT5G44520 // AT1G10760 // AT2G01290 // AT4G17090 // AT3G23920 // AT1G56190 // AT4G26270 // AT5G64860 // AT5G64570 // AT1G22170 // AT3G07690 // AT5G40760 // AT3G22960
GO:0009890	P	negative regulation of biosynthetic process	16	3293	102	37767	0.027	0.41	// AT5G62000 // AT2G22540 // AT4G16780 // AT1G30500 // AT4G16280 // AT2G34720 // AT4G38620 // AT3G03710 // AT2G27040 // AT5G17690 // AT4G34590 // AT4G27270 // AT1G24190 // AT2G32700 // AT1G59750 // AT2G36490
GO:0031327	P	negative regulation of cellular biosynthetic process	16	3293	102	37767	0.027	0.41	// AT5G62000 // AT2G22540 // AT4G16780 // AT1G30500 // AT4G16280 // AT2G34720 // AT4G38620 // AT3G03710 // AT2G27040 // AT5G17690 // AT4G34590 // AT4G27270 // AT1G24190 // AT2G32700 // AT1G59750 // AT2G36490
GO:0005984	P	disaccharide metabolic process	9	3293	45	37767	0.027	0.41	// AT5G51460 // AT4G02280 // AT2G35840 // AT3G43190 // AT4G17090 // AT5G65140 // AT4G39770 // AT1G68020 // AT4G17770
GO:0051187	P	cofactor catabolic process	9	3293	45	37767	0.027	0.41	// AT5G13800 // AT1G27320 // AT4G37000 // AT5G37830 // AT2G26670 // AT1G68750 // AT1G19670 // AT4G22920 // AT1G20780
GO:0042434	P	indole derivative metabolic process	10	3293	53	37767	0.028	0.41	// AT4G31500 // AT4G24670 // AT5G57890 // AT2G38470 // AT5G28237 // AT1G73500 // AT2G22330 // AT4G23100 // AT4G39950 // AT1G25220
GO:0042430	P	indole and derivative metabolic process	10	3293	53	37767	0.028	0.41	// AT4G31500 // AT4G24670 // AT5G57890 // AT2G38470 // AT5G28237 // AT1G73500 // AT2G22330 // AT4G23100 // AT4G39950 // AT1G25220
GO:0000059	P	protein import into nucleus, docking	5	3293	17	37767	0.028	0.41	// AT1G26170 // AT5G53480 // AT3G08947 // AT4G27640 // AT5G62600
GO:0042446	P	hormone biosynthetic process	12	3293	69	37767	0.028	0.41	// AT4G31500 // AT1G25220 // AT5G19040 // AT2G27760 // AT2G45400 // AT3G50660 // AT2G22330 // AT4G24670 // AT4G39950 // AT5G25620 // AT5G05690 // AT3G13730
GO:0016119	P	carotene metabolic process	5	3293	17	37767	0.028	0.41	// AT3G10230 // AT3G04870 // AT4G25700 // AT5G61670 // AT3G03710
GO:0010114	P	response to red light	13	3293	77	37767	0.027	0.41	// AT4G31500 // AT2G37640 // AT3G54890 // AT4G32280 // AT1G19150 // AT5G28490 // AT1G59940 // AT5G67030 // AT1G08540 // AT2G40100 // AT2G29090 // AT5G53660 // AT5G24470
GO:0052482	P	cell wall thickening during defense response	5	3293	17	37767	0.028	0.41	// AT4G31500 // AT2G22330 // AT4G26850 // AT4G23100 // AT4G39950
GO:0052544	P	callose deposition in cell wall during defense response	5	3293	17	37767	0.028	0.41	// AT4G31500 // AT2G22330 // AT4G26850 // AT4G23100 // AT4G39950
GO:0009152	P	purine ribonucleotide biosynthetic process	13	3293	77	37767	0.027	0.41	// AT3G63380 // AT4G00895 // AT1G16350 // AT4G23900 // AT1G64200 // AT1G36280 // AT4G18440 // AT1G63660 // AT4G04880 // AT1G68710 // AT2G07741 // AT4G11150 // ATMG00410
GO:0044248	P	cellular catabolic process	82	3293	746	37767	0.028	0.42	// AT3G09270 // AT3G13300 // AT1G64660 // AT1G68290 // AT2G22010 // AT5G49900 // AT3G12780 // AT4G29010 // AT4G26530 // AT4G35090 // AT3G22200 // AT5G41340 // AT2G42620 // AT1G10760 // AT2G22330 // AT4G24820 // AT1G10370 // AT2G26670 // AT5G02310 // AT5G40760 // AT3G27820 // AT5G64860 // AT4G34890 // AT2G40930 // AT3G07690 // AT2G20860 // AT2G03820 // AT2G29420 // AT1G27320 // AT5G14580 // AT3G46…
GO:0048609	P	reproductive process in a multicellular organism	8	3293	38	37767	0.028	0.42	// AT2G44950 // AT4G37750 // AT5G67360 // AT5G59030 // AT5G62000 // AT1G55250 // AT2G29090 // AT5G57800
GO:0016481	P	negative regulation of transcription	14	3293	86	37767	0.029	0.42	// AT2G22540 // AT4G16780 // AT1G30500 // AT4G16280 // AT2G34720 // AT4G38620 // AT2G27040 // AT5G17690 // AT5G62000 // AT4G27270 // AT1G24190 // AT2G32700 // AT1G59750 // AT2G36490
GO:0009059	P	macromolecule biosynthetic process	356	3293	3685	37767	0.029	0.42	// AT1G11720 // AT5G06710 // AT2G17730 // AT4G22950 // AT5G06650 // AT1G76880 // AT5G66320 // AT1G51140 // AT5G59570 // AT1G27370 // AT5G49030 // AT3G11400 // AT1G46768 // AT3G50700 // AT5G23280 // AT3G06490 // AT5G25520 // AT3G57300 // AT5G64740 // AT1G73500 // AT1G78770 // AT1G13600 // AT5G08520 // AT3G19860 // AT2G44065 // AT2G22540 // AT5G45900 // AT1G32930 // AT5G24510 // AT1G04880 // AT1G69…
GO:0009743	P	response to carbohydrate stimulus	31	3293	240	37767	0.029	0.43	// AT5G47220 // AT4G17500 // AT2G38470 // AT1G32640 // AT1G51700 // AT3G21150 // AT1G20950 // AT4G24400 // AT2G26300 // AT3G28210 // AT1G28330 // AT5G67300 // AT4G26400 // AT4G31550 // AT4G18880 // AT2G46400 // AT2G20890 // AT4G37680 // AT5G48655 // AT3G61460 // AT5G51190 // AT3G15210 // AT2G26150 // AT5G41670 // AT5G67030 // AT4G34590 // AT4G34160 // AT3G05200 // AT2G04240 // AT5G66070 // AT4G37…
GO:0009161	P	ribonucleoside monophosphate metabolic process	6	3293	24	37767	0.03	0.43	// AT1G36280 // AT1G16350 // AT4G18440 // AT1G10700 // AT1G63660 // AT4G04880
GO:0009698	P	phenylpropanoid metabolic process	24	3293	175	37767	0.03	0.43	// AT3G24503 // AT1G32640 // AT1G58170 // AT5G07990 // AT3G17390 // AT1G64160 // AT5G24530 // AT3G19450 // AT4G36220 // AT4G34135 // AT3G02130 // AT2G21100 // AT4G34230 // AT1G09530 // AT1G49390 // AT2G26170 // AT5G48100 // AT5G54160 // AT2G45400 // AT1G12910 // AT3G51240 // AT4G34050 // AT1G22640 // AT2G02990
GO:0006955	P	immune response	44	3293	367	37767	0.031	0.45	// AT5G47220 // AT2G23560 // AT5G46070 // AT2G39200 // AT3G63420 // AT3G54420 // AT1G80680 // AT1G32230 // AT4G23100 // AT5G45260 // AT2G26560 // AT2G38840 // AT3G07040 // AT5G45200 // AT5G15410 // AT5G17680 // AT2G40000 // AT1G02860 // AT4G11650 // AT5G11250 // AT2G22240 // AT5G23570 // AT2G23620 // AT1G29690 // AT2G14610 // AT5G43470 // AT3G22942 // AT3G15210 // AT5G36930 // AT2G44950 // AT1G19…
GO:0009165	P	nucleotide biosynthetic process	18	3293	122	37767	0.031	0.46	// AT1G64200 // AT2G21790 // AT4G00895 // AT1G16350 // AT3G18680 // AT4G23900 // AT1G30820 // AT3G63380 // AT5G23300 // AT1G36280 // AT4G18440 // AT1G10700 // AT1G63660 // AT4G04880 // AT1G68710 // AT2G07741 // AT4G11150 // ATMG00410
GO:0009259	P	ribonucleotide metabolic process	15	3293	96	37767	0.032	0.46	// AT1G64200 // AT3G63380 // AT4G00895 // AT1G16350 // AT4G23900 // AT5G23300 // AT1G36280 // AT4G18440 // AT1G10700 // AT1G63660 // AT4G04880 // AT1G68710 // AT2G07741 // AT4G11150 // ATMG00410
GO:0007242	P	intracellular signaling cascade	73	3293	659	37767	0.032	0.46	// AT2G46970 // AT1G13680 // AT3G11540 // AT5G47220 // AT5G59840 // AT1G73500 // AT2G15900 // AT3G63010 // AT2G26670 // AT1G10210 // AT3G57040 // AT3G17860 // AT2G26300 // AT1G67710 // AT5G01550 // AT1G27320 // AT5G67030 // AT2G40940 // AT3G16770 // AT4G16110 // AT1G59940 // AT1G32640 // AT5G15410 // AT5G58700 // AT3G15210 // AT1G19180 // AT3G23240 // AT1G19350 // AT1G22300 // AT1G75080 // AT4G10…
GO:0002376	P	immune system process	44	3293	368	37767	0.032	0.46	// AT5G47220 // AT2G23560 // AT5G46070 // AT2G39200 // AT3G63420 // AT3G54420 // AT1G80680 // AT1G32230 // AT4G23100 // AT5G45260 // AT2G26560 // AT2G38840 // AT3G07040 // AT5G45200 // AT5G15410 // AT5G17680 // AT2G40000 // AT1G02860 // AT4G11650 // AT5G11250 // AT2G22240 // AT5G23570 // AT2G23620 // AT1G29690 // AT2G14610 // AT5G43470 // AT3G22942 // AT3G15210 // AT5G36930 // AT2G44950 // AT1G19…
GO:0022610	P	biological adhesion	6	3293	25	37767	0.034	0.49	// AT2G26330 // AT2G26590 // AT3G22200 // AT1G13980 // AT5G06390 // AT2G30600
GO:0048510	P	regulation of timing of transition from vegetative to reproductive phase	6	3293	25	37767	0.034	0.49	// AT2G34720 // AT4G22950 // AT1G04080 // AT5G39660 // AT4G24540 // AT5G12840
GO:0009934	P	regulation of meristem structural organization	6	3293	25	37767	0.034	0.49	// AT1G75820 // AT3G22780 // AT2G42620 // AT4G24190 // AT2G46920 // AT2G26170
GO:0048506	P	regulation of timing of meristematic phase transition	6	3293	25	37767	0.034	0.49	// AT2G34720 // AT4G22950 // AT1G04080 // AT5G39660 // AT4G24540 // AT5G12840
GO:0048508	P	embryonic meristem development	6	3293	25	37767	0.034	0.49	// AT1G36160 // AT1G80490 // AT3G15880 // AT1G56010 // AT5G27030 // AT1G15750
GO:0007155	P	cell adhesion	6	3293	25	37767	0.034	0.49	// AT2G26330 // AT2G26590 // AT3G22200 // AT1G13980 // AT5G06390 // AT2G30600
GO:0009150	P	purine ribonucleotide metabolic process	13	3293	80	37767	0.034	0.49	// AT3G63380 // AT4G00895 // AT1G16350 // AT4G23900 // AT1G64200 // AT1G36280 // AT4G18440 // AT1G63660 // AT4G04880 // AT1G68710 // AT2G07741 // AT4G11150 // ATMG00410
GO:0009828	P	plant-type cell wall loosening	8	3293	40	37767	0.036	0.5	// AT4G17030 // AT2G37640 // AT2G39700 // AT2G28950 // AT2G40610 // AT4G28250 // AT3G03220 // AT4G38210
GO:0022603	P	regulation of anatomical structure morphogenesis	8	3293	40	37767	0.036	0.5	// AT1G79840 // AT1G75820 // AT3G22780 // AT2G42620 // AT4G24190 // AT2G46920 // AT2G26170 // AT3G46290
GO:0010200	P	response to chitin	21	3293	151	37767	0.035	0.5	// AT5G47220 // AT4G17500 // AT2G38470 // AT1G32640 // AT5G67300 // AT1G51700 // AT5G48655 // AT3G21150 // AT3G15210 // AT3G28210 // AT3G61460 // AT3G05200 // AT5G51190 // AT2G04240 // AT2G26150 // AT4G26400 // AT5G66070 // AT4G31550 // AT4G18880 // AT2G46400 // AT4G37260
GO:0046164	P	alcohol catabolic process	14	3293	89	37767	0.036	0.5	// AT1G76550 // AT4G38970 // AT1G74030 // AT4G26530 // AT3G12780 // AT5G44520 // AT2G01140 // AT2G01290 // AT1G56190 // AT4G26270 // AT3G07690 // AT1G22170 // AT5G40760 // AT3G22960
GO:0031324	P	negative regulation of cellular metabolic process	18	3293	124	37767	0.036	0.5	// AT5G62000 // AT2G22540 // AT4G30950 // AT4G16780 // AT1G30500 // AT4G16280 // AT2G34720 // AT4G38620 // AT3G03710 // AT2G27040 // AT5G17690 // AT4G04020 // AT4G34590 // AT4G27270 // AT1G24190 // AT2G32700 // AT1G59750 // AT2G36490
GO:0009648	P	photoperiodism	11	3293	64	37767	0.036	0.51	// AT3G51630 // AT1G25560 // AT4G35090 // AT3G01460 // AT1G12910 // AT5G17690 // AT4G35900 // AT1G65480 // AT1G22770 // AT5G04240 // AT4G00450
GO:0010558	P	negative regulation of macromolecule biosynthetic process	15	3293	98	37767	0.037	0.51	// AT5G62000 // AT2G22540 // AT4G16780 // AT1G30500 // AT4G16280 // AT2G34720 // AT4G38620 // AT2G27040 // AT5G17690 // AT4G34590 // AT4G27270 // AT1G24190 // AT2G32700 // AT1G59750 // AT2G36490
GO:0010224	P	response to UV-B	9	3293	48	37767	0.037	0.51	// AT4G39400 // AT4G38620 // AT4G15480 // AT4G36220 // AT1G51400 // AT3G51240 // AT5G01410 // AT5G05690 // AT3G17800
GO:0031668	P	cellular response to extracellular stimulus	15	3293	98	37767	0.037	0.51	// AT2G27190 // AT4G02380 // AT1G71040 // AT5G45380 // AT5G20410 // AT4G35090 // AT1G29395 // AT2G33770 // AT4G00550 // AT2G19490 // AT3G62980 // AT1G68740 // AT1G23010 // AT2G02990 // AT3G16785
GO:0010051	P	xylem and phloem pattern formation	9	3293	48	37767	0.037	0.51	// AT4G24670 // AT5G60690 // AT4G24220 // AT5G16780 // AT3G54720 // AT5G42080 // AT1G19850 // AT1G15750 // AT4G36890
GO:0042594	P	response to starvation	13	3293	81	37767	0.037	0.51	// AT2G27190 // AT1G71040 // AT5G45380 // AT5G20410 // AT4G35090 // AT2G33770 // AT4G00550 // AT3G62980 // AT1G68740 // AT1G23010 // AT2G02990 // AT1G54710 // AT3G16785
GO:0048519	P	negative regulation of biological process	51	3293	442	37767	0.037	0.51	// AT4G12560 // AT2G22540 // AT1G30500 // AT4G16780 // AT3G45780 // AT1G80680 // AT5G17690 // AT4G24540 // AT2G01570 // AT1G24190 // AT4G30950 // AT5G60410 // AT2G34770 // AT2G27230 // AT1G01720 // AT3G15210 // AT4G27270 // AT5G10140 // AT2G32700 // AT5G04240 // AT3G11540 // AT2G22430 // AT1G79840 // AT4G16280 // AT2G40940 // AT2G26070 // AT5G23570 // AT5G62000 // AT5G47910 // AT3G44530 // AT1G32…
GO:0044275	P	cellular carbohydrate catabolic process	18	3293	125	37767	0.038	0.52	// AT2G01140 // AT1G76550 // AT4G38970 // AT1G74030 // AT4G26530 // AT3G12780 // AT5G44520 // AT1G10760 // AT2G01290 // AT4G17090 // AT1G56190 // AT4G26270 // AT5G64860 // AT3G07690 // AT1G22170 // AT5G40760 // AT3G23920 // AT3G22960
GO:0006753	P	nucleoside phosphate metabolic process	24	3293	180	37767	0.038	0.52	// AT3G63380 // AT1G16350 // AT1G64200 // AT1G36280 // AT1G10700 // AT4G04880 // AT3G18680 // AT2G21790 // AT4G00895 // AT3G57550 // AT1G63660 // AT1G68710 // AT4G11150 // ATMG00410 // AT4G23900 // AT5G23300 // AT2G01290 // AT4G18440 // AT4G38970 // AT2G07741 // AT2G01140 // AT1G30820 // AT5G44520 // AT5G40760
GO:0009117	P	nucleotide metabolic process	24	3293	180	37767	0.038	0.52	// AT3G63380 // AT1G16350 // AT1G64200 // AT1G36280 // AT1G10700 // AT4G04880 // AT3G18680 // AT2G21790 // AT4G00895 // AT3G57550 // AT1G63660 // AT1G68710 // AT4G11150 // ATMG00410 // AT4G23900 // AT5G23300 // AT2G01290 // AT4G18440 // AT4G38970 // AT2G07741 // AT2G01140 // AT1G30820 // AT5G44520 // AT5G40760
GO:0009267	P	cellular response to starvation	12	3293	73	37767	0.038	0.52	// AT2G27190 // AT1G71040 // AT5G45380 // AT5G20410 // AT4G35090 // AT2G33770 // AT4G00550 // AT3G62980 // AT1G68740 // AT1G23010 // AT2G02990 // AT3G16785
GO:0000272	P	polysaccharide catabolic process	5	3293	19	37767	0.039	0.53	// AT5G64860 // AT1G10760 // AT5G64570 // AT4G17090 // AT3G23920
GO:0019252	P	starch biosynthetic process	5	3293	19	37767	0.039	0.53	// AT5G51820 // AT4G39210 // AT1G11720 // AT1G27680 // AT2G39930
GO:0052542	P	callose deposition during defense response	5	3293	19	37767	0.039	0.53	// AT4G31500 // AT2G22330 // AT4G26850 // AT4G23100 // AT4G39950
GO:0009124	P	nucleoside monophosphate biosynthetic process	6	3293	26	37767	0.039	0.53	// AT1G36280 // AT1G16350 // AT4G18440 // AT1G10700 // AT1G63660 // AT4G04880
GO:0032504	P	multicellular organism reproduction	8	3293	41	37767	0.04	0.54	// AT2G44950 // AT4G37750 // AT5G67360 // AT5G59030 // AT5G62000 // AT1G55250 // AT2G29090 // AT5G57800
GO:0010017	P	red or far-red light signaling pathway	8	3293	41	37767	0.04	0.54	// AT4G16780 // AT1G59940 // AT5G59560 // AT2G46970 // AT2G26670 // AT5G02810 // AT3G22170 // AT1G09530
GO:0009751	P	response to salicylic acid stimulus	26	3293	200	37767	0.04	0.54	// AT3G49690 // AT5G62470 // AT4G38620 // AT3G09600 // AT2G14580 // AT5G67300 // AT4G05320 // AT2G47190 // AT5G49570 // AT1G02860 // AT1G15520 // AT1G05560 // AT3G47600 // AT1G70000 // AT2G16720 // AT1G68320 // AT5G47390 // AT3G61250 // AT2G40000 // AT4G09460 // AT2G29420 // AT1G21270 // AT1G64280 // AT1G22640 // AT1G28480 // AT4G37260
GO:0007166	P	cell surface receptor linked signaling pathway	23	3293	172	37767	0.04	0.54	// AT1G72300 // AT3G47090 // AT5G63930 // AT2G20900 // AT2G25790 // AT3G47110 // AT1G29750 // AT1G06840 // AT2G26300 // AT1G28440 // AT1G75820 // AT1G35710 // AT5G07920 // AT3G02130 // AT5G01950 // AT1G10850 // AT3G47570 // AT5G53890 // AT4G03390 // AT3G28040 // AT2G20890 // AT1G07650 // AT4G23740
GO:0034645	P	cellular macromolecule biosynthetic process	351	3293	3661	37767	0.041	0.54	// AT1G11720 // AT5G06710 // AT2G17730 // AT4G22950 // AT5G06650 // AT1G76880 // AT5G66320 // AT1G51140 // AT5G59570 // AT1G27370 // AT5G49030 // AT3G11400 // AT1G46768 // AT3G50700 // AT5G23280 // AT3G06490 // AT5G25520 // AT3G57300 // AT5G64740 // AT1G73500 // AT1G78770 // AT1G13600 // AT5G08520 // AT3G19860 // AT2G44065 // AT2G22540 // AT5G45900 // AT1G32930 // AT5G24510 // AT1G04880 // AT1G69…
GO:0009309	P	amine biosynthetic process	29	3293	229	37767	0.041	0.55	// AT4G31500 // AT2G27820 // AT3G25570 // AT3G17390 // AT1G17745 // AT2G26300 // AT1G02500 // AT3G18680 // AT5G57890 // AT3G10050 // AT4G39980 // AT5G28237 // AT2G17265 // AT3G10030 // AT3G59890 // AT1G25220 // AT3G26900 // AT2G19070 // AT1G22410 // AT3G57050 // AT3G61440 // AT5G46180 // AT5G15950 // AT2G38670 // AT1G08250 // AT2G43750 // AT5G38710 // AT1G31860 // AT1G48850
GO:0009873	P	ethylene mediated signaling pathway	12	3293	74	37767	0.042	0.55	// AT5G47220 // AT3G16770 // AT2G40940 // AT4G16110 // AT2G26070 // AT1G73500 // AT1G32230 // AT3G23240 // AT1G73730 // AT5G44210 // AT3G12500 // AT3G15210
GO:0042558	P	pteridine and derivative metabolic process	7	3293	34	37767	0.043	0.57	// AT3G07270 // AT1G05560 // AT2G16370 // AT5G51110 // AT1G29810 // AT5G57850 // AT4G10100
GO:0008283	P	cell proliferation	11	3293	66	37767	0.043	0.57	// AT4G37750 // AT4G16780 // AT3G49780 // AT4G24560 // AT3G04740 // AT4G14713 // AT5G62000 // AT4G34160 // AT4G00850 // AT1G18800 // AT5G28640
GO:0006007	P	glucose catabolic process	13	3293	83	37767	0.043	0.57	// AT1G76550 // AT4G38970 // AT1G74030 // AT4G26530 // AT3G12780 // AT5G44520 // AT2G01290 // AT1G56190 // AT4G26270 // AT2G01140 // AT1G22170 // AT5G40760 // AT3G22960
GO:0010118	P	stomatal movement	10	3293	58	37767	0.044	0.58	// AT5G46860 // AT1G62400 // AT3G45780 // AT2G39940 // AT4G16110 // AT1G30270 // AT1G04400 // AT5G55630 // AT2G21660 // AT2G26300
GO:0009827	P	plant-type cell wall modification	9	3293	50	37767	0.044	0.58	// AT4G17030 // AT2G37640 // AT2G39700 // AT2G28950 // AT2G40610 // AT4G28250 // AT4G34980 // AT3G03220 // AT4G38210
GO:0009831	P	plant-type cell wall modification during multidimensional cell growth	6	3293	27	37767	0.045	0.59	// AT2G37640 // AT2G39700 // AT2G28950 // AT2G40610 // AT3G03220 // AT4G38210
GO:0051049	P	regulation of transport	5	3293	20	37767	0.046	0.59	// AT1G13980 // AT3G45780 // AT4G27500 // AT5G16490 // AT5G41790
GO:0019216	P	regulation of lipid metabolic process	5	3293	20	37767	0.046	0.59	// AT5G05700 // AT3G03710 // AT2G45400 // AT1G20780 // AT5G02310
GO:0019320	P	hexose catabolic process	13	3293	84	37767	0.046	0.6	// AT1G76550 // AT4G38970 // AT1G74030 // AT4G26530 // AT3G12780 // AT5G44520 // AT2G01290 // AT1G56190 // AT4G26270 // AT2G01140 // AT1G22170 // AT5G40760 // AT3G22960
GO:0046365	P	monosaccharide catabolic process	13	3293	84	37767	0.046	0.6	// AT1G76550 // AT4G38970 // AT1G74030 // AT4G26530 // AT3G12780 // AT5G44520 // AT2G01290 // AT1G56190 // AT4G26270 // AT2G01140 // AT1G22170 // AT5G40760 // AT3G22960
GO:0009816	P	defense response to bacterium, incompatible interaction	7	3293	35	37767	0.048	0.62	// AT4G11650 // AT2G40000 // AT2G27040 // AT1G55020 // AT1G32230 // AT4G23100 // AT5G45260
GO:0009851	P	auxin biosynthetic process	6	3293	28	37767	0.051	0.66	// AT4G31500 // AT4G24670 // AT4G39950 // AT2G22330 // AT5G25620 // AT1G25220
GO:0016998	P	cell wall macromolecule catabolic process	6	3293	28	37767	0.051	0.66	// AT4G25433 // AT3G52790 // AT2G17120 // AT2G23770 // AT5G62150 // AT2G33580
GO:0007167	P	enzyme linked receptor protein signaling pathway	19	3293	140	37767	0.052	0.67	// AT4G03390 // AT1G72300 // AT3G47090 // AT1G75820 // AT5G53890 // AT1G35710 // AT5G63930 // AT3G02130 // AT2G25790 // AT5G01950 // AT3G28040 // AT3G47110 // AT1G29750 // AT1G07650 // AT4G23740 // AT1G06840 // AT1G28440 // AT1G10850 // AT3G47570
GO:0007169	P	transmembrane receptor protein tyrosine kinase signaling pathway	19	3293	140	37767	0.052	0.67	// AT4G03390 // AT1G72300 // AT3G47090 // AT1G75820 // AT5G53890 // AT1G35710 // AT5G63930 // AT3G02130 // AT2G25790 // AT5G01950 // AT3G28040 // AT3G47110 // AT1G29750 // AT1G07650 // AT4G23740 // AT1G06840 // AT1G28440 // AT1G10850 // AT3G47570
GO:0070838	P	divalent metal ion transport	5	3293	21	37767	0.053	0.67	// AT2G38170 // AT1G10130 // AT3G63380 // AT2G47600 // AT5G22830
GO:0051640	P	organelle localization	5	3293	21	37767	0.053	0.67	// AT1G13980 // AT3G25690 // AT5G16490 // AT3G45780 // AT1G75100
GO:0006006	P	glucose metabolic process	13	3293	86	37767	0.053	0.67	// AT1G76550 // AT4G38970 // AT1G74030 // AT4G26530 // AT3G12780 // AT5G44520 // AT2G01290 // AT1G56190 // AT4G26270 // AT2G01140 // AT1G22170 // AT5G40760 // AT3G22960
GO:0009817	P	defense response to fungus, incompatible interaction	7	3293	36	37767	0.053	0.68	// AT2G44950 // AT2G23560 // AT2G39200 // AT3G63420 // AT1G61560 // AT2G23620 // AT3G22942
GO:0019751	P	polyol metabolic process	8	3293	44	37767	0.054	0.68	// AT3G02870 // AT2G41540 // AT1G66980 // AT1G74210 // AT3G17770 // AT2G22240 // AT3G07690 // AT5G16760
GO:0009813	P	flavonoid biosynthetic process	11	3293	69	37767	0.054	0.69	// AT1G32640 // AT1G49390 // AT4G34135 // AT2G45400 // AT1G12910 // AT2G26170 // AT3G51240 // AT5G07990 // AT5G54160 // AT5G24530 // AT2G02990
GO:0007049	P	cell cycle	33	3293	275	37767	0.055	0.69	// AT4G30825 // AT4G33790 // AT2G22010 // AT1G13980 // AT3G60550 // AT1G16330 // AT2G18040 // AT5G35770 // AT5G61960 // AT3G07160 // AT1G80370 // AT1G05560 // AT1G02065 // AT3G21870 // AT3G12280 // AT3G22880 // AT4G02570 // AT3G23670 // AT4G20050 // AT5G55230 // AT3G44540 // AT5G18700 // AT1G78770 // AT2G44950 // AT1G24590 // AT4G19600 // AT5G45190 // AT5G25380 // AT2G20190 // AT2G36850 // AT4G34…
GO:0009812	P	flavonoid metabolic process	12	3293	78	37767	0.056	0.7	// AT1G32640 // AT1G49390 // AT4G34135 // AT2G45400 // AT1G12910 // AT2G26170 // AT3G51240 // AT5G07990 // AT5G54160 // AT2G02990 // AT5G24530 // AT1G09530
GO:0045934	P	negative regulation of nucleobase, nucleoside, nucleotide and nucleic acid metabolic process	14	3293	96	37767	0.057	0.71	// AT2G22540 // AT4G16780 // AT1G30500 // AT4G16280 // AT2G34720 // AT4G38620 // AT2G27040 // AT5G17690 // AT5G62000 // AT4G27270 // AT1G24190 // AT2G32700 // AT1G59750 // AT2G36490
GO:0051172	P	negative regulation of nitrogen compound metabolic process	14	3293	96	37767	0.057	0.71	// AT2G22540 // AT4G16780 // AT1G30500 // AT4G16280 // AT2G34720 // AT4G38620 // AT2G27040 // AT5G17690 // AT5G62000 // AT4G27270 // AT1G24190 // AT2G32700 // AT1G59750 // AT2G36490
GO:0010015	P	root morphogenesis	16	3293	114	37767	0.057	0.71	// AT4G24670 // AT1G70940 // AT3G07390 // AT1G79840 // AT2G27230 // AT4G14550 // AT1G77690 // AT1G13980 // AT1G32230 // AT3G62980 // AT5G51060 // AT5G13290 // AT1G18800 // AT1G49430 // AT2G26650 // AT3G16640
GO:0006568	P	tryptophan metabolic process	6	3293	29	37767	0.058	0.71	// AT4G31500 // AT5G57890 // AT5G28237 // AT2G22330 // AT4G39950 // AT1G25220
GO:0042547	P	cell wall modification during multidimensional cell growth	6	3293	29	37767	0.058	0.71	// AT2G37640 // AT2G39700 // AT2G28950 // AT2G40610 // AT3G03220 // AT4G38210
GO:0006586	P	indolalkylamine metabolic process	6	3293	29	37767	0.058	0.71	// AT4G31500 // AT5G57890 // AT5G28237 // AT2G22330 // AT4G39950 // AT1G25220
GO:0009123	P	nucleoside monophosphate metabolic process	6	3293	29	37767	0.058	0.71	// AT1G36280 // AT1G16350 // AT4G18440 // AT1G10700 // AT1G63660 // AT4G04880
GO:0045087	P	innate immune response	40	3293	347	37767	0.06	0.74	// AT5G47220 // AT2G23560 // AT2G39200 // AT3G63420 // AT3G54420 // AT1G80680 // AT1G32230 // AT4G23100 // AT5G45260 // AT2G26560 // AT3G07040 // AT5G45200 // AT5G15410 // AT5G17680 // AT2G40000 // AT1G02860 // AT4G11650 // AT5G11250 // AT5G36930 // AT5G23570 // AT2G23620 // AT2G14610 // AT5G43470 // AT3G22942 // AT3G15210 // AT2G44950 // AT1G19250 // AT2G39940 // AT4G37000 // AT4G24770 // AT2G27…
GO:0009664	P	plant-type cell wall organization	12	3293	79	37767	0.06	0.74	// AT4G17030 // AT2G37640 // AT2G39700 // AT2G28950 // AT5G16490 // AT2G40610 // AT4G34980 // AT4G28250 // AT5G47820 // AT3G03220 // AT4G38210 // AT5G17420
GO:0016128	P	phytosteroid metabolic process	5	3293	22	37767	0.061	0.74	// AT2G45400 // AT5G05690 // AT3G50660 // AT3G13730 // AT2G26710
GO:0030029	P	actin filament-based process	14	3293	97	37767	0.061	0.74	// AT1G71790 // AT3G25500 // AT2G19770 // AT3G05520 // AT5G16490 // AT2G35110 // AT2G29890 // AT2G46225 // AT5G18410 // AT3G23670 // AT1G13180 // AT5G18700 // AT2G30910 // AT5G54280
GO:0005992	P	trehalose biosynthetic process	5	3293	22	37767	0.061	0.74	// AT5G51460 // AT5G65140 // AT4G39770 // AT1G68020 // AT4G17770
GO:0016131	P	brassinosteroid metabolic process	5	3293	22	37767	0.061	0.74	// AT2G45400 // AT5G05690 // AT3G50660 // AT3G13730 // AT2G26710
GO:0006544	P	glycine metabolic process	5	3293	22	37767	0.061	0.74	// AT4G33010 // AT4G37930 // AT1G32470 // AT4G13930 // AT2G20860
GO:0006576	P	cellular biogenic amine metabolic process	10	3293	62	37767	0.061	0.74	// AT4G31500 // AT5G15950 // AT2G38670 // AT2G19070 // AT5G28237 // AT5G57890 // AT2G22330 // AT3G25570 // AT4G39950 // AT1G25220
GO:0048584	P	positive regulation of response to stimulus	10	3293	62	37767	0.061	0.74	// AT5G47220 // AT1G19250 // AT5G59890 // AT1G80680 // AT3G57300 // AT3G63010 // AT5G27320 // AT1G22770 // AT2G26300 // AT3G15210
GO:0009069	P	serine family amino acid metabolic process	9	3293	54	37767	0.063	0.77	// AT4G13930 // AT2G43750 // AT1G32470 // AT3G57050 // AT3G61440 // AT4G33010 // AT1G17745 // AT4G37930 // AT2G20860
GO:0009269	P	response to desiccation	6	3293	30	37767	0.065	0.78	// AT2G37180 // AT1G32640 // AT1G54100 // AT1G05260 // AT5G25610 // AT1G76180
GO:0022411	P	cellular component disassembly	6	3293	30	37767	0.065	0.78	// AT3G27310 // AT4G18740 // AT2G29890 // AT1G62850 // AT1G55020 // AT3G26618
GO:0008652	P	cellular amino acid biosynthetic process	25	3293	202	37767	0.066	0.8	// AT4G31500 // AT2G27820 // AT3G17390 // AT1G17745 // AT2G26300 // AT1G02500 // AT3G18680 // AT5G57890 // AT3G10050 // AT4G39980 // AT5G28237 // AT2G17265 // AT3G10030 // AT3G59890 // AT1G25220 // AT3G26900 // AT3G57050 // AT3G61440 // AT5G46180 // AT1G22410 // AT1G08250 // AT2G43750 // AT5G38710 // AT1G31860 // AT1G48850
GO:0015849	P	organic acid transport	12	3293	81	37767	0.068	0.82	// AT5G23810 // AT3G13620 // AT2G41190 // AT1G02260 // AT3G18440 // AT5G64290 // AT2G39890 // AT1G77690 // AT5G46800 // AT5G09220 // AT1G77380 // AT5G40780
GO:0034050	P	host programmed cell death induced by symbiont	9	3293	55	37767	0.069	0.82	// AT3G07040 // AT2G26560 // AT5G15410 // AT3G54420 // AT1G19250 // AT5G54250 // AT5G43470 // AT4G37930 // AT1G02860
GO:0046942	P	carboxylic acid transport	12	3293	81	37767	0.068	0.82	// AT5G23810 // AT3G13620 // AT2G41190 // AT1G02260 // AT3G18440 // AT5G64290 // AT2G39890 // AT1G77690 // AT5G46800 // AT5G09220 // AT1G77380 // AT5G40780
GO:0006164	P	purine nucleotide biosynthetic process	13	3293	90	37767	0.068	0.82	// AT3G63380 // AT4G00895 // AT1G16350 // AT4G23900 // AT1G64200 // AT1G36280 // AT4G18440 // AT1G63660 // AT4G04880 // AT1G68710 // AT2G07741 // AT4G11150 // ATMG00410
GO:0009626	P	plant-type hypersensitive response	9	3293	55	37767	0.069	0.82	// AT3G07040 // AT2G26560 // AT5G15410 // AT3G54420 // AT1G19250 // AT5G54250 // AT5G43470 // AT4G37930 // AT1G02860
GO:0000911	P	cytokinesis by cell plate formation	5	3293	23	37767	0.069	0.82	// AT1G05560 // AT1G13980 // AT5G18700 // AT3G23670 // AT5G42080
GO:0009658	P	chloroplast organization	11	3293	73	37767	0.072	0.85	// AT1G62750 // AT3G25690 // AT2G21280 // AT4G01940 // AT1G06950 // AT3G45780 // AT3G46740 // AT1G09340 // AT2G20570 // AT5G49940 // AT1G75100
GO:0045892	P	negative regulation of transcription, DNA-dependent	7	3293	39	37767	0.072	0.85	// AT2G36490 // AT1G30500 // AT4G16280 // AT2G34720 // AT2G27040 // AT5G17690 // AT5G62000
GO:0051253	P	negative regulation of RNA metabolic process	7	3293	39	37767	0.072	0.85	// AT2G36490 // AT1G30500 // AT4G16280 // AT2G34720 // AT2G27040 // AT5G17690 // AT5G62000
GO:0010467	P	gene expression	373	3293	3962	37767	0.072	0.85	// AT3G50670 // AT5G06710 // AT2G17730 // AT4G22950 // AT5G06650 // AT1G76880 // AT1G17760 // AT5G66320 // AT1G51140 // AT5G59570 // AT1G27370 // AT5G49030 // AT3G11400 // AT1G46768 // AT3G50700 // AT5G23280 // AT1G07910 // AT3G06490 // AT5G25520 // AT3G57300 // AT4G02020 // AT1G73500 // AT4G31580 // AT1G13600 // AT5G08520 // AT3G19860 // AT2G44065 // AT2G22540 // AT5G24510 // AT1G04880 // AT1G69…
GO:0031669	P	cellular response to nutrient levels	12	3293	82	37767	0.073	0.86	// AT2G27190 // AT1G71040 // AT5G45380 // AT5G20410 // AT4G35090 // AT2G33770 // AT4G00550 // AT3G62980 // AT1G68740 // AT1G23010 // AT2G02990 // AT3G16785
GO:0043412	P	macromolecule modification	161	3293	1636	37767	0.074	0.87	// AT3G61140 // AT4G33470 // AT1G73500 // AT5G67530 // AT4G32000 // AT2G17220 // AT1G75820 // AT4G24100 // AT1G24030 // AT1G76390 // AT2G28940 // AT1G31340 // AT2G23200 // AT2G16485 // AT4G12570 // AT1G77810 // AT5G59010 // AT1G59580 // AT2G19130 // AT4G18250 // AT5G08110 // AT4G04670 // AT2G44950 // AT1G55250 // AT4G27300 // AT4G03390 // AT5G07150 // AT1G55860 // AT2G34980 // AT1G16670 // AT1G53…
GO:0006163	P	purine nucleotide metabolic process	13	3293	92	37767	0.077	0.9	// AT3G63380 // AT4G00895 // AT1G16350 // AT4G23900 // AT1G64200 // AT1G36280 // AT4G18440 // AT1G63660 // AT4G04880 // AT1G68710 // AT2G07741 // AT4G11150 // ATMG00410
GO:0001666	P	response to hypoxia	5	3293	24	37767	0.078	0.91	// AT1G77120 // AT1G17290 // AT3G19760 // AT5G27760 // AT3G48030
GO:0070482	P	response to oxygen levels	5	3293	24	37767	0.078	0.91	// AT1G77120 // AT1G17290 // AT3G19760 // AT5G27760 // AT3G48030
GO:0043401	P	steroid hormone mediated signaling pathway	7	3293	40	37767	0.079	0.91	// AT4G39400 // AT1G19350 // AT5G46570 // AT4G35230 // AT1G22300 // AT1G75080 // AT3G46290
GO:0009742	P	brassinosteroid mediated signaling pathway	7	3293	40	37767	0.079	0.91	// AT4G39400 // AT1G19350 // AT5G46570 // AT4G35230 // AT1G22300 // AT1G75080 // AT3G46290
GO:0009740	P	gibberellic acid mediated signaling pathway	7	3293	40	37767	0.079	0.91	// AT2G01570 // AT3G11540 // AT5G27320 // AT3G63010 // AT2G36830 // AT2G26300 // AT1G09530
GO:0010476	P	gibberellin mediated signaling pathway	7	3293	40	37767	0.079	0.91	// AT2G01570 // AT3G11540 // AT5G27320 // AT3G63010 // AT2G36830 // AT2G26300 // AT1G09530
GO:0048545	P	response to steroid hormone stimulus	7	3293	40	37767	0.079	0.91	// AT4G39400 // AT1G19350 // AT5G46570 // AT4G35230 // AT1G22300 // AT1G75080 // AT3G46290
GO:0007015	P	actin filament organization	7	3293	40	37767	0.079	0.91	// AT5G16490 // AT2G35110 // AT2G29890 // AT2G46225 // AT5G18410 // AT1G13180 // AT2G30910
GO:0006767	P	water-soluble vitamin metabolic process	14	3293	102	37767	0.081	0.93	// AT4G33670 // AT3G02870 // AT5G60540 // AT1G67070 // AT5G55120 // AT4G26850 // AT5G54770 // AT1G05560 // AT5G64300 // AT4G21470 // AT5G28840 // AT5G01410 // AT5G59750 // AT2G29630
GO:0016570	P	histone modification	10	3293	66	37767	0.082	0.94	// AT2G16485 // AT3G07610 // AT1G55250 // AT2G44950 // AT2G27040 // AT4G33470 // AT5G67320 // AT5G63700 // AT3G51120 // AT5G04240
GO:0006732	P	coenzyme metabolic process	23	3293	188	37767	0.082	0.94	// AT3G07270 // AT3G63410 // AT3G06650 // AT1G10310 // AT5G40760 // AT5G44520 // AT2G20860 // AT4G23100 // AT1G78510 // AT1G68750 // AT1G19140 // AT4G10100 // AT3G16950 // AT1G05560 // AT5G49460 // AT1G17050 // AT5G37830 // AT5G57850 // AT2G01290 // AT4G38970 // AT2G01140 // AT2G16370 // AT1G01710
GO:0008202	P	steroid metabolic process	12	3293	84	37767	0.082	0.94	// AT2G26710 // AT4G12110 // AT4G08180 // AT1G76490 // AT2G45400 // AT5G02100 // AT4G34640 // AT3G02580 // AT5G05690 // AT3G50660 // AT3G13730 // AT3G09300
GO:0007389	P	pattern specification process	19	3293	150	37767	0.085	0.97	// AT4G24670 // AT2G28290 // AT1G70940 // AT1G33140 // AT1G24590 // AT4G24220 // AT1G02800 // AT4G36920 // AT1G32240 // AT5G60690 // AT5G16780 // AT1G13980 // AT3G54720 // AT5G16750 // AT5G42080 // AT2G46020 // AT1G19850 // AT1G15750 // AT4G36890
GO:0009690	P	cytokinin metabolic process	5	3293	25	37767	0.088	0.99	// AT3G63440 // AT5G19040 // AT1G75450 // AT5G14420 // AT2G27760
GO:0006090	P	pyruvate metabolic process	5	3293	25	37767	0.088	0.99	// AT5G62790 // AT1G63970 // AT4G15560 // AT3G16950 // AT3G03710
GO:0006071	P	glycerol metabolic process	5	3293	25	37767	0.088	0.99	// AT1G74210 // AT1G66980 // AT3G07690 // AT3G17770 // AT2G41540
GO:0015837	P	amine transport	10	3293	67	37767	0.087	0.99	// AT5G23810 // AT3G13620 // AT2G41190 // AT2G39890 // AT1G77690 // AT1G64780 // AT5G46800 // AT5G09220 // AT1G77380 // AT5G40780
GO:0005991	P	trehalose metabolic process	5	3293	25	37767	0.088	0.99	// AT5G51460 // AT5G65140 // AT4G39770 // AT1G68020 // AT4G17770
GO:0010119	P	regulation of stomatal movement	6	3293	33	37767	0.089	1	// AT1G62400 // AT3G45780 // AT4G16110 // AT5G55630 // AT2G21660 // AT2G26300
GO:0051169	P	nuclear transport	10	3293	71	37767	0.11	1	// AT1G26170 // AT5G62600 // AT5G41790 // AT4G27640 // AT1G80680 // AT4G13350 // AT1G14850 // AT5G53480 // AT2G21660 // AT3G08947
GO:0016458	P	gene silencing	8	3293	138	37767	0.91	1	// AT3G62800 // AT2G36490 // AT4G16280 // AT2G27040 // AT5G17690 // AT5G23570 // AT1G32490 // AT5G23880
GO:0006281	P	DNA repair	14	3293	214	37767	0.88	1	// AT2G19490 // AT2G36490 // AT2G19480 // AT3G10010 // AT5G44680 // AT3G12710 // AT3G22880 // AT5G61460 // AT3G57300 // AT2G03390 // AT1G03190 // AT4G02070 // AT4G25120 // AT4G25290
GO:0050776	P	regulation of immune response	5	3293	41	37767	0.31	1	// AT5G59890 // AT1G19250 // AT3G15210 // AT1G80680 // AT5G47220
GO:0046486	P	glycerolipid metabolic process	8	3293	64	37767	0.22	1	// AT2G38670 // AT1G15110 // AT2G34980 // AT1G71010 // AT3G01380 // AT5G17670 // AT1G34260 // AT3G27325
GO:0034284	P	response to monosaccharide stimulus	5	3293	35	37767	0.21	1	// AT1G28330 // AT1G20950 // AT2G26300 // AT5G41670 // AT4G24400
GO:0019538	P	protein metabolic process	332	3293	4009	37767	0.84	1	// AT1G71000 // AT1G01300 // AT3G62220 // AT2G33450 // AT1G75690 // AT3G61140 // AT4G33470 // AT1G73500 // AT5G67530 // AT1G09640 // AT4G10550 // AT1G80920 // AT2G16750 // AT4G29920 // AT4G32000 // AT5G02960 // AT2G04842 // AT2G37840 // AT5G24010 // AT2G17220 // AT1G75820 // AT4G23160 // AT1G02170 // AT1G24030 // AT2G27040 // AT4G38470 // AT5G49030 // AT5G59100 // AT5G10760 // AT1G76390 // AT1G16…
GO:0009561	P	megagametogenesis	5	3293	59	37767	0.59	1	// AT4G34200 // AT4G14790 // AT2G35940 // AT2G47990 // AT2G34860
GO:0009566	P	fertilization	5	3293	31	37767	0.16	1	// AT3G05690 // AT3G21180 // AT3G12280 // AT3G03340 // AT5G02100
GO:0019321	P	pentose metabolic process	6	3293	41	37767	0.17	1	// AT4G28706 // AT3G62830 // AT5G44520 // AT2G01290 // AT3G46440 // AT5G40760
GO:0009892	P	negative regulation of metabolic process	24	3293	236	37767	0.27	1	// AT2G22540 // AT1G30500 // AT4G38620 // AT3G44530 // AT1G24190 // AT4G27270 // AT2G32700 // AT4G30950 // AT4G16280 // AT5G23570 // AT5G62000 // AT1G32490 // AT4G16780 // AT3G62800 // AT2G36490 // AT2G34720 // AT3G03710 // AT2G27040 // AT5G17690 // AT4G04020 // AT4G34590 // AT1G22640 // AT5G23880 // AT1G59750
GO:0048569	P	post-embryonic organ development	12	3293	154	37767	0.69	1	// AT3G28860 // AT1G32240 // AT4G36920 // AT3G12810 // AT5G49030 // AT5G27320 // AT5G62000 // AT1G12820 // AT3G63010 // AT3G62980 // AT3G13730 // AT2G02850
GO:0015992	P	proton transport	7	3293	59	37767	0.28	1	// AT3G45780 // AT4G00895 // AT1G64200 // AT4G27500 // AT2G07741 // AT4G11150 // ATMG00410
GO:0010646	P	regulation of cell communication	13	3293	131	37767	0.37	1	// AT2G01570 // AT3G11540 // AT2G22430 // AT2G40940 // AT2G04550 // AT1G01720 // AT5G60410 // AT2G26070 // AT3G63010 // AT5G27320 // AT2G26300 // AT3G15210 // AT3G60860
GO:0006886	P	intracellular protein transport	26	3293	311	37767	0.61	1	// AT5G62600 // AT5G17670 // AT3G11130 // AT5G26980 // AT3G16620 // AT1G09070 // AT5G46860 // AT5G41685 // AT4G32640 // AT1G60070 // AT1G03000 // AT3G07100 // AT3G46740 // AT2G21630 // AT2G20890 // AT1G06950 // AT5G11490 // AT3G08947 // AT3G27325 // AT1G26170 // AT5G41790 // AT3G05710 // AT5G53480 // AT4G21160 // AT4G27640 // AT5G52440
GO:0009860	P	pollen tube growth	8	3293	58	37767	0.16	1	// AT5G16490 // AT5G14870 // AT2G34980 // AT3G22200 // AT4G04900 // AT3G10380 // AT2G25600 // AT3G16640
GO:0042254	P	ribosome biogenesis	18	3293	241	37767	0.77	1	// AT1G09340 // AT4G26600 // AT3G63140 // AT4G18100 // AT1G32990 // AT1G48350 // AT4G34730 // AT4G17560 // AT5G46420 // AT5G13510 // AT3G59540 // AT3G27160 // AT2G39390 // AT3G21540 // AT2G47990 // AT1G29070 // AT2G43460 // AT5G02610
GO:0002684	P	positive regulation of immune system process	5	3293	31	37767	0.16	1	// AT5G59890 // AT1G19250 // AT3G15210 // AT1G80680 // AT5G47220
GO:0019400	P	alditol metabolic process	5	3293	26	37767	0.098	1	// AT1G74210 // AT1G66980 // AT3G07690 // AT3G17770 // AT2G41540
GO:0043413	P	macromolecule glycosylation	8	3293	66	37767	0.24	1	// AT1G77810 // AT4G21150 // AT3G48820 // AT1G08280 // AT1G32930 // AT1G71220 // AT1G05170 // AT5G14950
GO:0016071	P	mRNA metabolic process	14	3293	139	37767	0.34	1	// AT3G50670 // AT5G13480 // AT5G14580 // AT2G16940 // AT2G03820 // AT3G11964 // AT4G31580 // AT3G56860 // AT3G13300 // AT5G55740 // AT1G17760 // AT5G23880 // AT3G19760 // AT5G18810
GO:0016072	P	rRNA metabolic process	7	3293	110	37767	0.84	1	// AT1G09340 // AT3G63140 // AT4G34730 // AT5G46420 // AT3G21540 // AT4G26600 // AT2G47990
GO:0006694	P	steroid biosynthetic process	8	3293	56	37767	0.14	1	// AT4G12110 // AT3G02580 // AT1G76490 // AT2G45400 // AT3G50660 // AT4G34640 // AT5G05690 // AT3G13730
GO:0006752	P	group transfer coenzyme metabolic process	5	3293	48	37767	0.42	1	// AT3G07270 // AT1G10310 // AT2G16370 // AT1G05560 // AT5G57850
GO:0006754	P	ATP biosynthetic process	7	3293	58	37767	0.26	1	// AT3G63380 // AT4G00895 // AT1G64200 // AT1G68710 // AT2G07741 // AT4G11150 // ATMG00410
GO:0048638	P	regulation of developmental growth	6	3293	38	37767	0.14	1	// AT1G70940 // AT1G04400 // AT4G24190 // AT2G26670 // AT5G13290 // AT3G46290
GO:0033205	P	cytokinesis during cell cycle	5	3293	26	37767	0.098	1	// AT1G05560 // AT1G13980 // AT5G18700 // AT3G23670 // AT5G42080
GO:0051128	P	regulation of cellular component organization	5	3293	45	37767	0.37	1	// AT1G67120 // AT3G46290 // AT5G16490 // AT5G55230 // AT2G29890
GO:0031497	P	chromatin assembly	5	3293	60	37767	0.6	1	// AT2G30620 // AT2G18050 // AT2G19480 // AT4G40030 // AT1G18800
GO:0043241	P	protein complex disassembly	5	3293	26	37767	0.098	1	// AT3G27310 // AT3G26618 // AT1G62850 // AT2G29890 // AT4G18740
GO:0032446	P	protein modification by small protein conjugation	13	3293	136	37767	0.42	1	// AT2G44950 // AT5G20620 // AT1G55250 // AT5G13530 // AT3G07370 // AT2G42620 // AT5G15400 // AT5G67530 // AT1G55860 // AT1G76390 // AT1G31340 // AT3G53090 // AT1G70320
GO:0009199	P	ribonucleoside triphosphate metabolic process	8	3293	61	37767	0.19	1	// AT3G63380 // AT4G00895 // AT4G23900 // AT1G64200 // AT1G68710 // AT2G07741 // AT4G11150 // ATMG00410
GO:0015674	P	di-, tri-valent inorganic cation transport	6	3293	43	37767	0.2	1	// AT3G63380 // AT2G38170 // AT1G10130 // AT1G01580 // AT2G47600 // AT5G22830
GO:0042545	P	cell wall modification	16	3293	123	37767	0.091	1	// AT4G17030 // AT4G31500 // AT2G37640 // AT2G39700 // AT2G28950 // AT5G19730 // AT4G26850 // AT3G03220 // AT2G40610 // AT3G07160 // AT2G22330 // AT4G28250 // AT4G34980 // AT4G39950 // AT4G23100 // AT4G38210
GO:0006974	P	response to DNA damage stimulus	15	3293	221	37767	0.86	1	// AT2G19490 // AT2G36490 // AT2G19480 // AT3G10010 // AT5G44680 // AT5G54770 // AT3G12710 // AT3G22880 // AT5G61460 // AT3G57300 // AT2G03390 // AT1G03190 // AT4G02070 // AT4G25120 // AT4G25290
GO:0006972	P	hyperosmotic response	7	3293	64	37767	0.34	1	// AT2G01570 // AT3G61140 // AT1G05260 // AT1G74520 // AT3G05880 // AT5G01410 // AT5G46180
GO:0044257	P	cellular protein catabolic process	19	3293	315	37767	0.96	1	// AT1G51550 // AT5G59300 // AT5G20620 // AT2G22010 // AT2G39940 // AT3G46460 // AT1G68050 // AT2G42620 // AT2G40930 // AT2G32730 // AT5G41340 // AT4G24820 // AT5G15250 // AT1G55860 // AT5G02310 // AT5G05700 // AT3G62980 // AT1G70320 // AT1G79120
GO:0030258	P	lipid modification	5	3293	55	37767	0.53	1	// AT1G03000 // AT5G65110 // AT1G72970 // AT3G06860 // AT4G29010
GO:0009640	P	photomorphogenesis	10	3293	71	37767	0.11	1	// AT3G28860 // AT1G76500 // AT3G55370 // AT1G20900 // AT3G61140 // AT5G23670 // AT3G54720 // AT3G02260 // AT5G24470 // AT1G09530
GO:0010074	P	maintenance of meristem identity	5	3293	27	37767	0.11	1	// AT4G24670 // AT2G46920 // AT4G24540 // AT2G22540 // AT2G27230
GO:0010075	P	regulation of meristem growth	5	3293	28	37767	0.12	1	// AT1G04400 // AT4G24190 // AT1G70940 // AT2G26670 // AT5G13290
GO:0006334	P	nucleosome assembly	5	3293	56	37767	0.55	1	// AT2G30620 // AT2G18050 // AT2G19480 // AT4G40030 // AT1G18800
GO:0008654	P	phospholipid biosynthetic process	9	3293	88	37767	0.38	1	// AT2G38670 // AT4G15560 // AT1G15110 // AT2G34980 // AT3G03710 // AT2G22240 // AT3G01380 // AT5G62790 // AT1G63970
GO:0006333	P	chromatin assembly or disassembly	6	3293	82	37767	0.72	1	// AT2G30620 // AT2G19480 // AT2G13370 // AT1G18800 // AT4G40030 // AT2G18050
GO:0051170	P	nuclear import	6	3293	42	37767	0.18	1	// AT1G26170 // AT5G62600 // AT5G41790 // AT4G27640 // AT5G53480 // AT3G08947
GO:0006098	P	pentose-phosphate shunt	5	3293	28	37767	0.12	1	// AT2G01290 // AT2G01140 // AT5G40760 // AT4G38970 // AT5G44520
GO:0022402	P	cell cycle process	14	3293	149	37767	0.44	1	// AT1G05560 // AT2G44950 // AT2G20190 // AT5G61960 // AT5G42080 // AT5G25380 // AT3G12280 // AT3G22880 // AT1G13980 // AT3G23670 // AT5G55230 // AT4G34160 // AT5G18700 // AT1G78770
GO:0022403	P	cell cycle phase	9	3293	93	37767	0.43	1	// AT1G05560 // AT2G44950 // AT2G20190 // AT5G61960 // AT3G12280 // AT3G22880 // AT4G34160 // AT5G55230 // AT5G42080
GO:0043632	P	modification-dependent macromolecule catabolic process	17	3293	303	37767	0.98	1	// AT1G51550 // AT5G59300 // AT5G20620 // AT2G39940 // AT3G46460 // AT1G68050 // AT2G42620 // AT2G40930 // AT2G32730 // AT5G41340 // AT4G24820 // AT3G62980 // AT1G55860 // AT5G02310 // AT5G05700 // AT1G70320 // AT1G79120
GO:0051301	P	cell division	11	3293	99	37767	0.27	1	// AT1G05560 // AT2G44950 // AT1G26870 // AT1G13980 // AT3G23670 // AT5G16750 // AT5G55230 // AT5G62440 // AT5G18700 // AT5G42080 // AT5G40770
GO:0009606	P	tropism	10	3293	72	37767	0.12	1	// AT5G46860 // AT4G24670 // AT1G70940 // AT2G01940 // AT5G58960 // AT3G28860 // AT1G04400 // AT3G45780 // AT2G30520 // AT5G20730
GO:0002682	P	regulation of immune system process	5	3293	41	37767	0.31	1	// AT5G59890 // AT1G19250 // AT3G15210 // AT1G80680 // AT5G47220
GO:0009736	P	cytokinin mediated signaling pathway	7	3293	48	37767	0.15	1	// AT3G11540 // AT1G27320 // AT1G59940 // AT3G21510 // AT3G57040 // AT4G16110 // AT1G67710
GO:0006486	P	protein amino acid glycosylation	8	3293	66	37767	0.24	1	// AT1G77810 // AT4G21150 // AT3G48820 // AT1G08280 // AT1G32930 // AT1G71220 // AT1G05170 // AT5G14950
GO:0009734	P	auxin mediated signaling pathway	5	3293	42	37767	0.32	1	// AT1G56010 // AT1G77850 // AT1G10210 // AT4G10100 // AT5G54510
GO:0009738	P	abscisic acid mediated signaling pathway	8	3293	94	37767	0.58	1	// AT5G01550 // AT2G22430 // AT5G13530 // AT1G01720 // AT3G56860 // AT5G60410 // AT2G46680 // AT2G26300
GO:0043067	P	regulation of programmed cell death	6	3293	40	37767	0.16	1	// AT1G02120 // AT2G34770 // AT4G37000 // AT1G02170 // AT5G47910 // AT1G12060
GO:0006511	P	ubiquitin-dependent protein catabolic process	17	3293	303	37767	0.98	1	// AT1G51550 // AT5G59300 // AT5G20620 // AT2G39940 // AT3G46460 // AT1G68050 // AT2G42620 // AT2G40930 // AT2G32730 // AT5G41340 // AT4G24820 // AT3G62980 // AT1G55860 // AT5G02310 // AT5G05700 // AT1G70320 // AT1G79120
GO:0045814	P	negative regulation of gene expression, epigenetic	5	3293	36	37767	0.23	1	// AT4G16280 // AT2G27040 // AT2G36490 // AT3G44530 // AT5G17690
GO:0000279	P	M phase	6	3293	74	37767	0.63	1	// AT1G05560 // AT5G61960 // AT2G20190 // AT3G22880 // AT5G55230 // AT5G42080
GO:0000278	P	mitotic cell cycle	6	3293	51	37767	0.31	1	// AT1G05560 // AT2G44950 // AT2G20190 // AT3G12280 // AT4G34160 // AT5G42080
GO:0009225	P	nucleotide-sugar metabolic process	6	3293	38	37767	0.14	1	// AT3G62830 // AT5G28840 // AT4G30440 // AT4G20460 // AT1G08200 // AT3G46440
GO:0070085	P	glycosylation	8	3293	66	37767	0.24	1	// AT1G77810 // AT4G21150 // AT3G48820 // AT1G08280 // AT1G32930 // AT1G71220 // AT1G05170 // AT5G14950
GO:0031047	P	gene silencing by RNA	6	3293	110	37767	0.91	1	// AT3G62800 // AT4G16280 // AT2G27040 // AT5G23570 // AT1G32490 // AT5G23880
GO:0010228	P	vegetative to reproductive phase transition of meristem	14	3293	112	37767	0.13	1	// AT2G44950 // AT3G51630 // AT1G55250 // AT2G21660 // AT1G25560 // AT3G01460 // AT5G17690 // AT1G12910 // AT2G28550 // AT1G65480 // AT1G22770 // AT1G71692 // AT5G04240 // AT4G00450
GO:0009966	P	regulation of signal transduction	13	3293	128	37767	0.34	1	// AT2G01570 // AT3G11540 // AT2G22430 // AT2G40940 // AT2G04550 // AT1G01720 // AT5G60410 // AT2G26070 // AT3G63010 // AT5G27320 // AT2G26300 // AT3G15210 // AT3G60860
GO:0051276	P	chromosome organization	21	3293	216	37767	0.35	1	// AT1G04400 // AT3G07610 // AT1G55250 // AT2G16485 // AT2G19480 // AT2G44950 // AT1G20900 // AT2G27040 // AT5G17690 // AT4G33470 // AT2G30620 // AT5G63700 // AT5G67320 // AT2G13370 // AT1G18800 // AT4G40030 // AT2G18050 // AT3G51120 // AT2G28290 // AT5G04240 // AT2G46020
GO:0009853	P	photorespiration	6	3293	52	37767	0.32	1	// AT2G27730 // AT5G04140 // AT2G13360 // AT4G16450 // AT1G70580 // AT4G37930
GO:0006790	P	sulfur metabolic process	26	3293	220	37767	0.091	1	// AT4G31500 // AT1G64660 // AT2G38470 // AT5G54770 // AT1G73500 // AT2G22330 // AT5G54390 // AT3G17390 // AT4G39950 // AT1G02500 // AT4G23100 // AT1G74090 // AT2G17265 // AT2G14750 // AT2G20860 // AT4G10100 // AT3G02870 // AT5G37830 // AT1G05010 // AT4G35640 // AT3G57050 // AT3G61440 // AT2G43750 // AT2G29630 // AT1G74100 // AT4G21990
GO:0006414	P	translational elongation	5	3293	740	37767	1	1	// AT5G24510 // AT5G60390 // AT3G08740 // AT1G01100 // AT1G09640
GO:0006413	P	translational initiation	6	3293	90	37767	0.79	1	// AT5G57870 // AT3G11400 // AT2G05830 // AT5G35620 // AT3G07300 // AT1G16720
GO:0009630	P	gravitropism	7	3293	52	37767	0.19	1	// AT5G46860 // AT4G24670 // AT1G70940 // AT2G01940 // AT5G58960 // AT3G28860 // AT5G20730
GO:0034440	P	lipid oxidation	5	3293	45	37767	0.37	1	// AT1G03000 // AT5G65110 // AT1G72970 // AT3G06860 // AT4G29010
GO:0031349	P	positive regulation of defense response	5	3293	34	37767	0.2	1	// AT5G59890 // AT1G19250 // AT3G15210 // AT1G80680 // AT5G47220
GO:0007165	P	signal transduction	95	3293	1228	37767	0.89	1	// AT1G13680 // AT5G47220 // AT1G74180 // AT5G59840 // AT1G73500 // AT5G01550 // AT2G40940 // AT2G19780 // AT5G17680 // AT1G19180 // AT4G08180 // AT5G11250 // AT1G59580 // AT5G36930 // AT1G19250 // AT1G80680 // AT2G15900 // AT2G39940 // AT3G56860 // AT3G43740 // AT5G67030 // AT2G01450 // AT1G32230 // AT1G73730 // AT1G28480 // AT1G19350 // AT2G25470 // AT3G17860 // AT2G26300 // AT1G27320 // AT5G45…
GO:0045036	P	protein targeting to chloroplast	5	3293	33	37767	0.19	1	// AT3G46740 // AT1G06950 // AT3G16620 // AT2G20890 // AT5G52440
GO:0044093	P	positive regulation of molecular function	7	3293	44	37767	0.11	1	// AT2G17520 // AT1G50320 // AT5G07920 // AT2G20900 // AT2G15570 // AT3G15360 // AT4G03520
GO:0044092	P	negative regulation of molecular function	7	3293	61	37767	0.3	1	// AT3G45780 // AT2G04550 // AT2G05920 // AT4G30020 // AT5G59100 // AT4G10550 // AT4G21640
GO:0006096	P	glycolysis	8	3293	57	37767	0.15	1	// AT1G76550 // AT3G22960 // AT1G74030 // AT4G26530 // AT1G56190 // AT4G26270 // AT3G12780 // AT1G22170
GO:0006664	P	glycolipid metabolic process	5	3293	29	37767	0.13	1	// AT5G20410 // AT4G31780 // AT4G00550 // AT5G49900 // AT3G11670
GO:0046034	P	ATP metabolic process	7	3293	59	37767	0.28	1	// AT3G63380 // AT4G00895 // AT1G64200 // AT1G68710 // AT2G07741 // AT4G11150 // ATMG00410
GO:0034285	P	response to disaccharide stimulus	6	3293	49	37767	0.28	1	// AT1G28330 // AT1G20950 // AT4G37680 // AT5G41670 // AT4G34590 // AT4G34160
GO:0016567	P	protein ubiquitination	12	3293	121	37767	0.38	1	// AT2G44950 // AT5G20620 // AT1G55250 // AT5G13530 // AT3G07370 // AT2G42620 // AT5G15400 // AT5G67530 // AT1G55860 // AT1G76390 // AT3G53090 // AT1G70320
GO:0016441	P	posttranscriptional gene silencing	5	3293	109	37767	0.96	1	// AT1G32490 // AT5G23880 // AT2G27040 // AT3G62800 // AT5G23570
GO:0016568	P	chromatin modification	13	3293	95	37767	0.092	1	// AT2G16485 // AT3G07610 // AT1G55250 // AT2G44950 // AT2G27040 // AT4G33470 // AT1G04400 // AT5G67320 // AT5G63700 // AT2G28290 // AT3G51120 // AT5G04240 // AT2G46020
GO:0016569	P	covalent chromatin modification	10	3293	71	37767	0.11	1	// AT2G16485 // AT3G07610 // AT1G55250 // AT2G44950 // AT2G27040 // AT4G33470 // AT5G67320 // AT5G63700 // AT3G51120 // AT5G04240
GO:0010629	P	negative regulation of gene expression	19	3293	197	37767	0.37	1	// AT2G22540 // AT2G36490 // AT1G30500 // AT4G16280 // AT2G34720 // AT4G38620 // AT2G27040 // AT5G17690 // AT3G44530 // AT5G23570 // AT5G62000 // AT4G27270 // AT2G32700 // AT1G24190 // AT3G62800 // AT1G32490 // AT5G23880 // AT1G59750 // AT4G16780
GO:0006800	P	oxygen and reactive oxygen species metabolic process	9	3293	66	37767	0.15	1	// AT2G01570 // AT3G11540 // AT1G08830 // AT4G35090 // AT5G47910 // AT3G27820 // AT4G34890 // AT4G37930 // AT2G26300
GO:0046496	P	nicotinamide nucleotide metabolic process	5	3293	41	37767	0.31	1	// AT2G01290 // AT2G01140 // AT5G40760 // AT4G38970 // AT5G44520
GO:0034660	P	ncRNA metabolic process	19	3293	254	37767	0.77	1	// AT1G09340 // AT1G07910 // AT3G63140 // AT5G22800 // AT5G38830 // AT4G34730 // AT5G49030 // AT5G46420 // AT4G13780 // AT5G59980 // AT1G14610 // AT2G04842 // AT4G04670 // AT5G67220 // AT2G33840 // AT3G21540 // AT4G26600 // AT2G47990 // AT3G58140
GO:0045088	P	regulation of innate immune response	5	3293	38	37767	0.26	1	// AT5G59890 // AT1G19250 // AT3G15210 // AT1G80680 // AT5G47220
GO:0044267	P	cellular protein metabolic process	277	3293	3487	37767	0.95	1	// AT1G71000 // AT2G33450 // AT1G75690 // AT3G61140 // AT4G33470 // AT1G73500 // AT5G67530 // AT1G09640 // AT1G80920 // AT2G17880 // AT4G32000 // AT5G02960 // AT2G37840 // AT5G24010 // AT2G17220 // AT1G75820 // AT4G23160 // AT4G24100 // AT1G24030 // AT2G27040 // AT1G62850 // AT5G49030 // AT3G11400 // AT1G76390 // AT1G16720 // AT2G28940 // AT3G58690 // AT1G31340 // AT5G35100 // AT2G23200 // AT1G51…
GO:0006364	P	rRNA processing	7	3293	110	37767	0.84	1	// AT1G09340 // AT3G63140 // AT4G34730 // AT5G46420 // AT3G21540 // AT4G26600 // AT2G47990
GO:0034613	P	cellular protein localization	26	3293	322	37767	0.68	1	// AT5G62600 // AT5G17670 // AT3G11130 // AT5G26980 // AT3G16620 // AT1G09070 // AT5G46860 // AT5G41685 // AT4G32640 // AT1G60070 // AT1G03000 // AT3G07100 // AT3G46740 // AT2G21630 // AT2G20890 // AT1G06950 // AT5G11490 // AT3G08947 // AT3G27325 // AT1G26170 // AT5G41790 // AT3G05710 // AT5G53480 // AT4G21160 // AT4G27640 // AT5G52440
GO:0050790	P	regulation of catalytic activity	13	3293	141	37767	0.47	1	// AT2G17520 // AT2G04550 // AT5G07920 // AT2G05920 // AT4G30020 // AT2G15570 // AT5G59100 // AT1G50320 // AT4G10550 // AT4G21640 // AT3G15360 // AT2G20900 // AT4G03520
GO:0031347	P	regulation of defense response	8	3293	66	37767	0.24	1	// AT4G12560 // AT1G19250 // AT2G39940 // AT5G47220 // AT5G59890 // AT1G80680 // AT1G64280 // AT3G15210
GO:0015985	P	energy coupled proton transport, down electrochemical gradient	5	3293	41	37767	0.31	1	// AT1G64200 // AT4G00895 // AT2G07741 // AT4G11150 // ATMG00410
GO:0015986	P	ATP synthesis coupled proton transport	5	3293	41	37767	0.31	1	// AT1G64200 // AT4G00895 // AT2G07741 // AT4G11150 // ATMG00410
GO:0006739	P	NADP metabolic process	5	3293	32	37767	0.17	1	// AT2G01290 // AT2G01140 // AT5G40760 // AT4G38970 // AT5G44520
GO:0006730	P	one-carbon metabolic process	7	3293	111	37767	0.84	1	// AT3G07610 // AT2G36490 // AT5G04560 // AT3G52720 // AT2G27040 // AT5G05980 // AT5G04240
GO:0051649	P	establishment of localization in cell	46	3293	525	37767	0.51	1	// AT1G10290 // AT5G62600 // AT1G80680 // AT5G17670 // AT3G11130 // AT1G13980 // AT1G14850 // AT3G16620 // AT1G09070 // AT5G46860 // AT3G25690 // AT5G41685 // AT4G14870 // AT4G32640 // AT3G29400 // AT1G03000 // AT1G75100 // AT3G07100 // AT3G46740 // AT4G13350 // AT2G46320 // AT2G21630 // AT2G20890 // ATMG00410 // AT3G45780 // AT5G19760 // AT5G16490 // AT1G06950 // AT4G24190 // AT5G11490 // AT5G41…
GO:0019953	P	sexual reproduction	9	3293	80	37767	0.28	1	// AT3G05690 // AT4G37750 // AT3G03340 // AT4G36920 // AT3G21180 // AT3G12280 // AT5G59030 // AT5G02100 // AT5G57800
GO:0042401	P	cellular biogenic amine biosynthetic process	8	3293	52	37767	0.11	1	// AT4G31500 // AT5G15950 // AT5G57890 // AT2G19070 // AT5G28237 // AT2G38670 // AT3G25570 // AT1G25220
GO:0070882	P	cellular cell wall organization or biogenesis	16	3293	247	37767	0.9	1	// AT1G05560 // AT5G42080 // AT4G39350 // AT3G03050 // AT2G21770 // AT5G16490 // AT3G44990 // AT4G11150 // AT4G23920 // AT1G13980 // AT5G47820 // AT5G64740 // AT2G37090 // AT1G55850 // AT5G17420 // AT4G36890
GO:0051641	P	cellular localization	53	3293	569	37767	0.34	1	// AT4G31500 // AT1G10290 // AT5G62600 // AT1G80680 // AT5G17670 // AT3G11130 // AT2G22330 // AT1G14850 // AT3G16620 // AT1G09070 // AT5G46860 // AT3G25690 // AT4G23100 // AT5G41685 // AT4G14870 // AT4G32640 // AT3G29400 // AT3G07160 // AT1G03000 // AT1G75100 // AT3G07100 // AT3G46740 // AT4G13350 // AT1G75760 // AT2G46320 // AT2G21630 // AT2G20890 // ATMG00410 // AT3G45780 // AT5G19760 // AT5G26…
GO:0009404	P	toxin metabolic process	6	3293	53	37767	0.33	1	// AT3G03190 // AT1G10370 // AT1G10360 // AT2G29460 // AT2G29420 // AT3G09270
GO:0009407	P	toxin catabolic process	6	3293	53	37767	0.33	1	// AT3G03190 // AT1G10370 // AT1G10360 // AT2G29460 // AT2G29420 // AT3G09270
GO:0010053	P	root epidermal cell differentiation	6	3293	60	37767	0.44	1	// AT1G70940 // AT1G79840 // AT1G13980 // AT5G51060 // AT2G26650 // AT3G16640
GO:0042493	P	response to drug	7	3293	77	37767	0.52	1	// AT3G21690 // AT5G19700 // AT3G53480 // AT2G16980 // AT1G71870 // AT1G66950 // AT1G15520
GO:0033365	P	protein localization in organelle	6	3293	80	37767	0.7	1	// AT1G26170 // AT5G62600 // AT5G41790 // AT4G27640 // AT5G53480 // AT3G08947
GO:0006740	P	NADPH regeneration	5	3293	29	37767	0.13	1	// AT2G01290 // AT2G01140 // AT5G40760 // AT4G38970 // AT5G44520
GO:0009910	P	negative regulation of flower development	8	3293	57	37767	0.15	1	// AT2G22540 // AT5G17690 // AT1G80680 // AT5G60410 // AT3G54720 // AT2G20570 // AT5G10140 // AT5G67100
GO:0009108	P	coenzyme biosynthetic process	13	3293	98	37767	0.11	1	// AT3G07270 // AT5G49460 // AT2G16370 // AT4G23100 // AT1G17050 // AT3G06650 // AT5G57850 // AT1G78510 // AT3G63410 // AT1G19140 // AT3G16950 // AT4G10100 // AT2G20860
GO:0009100	P	glycoprotein metabolic process	8	3293	73	37767	0.32	1	// AT1G77810 // AT4G21150 // AT3G48820 // AT1G08280 // AT1G32930 // AT1G71220 // AT1G05170 // AT5G14950
GO:0009101	P	glycoprotein biosynthetic process	8	3293	66	37767	0.24	1	// AT1G77810 // AT4G21150 // AT3G48820 // AT1G08280 // AT1G32930 // AT1G71220 // AT1G05170 // AT5G14950
GO:0006325	P	chromatin organization	21	3293	175	37767	0.11	1	// AT1G04400 // AT3G07610 // AT1G55250 // AT2G16485 // AT2G19480 // AT2G44950 // AT1G20900 // AT2G27040 // AT5G17690 // AT4G33470 // AT2G30620 // AT5G63700 // AT5G67320 // AT2G13370 // AT1G18800 // AT4G40030 // AT2G18050 // AT3G51120 // AT2G28290 // AT5G04240 // AT2G46020
GO:0006323	P	DNA packaging	5	3293	64	37767	0.66	1	// AT2G30620 // AT2G18050 // AT2G19480 // AT4G40030 // AT1G18800
GO:0009856	P	pollination	13	3293	145	37767	0.5	1	// AT5G16490 // AT3G07330 // AT5G14870 // AT2G34980 // AT3G22200 // AT4G27300 // AT2G19130 // AT4G04900 // AT3G10380 // AT4G27290 // AT2G25600 // AT2G02850 // AT3G16640
GO:0006418	P	tRNA aminoacylation for protein translation	8	3293	84	37767	0.46	1	// AT5G38830 // AT5G22800 // AT5G49030 // AT4G13780 // AT1G14610 // AT2G04842 // AT2G33840 // AT3G58140
GO:0045089	P	positive regulation of innate immune response	5	3293	31	37767	0.16	1	// AT5G59890 // AT1G19250 // AT3G15210 // AT1G80680 // AT5G47220
GO:0035295	P	tube development	9	3293	88	37767	0.38	1	// AT3G10380 // AT3G07330 // AT5G14870 // AT2G34980 // AT3G22200 // AT5G16490 // AT4G04900 // AT2G25600 // AT3G16640
GO:0034754	P	cellular hormone metabolic process	9	3293	68	37767	0.16	1	// AT4G31500 // AT4G24670 // AT5G19040 // AT5G14420 // AT2G27760 // AT2G22330 // AT4G39950 // AT3G63440 // AT1G75450
GO:0009746	P	response to hexose stimulus	5	3293	35	37767	0.21	1	// AT1G28330 // AT1G20950 // AT2G26300 // AT5G41670 // AT4G24400
GO:0009744	P	response to sucrose stimulus	6	3293	47	37767	0.25	1	// AT1G28330 // AT1G20950 // AT4G37680 // AT5G41670 // AT4G34590 // AT4G34160
GO:0009820	P	alkaloid metabolic process	6	3293	57	37767	0.39	1	// AT5G40760 // AT2G01290 // AT4G38970 // AT1G35190 // AT5G44520 // AT2G01140
GO:0006555	P	methionine metabolic process	7	3293	56	37767	0.24	1	// AT1G64660 // AT1G05010 // AT1G73500 // AT2G17265 // AT3G57050 // AT3G17390 // AT1G02500
GO:0009749	P	response to glucose stimulus	5	3293	27	37767	0.11	1	// AT1G28330 // AT1G20950 // AT2G26300 // AT5G41670 // AT4G24400
GO:0006399	P	tRNA metabolic process	12	3293	141	37767	0.58	1	// AT1G07910 // AT5G38830 // AT5G22800 // AT5G49030 // AT4G13780 // AT5G59980 // AT1G14610 // AT2G04842 // AT4G04670 // AT5G67220 // AT2G33840 // AT3G58140
GO:0006259	P	DNA metabolic process	24	3293	405	37767	0.98	1	// AT5G61460 // AT2G19480 // AT4G02070 // AT2G21790 // AT4G25290 // AT3G10010 // AT1G68290 // AT3G12710 // AT3G07610 // AT5G04560 // AT3G12280 // AT3G22880 // AT3G57300 // AT2G19490 // AT4G32700 // AT1G03190 // AT4G25120 // AT1G78770 // AT2G36490 // AT5G44680 // AT2G27040 // AT4G31210 // AT2G03390 // AT5G25380
GO:0019362	P	pyridine nucleotide metabolic process	5	3293	46	37767	0.39	1	// AT2G01290 // AT2G01140 // AT5G40760 // AT4G38970 // AT5G44520
GO:0006396	P	RNA processing	45	3293	453	37767	0.22	1	// AT3G50670 // AT5G37370 // AT5G59980 // AT2G16940 // AT5G55100 // AT4G17610 // AT2G24590 // AT3G46210 // AT1G17760 // AT3G21540 // AT5G18810 // AT1G44910 // AT5G14580 // AT2G29210 // AT2G25850 // AT3G07750 // AT5G67220 // AT4G26600 // AT3G19760 // AT3G63490 // AT5G13480 // AT1G07910 // AT3G63140 // AT5G16180 // AT3G13740 // AT1G55140 // AT3G52250 // AT5G23570 // AT5G46420 // AT4G04670 // AT1G32…
GO:0006397	P	mRNA processing	9	3293	118	37767	0.7	1	// AT3G50670 // AT5G13480 // AT2G16940 // AT3G11964 // AT4G31580 // AT1G17760 // AT5G23880 // AT3G19760 // AT5G18810
GO:0048466	P	androecium development	5	3293	44	37767	0.36	1	// AT1G12820 // AT3G28860 // AT3G62980 // AT3G13730 // AT2G02850
GO:0048588	P	developmental cell growth	10	3293	84	37767	0.22	1	// AT1G70940 // AT3G10380 // AT5G14870 // AT2G34980 // AT5G16490 // AT4G04900 // AT2G25600 // AT3G22200 // AT2G26650 // AT3G16640
GO:0006470	P	protein amino acid dephosphorylation	7	3293	76	37767	0.5	1	// AT2G33700 // AT4G27800 // AT4G31860 // AT1G07430 // AT3G44620 // AT1G48040 // AT3G10940
GO:0048585	P	negative regulation of response to stimulus	11	3293	82	37767	0.12	1	// AT2G01570 // AT4G12560 // AT2G22430 // AT2G40940 // AT2G39940 // AT3G11540 // AT1G01720 // AT2G26070 // AT1G64280 // AT3G15210 // AT5G04240
GO:0048581	P	negative regulation of post-embryonic development	10	3293	80	37767	0.18	1	// AT2G01570 // AT2G22540 // AT5G17690 // AT1G80680 // AT5G60410 // AT3G54720 // AT2G20570 // AT5G10140 // AT5G67100 // AT5G04240
GO:0008104	P	protein localization	32	3293	408	37767	0.74	1	// AT5G62600 // AT5G59840 // AT5G17670 // AT3G11130 // AT5G26980 // AT3G16620 // AT1G09070 // AT5G46860 // AT5G41685 // AT4G14870 // AT4G32640 // AT1G60070 // AT1G03000 // AT3G07100 // AT3G46740 // AT2G21630 // AT2G20890 // AT2G30695 // AT1G75760 // AT1G06950 // AT4G24190 // AT5G11490 // AT3G08947 // AT3G27325 // AT1G26170 // AT5G41790 // AT3G05710 // AT2G31530 // AT5G53480 // AT4G21160 // AT4G27…
GO:0045454	P	cell redox homeostasis	5	3293	72	37767	0.75	1	// AT1G07700 // AT4G10000 // AT1G56500 // AT4G35090 // AT5G03880
GO:0048863	P	stem cell differentiation	5	3293	32	37767	0.17	1	// AT4G24670 // AT2G46920 // AT4G24540 // AT2G22540 // AT2G27230
GO:0048864	P	stem cell development	5	3293	31	37767	0.16	1	// AT4G24670 // AT2G46920 // AT4G24540 // AT2G22540 // AT2G27230
GO:0009968	P	negative regulation of signal transduction	7	3293	43	37767	0.1	1	// AT2G01570 // AT3G11540 // AT2G22430 // AT2G40940 // AT1G01720 // AT2G26070 // AT3G15210
GO:0048868	P	pollen tube development	9	3293	88	37767	0.38	1	// AT3G10380 // AT3G07330 // AT5G14870 // AT2G34980 // AT3G22200 // AT5G16490 // AT4G04900 // AT2G25600 // AT3G16640
GO:0040029	P	regulation of gene expression, epigenetic	16	3293	189	37767	0.58	1	// AT3G62800 // AT3G12280 // AT2G36490 // AT5G04560 // AT4G16280 // AT1G73100 // AT2G27040 // AT5G17690 // AT3G44530 // AT5G23570 // AT2G28290 // AT4G02020 // AT1G32490 // AT5G23880 // AT3G07610 // AT2G46020
GO:0042127	P	regulation of cell proliferation	5	3293	29	37767	0.13	1	// AT5G62000 // AT3G04740 // AT4G37750 // AT4G14713 // AT4G34160
GO:0034470	P	ncRNA processing	12	3293	170	37767	0.8	1	// AT1G09340 // AT1G07910 // AT3G63140 // AT4G34730 // AT5G46420 // AT5G59980 // AT4G04670 // AT5G67220 // AT3G21540 // AT4G26600 // AT2G47990 // AT3G58140
GO:0000097	P	sulfur amino acid biosynthetic process	6	3293	49	37767	0.28	1	// AT2G43750 // AT2G17265 // AT3G57050 // AT3G17390 // AT3G61440 // AT1G02500
GO:0000096	P	sulfur amino acid metabolic process	9	3293	84	37767	0.33	1	// AT1G64660 // AT1G05010 // AT2G43750 // AT1G73500 // AT2G17265 // AT3G57050 // AT3G17390 // AT3G61440 // AT1G02500
GO:0006606	P	protein import into nucleus	6	3293	41	37767	0.17	1	// AT1G26170 // AT5G62600 // AT5G41790 // AT4G27640 // AT5G53480 // AT3G08947
GO:0006605	P	protein targeting	13	3293	155	37767	0.59	1	// AT1G26170 // AT5G62600 // AT5G41790 // AT4G27640 // AT1G06950 // AT1G09070 // AT3G46740 // AT5G53480 // AT3G16620 // AT1G03000 // AT3G08947 // AT2G20890 // AT5G52440
GO:0045184	P	establishment of protein localization	32	3293	381	37767	0.61	1	// AT5G62600 // AT5G59840 // AT5G17670 // AT3G11130 // AT5G26980 // AT3G16620 // AT1G09070 // AT5G46860 // AT5G41685 // AT4G14870 // AT4G32640 // AT1G60070 // AT1G03000 // AT3G07100 // AT3G46740 // AT2G21630 // AT2G20890 // AT2G30695 // AT1G75760 // AT1G06950 // AT4G24190 // AT5G11490 // AT3G08947 // AT3G27325 // AT1G26170 // AT5G41790 // AT3G05710 // AT2G31530 // AT5G53480 // AT4G21160 // AT4G27…
GO:0003002	P	regionalization	14	3293	112	37767	0.13	1	// AT4G24670 // AT2G28290 // AT1G33140 // AT4G24220 // AT4G36920 // AT5G60690 // AT5G16780 // AT3G54720 // AT1G32240 // AT5G42080 // AT2G46020 // AT1G19850 // AT1G15750 // AT4G36890
GO:0043455	P	regulation of secondary metabolic process	5	3293	40	37767	0.29	1	// AT2G14750 // AT1G32640 // AT1G20780 // AT2G26170 // AT1G09530
GO:0016192	P	vesicle-mediated transport	19	3293	272	37767	0.85	1	// AT1G10290 // AT4G32640 // AT1G23900 // AT3G29400 // AT3G60260 // AT1G33340 // AT1G67400 // AT5G16490 // AT3G07100 // AT3G20290 // AT3G11130 // AT1G13980 // AT3G60190 // AT3G43300 // AT5G11490 // AT3G44340 // AT2G21630 // AT5G50380 // AT1G60070
GO:0019637	P	organophosphate metabolic process	15	3293	130	37767	0.19	1	// AT2G38670 // AT4G15560 // AT2G41540 // AT1G15110 // AT2G34980 // AT3G03710 // AT2G22240 // AT5G62790 // AT5G17670 // AT1G71010 // AT3G01380 // AT1G34260 // AT3G07690 // AT1G63970 // AT3G27325
GO:0006119	P	oxidative phosphorylation	6	3293	69	37767	0.56	1	// AT4G00895 // AT1G64200 // AT3G52730 // AT2G07741 // AT4G11150 // ATMG00410
GO:0009141	P	nucleoside triphosphate metabolic process	9	3293	65	37767	0.14	1	// AT2G21790 // AT4G00895 // AT4G23900 // AT3G63380 // AT1G64200 // AT1G68710 // AT2G07741 // AT4G11150 // ATMG00410
GO:0009142	P	nucleoside triphosphate biosynthetic process	9	3293	63	37767	0.12	1	// AT2G21790 // AT4G00895 // AT4G23900 // AT3G63380 // AT1G64200 // AT1G68710 // AT2G07741 // AT4G11150 // ATMG00410
GO:0009144	P	purine nucleoside triphosphate metabolic process	8	3293	63	37767	0.21	1	// AT3G63380 // AT4G00895 // AT4G23900 // AT1G64200 // AT1G68710 // AT2G07741 // AT4G11150 // ATMG00410
GO:0009145	P	purine nucleoside triphosphate biosynthetic process	8	3293	62	37767	0.2	1	// AT3G63380 // AT4G00895 // AT4G23900 // AT1G64200 // AT1G68710 // AT2G07741 // AT4G11150 // ATMG00410
GO:0010029	P	regulation of seed germination	5	3293	31	37767	0.16	1	// AT5G05700 // AT5G55630 // AT1G27320 // AT2G01570 // AT5G02310
GO:0009066	P	aspartate family amino acid metabolic process	10	3293	90	37767	0.28	1	// AT1G64660 // AT3G10050 // AT1G08630 // AT1G05010 // AT1G73500 // AT2G17265 // AT3G59890 // AT3G57050 // AT3G17390 // AT1G02500
GO:0009064	P	glutamine family amino acid metabolic process	5	3293	42	37767	0.32	1	// AT1G63660 // AT5G35630 // AT3G22200 // AT5G38710 // AT5G46180
GO:0021700	P	developmental maturation	7	3293	56	37767	0.24	1	// AT1G70940 // AT1G12820 // AT3G02130 // AT1G13980 // AT3G62980 // AT2G26650 // AT3G16640
GO:0019761	P	glucosinolate biosynthetic process	6	3293	41	37767	0.17	1	// AT4G31500 // AT4G23100 // AT1G74090 // AT1G74100 // AT2G22330 // AT2G14750
GO:0006818	P	hydrogen transport	7	3293	59	37767	0.28	1	// AT3G45780 // AT4G00895 // AT1G64200 // AT4G27500 // AT2G07741 // AT4G11150 // ATMG00410
GO:0012501	P	programmed cell death	27	3293	244	37767	0.14	1	// AT1G53350 // AT3G54420 // AT4G19050 // AT1G12060 // AT2G26560 // AT3G14470 // AT3G07040 // AT2G34770 // AT5G45200 // AT1G02170 // AT5G15410 // AT5G17680 // AT1G02860 // AT4G27190 // AT5G11250 // AT5G36930 // AT5G47910 // AT5G43470 // AT3G14460 // AT1G12280 // AT1G19250 // AT1G02120 // AT4G37000 // AT4G27220 // AT1G32230 // AT5G54250 // AT4G37930
GO:0045333	P	cellular respiration	7	3293	85	37767	0.61	1	// AT1G77120 // AT3G22370 // AT5G51060 // AT1G68750 // AT3G52730 // AT3G15840 // ATMG00410
GO:0043094	P	cellular metabolic compound salvage	7	3293	73	37767	0.46	1	// AT1G27450 // AT2G27730 // AT5G04140 // AT2G13360 // AT4G16450 // AT1G70580 // AT4G37930
GO:0051606	P	detection of stimulus	7	3293	52	37767	0.19	1	// AT4G39400 // AT5G25220 // AT5G59560 // AT5G51820 // AT2G26670 // AT5G12080 // AT3G22170
GO:0044270	P	cellular nitrogen compound catabolic process	9	3293	78	37767	0.26	1	// AT5G13800 // AT1G27320 // AT4G37000 // AT2G26670 // AT4G34890 // AT1G19670 // AT4G22920 // AT1G20780 // AT4G20070
GO:0046907	P	intracellular transport	37	3293	463	37767	0.72	1	// AT1G10290 // AT5G62600 // AT1G80680 // AT5G17670 // AT3G11130 // AT1G13980 // AT1G14850 // AT3G16620 // AT1G09070 // AT5G46860 // AT5G41685 // AT4G32640 // AT1G60070 // AT1G03000 // AT3G07100 // AT3G46740 // AT4G13350 // AT2G46320 // AT2G21630 // AT2G20890 // ATMG00410 // AT5G19760 // AT1G06950 // AT5G11490 // AT3G08947 // AT3G27325 // AT5G54280 // AT1G26170 // AT5G46800 // AT5G26980 // AT5G41…
GO:0080134	P	regulation of response to stress	9	3293	83	37767	0.32	1	// AT4G12560 // AT1G19250 // AT2G39940 // AT5G47220 // AT5G59890 // AT1G80680 // AT3G57300 // AT1G64280 // AT3G15210
GO:0006352	P	transcription initiation	7	3293	47	37767	0.14	1	// AT2G16485 // AT3G53920 // AT1G75510 // AT4G35540 // AT1G08540 // AT5G63700 // AT3G51120
GO:0019395	P	fatty acid oxidation	5	3293	45	37767	0.37	1	// AT1G03000 // AT5G65110 // AT1G72970 // AT3G06860 // AT4G29010
GO:0030384	P	phosphoinositide metabolic process	6	3293	44	37767	0.21	1	// AT2G34980 // AT1G34260 // AT3G01380 // AT5G17670 // AT1G71010 // AT3G27325
GO:0009809	P	lignin biosynthetic process	6	3293	42	37767	0.18	1	// AT4G36220 // AT4G34230 // AT3G17390 // AT5G48100 // AT5G54160 // AT3G19450
GO:0009808	P	lignin metabolic process	7	3293	47	37767	0.14	1	// AT4G36220 // AT3G02130 // AT4G34230 // AT3G17390 // AT5G48100 // AT5G54160 // AT3G19450
GO:0006508	P	proteolysis	70	3293	810	37767	0.55	1	// AT1G44350 // AT3G03380 // AT2G24280 // AT2G22010 // AT4G10550 // AT5G37540 // AT2G05920 // AT5G45890 // AT4G15880 // AT5G08260 // AT4G30920 // AT3G54720 // AT5G65620 // AT3G45010 // AT5G41340 // AT1G01300 // AT5G23210 // AT1G28110 // AT2G20725 // AT4G33490 // AT1G76140 // AT1G06200 // AT3G46460 // AT1G09730 // AT1G02170 // AT4G34980 // AT5G67360 // AT4G32940 // AT5G59100 // AT5G10760 // AT5G05…
GO:0006644	P	phospholipid metabolic process	13	3293	121	37767	0.28	1	// AT2G38670 // AT4G15560 // AT1G15110 // AT2G34980 // AT3G03710 // AT2G22240 // AT5G62790 // AT5G17670 // AT1G71010 // AT3G01380 // AT1G34260 // AT1G63970 // AT3G27325
GO:0006643	P	membrane lipid metabolic process	7	3293	47	37767	0.14	1	// AT4G04930 // AT5G20410 // AT4G31780 // AT3G11670 // AT4G00550 // AT5G49900 // AT5G23670
GO:0051603	P	proteolysis involved in cellular protein catabolic process	18	3293	309	37767	0.97	1	// AT1G51550 // AT5G59300 // AT5G20620 // AT2G22010 // AT2G39940 // AT3G46460 // AT1G68050 // AT2G42620 // AT2G40930 // AT2G32730 // AT5G41340 // AT4G24820 // AT3G62980 // AT1G55860 // AT5G02310 // AT5G05700 // AT1G70320 // AT1G79120
GO:0046903	P	secretion	6	3293	54	37767	0.35	1	// AT4G14870 // AT3G29400 // AT5G16490 // AT4G24190 // AT2G31530 // AT5G50380
GO:0017038	P	protein import	10	3293	86	37767	0.24	1	// AT1G26170 // AT5G62600 // AT5G41790 // AT4G27640 // AT1G06950 // AT5G53480 // AT1G03000 // AT3G08947 // AT2G20890 // AT5G52440
GO:0032879	P	regulation of localization	5	3293	28	37767	0.12	1	// AT1G13980 // AT3G45780 // AT4G27500 // AT5G16490 // AT5G41790
GO:0050778	P	positive regulation of immune response	5	3293	31	37767	0.16	1	// AT5G59890 // AT1G19250 // AT3G15210 // AT1G80680 // AT5G47220
GO:0009932	P	cell tip growth	9	3293	79	37767	0.27	1	// AT5G16490 // AT5G14870 // AT2G34980 // AT5G20350 // AT3G22200 // AT4G04900 // AT3G10380 // AT2G25600 // AT3G16640
GO:0034504	P	protein localization in nucleus	6	3293	45	37767	0.22	1	// AT1G26170 // AT5G62600 // AT5G41790 // AT4G27640 // AT5G53480 // AT3G08947
GO:0016137	P	glycoside metabolic process	14	3293	104	37767	0.09	1	// AT4G31500 // AT5G51460 // AT4G23100 // AT1G74090 // AT4G02280 // AT2G35840 // AT1G74100 // AT3G43190 // AT2G22330 // AT2G14750 // AT5G65140 // AT4G39770 // AT1G68020 // AT4G17770
GO:0048573	P	photoperiodism, flowering	9	3293	59	37767	0.093	1	// AT3G51630 // AT1G25560 // AT3G01460 // AT1G12910 // AT5G17690 // AT1G65480 // AT1G22770 // AT5G04240 // AT4G00450
GO:0032984	P	macromolecular complex disassembly	5	3293	26	37767	0.098	1	// AT3G27310 // AT3G26618 // AT1G62850 // AT2G29890 // AT4G18740
GO:0010941	P	regulation of cell death	6	3293	44	37767	0.21	1	// AT1G02120 // AT2G34770 // AT4G37000 // AT1G02170 // AT5G47910 // AT1G12060
GO:0006733	P	oxidoreduction coenzyme metabolic process	8	3293	58	37767	0.16	1	// AT1G17050 // AT1G78510 // AT5G44520 // AT2G01290 // AT4G38970 // AT1G19140 // AT2G01140 // AT5G40760
GO:0006855	P	multidrug transport	6	3293	73	37767	0.62	1	// AT3G21690 // AT3G53480 // AT5G19700 // AT1G71870 // AT1G66950 // AT1G15520
GO:0006915	P	apoptosis	13	3293	159	37767	0.63	1	// AT4G27220 // AT1G53350 // AT1G12280 // AT5G11250 // AT5G45200 // AT1G02170 // AT5G36930 // AT5G17680 // AT4G19050 // AT1G12060 // AT4G27190 // AT3G14460 // AT3G14470
GO:0006913	P	nucleocytoplasmic transport	10	3293	71	37767	0.11	1	// AT1G26170 // AT5G62600 // AT5G41790 // AT4G27640 // AT1G80680 // AT4G13350 // AT1G14850 // AT5G53480 // AT2G21660 // AT3G08947
GO:0034220	P	ion transmembrane transport	7	3293	59	37767	0.28	1	// AT3G45780 // AT4G00895 // AT1G64200 // AT2G01980 // AT2G07741 // AT4G11150 // ATMG00410
GO:0009116	P	nucleoside metabolic process	7	3293	50	37767	0.17	1	// AT3G17390 // AT4G23900 // AT4G28940 // AT4G24340 // AT1G10700 // AT4G04670 // AT1G02500
GO:0009056	P	catabolic process	93	3293	1307	37767	0.98	1	// AT3G13300 // AT1G64660 // AT3G12780 // AT4G29010 // AT2G22330 // AT5G62150 // AT3G63440 // AT2G20860 // AT1G03000 // AT1G08630 // AT5G05700 // AT5G40760 // AT1G51550 // AT5G59300 // AT1G74030 // AT5G37830 // AT2G01290 // AT4G33010 // AT4G39950 // AT1G76550 // AT2G39940 // AT2G17120 // AT2G42620 // AT2G29420 // AT5G13800 // AT1G56190 // AT1G79120 // AT3G09270 // AT2G22010 // AT4G26530 // AT4G35…
GO:0009057	P	macromolecule catabolic process	43	3293	982	37767	1	1	// AT3G13300 // AT2G22010 // AT3G12780 // AT4G26530 // AT1G10760 // AT5G41340 // AT5G02310 // AT5G64860 // AT5G64570 // AT5G44520 // AT2G03820 // AT5G14580 // AT3G46460 // AT1G68290 // AT4G26270 // AT5G05700 // AT5G40760 // AT1G79120 // AT1G51550 // AT5G59300 // AT5G20620 // AT4G24820 // AT1G74030 // AT2G01290 // AT4G17090 // AT3G62980 // AT4G38970 // AT3G07690 // AT2G01140 // AT3G23920 // AT1G76…
GO:0010054	P	trichoblast differentiation	5	3293	52	37767	0.49	1	// AT1G13980 // AT1G70940 // AT1G79840 // AT2G26650 // AT3G16640
GO:0051726	P	regulation of cell cycle	16	3293	127	37767	0.11	1	// AT2G44950 // AT3G21870 // AT1G24590 // AT4G19600 // AT5G61960 // AT5G45190 // AT5G25380 // AT3G12280 // AT1G78770 // AT4G34160 // AT3G60550 // AT2G22010 // AT1G16330 // AT1G80370 // AT5G11300 // AT2G18040
GO:0015980	P	energy derivation by oxidation of organic compounds	7	3293	85	37767	0.61	1	// AT1G77120 // AT3G22370 // AT5G51060 // AT1G68750 // AT3G52730 // AT3G15840 // ATMG00410
GO:0035266	P	meristem growth	5	3293	29	37767	0.13	1	// AT1G04400 // AT4G24190 // AT1G70940 // AT2G26670 // AT5G13290
GO:0043603	P	cellular amide metabolic process	5	3293	45	37767	0.37	1	// AT2G01290 // AT2G01140 // AT5G40760 // AT4G38970 // AT5G44520
GO:0042538	P	hyperosmotic salinity response	6	3293	54	37767	0.35	1	// AT2G01570 // AT1G05260 // AT1G74520 // AT3G05880 // AT5G01410 // AT5G46180
GO:0010605	P	negative regulation of macromolecule metabolic process	20	3293	219	37767	0.46	1	// AT5G62000 // AT2G22540 // AT2G36490 // AT1G30500 // AT4G16280 // AT2G34720 // AT4G38620 // AT2G27040 // AT5G17690 // AT3G44530 // AT5G23570 // AT4G34590 // AT4G27270 // AT2G32700 // AT1G24190 // AT3G62800 // AT1G32490 // AT5G23880 // AT1G59750 // AT4G16780
GO:0070727	P	cellular macromolecule localization	32	3293	341	37767	0.37	1	// AT4G31500 // AT5G62600 // AT5G17670 // AT3G11130 // AT5G26980 // AT3G16620 // AT1G09070 // AT5G46860 // AT4G23100 // AT5G41685 // AT4G32640 // AT1G60070 // AT3G07160 // AT1G03000 // AT3G07100 // AT3G46740 // AT2G21630 // AT2G20890 // AT1G06950 // AT4G39950 // AT5G11490 // AT3G08947 // AT3G27325 // AT1G26170 // AT2G22330 // AT4G26850 // AT5G41790 // AT3G05710 // AT5G53480 // AT4G21160 // AT4G27…
GO:0010608	P	posttranscriptional regulation of gene expression	9	3293	144	37767	0.87	1	// AT3G62800 // AT2G20190 // AT5G43700 // AT3G56860 // AT2G27040 // AT5G23570 // AT4G34590 // AT1G32490 // AT5G23880
GO:0070647	P	protein modification by small protein conjugation or removal	14	3293	158	37767	0.52	1	// AT2G44950 // AT5G20620 // AT1G55250 // AT5G13530 // AT3G07370 // AT3G61140 // AT5G15400 // AT2G42620 // AT5G67530 // AT1G55860 // AT1G76390 // AT1G31340 // AT3G53090 // AT1G70320
GO:0006260	P	DNA replication	6	3293	117	37767	0.94	1	// AT2G21790 // AT5G25380 // AT3G12280 // AT4G31210 // AT4G32700 // AT1G78770
GO:0009206	P	purine ribonucleoside triphosphate biosynthetic process	8	3293	60	37767	0.18	1	// AT3G63380 // AT4G00895 // AT4G23900 // AT1G64200 // AT1G68710 // AT2G07741 // AT4G11150 // ATMG00410
GO:0009205	P	purine ribonucleoside triphosphate metabolic process	8	3293	61	37767	0.19	1	// AT3G63380 // AT4G00895 // AT4G23900 // AT1G64200 // AT1G68710 // AT2G07741 // AT4G11150 // ATMG00410
GO:0006766	P	vitamin metabolic process	15	3293	122	37767	0.14	1	// AT4G33670 // AT3G02870 // AT5G60540 // AT1G67070 // AT5G55120 // AT4G26850 // AT5G54770 // AT1G05560 // AT5G64300 // AT4G21470 // AT5G28840 // AT3G63410 // AT5G01410 // AT5G59750 // AT2G29630
GO:0006760	P	folic acid and derivative metabolic process	5	3293	36	37767	0.23	1	// AT3G07270 // AT1G10310 // AT2G16370 // AT1G05560 // AT5G57850
GO:0009201	P	ribonucleoside triphosphate biosynthetic process	8	3293	60	37767	0.18	1	// AT3G63380 // AT4G00895 // AT4G23900 // AT1G64200 // AT1G68710 // AT2G07741 // AT4G11150 // ATMG00410
GO:0019827	P	stem cell maintenance	5	3293	31	37767	0.16	1	// AT4G24670 // AT2G46920 // AT4G24540 // AT2G22540 // AT2G27230
GO:0006769	P	nicotinamide metabolic process	5	3293	41	37767	0.31	1	// AT2G01290 // AT2G01140 // AT5G40760 // AT4G38970 // AT5G44520
GO:0030163	P	protein catabolic process	20	3293	823	37767	1	1	// AT1G51550 // AT5G59300 // AT5G20620 // AT2G22010 // AT2G39940 // AT3G46460 // AT1G68050 // AT2G42620 // AT2G40930 // AT2G32730 // AT5G41340 // AT4G24820 // AT5G15250 // AT1G55860 // AT5G02310 // AT1G68660 // AT5G05700 // AT3G62980 // AT1G70320 // AT1G79120
GO:0000910	P	cytokinesis	6	3293	43	37767	0.2	1	// AT1G05560 // AT1G13980 // AT3G23670 // AT5G55230 // AT5G18700 // AT5G42080
GO:0043038	P	amino acid activation	8	3293	84	37767	0.46	1	// AT5G38830 // AT5G22800 // AT5G49030 // AT4G13780 // AT1G14610 // AT2G04842 // AT2G33840 // AT3G58140
GO:0043039	P	tRNA aminoacylation	8	3293	84	37767	0.46	1	// AT5G38830 // AT5G22800 // AT5G49030 // AT4G13780 // AT1G14610 // AT2G04842 // AT2G33840 // AT3G58140
GO:0032940	P	secretion by cell	6	3293	54	37767	0.35	1	// AT4G14870 // AT3G29400 // AT5G16490 // AT4G24190 // AT2G31530 // AT5G50380
GO:0000226	P	microtubule cytoskeleton organization	5	3293	51	37767	0.47	1	// AT3G43610 // AT5G17410 // AT5G06680 // AT5G64740 // AT5G55230
GO:0016044	P	cellular membrane organization	13	3293	114	37767	0.22	1	// AT5G46860 // AT3G60260 // AT1G33340 // AT4G31780 // AT1G67400 // AT3G05710 // AT1G55020 // AT5G26980 // AT3G13530 // AT3G24590 // AT2G26300 // AT3G20290 // AT2G20890
GO:0016042	P	lipid catabolic process	8	3293	85	37767	0.47	1	// AT4G29010 // AT1G03000 // AT3G06860 // AT4G00500 // AT5G65110 // AT5G49900 // AT5G05700 // AT5G02310
GO:0065004	P	protein-DNA complex assembly	5	3293	60	37767	0.6	1	// AT2G30620 // AT2G18050 // AT2G19480 // AT4G40030 // AT1G18800
GO:0065009	P	regulation of molecular function	15	3293	153	37767	0.37	1	// AT3G45780 // AT1G32640 // AT2G17520 // AT2G04550 // AT5G07920 // AT2G05920 // AT4G30020 // AT2G15570 // AT5G59100 // AT1G50320 // AT4G10550 // AT4G21640 // AT3G15360 // AT2G20900 // AT4G03520
GO:0016144	P	S-glycoside biosynthetic process	6	3293	41	37767	0.17	1	// AT4G31500 // AT4G23100 // AT1G74090 // AT1G74100 // AT2G22330 // AT2G14750
GO:0016143	P	S-glycoside metabolic process	6	3293	62	37767	0.47	1	// AT4G31500 // AT4G23100 // AT1G74090 // AT1G74100 // AT2G22330 // AT2G14750
GO:0051321	P	meiotic cell cycle	9	3293	66	37767	0.15	1	// AT1G02065 // AT4G33790 // AT5G61960 // AT3G07160 // AT2G36850 // AT3G22880 // AT4G20050 // AT3G44540 // AT5G35770
GO:0051761	P	sesquiterpene metabolic process	5	3293	30	37767	0.15	1	// AT1G20780 // AT5G23960 // AT2G29090 // AT5G67030 // AT2G04240
GO:0045165	P	cell fate commitment	5	3293	45	37767	0.37	1	// AT2G37260 // AT3G12280 // AT1G79840 // AT5G41315 // AT5G60450
GO:0002218	P	activation of innate immune response	5	3293	31	37767	0.16	1	// AT5G59890 // AT1G19250 // AT3G15210 // AT1G80680 // AT5G47220
GO:0001708	P	cell fate specification	5	3293	36	37767	0.23	1	// AT2G37260 // AT3G12280 // AT1G79840 // AT5G41315 // AT5G60450
GO:0034728	P	nucleosome organization	5	3293	56	37767	0.55	1	// AT2G30620 // AT2G18050 // AT2G19480 // AT4G40030 // AT1G18800
GO:0006869	P	lipid transport	16	3293	163	37767	0.36	1	// AT5G59310 // AT3G21260 // AT1G62790 // AT2G38540 // AT2G45180 // AT1G62510 // AT5G48490 // AT1G27950 // AT5G64080 // AT3G11670 // AT3G22142 // AT4G12510 // AT4G00165 // AT1G68710 // AT3G53980 // AT2G37870
GO:0016311	P	dephosphorylation	8	3293	94	37767	0.58	1	// AT2G33700 // AT4G27800 // AT4G31860 // AT1G07430 // AT3G44620 // AT1G48040 // AT3G10940 // AT4G03960
GO:0006865	P	amino acid transport	9	3293	66	37767	0.15	1	// AT5G23810 // AT2G41190 // AT3G13620 // AT2G39890 // AT1G77690 // AT5G46800 // AT5G09220 // AT1G77380 // AT5G40780
GO:0010648	P	negative regulation of cell communication	7	3293	43	37767	0.1	1	// AT2G01570 // AT3G11540 // AT2G22430 // AT2G40940 // AT1G01720 // AT2G26070 // AT3G15210
GO:0008033	P	tRNA processing	5	3293	58	37767	0.58	1	// AT1G07910 // AT5G59980 // AT3G58140 // AT4G04670 // AT5G67220
GO:0044242	P	cellular lipid catabolic process	5	3293	74	37767	0.77	1	// AT1G03000 // AT5G65110 // AT3G06860 // AT5G49900 // AT4G29010
GO:0043086	P	negative regulation of catalytic activity	6	3293	53	37767	0.33	1	// AT2G04550 // AT2G05920 // AT4G30020 // AT5G59100 // AT4G10550 // AT4G21640
GO:0043085	P	positive regulation of catalytic activity	7	3293	43	37767	0.1	1	// AT2G17520 // AT1G50320 // AT5G07920 // AT2G20900 // AT2G15570 // AT3G15360 // AT4G03520
GO:0009553	P	embryo sac development	14	3293	107	37767	0.11	1	// AT4G14790 // AT1G02065 // AT4G15570 // AT4G34200 // AT3G12280 // AT1G72970 // AT2G34860 // AT1G61140 // AT4G16280 // AT3G06400 // AT1G05690 // AT2G35940 // AT2G47990 // AT5G35770
GO:0010087	P	phloem or xylem histogenesis	5	3293	40	37767	0.29	1	// AT5G16780 // AT1G13980 // AT4G24670 // AT1G78770 // AT5G64530
GO:0000041	P	transition metal ion transport	6	3293	61	37767	0.45	1	// AT1G10130 // AT1G01580 // AT5G21930 // AT5G59030 // AT3G12750 // AT2G47600
GO:0022613	P	ribonucleoprotein complex biogenesis	18	3293	253	37767	0.83	1	// AT1G09340 // AT4G26600 // AT3G63140 // AT4G18100 // AT1G32990 // AT1G48350 // AT4G34730 // AT4G17560 // AT5G46420 // AT5G13510 // AT3G59540 // AT3G27160 // AT2G39390 // AT3G21540 // AT2G47990 // AT1G29070 // AT2G43460 // AT5G02610
GO:0046467	P	membrane lipid biosynthetic process	6	3293	35	37767	0.11	1	// AT4G04930 // AT5G20410 // AT4G31780 // AT3G11670 // AT4G00550 // AT5G23670
GO:0008380	P	RNA splicing	12	3293	115	37767	0.32	1	// AT3G50670 // AT1G44910 // AT1G07910 // AT3G02710 // AT5G16180 // AT4G31580 // AT2G29210 // AT3G52250 // AT2G24590 // AT3G63400 // AT1G32490 // AT5G18810
GO:0019757	P	glycosinolate metabolic process	6	3293	62	37767	0.47	1	// AT4G31500 // AT4G23100 // AT1G74090 // AT1G74100 // AT2G22330 // AT2G14750
GO:0048583	P	regulation of response to stimulus	22	3293	188	37767	0.12	1	// AT4G12560 // AT5G47220 // AT1G80680 // AT3G63010 // AT2G26300 // AT2G40940 // AT1G01720 // AT1G22770 // AT5G04240 // AT3G11540 // AT2G22430 // AT2G26070 // AT3G57300 // AT5G13080 // AT5G27320 // AT3G15210 // AT2G01570 // AT1G19250 // AT2G39940 // AT5G59890 // AT5G60410 // AT1G64280
GO:0045596	P	negative regulation of cell differentiation	6	3293	34	37767	0.098	1	// AT4G24670 // AT2G22540 // AT1G79840 // AT2G27230 // AT4G24540 // AT2G46920
GO:0045595	P	regulation of cell differentiation	7	3293	48	37767	0.15	1	// AT4G24670 // AT2G44950 // AT2G22540 // AT1G79840 // AT2G27230 // AT4G24540 // AT2G46920
GO:0055085	P	transmembrane transport	15	3293	244	37767	0.93	1	// AT1G34580 // AT3G45780 // AT4G00895 // AT3G21690 // AT5G61520 // AT2G01980 // AT3G53480 // AT4G11150 // AT1G64200 // AT5G19700 // AT1G71870 // AT1G66950 // AT2G07741 // AT1G15520 // ATMG00410
GO:0051093	P	negative regulation of developmental process	15	3293	129	37767	0.18	1	// AT4G24670 // AT2G46920 // AT2G22540 // AT1G79840 // AT2G27230 // AT5G17690 // AT1G80680 // AT5G60410 // AT4G24540 // AT2G01570 // AT3G54720 // AT5G10140 // AT5G67100 // AT5G04240 // AT2G20570
GO:0048443	P	stamen development	5	3293	44	37767	0.36	1	// AT1G12820 // AT3G28860 // AT3G62980 // AT3G13730 // AT2G02850
GO:0019758	P	glycosinolate biosynthetic process	6	3293	41	37767	0.17	1	// AT4G31500 // AT4G23100 // AT1G74090 // AT1G74100 // AT2G22330 // AT2G14750
GO:0006650	P	glycerophospholipid metabolic process	8	3293	55	37767	0.13	1	// AT2G38670 // AT1G15110 // AT2G34980 // AT1G71010 // AT3G01380 // AT5G17670 // AT1G34260 // AT3G27325
GO:0006714	P	sesquiterpenoid metabolic process	5	3293	30	37767	0.15	1	// AT1G20780 // AT5G23960 // AT2G29090 // AT5G67030 // AT2G04240
GO:0009627	P	systemic acquired resistance	6	3293	54	37767	0.35	1	// AT2G23560 // AT2G23620 // AT1G19250 // AT2G14610 // AT1G64280 // AT1G02860
GO:0015893	P	drug transport	7	3293	76	37767	0.5	1	// AT3G21690 // AT5G19700 // AT3G53480 // AT2G16980 // AT1G71870 // AT1G66950 // AT1G15520
GO:0040008	P	regulation of growth	8	3293	66	37767	0.24	1	// AT1G70940 // AT1G04400 // AT4G24190 // AT2G26670 // AT5G13290 // AT5G20730 // AT3G46290 // AT3G16640
GO:0048437	P	floral organ development	12	3293	152	37767	0.67	1	// AT3G28860 // AT1G32240 // AT4G36920 // AT3G12810 // AT5G49030 // AT5G27320 // AT5G62000 // AT1G12820 // AT3G63010 // AT3G62980 // AT3G13730 // AT2G02850
GO:0019760	P	glucosinolate metabolic process	6	3293	62	37767	0.47	1	// AT4G31500 // AT4G23100 // AT1G74090 // AT1G74100 // AT2G22330 // AT2G14750
GO:0048438	P	floral whorl development	12	3293	133	37767	0.5	1	// AT4G24670 // AT3G28860 // AT1G32240 // AT3G12810 // AT2G22540 // AT5G62000 // AT1G12820 // AT4G24540 // AT3G62980 // AT5G49030 // AT3G13730 // AT2G02850
GO:0009581	P	detection of external stimulus	5	3293	31	37767	0.16	1	// AT5G51820 // AT5G12080 // AT2G26670 // AT5G59560 // AT3G22170
GO:0009582	P	detection of abiotic stimulus	5	3293	27	37767	0.11	1	// AT5G51820 // AT5G12080 // AT2G26670 // AT5G59560 // AT3G22170
GO:0009629	P	response to gravity	8	3293	55	37767	0.13	1	// AT5G46860 // AT4G24670 // AT1G70940 // AT2G01940 // AT5G58960 // AT3G28860 // AT5G51820 // AT5G20730
GO:0048193	P	Golgi vesicle transport	5	3293	70	37767	0.73	1	// AT1G13980 // AT1G10290 // AT3G07100 // AT4G32640 // AT2G21630
GO:0019941	P	modification-dependent protein catabolic process	17	3293	303	37767	0.98	1	// AT1G51550 // AT5G59300 // AT5G20620 // AT2G39940 // AT3G46460 // AT1G68050 // AT2G42620 // AT2G40930 // AT2G32730 // AT5G41340 // AT4G24820 // AT3G62980 // AT1G55860 // AT5G02310 // AT5G05700 // AT1G70320 // AT1G79120
GO:0044265	P	cellular macromolecule catabolic process	41	3293	465	37767	0.5	1	// AT3G13300 // AT2G22010 // AT3G12780 // AT4G26530 // AT1G10760 // AT5G41340 // AT5G02310 // AT5G64860 // AT5G44520 // AT2G03820 // AT5G14580 // AT3G46460 // AT1G68290 // AT4G26270 // AT5G05700 // AT5G40760 // AT1G79120 // AT1G51550 // AT5G59300 // AT5G20620 // AT4G24820 // AT1G74030 // AT2G01290 // AT4G17090 // AT3G62980 // AT4G38970 // AT3G07690 // AT2G01140 // AT3G23920 // AT1G76550 // AT3G22…
GO:0007154	P	cell communication	33	3293	1399	37767	1	1	// AT5G45380 // AT4G35090 // AT3G22200 // AT1G72970 // AT3G63010 // AT2G33770 // AT1G23010 // AT2G26300 // AT3G16785 // AT2G27190 // AT5G60410 // AT2G40940 // AT1G01720 // AT4G00550 // AT4G02380 // AT4G27290 // AT3G11540 // AT2G22430 // AT5G20410 // AT2G19130 // AT5G27320 // AT2G19490 // AT3G62980 // AT2G26070 // AT3G15210 // AT2G01570 // AT1G71040 // AT2G04550 // AT1G29395 // AT4G27300 // AT1G68…
GO:0007017	P	microtubule-based process	12	3293	114	37767	0.31	1	// AT3G45850 // AT5G06680 // AT3G16060 // AT5G19780 // AT3G44200 // AT5G23860 // AT5G17410 // AT5G55230 // AT1G04820 // AT4G27360 // AT3G43610 // AT5G64740
GO:0006412	P	translation	69	3293	1445	37767	1	1	// AT2G44065 // AT1G79850 // AT3G43980 // ATCG00380 // AT1G35680 // AT2G33450 // AT2G43460 // AT5G38830 // ATCG00900 // AT4G33865 // AT1G09640 // AT5G24510 // AT4G17560 // AT5G54600 // AT1G68590 // AT3G23390 // AT3G54210 // AT1G05190 // AT1G74970 // AT5G02960 // AT2G24050 // AT5G02610 // AT5G49030 // AT4G18100 // AT4G25740 // ATMG00090 // AT4G13780 // AT1G62850 // AT2G38140 // AT1G14205 // AT1G14…
GO:0048285	P	organelle fission	5	3293	63	37767	0.65	1	// AT1G05560 // AT3G47430 // AT2G20190 // AT2G21280 // AT5G42080
GO:0002253	P	activation of immune response	5	3293	31	37767	0.16	1	// AT5G59890 // AT1G19250 // AT3G15210 // AT1G80680 // AT5G47220
GO:0015031	P	protein transport	32	3293	381	37767	0.61	1	// AT5G62600 // AT5G59840 // AT5G17670 // AT3G11130 // AT5G26980 // AT3G16620 // AT1G09070 // AT5G46860 // AT5G41685 // AT4G14870 // AT4G32640 // AT1G60070 // AT1G03000 // AT3G07100 // AT3G46740 // AT2G21630 // AT2G20890 // AT2G30695 // AT1G75760 // AT1G06950 // AT4G24190 // AT5G11490 // AT3G08947 // AT3G27325 // AT1G26170 // AT5G41790 // AT3G05710 // AT2G31530 // AT5G53480 // AT4G21160 // AT4G27…
GO:0003824	F	catalytic activity	1177	3293	9638	37767	1.6e-35	2.9e-32	// AT1G06620 // AT1G11720 // AT4G15560 // AT1G63370 // AT5G66850 // AT1G10370 // AT1G76490 // AT1G32860 // AT3G47520 // AT3G16370 // AT5G67530 // AT5G51060 // AT4G35160 // AT5G51810 // AT3G46440 // AT4G28030 // AT2G01150 // AT2G39020 // AT3G54780 // AT5G66450 // AT1G23740 // AT4G25290 // AT5G26860 // AT5G61390 // AT1G10130 // AT5G28237 // AT1G08630 // AT5G23960 // AT5G07710 // AT4G28940 // AT2G37…
GO:0005488	F	binding	1184	3293	11258	37767	2.3e-13	2.1e-10	// AT3G50670 // AT1G53350 // AT2G46660 // AT5G06710 // AT3G13300 // AT3G50770 // AT1G32860 // AT2G46210 // AT1G53210 // AT5G06650 // AT1G13980 // AT2G22125 // AT4G03460 // AT5G48100 // AT1G17760 // AT5G44090 // AT2G47310 // AT2G01150 // AT1G63370 // AT3G54780 // AT2G40410 // AT1G23740 // AT4G29240 // AT5G26860 // AT5G38600 // AT3G08850 // AT5G28237 // AT1G51140 // ATCG00020 // AT5G07710 // AT5G59…
GO:0030528	F	transcription regulator activity	324	3293	2417	37767	4.8e-13	3e-10	// AT1G33240 // AT5G65210 // AT4G02670 // AT5G06710 // AT5G47220 // AT1G51700 // AT1G75510 // AT4G22950 // AT2G35110 // AT5G06650 // AT4G35900 // AT2G34830 // AT4G34680 // AT1G76880 // AT5G64530 // AT4G00950 // AT1G78700 // AT5G16820 // AT5G45260 // AT5G60850 // AT4G36870 // AT5G66320 // AT1G21200 // AT3G26744 // AT4G18020 // AT2G27230 // AT2G42280 // AT1G08540 // AT1G51140 // AT5G59570 // AT3G18…
GO:0003677	F	DNA binding	371	3293	2892	37767	1.7e-12	8e-10	// AT5G06710 // AT4G22950 // AT5G06650 // AT1G76880 // AT5G64530 // AT5G16820 // AT4G36870 // AT5G66320 // AT4G18020 // AT1G51140 // AT5G59570 // AT1G27370 // AT1G19220 // AT1G63470 // AT1G46768 // AT1G31170 // AT2G47190 // AT2G35940 // AT3G20810 // AT3G50700 // AT5G23280 // AT3G06490 // AT3G57300 // AT4G02020 // AT4G25120 // AT1G13600 // AT5G08520 // AT3G19860 // AT1G33420 // AT2G22540 // AT1G04…
GO:0016740	F	transferase activity	414	3293	3321	37767	2.9e-12	1.1e-09	// AT1G11720 // AT4G15560 // AT2G39020 // AT5G66850 // AT1G73500 // AT2G27760 // AT1G78510 // AT2G28940 // AT3G23340 // AT1G07910 // AT5G20410 // AT2G19130 // AT5G64740 // AT3G57650 // AT1G12580 // AT5G10830 // AT5G07150 // AT1G56190 // AT1G65820 // AT5G56580 // AT2G44065 // AT5G17540 // AT5G19040 // AT1G22410 // AT1G32930 // AT1G06840 // AT5G47840 // AT5G50330 // AT1G71220 // AT3G61130 // AT1G31…
GO:0003700	F	transcription factor activity	289	3293	2173	37767	2.2e-11	6.6e-09	// AT1G33240 // AT5G65210 // AT5G41315 // AT5G06710 // AT5G47220 // AT1G51700 // AT4G22950 // AT3G21150 // AT5G06650 // AT4G35900 // AT2G34830 // AT4G34680 // AT1G76880 // AT5G64530 // AT4G00950 // AT5G16820 // AT5G45260 // AT5G60850 // AT4G36870 // AT5G66320 // AT1G21200 // AT3G26744 // AT4G18020 // AT2G27230 // AT2G42280 // AT1G08540 // AT1G51140 // AT5G59570 // AT2G44910 // AT1G19220 // AT3G16…
GO:0016491	F	oxidoreductase activity	198	3293	1463	37767	1.1e-08	3e-06	// AT4G31500 // AT3G05260 // AT1G06620 // AT1G63370 // AT4G05020 // AT1G76490 // AT3G47520 // AT3G11170 // AT1G60690 // AT2G35660 // AT5G51060 // AT5G51810 // AT3G63440 // AT5G24530 // AT1G75290 // AT2G15620 // AT4G33670 // AT1G08830 // AT2G21790 // AT1G58290 // AT1G23740 // AT5G62790 // AT4G16310 // AT4G27270 // AT5G65110 // AT2G12190 // AT5G67220 // AT1G31170 // AT1G30700 // AT5G06290 // AT1G17…
GO:0016787	F	hydrolase activity	398	3293	3468	37767	7.2e-08	1.7e-05	// AT3G16370 // AT5G53050 // AT5G26860 // AT5G61390 // AT1G10130 // AT5G43060 // AT5G07710 // AT3G27110 // AT1G64390 // AT1G07910 // AT1G11580 // AT5G45670 // AT5G11650 // AT4G02340 // AT1G02660 // AT5G39840 // AT4G25120 // AT1G06690 // AT4G33090 // AT5G13800 // AT3G14310 // AT3G20390 // AT2G36380 // AT3G07270 // AT1G10290 // AT1G59610 // AT2G05920 // AT3G63340 // AT5G23210 // AT5G11720 // AT5G60…
GO:0005515	F	protein binding	345	3293	2944	37767	9.6e-08	2e-05	// AT4G29240 // AT2G17730 // AT1G13980 // AT4G03460 // AT1G17760 // AT1G67720 // AT2G01150 // AT3G54780 // AT3G08850 // AT4G35470 // AT2G47190 // AT2G35940 // AT1G19180 // AT4G10960 // AT2G16485 // AT5G48655 // AT3G48030 // AT5G11490 // AT1G20450 // AT2G39940 // AT5G26980 // AT4G31580 // AT1G03010 // AT5G21090 // AT5G07150 // AT5G54250 // AT3G18290 // AT5G52440 // AT1G33420 // AT5G22060 // AT2G22…
GO:0005215	F	transporter activity	194	3293	1477	37767	1.1e-07	2e-05	// AT2G07741 // AT3G54700 // AT3G47730 // AT1G80680 // AT5G16530 // AT1G13980 // AT1G64780 // AT1G77380 // AT1G33440 // AT4G00895 // AT4G13510 // AT5G61520 // AT5G13400 // AT1G10130 // AT5G09220 // AT4G30110 // AT5G45380 // AT2G16990 // AT5G15100 // AT5G58070 // AT4G09160 // AT1G58200 // AT5G67500 // AT5G40780 // AT4G11150 // AT4G04850 // AT3G02050 // AT2G34660 // AT4G26590 // AT2G25680 // AT3G02…
GO:0016758	F	transferase activity, transferring hexosyl groups	64	3293	340	37767	1.3e-07	2.2e-05	// AT5G55120 // AT5G47780 // AT1G11720 // AT3G07330 // AT2G15490 // AT4G02280 // AT3G44990 // AT4G31780 // AT1G32930 // AT1G05570 // AT2G16890 // AT4G15480 // AT1G05680 // AT4G01970 // AT3G21750 // AT5G64860 // AT2G30140 // AT3G16520 // AT5G19690 // AT1G68020 // AT5G22740 // AT1G78270 // AT1G22380 // AT1G22400 // AT4G01070 // AT3G14570 // AT3G03050 // AT5G18480 // AT1G60470 // AT2G21770 // AT4G00…
GO:0016757	F	transferase activity, transferring glycosyl groups	88	3293	544	37767	3e-07	4.3e-05	// AT4G14100 // AT1G11720 // AT2G36970 // AT1G52420 // AT1G22380 // AT2G15490 // AT3G03050 // AT3G44990 // AT4G00550 // AT3G15940 // AT1G77810 // AT1G22360 // AT5G64740 // AT3G11340 // AT2G36870 // AT4G26850 // AT2G37090 // AT5G55120 // AT1G32930 // AT1G05570 // AT4G18240 // AT5G22740 // AT1G22400 // AT3G14570 // AT1G60470 // AT5G19690 // AT1G71220 // AT3G61130 // AT2G32540 // AT3G46970 // AT3G01…
GO:0022857	F	transmembrane transporter activity	154	3293	1128	37767	3.1e-07	4.3e-05	// AT3G54700 // AT3G47730 // AT1G80680 // AT5G16530 // AT1G13980 // AT1G64780 // AT1G77380 // AT4G00895 // AT4G14870 // AT2G07741 // AT2G38940 // AT5G09220 // AT4G30110 // AT5G45380 // AT2G16990 // AT5G15100 // AT1G58200 // AT5G67500 // AT4G11150 // AT4G04850 // AT3G02050 // AT2G34660 // AT2G25680 // AT3G02850 // AT3G51480 // AT1G03900 // AT5G65980 // AT3G28345 // AT1G73220 // AT2G25600 // AT5G09…
GO:0015075	F	ion transmembrane transporter activity	100	3293	655	37767	5.2e-07	6.9e-05	// AT3G54700 // AT5G16530 // AT1G64780 // AT2G38290 // AT4G00895 // AT2G07741 // AT1G10130 // AT4G30110 // AT5G45380 // AT2G38060 // AT5G15100 // AT1G58200 // AT4G11150 // AT4G04850 // AT3G02050 // AT2G25680 // AT3G02850 // AT3G51480 // AT5G65980 // AT1G73220 // AT2G25600 // AT5G09400 // AT4G18910 // AT5G54250 // AT2G26900 // AT3G01280 // AT1G15460 // AT4G16480 // AT4G32260 // AT5G57940 // AT5G64…
GO:0016772	F	transferase activity, transferring phosphorus-containing groups	230	3293	1887	37767	1.3e-06	0.00016	// AT1G62400 // AT3G12780 // AT4G14340 // AT5G24430 // AT2G20900 // AT5G45140 // AT1G73500 // AT1G72040 // AT3G22890 // AT3G13380 // AT3G57660 // AT1G75820 // AT4G32000 // AT5G18700 // AT5G15700 // AT5G01550 // AT5G24010 // AT2G17220 // AT1G63700 // AT5G26751 // AT2G40940 // AT1G08540 // AT4G14660 // AT4G24100 // AT1G24030 // AT4G14580 // AT4G21210 // AT1G29940 // AT2G28940 // AT2G23200 // AT4G00…
GO:0046527	F	glucosyltransferase activity	33	3293	136	37767	1.5e-06	0.00018	// AT5G55120 // AT1G11720 // AT3G07330 // AT2G15490 // AT1G05570 // AT4G15480 // AT1G05680 // AT3G21750 // AT3G16520 // AT1G68020 // AT1G22400 // AT3G14570 // AT3G03050 // AT4G34135 // AT2G21770 // AT1G71220 // AT4G39350 // AT4G23990 // AT4G01070 // AT1G55850 // AT2G32540 // AT5G59590 // AT4G02280 // AT5G17050 // AT3G43190 // AT5G64740 // AT5G20280 // AT4G26850 // AT1G05560 // AT2G36850 // AT3G07…
GO:0022891	F	substrate-specific transmembrane transporter activity	125	3293	908	37767	2.7e-06	0.00028	// AT3G54700 // AT5G16530 // AT1G64780 // AT1G77380 // AT4G00895 // AT4G14870 // AT2G07741 // AT2G38940 // AT5G09220 // AT4G30110 // AT5G45380 // AT2G38060 // AT5G15100 // AT1G58200 // AT4G11150 // AT4G04850 // AT3G02050 // AT2G25680 // AT3G02850 // AT3G51480 // AT5G65980 // AT1G73220 // AT2G25600 // AT5G09400 // AT1G02260 // AT4G18910 // AT5G54250 // AT2G26900 // AT3G01280 // AT1G15460 // AT4G16…
GO:0008194	F	UDP-glycosyltransferase activity	44	3293	219	37767	2.7e-06	0.00028	// AT5G55120 // AT5G47780 // AT4G15480 // AT3G61130 // AT2G15490 // AT4G02280 // AT4G31780 // AT2G36780 // AT1G05570 // AT5G15470 // AT1G05680 // AT3G21750 // AT2G30140 // AT3G16520 // AT1G68020 // AT1G78270 // AT3G22250 // AT1G22380 // AT1G22400 // AT4G01070 // AT3G14570 // AT3G07160 // AT4G34135 // AT1G71220 // AT4G00550 // AT5G20410 // AT3G55700 // AT2G36970 // AT5G59590 // AT3G11540 // AT1G22…
GO:0016301	F	kinase activity	202	3293	1641	37767	3.3e-06	0.00032	// AT1G62400 // AT3G12780 // AT4G14340 // AT5G24430 // AT2G20900 // AT1G73500 // AT3G13380 // AT1G75820 // AT4G32000 // AT5G18700 // AT5G01550 // AT5G24010 // AT2G17220 // AT1G63700 // AT5G26751 // AT2G40940 // AT4G23160 // AT4G24100 // AT1G24030 // AT4G14580 // AT4G21210 // AT2G28940 // AT2G23200 // AT4G00720 // AT3G23340 // AT1G07910 // AT3G44200 // AT1G59580 // AT2G19130 // AT4G18250 // AT1G76…
GO:0015267	F	channel activity	33	3293	152	37767	1.2e-05	0.001	// AT1G27770 // AT3G53420 // AT5G57940 // AT1G80680 // AT5G55630 // AT2G29110 // AT5G14870 // AT2G26650 // AT2G32400 // AT3G54820 // AT5G15410 // AT2G37180 // AT4G31710 // AT1G58200 // AT4G00430 // AT4G01470 // AT3G18440 // AT3G02850 // AT3G01280 // AT3G51480 // AT5G57490 // AT4G01840 // AT2G25600 // AT2G37170 // AT5G67500 // AT2G29120 // AT3G16240 // AT4G18910 // AT5G54250 // AT2G36830 // AT5G49…
GO:0022803	F	passive transmembrane transporter activity	33	3293	152	37767	1.2e-05	0.001	// AT1G27770 // AT3G53420 // AT5G57940 // AT1G80680 // AT5G55630 // AT2G29110 // AT5G14870 // AT2G26650 // AT2G32400 // AT3G54820 // AT5G15410 // AT2G37180 // AT4G31710 // AT1G58200 // AT4G00430 // AT4G01470 // AT3G18440 // AT3G02850 // AT3G01280 // AT3G51480 // AT5G57490 // AT4G01840 // AT2G25600 // AT2G37170 // AT5G67500 // AT2G29120 // AT3G16240 // AT4G18910 // AT5G54250 // AT2G36830 // AT5G49…
GO:0022892	F	substrate-specific transporter activity	136	3293	1059	37767	2.3e-05	0.0019	// AT3G54700 // AT5G16530 // AT1G64780 // AT1G77380 // AT4G00895 // AT5G61520 // AT2G07741 // AT2G38940 // AT5G09220 // AT4G30110 // AT5G45380 // AT2G38060 // AT5G15100 // AT1G58200 // AT4G11150 // AT4G04850 // AT3G02050 // AT2G25680 // AT3G02850 // AT3G51480 // AT5G65980 // AT5G11490 // AT1G73220 // AT3G21260 // AT2G25600 // AT5G09400 // AT1G02260 // AT4G18910 // AT5G54250 // AT2G26900 // AT3G01…
GO:0022838	F	substrate-specific channel activity	32	3293	151	37767	2.4e-05	0.0019	// AT1G27770 // AT3G53420 // AT5G57940 // AT5G55630 // AT2G29110 // AT5G14870 // AT2G26650 // AT2G32400 // AT3G54820 // AT5G15410 // AT2G37180 // AT4G31710 // AT1G58200 // AT4G00430 // AT4G01470 // AT3G18440 // AT3G02850 // AT3G01280 // AT3G51480 // AT5G57490 // AT4G01840 // AT2G25600 // AT2G37170 // AT5G67500 // AT2G29120 // AT3G16240 // AT4G18910 // AT5G54250 // AT2G36830 // AT5G49890 // AT5G12…
GO:0022804	F	active transmembrane transporter activity	93	3293	664	37767	2.7e-05	0.0021	// AT3G54700 // AT3G47730 // AT5G16530 // AT1G13980 // AT1G77380 // AT4G00895 // AT4G14870 // AT2G38940 // AT5G09220 // AT5G45380 // AT2G38060 // AT5G15100 // AT4G11150 // AT4G04850 // AT1G03900 // AT5G65980 // AT3G28345 // AT1G73220 // AT2G26900 // AT4G25960 // AT2G36380 // AT1G15460 // AT4G16480 // AT5G52440 // AT3G28860 // AT5G64290 // AT2G01170 // AT2G47160 // AT1G27770 // AT2G38290 // AT5G52…
GO:0008324	F	cation transmembrane transporter activity	74	3293	503	37767	4.4e-05	0.0032	// AT3G63380 // AT5G61520 // AT4G13510 // AT3G54700 // AT5G57940 // AT5G45105 // AT5G26340 // AT5G21930 // AT5G16530 // AT5G55630 // AT3G51860 // AT5G15100 // AT1G64780 // AT3G52730 // AT4G01840 // AT2G26650 // AT4G00895 // AT3G12750 // AT2G07741 // AT1G10130 // AT2G38940 // AT1G54115 // AT5G15410 // AT5G17860 // AT3G53720 // AT4G30110 // AT5G45380 // AT1G76520 // AT2G17500 // AT5G22830 // AT3G15…
GO:0016705	F	oxidoreductase activity, acting on paired donors, with incorporation or reduction of molecular oxygen	36	3293	198	37767	0.00012	0.0085	// AT4G31500 // AT1G06620 // AT1G63370 // AT3G19000 // AT3G19270 // AT2G46210 // AT3G11170 // AT1G20270 // AT2G36690 // AT3G26060 // AT5G51810 // AT5G05580 // AT5G24530 // AT1G35190 // AT1G49390 // AT3G51240 // AT2G29090 // AT3G11630 // AT3G02630 // AT4G04930 // AT3G12120 // AT3G04870 // AT4G30950 // AT1G07420 // AT3G02580 // AT2G27690 // AT5G07990 // AT4G10500 // AT5G06290 // AT4G12110 // AT3G56…
GO:0035251	F	UDP-glucosyltransferase activity	22	3293	94	37767	0.00012	0.0085	// AT5G55120 // AT4G15480 // AT2G15490 // AT1G05570 // AT1G05680 // AT3G21750 // AT3G16520 // AT1G68020 // AT1G22400 // AT3G14570 // AT3G07160 // AT4G34135 // AT1G71220 // AT4G01070 // AT5G59590 // AT4G02280 // AT5G17050 // AT3G43190 // AT5G20280 // AT4G26850 // AT1G05560 // AT2G36850
GO:0005516	F	calmodulin binding	40	3293	231	37767	0.00014	0.0089	// AT1G27770 // AT3G52870 // AT3G63380 // AT1G77920 // AT5G64040 // AT3G56690 // AT5G35670 // AT3G45290 // AT5G57580 // AT3G25230 // AT2G38800 // AT2G39200 // AT5G14870 // AT1G10130 // AT5G15410 // AT1G19870 // AT2G47190 // AT5G57940 // AT5G65970 // AT4G31550 // AT5G64220 // AT4G20260 // AT2G38540 // AT1G74690 // AT2G22300 // AT4G00500 // AT1G07920 // AT5G60390 // AT4G24240 // AT2G43120 // AT3G21…
GO:0016859	F	cis-trans isomerase activity	18	3293	69	37767	0.00016	0.0099	// AT1G20810 // AT5G45680 // AT3G01480 // AT4G39710 // AT2G21130 // AT1G06820 // AT1G18170 // AT2G16600 // AT5G35100 // AT2G43560 // AT5G67530 // AT3G25230 // AT3G63400 // AT5G48570 // AT2G18040 // AT3G10060 // AT4G17070 // AT4G38740
GO:0016887	F	ATPase activity	69	3293	482	37767	0.00016	0.0099	// AT4G14790 // AT3G28860 // AT4G28070 // AT5G11170 // AT5G53350 // AT1G27770 // AT1G75510 // AT4G34910 // AT3G47730 // AT5G08110 // AT4G16630 // AT3G56690 // AT2G28290 // AT3G50930 // AT2G01130 // AT1G43910 // AT3G28345 // AT1G15690 // AT1G53390 // AT4G18480 // AT4G00895 // AT5G26860 // AT4G29900 // AT3G53480 // AT3G15120 // AT1G31970 // AT5G45930 // AT3G19760 // AT5G60740 // AT1G03900 // AT3G06…
GO:0016853	F	isomerase activity	43	3293	265	37767	0.00027	0.016	// AT1G20810 // AT3G57150 // AT1G06820 // AT5G51820 // AT3G61610 // AT5G67530 // AT3G25230 // AT4G23920 // AT1G70730 // AT2G18040 // AT4G24620 // AT5G45680 // AT5G66530 // AT1G18170 // AT3G04790 // AT2G43560 // AT1G23190 // AT3G10230 // AT5G35100 // AT4G10960 // AT3G01480 // AT1G67070 // AT4G39710 // AT2G22240 // AT2G16600 // AT2G01290 // AT5G28840 // AT3G25780 // AT1G35620 // AT4G17070 // AT4G30…
GO:0046873	F	metal ion transmembrane transporter activity	31	3293	168	37767	0.00028	0.016	// AT3G63380 // AT5G57940 // AT5G21930 // AT5G55630 // AT5G27150 // AT2G26650 // AT4G29900 // AT4G13420 // AT5G15410 // AT4G30110 // AT3G12750 // AT5G22830 // AT3G05030 // AT1G27770 // AT4G04850 // AT3G02050 // AT4G10310 // AT4G33520 // AT3G02850 // AT5G59030 // AT1G15960 // AT2G30070 // AT4G01840 // AT2G25600 // AT5G09400 // AT2G38170 // AT3G21180 // AT2G39450 // AT5G54250 // AT1G10130 // AT2G41…
GO:0042623	F	ATPase activity, coupled	54	3293	359	37767	0.00027	0.016	// AT4G14790 // AT3G28860 // AT3G28345 // AT5G11170 // AT1G27770 // AT1G75510 // AT4G34910 // AT3G47730 // AT5G08110 // AT4G16630 // AT2G01130 // AT1G53390 // AT4G00895 // AT5G26860 // AT4G29900 // AT3G53480 // AT1G31970 // AT5G60740 // AT1G03900 // AT3G06400 // AT1G68710 // AT1G15520 // AT1G30410 // AT4G33520 // AT3G06480 // AT4G25960 // AT3G22330 // AT3G63380 // AT5G21930 // AT2G19490 // AT4G32…
GO:0005216	F	ion channel activity	23	3293	108	37767	0.00029	0.016	// AT5G57940 // AT5G55630 // AT2G29110 // AT5G14870 // AT2G26650 // AT2G32400 // AT1G27770 // AT5G15410 // AT4G31710 // AT1G58200 // AT3G18440 // AT3G02850 // AT3G51480 // AT5G57490 // AT4G01840 // AT2G25600 // AT5G67500 // AT2G29120 // AT5G54250 // AT3G01280 // AT5G49890 // AT5G12080 // AT4G35290
GO:0003755	F	peptidyl-prolyl cis-trans isomerase activity	17	3293	68	37767	0.00037	0.019	// AT1G20810 // AT5G45680 // AT3G01480 // AT4G39710 // AT2G21130 // AT1G18170 // AT2G16600 // AT5G35100 // AT2G43560 // AT5G67530 // AT3G25230 // AT3G63400 // AT5G48570 // AT2G18040 // AT3G10060 // AT4G17070 // AT4G38740
GO:0042803	F	protein homodimerization activity	17	3293	69	37767	0.00043	0.022	// AT4G39400 // AT1G55250 // AT3G13300 // AT4G16780 // AT2G27230 // AT5G54770 // AT3G30530 // AT1G13600 // AT1G04400 // AT1G13980 // AT4G24540 // AT5G11950 // AT2G44950 // AT5G01410 // AT2G35940 // AT5G12330 // AT1G15750
GO:0046983	F	protein dimerization activity	27	3293	144	37767	0.00054	0.027	// AT3G13300 // AT5G54770 // AT3G30530 // AT4G24540 // AT5G11950 // AT2G18160 // AT3G22220 // AT5G01410 // AT1G75390 // AT5G60540 // AT2G27230 // AT4G35160 // AT5G12330 // AT3G62420 // AT2G35940 // AT4G10960 // AT4G39400 // AT1G04400 // AT4G15020 // AT2G44950 // AT1G55250 // AT4G16780 // AT1G13980 // AT1G13600 // AT4G34590 // AT1G15750 // AT4G23920
GO:0022836	F	gated channel activity	17	3293	73	37767	0.00074	0.036	// AT2G29120 // AT2G32400 // AT5G49890 // AT3G02850 // AT2G25600 // AT5G57490 // AT5G15410 // AT3G51480 // AT5G55630 // AT2G26650 // AT3G01280 // AT2G29110 // AT4G01840 // AT5G12080 // AT4G35290 // AT4G31710 // AT5G67500
GO:0016838	F	carbon-oxygen lyase activity, acting on phosphates	7	3293	14	37767	0.0009	0.043	// AT3G25820 // AT3G25830 // AT5G23960 // AT4G16740 // AT1G61120 // AT3G25810 // AT1G61680
GO:0042802	F	identical protein binding	22	3293	112	37767	0.001	0.046	// AT3G13300 // AT5G54770 // AT3G30530 // AT4G24540 // AT5G11950 // AT4G10550 // AT5G01410 // AT2G27230 // AT5G12330 // AT5G59100 // AT2G35940 // AT4G39400 // AT2G05920 // AT1G04400 // AT4G21640 // AT2G44950 // AT1G55250 // AT4G16780 // AT1G13980 // AT4G30020 // AT1G13600 // AT1G15750
GO:0043167	F	ion binding	226	3293	2087	37767	0.0011	0.047	// AT2G38750 // AT2G02160 // AT2G46495 // AT3G50770 // AT5G24430 // AT2G46210 // AT1G53210 // AT5G36740 // AT5G06650 // AT5G02750 // AT2G26000 // AT2G48100 // AT2G36720 // AT4G27280 // AT2G01150 // AT3G54780 // AT1G23740 // AT1G02270 // AT4G32640 // AT5G38600 // AT4G25610 // AT3G02630 // AT2G27500 // AT4G17180 // AT5G64580 // AT2G12190 // AT2G17730 // AT3G56760 // AT3G58070 // AT3G50700 // AT5G16…
GO:0043169	F	cation binding	226	3293	2087	37767	0.0011	0.047	// AT2G38750 // AT2G02160 // AT2G46495 // AT3G50770 // AT5G24430 // AT2G46210 // AT1G53210 // AT5G36740 // AT5G06650 // AT5G02750 // AT2G26000 // AT2G48100 // AT2G36720 // AT4G27280 // AT2G01150 // AT3G54780 // AT1G23740 // AT1G02270 // AT4G32640 // AT5G38600 // AT4G25610 // AT3G02630 // AT2G27500 // AT4G17180 // AT5G64580 // AT2G12190 // AT2G17730 // AT3G56760 // AT3G58070 // AT3G50700 // AT5G16…
GO:0022890	F	inorganic cation transmembrane transporter activity	36	3293	228	37767	0.0013	0.053	// AT3G63380 // AT4G13510 // AT4G32260 // AT1G27770 // AT5G21930 // AT1G64780 // AT3G52730 // AT2G01980 // AT4G00895 // AT1G80230 // AT1G10130 // AT3G53720 // AT4G30110 // AT3G12750 // AT2G30070 // AT5G22830 // AT3G15640 // AT3G05030 // AT4G11150 // AT4G04850 // AT3G02050 // AT4G10310 // AT4G33520 // AT4G13420 // AT2G38290 // ATMG00410 // AT5G59030 // AT5G27150 // AT1G73220 // AT2G07741 // AT5G09…
GO:0017111	F	nucleoside-triphosphatase activity	97	3293	792	37767	0.0013	0.053	// AT5G13010 // AT3G28345 // AT3G16060 // AT5G53350 // AT1G75510 // AT4G34910 // AT3G47730 // AT5G08110 // AT5G47820 // AT4G00895 // AT5G26860 // AT1G10130 // AT4G11150 // AT5G08650 // AT4G32700 // AT5G39840 // AT4G28070 // AT4G25120 // AT1G06690 // AT3G12810 // AT2G28290 // AT4G25960 // AT2G36380 // AT3G28860 // AT1G10290 // AT5G46070 // AT3G06480 // AT4G16630 // AT2G26300 // AT1G27770 // AT5G64…
GO:0016462	F	pyrophosphatase activity	101	3293	832	37767	0.0013	0.054	// AT5G13010 // AT3G28345 // AT3G16060 // AT5G53350 // AT1G75510 // AT4G34910 // AT3G47730 // AT5G08110 // AT5G47820 // AT4G00895 // AT5G26860 // AT1G10130 // AT4G11150 // AT5G08650 // AT4G32700 // AT5G39840 // AT4G28070 // AT4G25120 // AT1G06690 // AT3G12810 // AT2G28290 // AT2G29630 // AT4G25960 // AT2G36380 // AT3G28860 // AT1G10290 // AT5G46070 // AT3G06480 // AT4G16630 // AT2G26300 // AT1G27…
GO:0015291	F	secondary active transmembrane transporter activity	49	3293	345	37767	0.0015	0.061	// AT5G61520 // AT3G54700 // AT5G64290 // AT3G23560 // AT5G16530 // AT1G13980 // AT3G51860 // AT1G71870 // AT5G01990 // AT2G47160 // AT2G38290 // AT4G32510 // AT3G21690 // AT2G01980 // AT2G38940 // AT1G54115 // AT1G76520 // AT5G17860 // AT3G53720 // AT5G52450 // AT5G45380 // AT2G38060 // AT2G17500 // AT5G26340 // AT5G13740 // AT3G05030 // AT4G04850 // AT3G18830 // AT4G13420 // AT3G45650 // AT3G62…
GO:0016818	F	hydrolase activity, acting on acid anhydrides, in phosphorus-containing anhydrides	101	3293	837	37767	0.0016	0.062	// AT5G13010 // AT3G28345 // AT3G16060 // AT5G53350 // AT1G75510 // AT4G34910 // AT3G47730 // AT5G08110 // AT5G47820 // AT4G00895 // AT5G26860 // AT1G10130 // AT4G11150 // AT5G08650 // AT4G32700 // AT5G39840 // AT4G28070 // AT4G25120 // AT1G06690 // AT3G12810 // AT2G28290 // AT2G29630 // AT4G25960 // AT2G36380 // AT3G28860 // AT1G10290 // AT5G46070 // AT3G06480 // AT4G16630 // AT2G26300 // AT1G27…
GO:0016817	F	hydrolase activity, acting on acid anhydrides	101	3293	839	37767	0.0017	0.065	// AT5G13010 // AT3G28345 // AT3G16060 // AT5G53350 // AT1G75510 // AT4G34910 // AT3G47730 // AT5G08110 // AT5G47820 // AT4G00895 // AT5G26860 // AT1G10130 // AT4G11150 // AT5G08650 // AT4G32700 // AT5G39840 // AT4G28070 // AT4G25120 // AT1G06690 // AT3G12810 // AT2G28290 // AT2G29630 // AT4G25960 // AT2G36380 // AT3G28860 // AT1G10290 // AT5G46070 // AT3G06480 // AT4G16630 // AT2G26300 // AT1G27…
GO:0046872	F	metal ion binding	215	3293	1997	37767	0.0018	0.066	// AT2G38750 // AT2G02160 // AT2G46495 // AT3G50770 // AT5G24430 // AT2G46210 // AT1G53210 // AT5G36740 // AT5G06650 // AT5G02750 // AT2G26000 // AT2G48100 // AT2G36720 // AT2G01150 // AT3G54780 // AT1G23740 // AT1G02270 // AT4G32640 // AT5G38600 // AT4G25610 // AT3G02630 // AT5G64580 // AT2G12190 // AT2G17730 // AT3G56760 // AT3G58070 // AT3G50700 // AT5G16990 // AT1G23190 // AT5G05600 // AT5G60…
GO:0003676	F	nucleic acid binding	482	3293	4842	37767	0.0018	0.066	// AT3G50670 // AT5G06710 // AT4G22950 // AT5G06650 // AT1G76880 // AT5G64530 // AT5G16820 // AT4G36870 // AT2G40410 // AT4G18020 // AT5G38600 // AT1G51140 // AT5G07710 // AT5G59570 // AT4G24240 // AT1G19220 // AT3G11400 // AT1G63470 // AT1G46768 // AT1G31170 // AT2G47190 // AT2G35940 // AT3G20810 // AT3G50700 // AT5G23280 // AT3G06490 // AT3G57300 // AT5G39840 // AT4G02020 // AT4G25120 // AT1G09…
GO:0016829	F	lyase activity	58	3293	430	37767	0.0018	0.066	// AT1G64660 // AT4G29010 // AT4G26530 // AT3G25830 // AT1G15380 // AT5G42650 // AT2G27820 // AT3G25570 // AT2G40490 // AT3G46440 // AT1G14185 // AT5G57890 // AT3G10050 // AT4G25290 // AT3G62830 // AT5G28237 // AT1G08630 // AT5G23960 // AT1G08200 // AT3G06860 // AT3G15620 // AT5G14740 // AT1G08250 // AT1G61120 // AT4G22080 // AT1G25220 // AT2G32090 // AT5G64300 // AT3G25820 // AT1G36280 // AT1G68…
GO:0004497	F	monooxygenase activity	23	3293	127	37767	0.002	0.07	// AT4G31500 // AT1G63370 // AT1G31800 // AT5G07990 // AT4G25700 // AT5G25620 // AT2G26710 // AT4G36220 // AT2G29090 // AT2G12190 // AT3G19270 // AT1G07420 // AT2G27690 // AT3G50660 // AT3G61880 // AT1G19250 // AT4G12110 // AT3G56940 // AT5G67030 // AT1G62600 // AT2G35660 // AT1G05160 // AT3G13730
GO:0004702	F	receptor signaling protein serine/threonine kinase activity	13	3293	53	37767	0.002	0.07	// AT1G73670 // AT1G70250 // AT4G21380 // AT2G48010 // AT1G75820 // AT1G09000 // AT1G59580 // AT2G01450 // AT4G18250 // AT1G08720 // AT1G29750 // AT1G10210 // AT5G38280
GO:0015300	F	solute:solute antiporter activity	18	3293	90	37767	0.0023	0.079	// AT4G32510 // AT5G17850 // AT2G01980 // AT2G38170 // AT5G64290 // AT2G39450 // AT3G62270 // AT5G17860 // AT3G53720 // AT1G13980 // AT1G54115 // AT2G47600 // AT2G47160 // AT3G05030 // AT5G27150 // AT3G51860 // AT1G15460 // AT4G04850
GO:0016614	F	oxidoreductase activity, acting on CH-OH group of donors	30	3293	188	37767	0.0026	0.088	// AT2G41540 // AT2G45400 // AT1G76490 // AT1G16350 // AT3G47520 // AT1G79870 // AT2G27680 // AT1G60690 // AT1G10310 // AT5G40760 // AT1G17745 // AT1G79750 // AT3G19450 // AT4G33670 // AT1G14185 // AT4G34230 // AT5G62790 // AT3G06860 // AT1G65930 // AT1G24360 // AT1G17650 // AT3G14130 // AT5G15490 // AT1G77120 // AT3G07690 // AT1G06690 // AT3G14420 // AT1G14190 // AT5G41670 // AT4G00570
GO:0005057	F	receptor signaling protein activity	13	3293	55	37767	0.0027	0.088	// AT1G73670 // AT1G70250 // AT4G21380 // AT2G48010 // AT1G75820 // AT1G09000 // AT1G59580 // AT2G01450 // AT4G18250 // AT1G08720 // AT1G29750 // AT1G10210 // AT5G38280
GO:0005528	F	FK506 binding	8	3293	24	37767	0.0031	0.099	// AT1G20810 // AT5G45680 // AT4G39710 // AT1G18170 // AT3G10060 // AT2G43560 // AT3G25230 // AT5G48570
GO:0005527	F	macrolide binding	8	3293	24	37767	0.0031	0.099	// AT1G20810 // AT5G45680 // AT4G39710 // AT1G18170 // AT3G10060 // AT2G43560 // AT3G25230 // AT5G48570
GO:0016830	F	carbon-carbon lyase activity	24	3293	141	37767	0.0033	0.1	// AT4G26530 // AT3G25570 // AT2G40490 // AT3G46440 // AT1G14185 // AT5G57890 // AT4G25290 // AT3G62830 // AT1G08630 // AT3G15620 // AT1G08200 // AT1G68750 // AT1G25220 // AT5G64300 // ATCG00490 // AT5G59750 // AT5G57850 // AT2G01140 // AT5G15950 // AT4G33070 // AT1G14190 // AT2G20340 // AT1G72970 // AT5G17380
GO:0015276	F	ligand-gated ion channel activity	10	3293	37	37767	0.0036	0.11	// AT2G29120 // AT2G32400 // AT3G02850 // AT4G35290 // AT5G15410 // AT3G51480 // AT4G31710 // AT2G29110 // AT2G25600 // AT2G26650
GO:0022834	F	ligand-gated channel activity	10	3293	37	37767	0.0036	0.11	// AT2G29120 // AT2G32400 // AT3G02850 // AT4G35290 // AT5G15410 // AT3G51480 // AT4G31710 // AT2G29110 // AT2G25600 // AT2G26650
GO:0015082	F	di-, tri-valent inorganic cation transmembrane transporter activity	14	3293	65	37767	0.0038	0.11	// AT1G27770 // AT3G63380 // AT4G33520 // AT2G38170 // AT4G29900 // AT3G21180 // AT2G39450 // AT5G21930 // AT5G59030 // AT4G30110 // AT3G12750 // AT5G22830 // AT1G10130 // AT2G41560
GO:0016563	F	transcription activator activity	28	3293	177	37767	0.004	0.12	// AT5G47220 // AT4G17500 // AT1G32640 // AT3G61890 // AT2G35110 // AT4G35900 // AT4G00850 // AT5G53660 // AT4G37740 // AT3G26744 // AT2G27230 // AT1G01720 // AT4G27410 // AT3G23240 // AT2G47190 // AT3G22170 // AT2G22840 // AT2G22430 // AT1G64280 // AT4G28500 // AT5G25220 // AT3G16770 // AT1G56170 // AT2G02540 // AT5G18410 // AT2G46680 // AT5G20730 // AT5G28640
GO:0008509	F	anion transmembrane transporter activity	21	3293	120	37767	0.0043	0.12	// AT4G32510 // AT1G32450 // AT2G25680 // AT3G17430 // AT3G54700 // AT5G13550 // AT2G38940 // AT5G64290 // AT3G62270 // AT4G18910 // AT3G46980 // AT3G45650 // AT2G38060 // AT5G57490 // AT1G15960 // AT3G01280 // AT5G49890 // AT2G47160 // AT1G15460 // AT5G67500 // AT3G18440
GO:0016759	F	cellulose synthase activity	10	3293	39	37767	0.0049	0.14	// AT3G07330 // AT3G03050 // AT2G21770 // AT4G39350 // AT4G23990 // AT5G64740 // AT2G32530 // AT1G55850 // AT5G17420 // AT2G32540
GO:0042626	F	ATPase activity, coupled to transmembrane movement of substances	28	3293	181	37767	0.0052	0.14	// AT3G28860 // AT3G28345 // AT1G27770 // AT5G21930 // AT1G10130 // AT1G53390 // AT4G00895 // AT4G29900 // AT3G53480 // AT1G03900 // AT1G68710 // AT4G11150 // AT1G30410 // AT4G33520 // AT5G60740 // AT3G63380 // AT3G47730 // AT1G66950 // AT3G60160 // AT2G13610 // AT2G34660 // AT3G21180 // AT1G15520 // AT2G28070 // AT5G06530 // AT4G25960 // AT2G36380 // AT2G41560
GO:0043492	F	ATPase activity, coupled to movement of substances	28	3293	181	37767	0.0052	0.14	// AT3G28860 // AT3G28345 // AT1G27770 // AT5G21930 // AT1G10130 // AT1G53390 // AT4G00895 // AT4G29900 // AT3G53480 // AT1G03900 // AT1G68710 // AT4G11150 // AT1G30410 // AT4G33520 // AT5G60740 // AT3G63380 // AT3G47730 // AT1G66950 // AT3G60160 // AT2G13610 // AT2G34660 // AT3G21180 // AT1G15520 // AT2G28070 // AT5G06530 // AT4G25960 // AT2G36380 // AT2G41560
GO:0015085	F	calcium ion transmembrane transporter activity	7	3293	21	37767	0.0056	0.15	// AT3G63380 // AT2G38170 // AT1G27770 // AT3G21180 // AT1G10130 // AT4G29900 // AT2G41560
GO:0008144	F	drug binding	8	3293	27	37767	0.0056	0.15	// AT1G20810 // AT5G45680 // AT4G39710 // AT1G18170 // AT3G10060 // AT2G43560 // AT3G25230 // AT5G48570
GO:0009672	F	auxin:hydrogen symporter activity	7	3293	21	37767	0.0056	0.15	// AT1G70940 // AT2G17500 // AT5G16530 // AT1G76520 // AT5G15100 // AT5G65980 // AT5G01990
GO:0016820	F	hydrolase activity, acting on acid anhydrides, catalyzing transmembrane movement of substances	28	3293	183	37767	0.0059	0.15	// AT3G28860 // AT3G28345 // AT1G27770 // AT5G21930 // AT1G10130 // AT1G53390 // AT4G00895 // AT4G29900 // AT3G53480 // AT1G03900 // AT1G68710 // AT4G11150 // AT1G30410 // AT4G33520 // AT5G60740 // AT3G63380 // AT3G47730 // AT1G66950 // AT3G60160 // AT2G13610 // AT2G34660 // AT3G21180 // AT1G15520 // AT2G28070 // AT5G06530 // AT4G25960 // AT2G36380 // AT2G41560
GO:0004672	F	protein kinase activity	108	3293	953	37767	0.0064	0.16	// AT1G62400 // AT4G14340 // AT5G24430 // AT1G73500 // AT3G13380 // AT4G32000 // AT5G24010 // AT2G17220 // AT5G26751 // AT1G75820 // AT4G24100 // AT1G24030 // AT4G21210 // AT2G28940 // AT3G21870 // AT5G59010 // AT1G59580 // AT2G19130 // AT4G18250 // AT5G38280 // AT4G27300 // AT2G01450 // AT4G03390 // AT5G07150 // AT2G17530 // AT5G01920 // AT5G56580 // AT3G47090 // AT3G60550 // AT1G16330 // AT1G29…
GO:0042578	F	phosphoric ester hydrolase activity	60	3293	481	37767	0.0069	0.17	// AT1G73010 // AT2G30020 // AT1G13680 // AT5G26010 // AT5G36700 // AT5G24430 // AT4G03080 // AT5G57140 // AT3G55270 // AT5G27930 // AT5G54390 // AT3G63340 // AT4G21210 // AT1G68020 // AT3G16785 // AT4G06599 // AT2G27190 // AT2G47900 // AT2G16430 // AT5G36790 // AT2G35840 // AT5G58700 // AT5G51460 // AT3G14205 // AT1G75210 // AT1G48040 // AT4G39770 // AT1G74210 // AT3G02870 // AT5G59220 // AT1G07…
GO:0046982	F	protein heterodimerization activity	11	3293	49	37767	0.0076	0.18	// AT4G39400 // AT5G60540 // AT3G30530 // AT1G13600 // AT4G34590 // AT1G75390 // AT4G24540 // AT3G62420 // AT2G18160 // AT5G01410 // AT2G35940
GO:0016791	F	phosphatase activity	52	3293	407	37767	0.0076	0.18	// AT1G73010 // AT2G30020 // AT5G26010 // AT5G36700 // AT5G24430 // AT4G03080 // AT5G57140 // AT3G56760 // AT5G27930 // AT5G54390 // AT3G63340 // AT4G21210 // AT1G68020 // AT4G17770 // AT4G06599 // AT2G27190 // AT2G16430 // AT5G36790 // AT2G35840 // AT5G51460 // AT3G14205 // AT1G75210 // AT1G48040 // AT4G39770 // AT1G43670 // AT3G02870 // AT5G59220 // AT3G55270 // AT1G07010 // AT1G17710 // AT1G14…
GO:0016709	F	oxidoreductase activity, acting on paired donors, with incorporation or reduction of molecular oxygen, NADH or NADPH as one donor, and incorporation of one atom of oxygen	12	3293	56	37767	0.0074	0.18	// AT4G31500 // AT1G63370 // AT1G07420 // AT4G12110 // AT3G19270 // AT3G56940 // AT5G67030 // AT1G62600 // AT1G05160 // AT2G29090 // AT5G07990 // AT3G13730
GO:0016773	F	phosphotransferase activity, alcohol group as acceptor	127	3293	1154	37767	0.0078	0.19	// AT1G62400 // AT4G14340 // AT5G24430 // AT2G20900 // AT1G73500 // AT1G72040 // AT3G13380 // AT4G32000 // AT5G24010 // AT2G17220 // AT5G26751 // AT1G75820 // AT4G24100 // AT1G24030 // AT4G21210 // AT2G28940 // AT3G21870 // AT1G07910 // AT5G59010 // AT1G59580 // AT2G19130 // AT4G18250 // AT5G38280 // AT1G76550 // AT4G28706 // AT4G27300 // AT2G01450 // AT4G03390 // AT5G07150 // AT2G17530 // AT5G01…
GO:0008026	F	ATP-dependent helicase activity	21	3293	128	37767	0.0081	0.19	// AT5G39840 // AT4G14790 // AT1G77030 // AT5G63120 // AT3G26560 // AT5G11170 // AT3G06480 // AT1G75510 // AT4G34910 // AT4G16630 // AT5G08110 // AT1G31970 // AT2G01130 // AT4G32700 // AT5G11200 // AT1G59990 // AT3G16840 // AT1G32490 // AT4G25120 // AT3G22330 // AT3G19760
GO:0005509	F	calcium ion binding	31	3293	215	37767	0.0083	0.19	// AT4G20780 // AT2G38750 // AT3G05410 // AT3G50770 // AT5G24430 // AT1G53210 // AT2G46600 // AT5G54130 // AT3G59820 // AT5G44090 // AT1G02270 // AT5G07920 // AT3G56760 // AT4G13440 // AT2G35800 // AT3G10190 // AT2G38760 // AT5G08580 // AT1G76180 // AT4G38810 // AT1G69850 // AT5G51050 // AT3G50530 // AT2G15680 // AT5G54490 // AT2G41140 // AT5G65020 // AT1G77090 // AT4G20260 // AT4G27280 // AT3G20…
GO:0019203	F	carbohydrate phosphatase activity	7	3293	23	37767	0.0083	0.19	// AT5G51460 // AT1G43670 // AT3G54050 // AT5G65140 // AT4G39770 // AT1G68020 // AT4G17770
GO:0016616	F	oxidoreductase activity, acting on the CH-OH group of donors, NAD or NADP as acceptor	23	3293	145	37767	0.0082	0.19	// AT2G41540 // AT1G76490 // AT1G16350 // AT1G79870 // AT2G27680 // AT1G60690 // AT1G10310 // AT1G17745 // AT1G79750 // AT3G19450 // AT4G33670 // AT1G77120 // AT1G65930 // AT5G62790 // AT3G06860 // AT4G34230 // AT1G24360 // AT5G40760 // AT5G15490 // AT3G07690 // AT1G06690 // AT5G41670 // AT1G17650
GO:0070035	F	purine NTP-dependent helicase activity	21	3293	128	37767	0.0081	0.19	// AT5G39840 // AT4G14790 // AT1G77030 // AT5G63120 // AT3G26560 // AT5G11170 // AT3G06480 // AT1G75510 // AT4G34910 // AT4G16630 // AT5G08110 // AT1G31970 // AT2G01130 // AT4G32700 // AT5G11200 // AT1G59990 // AT3G16840 // AT1G32490 // AT4G25120 // AT3G22330 // AT3G19760
GO:0016835	F	carbon-oxygen lyase activity	25	3293	163	37767	0.0087	0.19	// AT3G25830 // AT4G29010 // AT4G22080 // AT1G29810 // AT2G27820 // AT3G62830 // AT5G28237 // AT5G23960 // AT3G06860 // AT5G14740 // AT1G61120 // AT3G25820 // AT1G74030 // AT5G04560 // AT3G52720 // AT3G01500 // AT4G16740 // AT3G61440 // AT2G36490 // AT5G42650 // AT5G51110 // AT1G08250 // AT2G43750 // AT3G25810 // AT1G61680
GO:0015020	F	glucuronosyltransferase activity	5	3293	12	37767	0.009	0.2	// AT1G78270 // AT1G22360 // AT1G22380 // AT1G22400 // AT1G22340
GO:0004386	F	helicase activity	27	3293	182	37767	0.0096	0.21	// AT4G14790 // AT5G11170 // AT1G75510 // AT3G06480 // AT4G16630 // AT5G08110 // AT2G01130 // AT1G61140 // AT5G13010 // AT1G31970 // AT2G44980 // AT3G19760 // AT4G34910 // AT3G22330 // AT1G77030 // AT5G39840 // AT1G32490 // AT4G25120 // AT2G46020 // AT5G63120 // AT3G26560 // AT3G12810 // AT4G32700 // AT5G11200 // AT2G13370 // AT1G59990 // AT3G16840
GO:0005388	F	calcium-transporting ATPase activity	6	3293	18	37767	0.01	0.22	// AT3G63380 // AT1G27770 // AT3G21180 // AT1G10130 // AT4G29900 // AT2G41560
GO:0022832	F	voltage-gated channel activity	10	3293	45	37767	0.011	0.23	// AT3G02850 // AT5G57490 // AT5G15410 // AT5G55630 // AT2G26650 // AT3G01280 // AT5G49890 // AT4G01840 // AT2G25600 // AT5G67500
GO:0016788	F	hydrolase activity, acting on ester bonds	130	3293	1200	37767	0.011	0.23	// AT1G68290 // AT1G13680 // AT5G19730 // AT5G24430 // AT3G16370 // AT5G54390 // AT2G48100 // AT2G47900 // AT5G07710 // AT3G05910 // AT4G21210 // AT1G75210 // AT1G55140 // AT3G56760 // AT1G07910 // AT1G11580 // AT5G45670 // AT5G45910 // AT1G14700 // AT2G23620 // AT1G02660 // AT3G50530 // AT1G53580 // AT5G62360 // AT5G27930 // AT1G53250 // AT5G20060 // AT5G13800 // AT2G04550 // AT3G20390 // AT1G79…
GO:0005244	F	voltage-gated ion channel activity	10	3293	45	37767	0.011	0.23	// AT3G02850 // AT5G57490 // AT5G15410 // AT5G55630 // AT2G26650 // AT3G01280 // AT5G49890 // AT4G01840 // AT2G25600 // AT5G67500
GO:0015301	F	anion:anion antiporter activity	5	3293	13	37767	0.012	0.24	// AT2G47160 // AT4G32510 // AT5G64290 // AT1G15460 // AT3G62270
GO:0015368	F	calcium:cation antiporter activity	5	3293	13	37767	0.012	0.24	// AT2G38170 // AT3G51860 // AT5G17850 // AT2G47600 // AT5G17860
GO:0015405	F	P-P-bond-hydrolysis-driven transmembrane transporter activity	33	3293	243	37767	0.014	0.28	// AT3G28860 // AT3G28345 // AT1G27770 // AT3G47730 // AT1G10130 // AT1G15690 // AT1G53390 // AT4G00895 // AT5G41685 // AT4G14870 // AT4G29900 // AT3G53480 // AT1G03900 // AT1G68710 // AT1G15520 // AT1G30410 // AT4G33520 // AT5G60740 // AT3G63380 // AT5G21930 // AT1G66950 // AT3G60160 // AT2G13610 // AT2G34660 // AT3G21180 // AT4G11150 // AT2G28070 // AT5G06530 // AT2G31530 // AT4G25960 // AT2G36…
GO:0016868	F	intramolecular transferase activity, phosphotransferases	5	3293	14	37767	0.015	0.29	// AT5G51820 // AT1G70820 // AT1G22170 // AT1G23190 // AT1G70730
GO:0015399	F	primary active transmembrane transporter activity	33	3293	244	37767	0.015	0.29	// AT3G28860 // AT3G28345 // AT1G27770 // AT3G47730 // AT1G10130 // AT1G15690 // AT1G53390 // AT4G00895 // AT5G41685 // AT4G14870 // AT4G29900 // AT3G53480 // AT1G03900 // AT1G68710 // AT1G15520 // AT1G30410 // AT4G33520 // AT5G60740 // AT3G63380 // AT5G21930 // AT1G66950 // AT3G60160 // AT2G13610 // AT2G34660 // AT3G21180 // AT4G11150 // AT2G28070 // AT5G06530 // AT2G31530 // AT4G25960 // AT2G36…
GO:0005342	F	organic acid transmembrane transporter activity	14	3293	78	37767	0.015	0.29	// AT5G23810 // AT3G13620 // AT2G41190 // AT5G64290 // AT2G39890 // AT1G77690 // AT2G01170 // AT4G22840 // AT2G26900 // AT1G02260 // AT5G09220 // AT5G14940 // AT1G77380 // AT5G40780
GO:0046943	F	carboxylic acid transmembrane transporter activity	14	3293	78	37767	0.015	0.29	// AT5G23810 // AT3G13620 // AT2G41190 // AT5G64290 // AT2G39890 // AT1G77690 // AT2G01170 // AT4G22840 // AT2G26900 // AT1G02260 // AT5G09220 // AT5G14940 // AT1G77380 // AT5G40780
GO:0008378	F	galactosyltransferase activity	6	3293	20	37767	0.015	0.29	// AT1G77810 // AT5G20410 // AT4G31780 // AT3G11670 // AT4G00550 // AT4G01970
GO:0016564	F	transcription repressor activity	12	3293	63	37767	0.016	0.3	// AT1G30500 // AT4G35250 // AT2G34720 // AT4G14550 // AT1G75280 // AT1G24190 // AT3G18990 // AT5G10140 // AT1G75080 // AT3G15210 // AT1G15750 // AT5G44210
GO:0019825	F	oxygen binding	34	3293	255	37767	0.016	0.3	// AT4G31500 // AT3G56630 // AT2G46660 // AT3G61880 // AT3G25180 // AT2G22330 // AT5G05690 // AT2G26170 // AT2G26710 // AT2G29090 // AT2G45510 // AT1G64940 // AT3G26300 // AT2G45550 // AT5G36110 // AT3G26320 // AT3G19270 // AT2G12190 // AT3G48320 // AT2G27690 // AT1G13080 // AT4G39950 // AT2G45580 // AT5G07990 // AT1G64950 // AT5G42650 // AT1G31800 // AT4G37340 // AT3G48520 // AT3G61040 // AT1G05…
GO:0005217	F	intracellular ligand-gated ion channel activity	7	3293	27	37767	0.017	0.31	// AT2G29120 // AT2G32400 // AT5G15410 // AT3G51480 // AT4G31710 // AT2G29110 // AT4G35290
GO:0016798	F	hydrolase activity, acting on glycosyl bonds	62	3293	526	37767	0.017	0.31	// AT3G57520 // AT4G02290 // AT1G64760 // AT4G17180 // AT3G13750 // AT1G32860 // AT3G54420 // AT3G02720 // AT3G26720 // AT4G01970 // AT3G23640 // AT3G56310 // AT5G64570 // AT5G14950 // AT5G22510 // AT1G19940 // AT4G25810 // AT2G28470 // AT1G56560 // AT3G12710 // AT2G39930 // AT3G44990 // AT2G44480 // AT3G10740 // AT4G21760 // AT3G16850 // AT5G55180 // AT1G48100 // AT3G06510 // AT1G70370 // AT1G64…
GO:0005261	F	cation channel activity	9	3293	42	37767	0.019	0.34	// AT3G02850 // AT5G57940 // AT5G15410 // AT5G55630 // AT5G54250 // AT1G27770 // AT4G01840 // AT2G25600 // AT2G26650
GO:0004674	F	protein serine/threonine kinase activity	77	3293	681	37767	0.02	0.35	// AT1G73670 // AT1G72300 // AT3G47090 // AT2G37840 // AT3G62220 // AT4G14340 // AT1G29750 // AT1G21270 // AT5G24430 // AT1G30270 // AT1G70250 // AT2G25790 // AT1G67000 // AT3G47110 // AT3G60550 // AT1G77280 // AT4G10730 // AT1G16330 // AT2G16750 // AT2G05940 // AT1G06840 // AT4G32000 // AT1G28440 // AT4G25390 // AT1G56140 // AT2G17220 // AT5G26751 // AT1G75820 // AT1G35710 // AT1G10210 // AT4G24…
GO:0008237	F	metallopeptidase activity	15	3293	90	37767	0.02	0.36	// AT1G44350 // AT5G42320 // AT3G02875 // AT5G64580 // AT4G30920 // AT1G24140 // AT1G51760 // AT1G63770 // AT5G15250 // AT5G65620 // AT1G59970 // AT2G32480 // AT1G13270 // AT4G20070 // AT3G27110
GO:0005372	F	water transmembrane transporter activity	9	3293	43	37767	0.021	0.37	// AT4G01470 // AT3G53420 // AT3G54820 // AT4G18910 // AT2G37180 // AT2G36830 // AT4G00430 // AT3G16240 // AT2G37170
GO:0015491	F	cation:cation antiporter activity	12	3293	66	37767	0.021	0.37	// AT5G17850 // AT2G38170 // AT2G39450 // AT3G51860 // AT5G17860 // AT3G53720 // AT2G01980 // AT1G54115 // AT2G47600 // AT3G05030 // AT5G27150 // AT4G04850
GO:0016861	F	intramolecular oxidoreductase activity, interconverting aldoses and ketoses	6	3293	22	37767	0.021	0.37	// AT3G02570 // AT1G67070 // AT3G04790 // AT5G44520 // AT2G01290 // AT4G24620
GO:0015250	F	water channel activity	9	3293	43	37767	0.021	0.37	// AT4G01470 // AT3G53420 // AT3G54820 // AT4G18910 // AT2G37180 // AT2G36830 // AT4G00430 // AT3G16240 // AT2G37170
GO:0030551	F	cyclic nucleotide binding	8	3293	36	37767	0.022	0.37	// AT5G14870 // AT3G02850 // AT5G57940 // AT5G15410 // AT1G01710 // AT5G54250 // AT2G25600 // AT2G26650
GO:0016857	F	racemase and epimerase activity, acting on carbohydrates and derivatives	8	3293	36	37767	0.022	0.37	// AT5G66530 // AT3G61610 // AT4G30440 // AT4G20460 // AT5G28840 // AT3G47800 // AT4G23920 // AT4G10960
GO:0019199	F	transmembrane receptor protein kinase activity	5	3293	16	37767	0.023	0.37	// AT4G18250 // AT1G70250 // AT4G21380 // AT5G38280 // AT2G26330
GO:0015297	F	antiporter activity	24	3293	170	37767	0.023	0.37	// AT5G64290 // AT3G23560 // AT1G13980 // AT3G51860 // AT1G71870 // AT2G47160 // AT4G32510 // AT3G21690 // AT5G17860 // AT3G53720 // AT5G52450 // AT2G01980 // AT1G54115 // AT3G05030 // AT4G04850 // AT3G62270 // AT5G19700 // AT5G27150 // AT5G17850 // AT2G38170 // AT2G39450 // AT5G33320 // AT2G47600 // AT1G15460
GO:0015298	F	solute:cation antiporter activity	12	3293	67	37767	0.023	0.38	// AT5G17850 // AT2G38170 // AT2G39450 // AT3G51860 // AT5G17860 // AT3G53720 // AT2G01980 // AT1G54115 // AT2G47600 // AT3G05030 // AT5G27150 // AT4G04850
GO:0046906	F	tetrapyrrole binding	20	3293	136	37767	0.025	0.41	// AT5G05340 // AT2G22420 // AT2G35380 // AT1G19150 // AT2G46210 // AT4G08780 // ATCG00020 // AT2G40100 // AT1G76570 // AT1G71695 // AT2G41480 // ATCG00350 // AT1G14550 // AT2G12190 // AT4G34190 // AT3G54890 // AT5G06720 // ATCG00280 // AT5G45040 // AT5G40810
GO:0009975	F	cyclase activity	5	3293	17	37767	0.028	0.44	// AT3G25780 // AT3G25810 // AT5G23960 // AT5G22100 // AT3G10230
GO:0016168	F	chlorophyll binding	8	3293	38	37767	0.028	0.45	// AT1G19150 // AT4G34190 // ATCG00020 // AT2G40100 // AT1G76570 // AT3G54890 // ATCG00350 // ATCG00280
GO:0019829	F	cation-transporting ATPase activity	8	3293	38	37767	0.028	0.45	// AT1G27770 // AT3G63380 // AT4G00895 // AT4G29900 // AT3G21180 // AT1G10130 // AT2G41560 // AT4G11150
GO:0005267	F	potassium channel activity	7	3293	31	37767	0.03	0.46	// AT3G02850 // AT5G57940 // AT5G15410 // AT5G55630 // AT4G01840 // AT2G25600 // AT2G26650
GO:0031072	F	heat shock protein binding	19	3293	130	37767	0.03	0.46	// AT2G05250 // AT4G02100 // AT5G59610 // AT2G35540 // AT1G69060 // AT1G71000 // AT1G75690 // AT1G56300 // AT3G13310 // AT2G17880 // AT3G14200 // AT3G47650 // AT1G21080 // AT5G21430 // AT1G80030 // AT5G27240 // AT2G05230 // AT4G36040 // AT2G35720
GO:0005253	F	anion channel activity	5	3293	18	37767	0.033	0.51	// AT5G49890 // AT3G18440 // AT5G57490 // AT5G67500 // AT3G01280
GO:0004721	F	phosphoprotein phosphatase activity	33	3293	262	37767	0.033	0.51	// AT3G63340 // AT5G26010 // AT5G24430 // AT4G03080 // AT5G57140 // AT5G27930 // AT2G30020 // AT4G06599 // AT2G27190 // AT2G16430 // AT4G21210 // AT1G48040 // AT5G59220 // AT3G55270 // AT1G07010 // AT1G14700 // AT4G27800 // AT3G56760 // AT3G44620 // AT3G50530 // AT3G10940 // AT1G03590 // AT5G50400 // AT2G33700 // AT3G07130 // AT4G24890 // AT5G34850 // AT2G04550 // AT4G31860 // AT2G41140 // AT2G46…
GO:0046914	F	transition metal ion binding	164	3293	1618	37767	0.035	0.53	// AT2G02160 // AT2G46495 // AT2G17730 // AT3G16460 // AT2G46210 // AT3G21150 // AT5G36740 // AT5G06650 // AT5G02750 // AT2G26000 // AT2G48100 // AT2G36720 // AT2G01150 // AT3G54780 // AT1G23740 // AT4G32640 // AT1G65930 // AT4G25610 // AT5G64580 // AT2G12190 // AT3G58070 // AT3G50700 // AT5G16990 // AT5G05600 // AT5G60170 // AT2G31050 // AT5G48655 // AT3G48030 // AT2G37150 // AT1G69420 // AT4G10…
GO:0003924	F	GTPase activity	12	3293	72	37767	0.036	0.53	// AT2G38840 // AT1G75840 // AT1G10290 // AT5G46070 // AT1G59610 // AT5G08650 // AT4G13350 // AT2G31060 // AT3G60190 // AT4G35020 // AT5G42080 // AT2G26300
GO:0000166	F	nucleotide binding	224	3293	2267	37767	0.037	0.55	// AT5G62880 // AT3G13300 // AT1G53350 // AT1G63370 // AT1G24530 // AT3G16060 // AT1G75510 // AT5G24430 // AT4G34910 // AT5G11240 // AT5G59840 // AT5G01020 // AT1G72040 // AT3G21540 // AT2G19540 // AT3G07690 // AT5G24010 // AT2G17220 // AT5G26860 // AT5G58760 // AT3G08850 // AT4G24100 // AT1G24030 // AT5G17680 // AT4G27270 // AT5G49030 // AT5G16750 // AT2G30910 // AT5G67220 // AT2G28940 // AT1G30…
GO:0048037	F	cofactor binding	31	3293	246	37767	0.038	0.56	// AT1G63370 // AT5G47650 // AT1G30760 // AT2G41540 // AT1G14185 // AT2G34460 // AT5G13700 // AT5G28237 // AT4G27270 // AT1G30700 // AT5G67220 // AT3G14130 // AT3G45780 // AT5G15490 // AT5G51920 // AT1G79870 // AT3G18890 // AT5G28840 // AT4G12290 // AT3G07690 // AT4G37100 // AT4G33070 // AT1G14190 // AT2G20340 // AT5G41670 // AT1G72970 // AT4G20460 // AT1G62600 // AT5G17380 // AT1G11930 // AT1G68…
GO:0016645	F	oxidoreductase activity, acting on the CH-NH group of donors	6	3293	26	37767	0.039	0.58	// AT4G33670 // AT2G16370 // AT5G13700 // AT5G38710 // AT3G63440 // AT1G75450
GO:0016854	F	racemase and epimerase activity	8	3293	41	37767	0.04	0.58	// AT5G66530 // AT3G61610 // AT4G30440 // AT4G20460 // AT5G28840 // AT3G47800 // AT4G23920 // AT4G10960
GO:0015662	F	ATPase activity, coupled to transmembrane movement of ions, phosphorylative mechanism	9	3293	49	37767	0.04	0.58	// AT1G27770 // AT3G63380 // AT4G33520 // AT4G29900 // AT3G21180 // AT5G21930 // AT1G10130 // AT1G68710 // AT2G41560
GO:0050662	F	coenzyme binding	25	3293	191	37767	0.041	0.59	// AT1G63370 // AT5G47650 // AT3G45780 // AT2G41540 // AT1G14185 // AT2G34460 // AT5G13700 // AT4G27270 // AT1G30700 // AT5G67220 // AT3G14130 // AT1G30760 // AT5G15490 // AT1G79870 // AT3G18890 // AT5G28840 // AT3G07690 // AT4G33070 // AT1G14190 // AT5G41670 // AT1G72970 // AT4G20460 // AT1G62600 // AT5G17380 // AT1G68540
GO:0008092	F	cytoskeletal protein binding	15	3293	100	37767	0.042	0.59	// AT1G68060 // AT1G20450 // AT3G25500 // AT2G19770 // AT5G06680 // AT3G05520 // AT4G29340 // AT5G18700 // AT2G29890 // AT1G71790 // AT1G80260 // AT5G55230 // AT4G19400 // AT3G43610 // AT3G57410
GO:0004553	F	hydrolase activity, hydrolyzing O-glycosyl compounds	54	3293	476	37767	0.042	0.59	// AT3G57520 // AT4G02290 // AT1G64760 // AT4G17180 // AT3G13750 // AT3G18080 // AT3G54420 // AT3G26720 // AT4G01970 // AT3G23640 // AT3G56310 // AT5G64570 // AT5G14950 // AT5G22510 // AT1G19940 // AT2G28470 // AT1G56560 // AT2G39930 // AT2G44480 // AT4G21760 // AT3G16850 // AT5G55180 // AT1G48100 // AT3G06510 // AT1G70370 // AT1G64390 // AT3G57240 // AT4G39010 // AT4G36360 // AT1G02800 // AT5G54…
GO:0015293	F	symporter activity	22	3293	164	37767	0.043	0.6	// AT5G61520 // AT3G54700 // AT5G16530 // AT2G38940 // AT5G26340 // AT1G76520 // AT5G45380 // AT2G38060 // AT2G17500 // AT5G13740 // AT3G18830 // AT4G13420 // AT5G65980 // AT4G22840 // AT5G01990 // AT1G70940 // AT1G34580 // AT3G46980 // AT5G15100 // AT2G26900 // AT4G35300 // AT4G16480
GO:0005249	F	voltage-gated potassium channel activity	6	3293	27	37767	0.045	0.63	// AT3G02850 // AT5G15410 // AT5G55630 // AT4G01840 // AT2G25600 // AT2G26650
GO:0004805	F	trehalose-phosphatase activity	5	3293	20	37767	0.046	0.63	// AT5G51460 // AT5G65140 // AT4G39770 // AT1G68020 // AT4G17770
GO:0016627	F	oxidoreductase activity, acting on the CH-CH group of donors	14	3293	93	37767	0.047	0.64	// AT4G33790 // AT5G65110 // AT4G37000 // AT5G16010 // AT2G06050 // AT3G44540 // AT5G23300 // AT5G54190 // AT5G67220 // AT3G59890 // AT1G03630 // AT4G01690 // AT2G16530 // AT5G16970
GO:0042625	F	ATPase activity, coupled to transmembrane movement of ions	11	3293	68	37767	0.05	0.68	// AT1G27770 // AT3G63380 // AT4G00895 // AT4G33520 // AT4G29900 // AT3G21180 // AT5G21930 // AT1G10130 // AT1G68710 // AT2G41560 // AT4G11150
GO:0022843	F	voltage-gated cation channel activity	6	3293	28	37767	0.051	0.69	// AT3G02850 // AT5G15410 // AT5G55630 // AT4G01840 // AT2G25600 // AT2G26650
GO:0015562	F	efflux transmembrane transporter activity	5	3293	21	37767	0.053	0.7	// AT3G45650 // AT2G47160 // AT3G28860 // AT1G15460 // AT2G47830
GO:0003724	F	RNA helicase activity	5	3293	21	37767	0.053	0.7	// AT4G14790 // AT1G32490 // AT5G13010 // AT5G39840 // AT3G26560
GO:0005507	F	copper ion binding	16	3293	113	37767	0.054	0.71	// AT3G15353 // AT3G27200 // AT1G71040 // AT5G48450 // AT2G31050 // AT3G16460 // AT1G12520 // AT1G65930 // AT4G12290 // AT3G09390 // AT5G48100 // AT1G23010 // AT5G21105 // AT2G32300 // AT2G02850 // AT4G20260
GO:0004722	F	protein serine/threonine phosphatase activity	26	3293	207	37767	0.055	0.72	// AT3G63340 // AT5G26010 // AT5G24430 // AT4G03080 // AT5G57140 // AT5G27930 // AT2G30020 // AT2G27190 // AT2G16430 // AT1G48040 // AT5G59220 // AT1G07010 // AT1G14700 // AT4G27800 // AT3G56760 // AT3G50530 // AT1G03590 // AT5G50400 // AT2G33700 // AT3G07130 // AT4G24890 // AT5G34850 // AT4G31860 // AT2G41140 // AT2G46920 // AT1G07430
GO:0019205	F	nucleobase, nucleoside, nucleotide kinase activity	7	3293	37	37767	0.059	0.77	// AT5G47840 // AT1G07910 // AT3G18680 // AT4G23900 // AT4G11010 // AT3G57550 // AT5G40870
GO:0003779	F	actin binding	9	3293	54	37767	0.063	0.82	// AT1G20450 // AT3G25500 // AT2G19770 // AT3G05520 // AT4G29340 // AT2G29890 // AT1G71790 // AT4G19400 // AT3G57410
GO:0015294	F	solute:cation symporter activity	21	3293	163	37767	0.064	0.82	// AT1G70940 // AT5G61520 // AT5G26340 // AT3G54700 // AT2G38940 // AT1G34580 // AT5G13740 // AT2G38060 // AT5G16530 // AT3G18830 // AT5G45380 // AT1G76520 // AT2G17500 // AT5G65980 // AT4G22840 // AT2G26900 // AT3G46980 // AT5G01990 // AT4G35300 // AT4G16480 // AT5G15100
GO:0016832	F	aldehyde-lyase activity	6	3293	30	37767	0.065	0.82	// AT1G14185 // AT1G14190 // AT4G26530 // AT1G08630 // AT1G72970 // AT2G01140
GO:0051287	F	NAD or NADH binding	6	3293	30	37767	0.065	0.82	// AT2G41540 // AT5G47650 // AT1G79870 // AT5G28840 // AT3G07690 // AT5G15490
GO:0003746	F	translation elongation factor activity	7	3293	38	37767	0.066	0.82	// AT1G62750 // AT5G08650 // AT3G08740 // AT1G07920 // AT1G09640 // AT2G31060 // AT5G60390
GO:0003993	F	acid phosphatase activity	9	3293	55	37767	0.069	0.85	// AT2G39920 // AT2G27190 // AT3G07130 // AT4G24890 // AT2G16430 // AT5G34850 // AT1G14700 // AT5G57140 // AT5G50400
GO:0005275	F	amine transmembrane transporter activity	12	3293	81	37767	0.068	0.85	// AT5G23810 // AT3G13620 // AT2G41190 // AT5G09220 // AT2G39890 // AT1G77690 // AT2G01170 // AT1G73220 // AT3G16240 // AT5G14940 // AT1G77380 // AT5G40780
GO:0015171	F	amino acid transmembrane transporter activity	10	3293	64	37767	0.071	0.87	// AT5G23810 // AT2G41190 // AT3G13620 // AT2G39890 // AT1G77690 // AT2G01170 // AT5G09220 // AT5G14940 // AT1G77380 // AT5G40780
GO:0009055	F	electron carrier activity	34	3293	294	37767	0.075	0.92	// AT5G05340 // AT2G22420 // AT1G63370 // AT1G01980 // ATCG00540 // AT4G10000 // AT4G14890 // AT2G05620 // AT4G25650 // AT1G54500 // AT4G03280 // AT5G45040 // ATCG00270 // AT1G14550 // AT1G67560 // AT1G71500 // AT2G12190 // AT1G30700 // AT4G32590 // AT5G06720 // AT5G40810 // AT1G30760 // AT2G35380 // AT2G31050 // AT4G08780 // AT5G03880 // AT5G66190 // AT5G51010 // AT4G15093 // AT3G21360 // AT2G41…
GO:0004252	F	serine-type endopeptidase activity	8	3293	66	37767	0.24	1	// AT2G05920 // AT4G30020 // AT5G67360 // AT1G76140 // AT5G59100 // AT4G10550 // AT4G21640 // AT1G73990
GO:0016866	F	intramolecular transferase activity	6	3293	61	37767	0.45	1	// AT1G70820 // AT3G57150 // AT5G51820 // AT1G23190 // AT1G70730 // AT1G22170
GO:0016860	F	intramolecular oxidoreductase activity	9	3293	60	37767	0.099	1	// AT1G35620 // AT1G67070 // AT3G04790 // AT5G44520 // AT2G01290 // AT3G25780 // AT3G02570 // AT4G24620 // AT3G10230
GO:0004712	F	protein serine/threonine/tyrosine kinase activity	9	3293	73	37767	0.21	1	// AT1G62400 // AT5G11850 // AT3G46920 // AT5G58520 // AT1G73500 // AT4G35780 // AT1G08720 // AT4G38470 // AT5G56580
GO:0004713	F	protein tyrosine kinase activity	21	3293	203	37767	0.26	1	// AT1G56140 // AT3G54030 // AT2G17220 // AT2G37840 // AT5G11020 // AT1G35710 // AT5G59010 // AT1G24030 // AT4G35500 // AT1G70250 // AT3G56050 // AT5G24010 // AT5G07150 // AT1G77280 // AT4G10730 // AT2G17530 // AT1G54610 // AT1G06840 // AT4G27290 // AT4G32000 // AT4G30520
GO:0005402	F	cation:sugar symporter activity	11	3293	126	37767	0.54	1	// AT3G18830 // AT5G61520 // AT5G26340 // AT3G54700 // AT2G38940 // AT1G34580 // AT3G46980 // AT2G38060 // AT5G13740 // AT4G35300 // AT4G16480
GO:0030599	F	pectinesterase activity	7	3293	144	37767	0.96	1	// AT1G11580 // AT5G19730 // AT1G53830 // AT5G62350 // AT5G38610 // AT3G14310 // AT5G62360
GO:0070001	F	aspartic-type peptidase activity	10	3293	92	37767	0.3	1	// AT4G33490 // AT1G01300 // AT5G37540 // AT3G18490 // AT1G66180 // AT5G10770 // AT1G11910 // AT1G79720 // AT5G10760 // AT1G62290
GO:0016684	F	oxidoreductase activity, acting on peroxide as acceptor	14	3293	127	37767	0.24	1	// AT5G05340 // AT1G77490 // AT2G35380 // AT5G67400 // AT2G41480 // AT4G08780 // AT1G05260 // AT2G22420 // AT1G71695 // AT1G14550 // AT2G31570 // AT4G09010 // AT5G06720 // AT4G35090
GO:0016810	F	hydrolase activity, acting on carbon-nitrogen (but not peptide) bonds	17	3293	131	37767	0.085	1	// AT1G44350 // AT3G07270 // AT5G60540 // AT3G02875 // AT1G31860 // AT5G59750 // AT5G37830 // AT4G33470 // AT1G51760 // AT5G12200 // AT4G20070 // AT5G49900 // AT4G34880 // AT5G49570 // AT5G64300 // AT5G64440 // AT2G43430
GO:0016769	F	transferase activity, transferring nitrogenous groups	10	3293	77	37767	0.16	1	// AT4G24670 // AT1G50110 // AT1G80600 // AT1G72330 // AT3G22200 // AT1G17290 // AT2G13360 // AT1G70580 // AT1G10070 // AT5G46180
GO:0004091	F	carboxylesterase activity	37	3293	378	37767	0.27	1	// AT3G11210 // AT2G23560 // AT5G19730 // AT2G42990 // AT3G16370 // AT5G62350 // AT5G45280 // AT1G09390 // AT2G23610 // AT4G18550 // AT3G62280 // AT3G48690 // AT1G53830 // AT2G42450 // AT3G05910 // AT3G14225 // AT5G26670 // AT1G19670 // AT5G55050 // AT1G11580 // AT5G45670 // AT5G45910 // AT5G03610 // AT2G23620 // AT4G00500 // AT1G02660 // AT1G18440 // AT5G62360 // AT3G62590 // AT1G53920 // AT3G48…
GO:0015078	F	hydrogen ion transmembrane transporter activity	13	3293	139	37767	0.45	1	// AT4G00895 // AT1G80230 // AT4G32260 // AT3G53720 // AT2G01980 // AT3G15640 // AT3G52730 // AT3G05030 // AT5G27150 // AT2G07741 // AT4G11150 // AT4G04850 // ATMG00410
GO:0016875	F	ligase activity, forming carbon-oxygen bonds	8	3293	80	37767	0.41	1	// AT5G38830 // AT1G18950 // AT4G13780 // AT5G49030 // AT1G14610 // AT2G04842 // AT2G33840 // AT3G58140
GO:0017076	F	purine nucleotide binding	162	3293	1713	37767	0.17	1	// AT5G62880 // AT1G53350 // AT1G63370 // AT3G16060 // AT1G75510 // AT5G24430 // AT4G34910 // AT5G59840 // AT1G72040 // AT4G32000 // AT5G24010 // AT2G17220 // AT5G26860 // AT4G24100 // AT1G24030 // AT5G17680 // AT1G71010 // AT5G49030 // AT5G64580 // AT1G63660 // AT2G28940 // AT1G30700 // AT5G45970 // AT5G11250 // AT5G59010 // AT2G19130 // AT3G57300 // AT4G32700 // AT5G39840 // AT5G08110 // AT4G28…
GO:0003774	F	motor activity	7	3293	101	37767	0.77	1	// AT3G45850 // AT3G16060 // AT3G23670 // AT5G47820 // AT3G16630 // AT4G27360 // AT5G54280
GO:0003777	F	microtubule motor activity	6	3293	78	37767	0.67	1	// AT3G45850 // AT3G16060 // AT3G23670 // AT5G47820 // AT3G16630 // AT4G27360
GO:0019207	F	kinase regulator activity	6	3293	51	37767	0.31	1	// AT5G25380 // AT5G11300 // AT4G34160 // AT1G80370 // AT1G73500 // AT5G47080
GO:0008415	F	acyltransferase activity	17	3293	231	37767	0.78	1	// AT2G39020 // AT3G51520 // AT3G51970 // AT5G20350 // AT1G24360 // AT1G27480 // AT1G72030 // AT3G22560 // AT4G35640 // AT5G04530 // AT2G19070 // AT3G03310 // AT5G23670 // AT3G18850 // AT4G28030 // AT2G39000 // AT3G57650
GO:0016776	F	phosphotransferase activity, phosphate group as acceptor	5	3293	28	37767	0.12	1	// AT5G47840 // AT4G23900 // AT3G57550 // AT4G11010 // AT3G18680
GO:0032559	F	adenyl ribonucleotide binding	134	3293	1384	37767	0.13	1	// AT1G53350 // AT3G16060 // AT1G75510 // AT5G24430 // AT4G34910 // AT5G08110 // AT1G72040 // AT4G32000 // AT5G24010 // AT2G17220 // AT5G26860 // AT4G24100 // AT1G24030 // AT5G17680 // AT5G49030 // AT5G64580 // AT1G63660 // AT2G28940 // AT5G11250 // AT5G59010 // AT2G19130 // AT3G57300 // AT4G32700 // AT5G39840 // AT4G28070 // AT2G33840 // AT4G25120 // AT3G14460 // AT1G06690 // AT3G12810 // AT4G27…
GO:0032555	F	purine ribonucleotide binding	153	3293	1631	37767	0.2	1	// AT5G62880 // AT1G53350 // AT3G16060 // AT1G75510 // AT5G24430 // AT4G34910 // AT5G59840 // AT1G72040 // AT4G32000 // AT5G24010 // AT2G17220 // AT5G26860 // AT4G24100 // AT1G24030 // AT5G17680 // AT5G49030 // AT5G64580 // AT1G63660 // AT2G28940 // AT5G45970 // AT5G11250 // AT5G59010 // AT2G19130 // AT3G57300 // AT4G32700 // AT5G39840 // AT5G08110 // AT4G28070 // AT2G33840 // AT4G25120 // AT3G14…
GO:0032553	F	ribonucleotide binding	153	3293	1631	37767	0.2	1	// AT5G62880 // AT1G53350 // AT3G16060 // AT1G75510 // AT5G24430 // AT4G34910 // AT5G59840 // AT1G72040 // AT4G32000 // AT5G24010 // AT2G17220 // AT5G26860 // AT4G24100 // AT1G24030 // AT5G17680 // AT5G49030 // AT5G64580 // AT1G63660 // AT2G28940 // AT5G45970 // AT5G11250 // AT5G59010 // AT2G19130 // AT3G57300 // AT4G32700 // AT5G39840 // AT5G08110 // AT4G28070 // AT2G33840 // AT4G25120 // AT3G14…
GO:0004693	F	cyclin-dependent protein kinase activity	5	3293	36	37767	0.23	1	// AT5G45190 // AT3G21870 // AT4G19600 // AT3G60550 // AT1G16330
GO:0043565	F	sequence-specific DNA binding	12	3293	99	37767	0.18	1	// AT2G22430 // AT4G16780 // AT3G12560 // AT3G01460 // AT4G24540 // AT3G62420 // AT2G20570 // AT5G52230 // AT4G36730 // AT1G58110 // AT1G19850 // AT4G12750
GO:0000287	F	magnesium ion binding	7	3293	66	37767	0.37	1	// AT4G33070 // AT2G35840 // AT5G17380 // AT1G23190 // AT1G10700 // AT1G70730 // AT3G58140
GO:0016410	F	N-acyltransferase activity	6	3293	69	37767	0.56	1	// AT2G39020 // AT2G19070 // AT1G72030 // AT3G22560 // AT4G28030 // AT2G39000
GO:0005506	F	iron ion binding	18	3293	161	37767	0.19	1	// AT5G05340 // AT5G05600 // AT4G15093 // AT2G35380 // AT2G22420 // AT3G19000 // AT4G08780 // AT2G46210 // AT1G20270 // AT5G45040 // AT1G71695 // AT2G41480 // AT1G14550 // AT1G67560 // AT2G12190 // AT1G35190 // AT5G06720 // AT5G40810
GO:0008289	F	lipid binding	24	3293	323	37767	0.8	1	// AT2G38750 // AT1G33340 // AT5G48490 // AT3G53980 // AT3G21260 // AT1G62790 // AT4G19040 // AT4G12510 // AT2G38760 // AT4G08180 // AT3G09300 // AT4G20260 // AT2G45180 // AT1G62510 // AT4G00165 // AT5G35180 // AT2G15900 // AT5G02100 // AT5G60690 // AT2G37870 // AT5G64080 // AT5G65020 // AT4G21160 // AT1G65480
GO:0004175	F	endopeptidase activity	28	3293	257	37767	0.15	1	// AT1G73990 // AT1G01300 // AT1G59970 // AT5G37540 // AT2G05920 // AT5G65620 // AT4G10550 // AT4G33490 // AT5G64580 // AT1G02170 // AT5G43060 // AT5G67360 // AT1G62290 // AT4G32940 // AT5G59100 // AT5G10760 // AT2G32480 // AT1G62710 // AT3G27110 // AT1G66180 // AT3G18490 // AT4G21640 // AT1G79720 // AT1G24140 // AT4G30020 // AT1G76140 // AT5G10770 // AT1G11910
GO:0004190	F	aspartic-type endopeptidase activity	10	3293	92	37767	0.3	1	// AT4G33490 // AT1G01300 // AT5G37540 // AT3G18490 // AT1G66180 // AT5G10770 // AT1G11910 // AT1G79720 // AT5G10760 // AT1G62290
GO:0003735	F	structural constituent of ribosome	45	3293	494	37767	0.41	1	// AT2G44065 // AT1G79850 // AT3G43980 // ATCG00380 // AT1G35680 // AT2G33450 // AT1G27400 // AT4G33865 // AT5G24510 // AT4G17560 // AT5G54600 // AT1G68590 // AT3G23390 // AT3G54210 // AT1G74970 // AT5G02960 // AT5G02610 // AT1G32990 // AT4G18100 // AT4G25740 // ATMG00090 // AT2G38140 // AT1G14205 // AT3G59540 // AT5G40950 // AT2G39390 // AT2G24090 // ATCG00650 // AT1G48350 // AT3G63490 // AT5G14…
GO:0001883	F	purine nucleoside binding	143	3293	1465	37767	0.1	1	// AT1G53350 // AT1G63370 // AT3G16060 // AT1G75510 // AT5G24430 // AT4G34910 // AT5G08110 // AT1G72040 // AT4G32000 // AT5G24010 // AT2G17220 // AT5G26860 // AT4G24100 // AT1G24030 // AT5G17680 // AT5G49030 // AT5G64580 // AT5G67220 // AT2G28940 // AT1G30700 // AT5G11250 // AT5G59010 // AT2G19130 // AT3G57300 // AT4G32700 // AT5G39840 // AT4G28070 // AT2G33840 // AT4G25120 // AT3G14460 // AT1G06…
GO:0001882	F	nucleoside binding	143	3293	1465	37767	0.1	1	// AT1G53350 // AT1G63370 // AT3G16060 // AT1G75510 // AT5G24430 // AT4G34910 // AT5G08110 // AT1G72040 // AT4G32000 // AT5G24010 // AT2G17220 // AT5G26860 // AT4G24100 // AT1G24030 // AT5G17680 // AT5G49030 // AT5G64580 // AT5G67220 // AT2G28940 // AT1G30700 // AT5G11250 // AT5G59010 // AT2G19130 // AT3G57300 // AT4G32700 // AT5G39840 // AT4G28070 // AT2G33840 // AT4G25120 // AT3G14460 // AT1G06…
GO:0004185	F	serine-type carboxypeptidase activity	6	3293	76	37767	0.65	1	// AT2G24280 // AT5G08260 // AT3G45010 // AT2G33530 // AT5G23210 // AT1G28110
GO:0016638	F	oxidoreductase activity, acting on the CH-NH2 group of donors	8	3293	53	37767	0.11	1	// AT4G12290 // AT4G16310 // AT1G05010 // AT1G32470 // AT5G04140 // AT2G43020 // AT5G18170 // AT4G33010
GO:0003743	F	translation initiation factor activity	6	3293	115	37767	0.93	1	// AT1G49760 // AT5G57870 // AT3G11400 // AT2G05830 // AT5G35620 // AT3G07300
GO:0004812	F	aminoacyl-tRNA ligase activity	8	3293	80	37767	0.41	1	// AT5G38830 // AT1G18950 // AT4G13780 // AT5G49030 // AT1G14610 // AT2G04842 // AT2G33840 // AT3G58140
GO:0019783	F	small conjugating protein-specific protease activity	6	3293	37	37767	0.13	1	// AT4G24560 // AT5G57990 // AT4G15880 // AT5G10790 // AT2G40930 // AT5G06600
GO:0005543	F	phospholipid binding	10	3293	115	37767	0.55	1	// AT2G38750 // AT4G21160 // AT2G38760 // AT5G65020 // AT5G35180 // AT1G33340 // AT2G15900 // AT4G20260 // AT4G08180 // AT1G65480
GO:0016741	F	transferase activity, transferring one-carbon groups	30	3293	275	37767	0.14	1	// AT3G12270 // AT4G17610 // AT4G35160 // AT1G68040 // AT4G29590 // AT3G07670 // AT2G43940 // AT4G24805 // AT3G60910 // AT4G25080 // AT1G24480 // AT1G73100 // AT3G11480 // AT4G13930 // AT2G31740 // AT1G78140 // AT3G63410 // AT3G01660 // AT5G54160 // AT3G21300 // AT2G16370 // AT4G26600 // AT2G41040 // AT1G78240 // AT5G10830 // AT4G09980 // AT1G19640 // AT4G34050 // AT4G37930 // AT1G11860
GO:0016746	F	transferase activity, transferring acyl groups	29	3293	324	37767	0.47	1	// AT5G17540 // AT2G39020 // AT3G06650 // AT3G26040 // AT5G07870 // AT2G19070 // AT3G18850 // AT5G67150 // AT1G24360 // AT5G05700 // AT5G49460 // AT3G51520 // AT3G51970 // AT5G20350 // AT3G03310 // AT1G72030 // AT3G22560 // AT4G35640 // AT4G28030 // AT1G28680 // AT3G57650 // AT2G39000 // AT1G27480 // AT5G01210 // AT5G04530 // AT5G23670 // AT1G54570 // AT5G39050 // AT5G03860
GO:0016747	F	transferase activity, transferring acyl groups other than amino-acyl groups	25	3293	290	37767	0.55	1	// AT5G17540 // AT2G39020 // AT3G26040 // AT5G07870 // AT2G19070 // AT3G18850 // AT5G67150 // AT1G24360 // AT3G51520 // AT3G51970 // AT5G20350 // AT3G03310 // AT1G72030 // AT3G22560 // AT4G35640 // AT4G28030 // AT1G28680 // AT3G57650 // AT2G39000 // AT1G27480 // AT5G01210 // AT5G04530 // AT5G23670 // AT1G54570 // AT5G39050
GO:0004222	F	metalloendopeptidase activity	6	3293	47	37767	0.25	1	// AT1G24140 // AT5G64580 // AT5G65620 // AT1G59970 // AT2G32480 // AT3G27110
GO:0016671	F	oxidoreductase activity, acting on sulfur group of donors, disulfide as acceptor	5	3293	27	37767	0.11	1	// AT4G37200 // AT4G25130 // AT3G51030 // AT3G17880 // AT4G29670
GO:0016209	F	antioxidant activity	19	3293	150	37767	0.085	1	// AT5G05340 // AT1G77490 // AT5G51100 // AT2G35380 // AT5G67400 // AT2G41480 // AT4G08780 // AT1G05260 // AT2G22420 // AT5G16710 // AT1G71695 // AT1G12520 // AT1G14550 // AT2G31570 // AT1G08830 // AT3G52960 // AT5G06720 // AT4G35090 // AT4G09010
GO:0008238	F	exopeptidase activity	11	3293	104	37767	0.32	1	// AT2G24280 // AT4G33090 // AT5G08260 // AT4G30920 // AT3G54720 // AT3G45010 // AT2G33530 // AT5G23210 // AT1G13270 // AT1G28110 // AT5G42320
GO:0000156	F	two-component response regulator activity	7	3293	43	37767	0.1	1	// AT4G18020 // AT1G59940 // AT3G57040 // AT5G24470 // AT4G16110 // AT5G02810 // AT1G67710
GO:0016298	F	lipase activity	14	3293	161	37767	0.54	1	// AT5G55050 // AT1G53920 // AT1G13680 // AT5G45960 // AT1G02660 // AT5G58700 // AT3G62590 // AT3G14225 // AT2G42450 // AT1G52570 // AT4G00500 // AT2G26560 // AT4G18550 // AT3G16785
GO:0004806	F	triglyceride lipase activity	5	3293	53	37767	0.5	1	// AT3G62590 // AT4G00500 // AT1G02660 // AT4G18550 // AT2G42450
GO:0016811	F	hydrolase activity, acting on carbon-nitrogen (but not peptide) bonds, in linear amides	6	3293	79	37767	0.69	1	// AT5G60540 // AT4G33470 // AT5G49900 // AT4G34880 // AT5G49570 // AT5G64440
GO:0034062	F	RNA polymerase activity	9	3293	77	37767	0.25	1	// AT5G15700 // AT5G60040 // AT3G53920 // AT4G14660 // AT5G45140 // AT1G08540 // AT5G23710 // AT1G29940 // AT3G57660
GO:0005351	F	sugar:hydrogen symporter activity	11	3293	126	37767	0.54	1	// AT3G18830 // AT5G61520 // AT5G26340 // AT3G54700 // AT2G38940 // AT1G34580 // AT3G46980 // AT2G38060 // AT5G13740 // AT4G35300 // AT4G16480
GO:0008081	F	phosphoric diester hydrolase activity	8	3293	73	37767	0.32	1	// AT1G66980 // AT2G47900 // AT1G13680 // AT1G74210 // AT5G58700 // AT1G07910 // AT1G52570 // AT3G16785
GO:0020037	F	heme binding	12	3293	97	37767	0.16	1	// AT5G05340 // AT2G22420 // AT2G35380 // AT2G41480 // AT4G08780 // AT2G46210 // AT5G45040 // AT1G71695 // AT1G14550 // AT2G12190 // AT5G06720 // AT5G40810
GO:0019001	F	guanyl nucleotide binding	19	3293	249	37767	0.74	1	// AT1G62750 // AT2G38840 // AT2G41670 // AT3G07050 // AT5G46070 // AT3G07300 // AT3G63420 // AT5G08650 // AT5G59840 // AT4G13350 // AT2G31060 // AT3G60190 // AT2G05830 // AT5G62880 // AT4G35020 // AT5G42080 // AT5G45970 // AT2G26300 // AT1G75840
GO:0016790	F	thiolester hydrolase activity	6	3293	90	37767	0.79	1	// AT1G04290 // AT1G01710 // AT1G06130 // AT1G53580 // AT1G79120 // AT2G43430
GO:0004857	F	enzyme inhibitor activity	8	3293	173	37767	0.98	1	// AT5G47550 // AT1G73325 // AT5G62350 // AT5G38610 // AT5G62360 // AT5G64620 // AT2G26300 // AT1G17860
GO:0016701	F	oxidoreductase activity, acting on single donors with incorporation of molecular oxygen	6	3293	36	37767	0.12	1	// AT1G55020 // AT1G14520 // AT3G45140 // AT1G67560 // AT3G22400 // AT4G15093
GO:0016706	F	oxidoreductase activity, acting on paired donors, with incorporation or reduction of molecular oxygen, 2-oxoglutarate as one donor, and incorporation of one atom each of oxygen into both donors	10	3293	95	37767	0.33	1	// AT1G06620 // AT2G36690 // AT1G49390 // AT3G19000 // AT1G20270 // AT3G51240 // AT5G51810 // AT4G10500 // AT5G24530 // AT1G35190
GO:0016874	F	ligase activity	60	3293	564	37767	0.083	1	// AT5G60710 // AT5G35630 // AT3G07370 // AT5G38830 // AT1G18950 // AT5G60410 // AT5G67530 // AT5G02310 // AT5G41340 // AT4G23100 // AT1G20780 // AT2G01150 // AT3G54780 // AT5G60540 // AT3G46460 // AT2G30580 // AT1G77550 // AT2G04350 // AT1G12820 // AT5G49030 // AT1G14610 // AT1G76390 // AT1G63660 // AT5G14420 // AT1G02860 // AT1G49430 // AT5G49980 // AT2G42620 // AT1G51550 // AT5G59300 // AT4G12…
GO:0004527	F	exonuclease activity	9	3293	73	37767	0.21	1	// AT5G14580 // AT3G03710 // AT5G07710 // AT3G27970 // AT5G61390 // AT3G07750 // AT3G46210 // AT2G48100 // AT2G25910
GO:0004521	F	endoribonuclease activity	6	3293	66	37767	0.52	1	// AT5G59980 // AT2G17520 // AT3G13740 // AT1G55140 // AT3G20390 // AT2G02990
GO:0032561	F	guanyl ribonucleotide binding	19	3293	249	37767	0.74	1	// AT1G62750 // AT2G38840 // AT2G41670 // AT3G07050 // AT5G46070 // AT3G07300 // AT3G63420 // AT5G08650 // AT5G59840 // AT4G13350 // AT2G31060 // AT3G60190 // AT2G05830 // AT5G62880 // AT4G35020 // AT5G42080 // AT5G45970 // AT2G26300 // AT1G75840
GO:0016876	F	ligase activity, forming aminoacyl-tRNA and related compounds	8	3293	80	37767	0.41	1	// AT5G38830 // AT1G18950 // AT4G13780 // AT5G49030 // AT1G14610 // AT2G04842 // AT2G33840 // AT3G58140
GO:0016667	F	oxidoreductase activity, acting on sulfur group of donors	13	3293	109	37767	0.18	1	// AT4G28220 // AT3G51030 // AT5G16710 // AT4G05020 // AT3G17240 // AT4G10000 // AT4G37200 // AT3G17880 // AT4G29670 // AT1G31170 // AT4G21990 // AT4G25130 // AT3G16950
GO:0016881	F	acid-amino acid ligase activity	37	3293	364	37767	0.21	1	// AT5G60710 // AT3G07370 // AT2G42620 // AT2G33770 // AT5G02310 // AT5G41340 // AT1G20780 // AT2G01150 // AT3G54780 // AT4G23100 // AT3G46460 // AT1G77550 // AT1G12820 // AT1G76390 // AT5G14420 // AT1G02860 // AT5G49980 // AT1G51550 // AT5G59300 // AT4G12570 // AT3G62980 // AT5G54510 // AT2G38970 // AT2G44950 // AT2G39940 // AT5G13530 // AT1G68050 // AT4G27030 // AT5G60410 // AT5G15400 // AT5G67…
GO:0008483	F	transaminase activity	10	3293	76	37767	0.15	1	// AT4G24670 // AT1G50110 // AT1G80600 // AT1G72330 // AT3G22200 // AT1G17290 // AT2G13360 // AT1G70580 // AT1G10070 // AT5G46180
GO:0016407	F	acetyltransferase activity	6	3293	91	37767	0.8	1	// AT2G39020 // AT1G72030 // AT3G22560 // AT4G35640 // AT4G28030 // AT2G39000
GO:0030170	F	pyridoxal phosphate binding	5	3293	41	37767	0.31	1	// AT2G20340 // AT5G28237 // AT4G37100 // AT5G51920 // AT1G11930
GO:0016620	F	oxidoreductase activity, acting on the aldehyde or oxo group of donors, NAD or NADP as acceptor	6	3293	56	37767	0.38	1	// AT1G58290 // AT4G33790 // AT1G54100 // AT3G48000 // AT1G23800 // AT3G24503
GO:0030246	F	carbohydrate binding	15	3293	162	37767	0.45	1	// AT1G05760 // AT3G62360 // AT4G21390 // AT4G27290 // AT4G19840 // AT1G78850 // AT4G27300 // AT2G19130 // AT5G66530 // AT3G61610 // AT3G26720 // AT1G18650 // AT5G01260 // AT4G32300 // AT1G10150
GO:0008047	F	enzyme activator activity	7	3293	91	37767	0.68	1	// AT1G50320 // AT2G39730 // AT1G73500 // AT2G15570 // AT4G21160 // AT3G15360 // AT4G03520
GO:0070279	F	vitamin B6 binding	5	3293	41	37767	0.31	1	// AT2G20340 // AT5G28237 // AT4G37100 // AT5G51920 // AT1G11930
GO:0016846	F	carbon-sulfur lyase activity	7	3293	59	37767	0.28	1	// AT4G24670 // AT1G64660 // AT1G80160 // AT2G32090 // AT1G15380 // AT3G57050 // AT3G61440
GO:0004180	F	carboxypeptidase activity	8	3293	78	37767	0.39	1	// AT2G24280 // AT5G08260 // AT3G54720 // AT3G45010 // AT2G33530 // AT5G23210 // AT1G28110 // AT5G42320
GO:0070011	F	peptidase activity, acting on L-amino acid peptides	60	3293	579	37767	0.11	1	// AT1G44350 // AT3G03380 // AT2G24280 // AT1G01300 // AT4G10550 // AT5G37540 // AT4G24560 // AT4G33090 // AT2G05920 // AT5G45890 // AT4G15880 // AT5G08260 // AT4G30920 // AT3G54720 // AT5G65620 // AT3G45010 // AT5G10790 // AT5G23210 // AT1G28110 // AT4G33490 // AT5G64580 // AT5G26860 // AT1G09730 // AT1G02170 // AT5G43060 // AT4G34980 // AT5G67360 // AT4G32940 // AT5G15250 // AT5G10760 // AT2G33…
GO:0008565	F	protein transporter activity	11	3293	159	37767	0.81	1	// AT1G26170 // AT5G41685 // AT4G14870 // AT5G62600 // AT1G60070 // AT4G27640 // AT2G31530 // AT5G53480 // AT5G11490 // AT3G08947 // AT5G52440
GO:0015299	F	solute:hydrogen antiporter activity	8	3293	57	37767	0.15	1	// AT2G38170 // AT2G39450 // AT3G53720 // AT2G01980 // AT3G51860 // AT3G05030 // AT5G27150 // AT4G04850
GO:0060089	F	molecular transducer activity	44	3293	422	37767	0.15	1	// AT1G73670 // AT1G72300 // AT2G48010 // AT3G45780 // AT3G08570 // AT3G57040 // AT1G29750 // AT1G75820 // AT4G16110 // AT1G67710 // AT1G27320 // AT3G15570 // AT2G40940 // AT2G26300 // AT5G17680 // AT5G02810 // AT1G75760 // AT5G24470 // AT1G70250 // AT1G59940 // AT5G11250 // AT4G37680 // AT1G59580 // AT5G36930 // AT1G04400 // AT4G18250 // AT4G21380 // AT3G21510 // AT4G24630 // AT5G38280 // AT2G26…
GO:0016628	F	oxidoreductase activity, acting on the CH-CH group of donors, NAD or NADP as acceptor	5	3293	29	37767	0.13	1	// AT5G54190 // AT1G03630 // AT3G59890 // AT2G06050 // AT5G16970
GO:0005524	F	ATP binding	133	3293	1377	37767	0.14	1	// AT1G53350 // AT3G16060 // AT1G75510 // AT5G24430 // AT4G34910 // AT5G08110 // AT1G72040 // AT4G32000 // AT5G24010 // AT2G17220 // AT5G26860 // AT4G24100 // AT1G24030 // AT5G17680 // AT5G49030 // AT5G64580 // AT1G63660 // AT2G28940 // AT5G11250 // AT5G59010 // AT2G19130 // AT3G57300 // AT4G32700 // AT5G39840 // AT4G28070 // AT2G33840 // AT4G25120 // AT3G14460 // AT1G06690 // AT3G12810 // AT4G27…
GO:0008270	F	zinc ion binding	128	3293	1299	37767	0.099	1	// AT2G02160 // AT2G46495 // AT2G17730 // AT3G21150 // AT5G06650 // AT5G02750 // AT5G42940 // AT2G48100 // AT2G36720 // AT2G01150 // AT3G54780 // AT1G23740 // AT4G32640 // AT1G60560 // AT4G25610 // AT3G58070 // AT3G50700 // AT5G16990 // AT2G28840 // AT5G60170 // AT5G48655 // AT3G48030 // AT2G37150 // AT1G55110 // AT4G24630 // AT2G44950 // AT2G30580 // AT5G05280 // AT3G14250 // AT1G68070 // AT1G63…
GO:0004650	F	polygalacturonase activity	6	3293	77	37767	0.66	1	// AT1G70370 // AT1G19170 // AT4G20050 // AT3G42950 // AT3G16850 // AT1G48100
GO:0019887	F	protein kinase regulator activity	6	3293	47	37767	0.25	1	// AT5G25380 // AT5G11300 // AT4G34160 // AT1G80370 // AT1G73500 // AT5G47080
GO:0005529	F	sugar binding	6	3293	70	37767	0.58	1	// AT1G05760 // AT4G21390 // AT1G78850 // AT4G27300 // AT2G19130 // AT4G27290
GO:0005525	F	GTP binding	19	3293	249	37767	0.74	1	// AT1G62750 // AT2G38840 // AT2G41670 // AT3G07050 // AT5G46070 // AT3G07300 // AT3G63420 // AT5G08650 // AT5G59840 // AT4G13350 // AT2G31060 // AT3G60190 // AT2G05830 // AT5G62880 // AT4G35020 // AT5G42080 // AT5G45970 // AT2G26300 // AT1G75840
GO:0004364	F	glutathione transferase activity	7	3293	57	37767	0.25	1	// AT3G03190 // AT1G10370 // AT1G10360 // AT2G29460 // AT2G29420 // AT1G65820 // AT3G09270
GO:0005451	F	monovalent cation:hydrogen antiporter activity	5	3293	49	37767	0.44	1	// AT3G05030 // AT5G27150 // AT2G01980 // AT4G04850 // AT3G53720
GO:0004601	F	peroxidase activity	14	3293	127	37767	0.24	1	// AT5G05340 // AT1G77490 // AT2G35380 // AT5G67400 // AT2G41480 // AT4G08780 // AT1G05260 // AT2G22420 // AT1G71695 // AT1G14550 // AT2G31570 // AT4G09010 // AT5G06720 // AT4G35090
GO:0008233	F	peptidase activity	63	3293	646	37767	0.21	1	// AT1G44350 // AT3G03380 // AT2G24280 // AT1G01300 // AT4G10550 // AT5G37540 // AT4G24560 // AT4G33090 // AT2G05920 // AT5G45890 // AT4G15880 // AT5G08260 // AT4G30920 // AT3G54720 // AT5G65620 // AT3G45010 // AT5G10790 // AT5G23210 // AT1G28110 // AT4G33490 // AT5G64580 // AT5G26860 // AT1G09730 // AT1G02170 // AT5G43060 // AT4G34980 // AT5G67360 // AT4G32940 // AT5G15250 // AT5G10760 // AT2G33…
GO:0008234	F	cysteine-type peptidase activity	13	3293	178	37767	0.77	1	// AT3G57810 // AT4G32940 // AT4G24560 // AT5G06600 // AT1G02170 // AT5G43060 // AT5G45890 // AT5G57990 // AT2G40930 // AT1G09730 // AT5G10790 // AT4G15880 // AT1G62710
GO:0008236	F	serine-type peptidase activity	20	3293	186	37767	0.22	1	// AT3G03380 // AT1G76140 // AT2G24280 // AT4G10550 // AT5G26860 // AT1G73990 // AT4G34980 // AT1G06200 // AT2G05920 // AT4G30020 // AT5G67360 // AT5G08260 // AT2G19170 // AT5G59100 // AT5G22860 // AT3G45010 // AT2G33530 // AT5G23210 // AT1G28110 // AT4G21640
GO:0004842	F	ubiquitin-protein ligase activity	31	3293	324	37767	0.34	1	// AT5G60710 // AT3G07370 // AT2G33770 // AT5G41340 // AT1G20780 // AT2G01150 // AT3G54780 // AT3G46460 // AT1G12820 // AT1G76390 // AT5G14420 // AT1G02860 // AT5G49980 // AT1G51550 // AT5G59300 // AT4G12570 // AT3G62980 // AT2G38970 // AT2G44950 // AT2G39940 // AT5G13530 // AT1G68050 // AT2G42620 // AT5G15400 // AT5G67530 // AT1G55860 // AT5G02310 // AT2G30580 // AT1G08050 // AT3G53090 // AT1G70…
GO:0051082	F	unfolded protein binding	8	3293	93	37767	0.57	1	// AT3G13310 // AT3G02530 // AT1G75690 // AT5G27240 // AT3G47650 // AT1G21080 // AT1G80030 // AT5G59610
GO:0004843	F	ubiquitin-specific protease activity	5	3293	28	37767	0.12	1	// AT4G24560 // AT5G10790 // AT5G06600 // AT5G57990 // AT2G40930
GO:0016779	F	nucleotidyltransferase activity	24	3293	207	37767	0.12	1	// AT5G55120 // AT5G15700 // AT3G22890 // AT5G45140 // AT3G57660 // AT5G14580 // AT4G21470 // AT4G14660 // AT2G25850 // AT1G08540 // AT1G29940 // AT4G22340 // AT1G31070 // AT5G60040 // AT1G27680 // AT4G39210 // AT5G46420 // AT4G32700 // AT2G38670 // AT4G26850 // AT3G53920 // AT5G23710 // AT4G32850 // AT5G67100
GO:0017171	F	serine hydrolase activity	20	3293	186	37767	0.22	1	// AT3G03380 // AT1G76140 // AT2G24280 // AT4G10550 // AT5G26860 // AT1G73990 // AT4G34980 // AT1G06200 // AT2G05920 // AT4G30020 // AT5G67360 // AT5G08260 // AT2G19170 // AT5G59100 // AT5G22860 // AT3G45010 // AT2G33530 // AT5G23210 // AT1G28110 // AT4G21640
GO:0070008	F	serine-type exopeptidase activity	6	3293	76	37767	0.65	1	// AT2G24280 // AT5G08260 // AT3G45010 // AT2G33530 // AT5G23210 // AT1G28110
GO:0004518	F	nuclease activity	23	3293	224	37767	0.26	1	// AT5G59980 // AT1G53250 // AT3G46210 // AT1G80780 // AT2G48100 // AT5G14580 // AT2G17520 // AT1G68290 // AT5G07710 // AT2G40410 // AT5G61390 // AT3G07750 // AT1G55140 // AT2G25910 // AT3G13740 // AT1G67660 // AT3G27970 // AT2G23840 // AT3G03710 // AT1G13810 // AT2G03390 // AT3G20390 // AT2G02990
GO:0004519	F	endonuclease activity	9	3293	97	37767	0.48	1	// AT5G59980 // AT2G17520 // AT3G13740 // AT1G68290 // AT1G53250 // AT1G55140 // AT3G20390 // AT2G23840 // AT2G02990
GO:0035091	F	phosphoinositide binding	5	3293	82	37767	0.84	1	// AT2G15900 // AT1G33340 // AT4G08180 // AT5G35180 // AT4G20260
GO:0016836	F	hydro-lyase activity	13	3293	97	37767	0.1	1	// AT1G29810 // AT1G74030 // AT4G29010 // AT3G52720 // AT5G28237 // AT3G62830 // AT5G51110 // AT5G14740 // AT3G06860 // AT1G08250 // AT3G01500 // AT5G42650 // AT2G27820
GO:0004872	F	receptor activity	18	3293	212	37767	0.58	1	// AT3G45780 // AT1G27320 // AT4G21380 // AT2G26330 // AT2G40940 // AT5G11250 // AT4G37680 // AT5G53890 // AT1G70250 // AT5G17680 // AT5G36930 // AT1G04400 // AT4G18250 // AT1G75760 // AT5G45200 // AT4G24630 // AT5G38280 // AT1G72300
GO:0005200	F	structural constituent of cytoskeleton	5	3293	35	37767	0.21	1	// AT5G19780 // AT1G13180 // AT5G19770 // AT1G04820 // AT5G23860
GO:0016831	F	carboxy-lyase activity	11	3293	81	37767	0.12	1	// AT5G15950 // AT5G17380 // AT3G62830 // ATCG00490 // AT2G20340 // AT4G33070 // AT1G08200 // AT3G25570 // AT1G68750 // AT2G40490 // AT3G46440
GO:0016651	F	oxidoreductase activity, acting on NADH or NADPH	14	3293	103	37767	0.086	1	// AT1G75290 // AT4G28220 // AT4G36220 // ATCG01010 // AT5G08740 // AT5G47910 // AT5G51060 // AT3G27820 // AT3G17240 // AT1G03630 // AT1G79750 // AT4G00570 // AT5G66190 // AT3G16950
GO:0051119	F	sugar transmembrane transporter activity	12	3293	139	37767	0.56	1	// AT3G18830 // AT5G61520 // AT5G26340 // AT3G54700 // AT2G38940 // AT1G34580 // AT3G46980 // AT5G33320 // AT2G38060 // AT5G13740 // AT4G35300 // AT4G16480
GO:0015077	F	monovalent inorganic cation transmembrane transporter activity	18	3293	156	37767	0.16	1	// AT4G10310 // AT4G00895 // AT4G13420 // AT4G32260 // AT5G09400 // AT1G80230 // AT3G53720 // AT2G01980 // AT3G15640 // AT3G52730 // AT3G05030 // AT2G30070 // AT5G27150 // ATMG00410 // AT2G07741 // AT4G11150 // AT4G04850 // AT3G02050
GO:0008757	F	S-adenosylmethionine-dependent methyltransferase activity	10	3293	109	37767	0.49	1	// AT4G25080 // AT1G68040 // AT3G11480 // AT4G09980 // AT1G19640 // AT3G07670 // AT4G34050 // AT3G63410 // AT5G54160 // AT4G26600
GO:0030234	F	enzyme regulator activity	25	3293	367	37767	0.91	1	// AT5G47550 // AT1G73500 // AT5G62350 // AT5G64620 // AT2G26300 // AT3G15360 // AT4G03520 // AT4G34160 // AT2G39730 // AT1G80370 // AT1G31650 // AT3G43300 // AT5G62360 // AT1G73325 // AT1G52240 // AT5G25380 // AT1G50320 // AT5G11300 // AT2G32730 // AT2G15570 // AT5G38610 // AT1G17860 // AT4G21160 // AT5G47080 // AT3G60860
GO:0008080	F	N-acetyltransferase activity	5	3293	64	37767	0.66	1	// AT1G72030 // AT3G22560 // AT4G28030 // AT2G39000 // AT2G39020
GO:0016682	F	oxidoreductase activity, acting on diphenols and related substances as donors, oxygen as acceptor	5	3293	29	37767	0.13	1	// AT3G22370 // AT5G48100 // AT1G23010 // AT5G09360 // AT5G21105
GO:0016679	F	oxidoreductase activity, acting on diphenols and related substances as donors	7	3293	42	37767	0.095	1	// AT5G09360 // AT2G26500 // AT3G52730 // AT3G22370 // AT5G48100 // AT1G23010 // AT5G21105
GO:0015079	F	potassium ion transmembrane transporter activity	5	3293	26	37767	0.098	1	// AT2G30070 // AT5G09400 // AT4G04850 // AT4G13420 // AT3G02050
GO:0019842	F	vitamin binding	8	3293	54	37767	0.12	1	// AT4G33070 // AT5G28237 // AT2G20830 // AT5G51920 // AT5G17380 // AT1G11930 // AT2G20340 // AT4G37100
GO:0004888	F	transmembrane receptor activity	11	3293	171	37767	0.87	1	// AT1G70250 // AT4G21380 // AT2G26330 // AT5G11250 // AT5G45200 // AT1G27320 // AT5G17680 // AT5G36930 // AT4G18250 // AT5G38280 // AT1G72300
GO:0008374	F	O-acyltransferase activity	5	3293	38	37767	0.26	1	// AT1G27480 // AT4G35640 // AT3G03310 // AT3G51520 // AT3G57650
GO:0015238	F	drug transmembrane transporter activity	6	3293	74	37767	0.63	1	// AT3G21690 // AT5G19700 // AT5G52450 // AT2G16980 // AT2G16990 // AT1G71870
GO:0003899	F	DNA-directed RNA polymerase activity	9	3293	71	37767	0.19	1	// AT5G15700 // AT5G60040 // AT3G53920 // AT4G14660 // AT5G45140 // AT1G08540 // AT5G23710 // AT1G29940 // AT3G57660
GO:0030695	F	GTPase regulator activity	6	3293	92	37767	0.81	1	// AT1G31650 // AT3G43300 // AT4G21160 // AT2G26300 // AT1G52240 // AT3G60860
GO:0015631	F	tubulin binding	6	3293	44	37767	0.21	1	// AT1G68060 // AT5G06680 // AT1G80260 // AT5G55230 // AT3G43610 // AT5G18700
GO:0042393	F	histone binding	5	3293	26	37767	0.098	1	// AT1G73150 // AT5G26210 // AT5G20510 // AT5G17690 // AT1G18800
GO:0008135	F	translation factor activity, nucleic acid binding	15	3293	181	37767	0.61	1	// AT1G62750 // AT1G49760 // AT3G26618 // AT5G57870 // AT5G08650 // AT1G07920 // AT3G08740 // AT1G09640 // AT2G31060 // AT3G11400 // AT2G05830 // AT5G35620 // AT5G60390 // AT1G62850 // AT3G07300
GO:0008408	F	3'-5' exonuclease activity	5	3293	35	37767	0.21	1	// AT2G25910 // AT3G07750 // AT5G14580 // AT3G46210 // AT3G03710
GO:0004428	F	inositol or phosphatidylinositol kinase activity	5	3293	57	37767	0.56	1	// AT2G17930 // AT1G71010 // AT1G50030 // AT5G16760 // AT1G34260
GO:0004540	F	ribonuclease activity	11	3293	106	37767	0.34	1	// AT5G59980 // AT5G14580 // AT2G17520 // AT3G13740 // AT3G03710 // AT1G80780 // AT3G07750 // AT3G46210 // AT1G55140 // AT3G20390 // AT2G02990
GO:0016765	F	transferase activity, transferring alkyl or aryl (other than methyl) groups	19	3293	158	37767	0.12	1	// AT3G03190 // AT5G19040 // AT1G10370 // AT1G10360 // AT2G27760 // AT1G17050 // AT1G78510 // AT5G17230 // AT2G29460 // AT2G29420 // AT4G38460 // AT1G22410 // AT4G36810 // AT3G17390 // AT1G65820 // AT1G02500 // AT4G39980 // AT3G09270 // AT4G34640
GO:0015144	F	carbohydrate transmembrane transporter activity	13	3293	156	37767	0.6	1	// AT3G18830 // AT5G61520 // AT5G26340 // AT3G54700 // AT2G38940 // AT1G34580 // AT3G46980 // AT5G33320 // AT2G38060 // AT5G13740 // AT4G35300 // AT1G73220 // AT4G16480
GO:0019787	F	small conjugating protein ligase activity	33	3293	336	37767	0.28	1	// AT5G60710 // AT3G07370 // AT2G42620 // AT2G33770 // AT5G41340 // AT1G20780 // AT2G01150 // AT3G54780 // AT3G46460 // AT1G12820 // AT1G76390 // AT5G14420 // AT1G02860 // AT5G49980 // AT1G51550 // AT5G59300 // AT4G12570 // AT3G62980 // AT2G38970 // AT2G44950 // AT2G39940 // AT5G13530 // AT1G68050 // AT4G27030 // AT5G60410 // AT5G15400 // AT5G67530 // AT1G55860 // AT5G02310 // AT2G30580 // AT1G08…
GO:0030554	F	adenyl nucleotide binding	143	3293	1465	37767	0.1	1	// AT1G53350 // AT1G63370 // AT3G16060 // AT1G75510 // AT5G24430 // AT4G34910 // AT5G08110 // AT1G72040 // AT4G32000 // AT5G24010 // AT2G17220 // AT5G26860 // AT4G24100 // AT1G24030 // AT5G17680 // AT5G49030 // AT5G64580 // AT5G67220 // AT2G28940 // AT1G30700 // AT5G11250 // AT5G59010 // AT2G19130 // AT3G57300 // AT4G32700 // AT5G39840 // AT4G28070 // AT2G33840 // AT4G25120 // AT3G14460 // AT1G06…
GO:0016903	F	oxidoreductase activity, acting on the aldehyde or oxo group of donors	8	3293	84	37767	0.46	1	// AT1G58290 // AT5G20630 // AT4G33790 // AT3G24503 // AT1G54100 // AT3G48000 // AT1G23800 // AT1G72610
GO:0045735	F	nutrient reservoir activity	6	3293	63	37767	0.48	1	// AT3G63200 // AT1G07750 // AT2G39220 // AT5G25610 // AT2G28680 // AT2G26560
GO:0080043	F	quercetin 3-O-glucosyltransferase activity	5	3293	26	37767	0.098	1	// AT5G59590 // AT3G16520 // AT5G17050 // AT2G15490 // AT3G21750
GO:0016879	F	ligase activity, forming carbon-nitrogen bonds	43	3293	423	37767	0.19	1	// AT5G60710 // AT5G35630 // AT3G07370 // AT5G60410 // AT2G33770 // AT5G02310 // AT5G41340 // AT4G23100 // AT1G20780 // AT2G01150 // AT3G54780 // AT5G60540 // AT3G46460 // AT1G77550 // AT1G12820 // AT1G76390 // AT1G63660 // AT5G14420 // AT1G02860 // AT5G49980 // AT2G42620 // AT1G51550 // AT5G59300 // AT4G12570 // AT3G62980 // AT5G54510 // AT4G34880 // AT2G38970 // AT2G44950 // AT2G39940 // AT5G13…
GO:0015295	F	solute:hydrogen symporter activity	11	3293	126	37767	0.54	1	// AT3G18830 // AT5G61520 // AT5G26340 // AT3G54700 // AT2G38940 // AT1G34580 // AT3G46980 // AT2G38060 // AT5G13740 // AT4G35300 // AT4G16480
GO:0060589	F	nucleoside-triphosphatase regulator activity	6	3293	99	37767	0.86	1	// AT1G31650 // AT3G43300 // AT4G21160 // AT2G26300 // AT1G52240 // AT3G60860
GO:0008168	F	methyltransferase activity	30	3293	273	37767	0.14	1	// AT3G12270 // AT4G17610 // AT4G35160 // AT1G68040 // AT4G29590 // AT3G07670 // AT2G43940 // AT4G24805 // AT3G60910 // AT4G25080 // AT1G24480 // AT1G73100 // AT3G11480 // AT4G13930 // AT2G31740 // AT1G78140 // AT3G63410 // AT3G01660 // AT5G54160 // AT3G21300 // AT2G16370 // AT4G26600 // AT2G41040 // AT1G78240 // AT5G10830 // AT4G09980 // AT1G19640 // AT4G34050 // AT4G37930 // AT1G11860
GO:0003723	F	RNA binding	74	3293	1379	37767	1	1	// AT3G50670 // AT4G10070 // AT1G49760 // AT3G56860 // AT2G16940 // AT1G35680 // AT5G55100 // AT5G07290 // AT1G29400 // AT4G17610 // AT1G68580 // AT3G46210 // AT2G01130 // AT3G20250 // AT1G06560 // AT5G04280 // AT5G18810 // AT2G44710 // AT1G76460 // AT5G14580 // AT5G51410 // AT5G61960 // AT4G14300 // AT2G24050 // AT4G13780 // AT2G29190 // AT1G80930 // AT3G07750 // AT3G11400 // AT5G66190 // AT3G13…
GO:0004871	F	signal transducer activity	44	3293	422	37767	0.15	1	// AT1G73670 // AT1G72300 // AT2G48010 // AT3G45780 // AT3G08570 // AT3G57040 // AT1G29750 // AT1G75820 // AT4G16110 // AT1G67710 // AT1G27320 // AT3G15570 // AT2G40940 // AT2G26300 // AT5G17680 // AT5G02810 // AT1G75760 // AT5G24470 // AT1G70250 // AT1G59940 // AT5G11250 // AT4G37680 // AT1G59580 // AT5G36930 // AT1G04400 // AT4G18250 // AT4G21380 // AT3G21510 // AT4G24630 // AT5G38280 // AT2G26…
GO:0050660	F	FAD binding	9	3293	79	37767	0.27	1	// AT1G14185 // AT1G30760 // AT1G14190 // AT1G63370 // AT1G72970 // AT1G62600 // AT5G13700 // AT1G30700 // AT5G67220
GO:0005198	F	structural molecule activity	62	3293	659	37767	0.3	1	// AT2G44065 // AT1G79850 // AT5G19770 // ATCG00380 // AT1G35680 // AT2G33450 // AT2G43460 // ATCG00900 // AT4G33865 // AT5G62700 // AT3G11130 // AT3G23400 // AT4G17560 // AT5G54600 // AT1G68590 // AT3G23390 // AT3G54210 // AT1G13180 // AT1G74970 // AT5G02960 // AT5G02610 // AT1G32990 // AT5G23860 // AT3G07390 // AT4G25740 // ATMG00090 // AT5G62690 // AT2G38140 // AT1G14205 // AT3G59540 // AT5G40…
GO:0015103	F	inorganic anion transmembrane transporter activity	10	3293	79	37767	0.18	1	// AT2G25680 // AT3G54700 // AT5G13550 // AT3G46980 // AT4G18910 // AT3G45650 // AT2G38060 // AT1G15960 // AT2G38940 // AT1G32450
GO:0046915	F	transition metal ion transmembrane transporter activity	7	3293	45	37767	0.12	1	// AT4G33520 // AT1G10130 // AT2G39450 // AT5G21930 // AT5G59030 // AT4G30110 // AT3G12750
GO:0005623	C	cell	1787	3293	15217	37767	3e-54	1.4e-51	// AT3G50670 // AT4G29240 // AT1G76490 // AT3G47520 // AT1G53210 // AT2G22125 // AT1G28150 // AT5G06710 // AT1G51140 // AT5G07710 // AT4G12510 // AT3G15840 // AT5G01650 // AT3G53470 // AT2G21530 // AT5G07020 // AT5G20410 // AT5G13840 // AT4G02020 // AT3G12580 // AT1G75280 // AT2G43120 // AT4G33090 // AT5G21090 // AT5G07150 // AT5G54250 // AT3G19860 // AT3G14310 // AT3G20390 // AT2G36380 // AT3G21…
GO:0044464	C	cell part	1787	3293	15217	37767	3e-54	1.4e-51	// AT3G50670 // AT4G29240 // AT1G76490 // AT3G47520 // AT1G53210 // AT2G22125 // AT1G28150 // AT5G06710 // AT1G51140 // AT5G07710 // AT4G12510 // AT3G15840 // AT5G01650 // AT3G53470 // AT2G21530 // AT5G07020 // AT5G20410 // AT5G13840 // AT4G02020 // AT3G12580 // AT1G75280 // AT2G43120 // AT4G33090 // AT5G21090 // AT5G07150 // AT5G54250 // AT3G19860 // AT3G14310 // AT3G20390 // AT2G36380 // AT3G21…
GO:0044424	C	intracellular part	1217	3293	9302	37767	5.4e-51	1.6e-48	// AT3G50670 // AT4G12560 // AT5G14120 // AT1G65820 // AT2G39020 // AT5G06710 // AT3G13300 // AT3G50770 // AT1G76490 // AT4G22950 // AT3G47520 // AT1G53210 // AT1G80680 // AT2G39730 // AT5G26980 // AT5G55570 // AT5G67530 // AT4G03280 // AT5G44090 // AT4G28030 // AT1G28150 // AT5G66320 // AT1G23740 // AT5G36120 // AT5G26860 // AT3G08850 // AT1G18800 // AT1G51140 // ATCG00020 // AT3G18550 // AT1G19…
GO:0043227	C	membrane-bounded organelle	1042	3293	7622	37767	1.5e-49	3.4e-47	// AT3G50670 // AT4G12560 // AT5G14120 // AT2G39020 // AT5G06710 // AT3G13300 // AT3G50770 // AT1G76490 // AT4G22950 // AT3G47520 // AT1G53210 // AT1G80680 // AT2G39730 // AT5G26980 // AT5G55570 // AT4G03280 // AT5G44090 // AT1G72010 // AT1G28150 // AT5G66320 // AT1G23740 // AT5G36120 // AT5G26860 // AT1G10130 // AT1G51140 // ATCG00020 // AT3G18550 // AT1G19220 // AT1G76405 // AT5G51545 // AT2G17…
GO:0005622	C	intracellular	1245	3293	9671	37767	4.3e-49	7e-47	// AT3G50670 // AT4G12560 // AT5G14120 // AT1G65820 // AT2G39020 // AT5G06710 // AT3G13300 // AT3G50770 // AT1G76490 // AT4G22950 // AT3G47520 // AT1G53210 // AT1G80680 // AT2G39730 // AT2G31200 // AT5G55570 // AT5G67530 // AT4G03280 // AT5G44090 // AT4G28030 // AT1G28150 // AT5G66320 // AT1G23740 // AT5G36120 // AT5G26860 // AT4G32940 // AT3G08850 // AT1G18800 // AT1G51140 // ATCG00020 // AT5G07…
GO:0009536	C	plastid	528	3293	2965	37767	4.7e-49	7e-47	// AT2G39020 // AT5G36120 // AT3G50770 // AT1G76490 // AT3G47520 // AT5G44650 // AT2G39730 // AT5G55570 // AT4G03280 // AT1G72010 // AT1G28150 // AT1G23740 // AT5G26860 // ATCG00020 // AT1G76405 // AT2G17730 // AT3G15840 // AT4G10000 // AT5G01650 // AT5G20260 // AT3G27110 // AT3G53470 // AT2G21530 // AT5G07020 // AT5G20410 // AT5G11650 // AT2G01590 // AT3G44326 // AT3G18890 // AT5G03880 // AT1G79…
GO:0043231	C	intracellular membrane-bounded organelle	1038	3293	7615	37767	9.1e-49	1.2e-46	// AT3G50670 // AT4G12560 // AT5G14120 // AT2G39020 // AT5G06710 // AT3G13300 // AT3G50770 // AT1G76490 // AT4G22950 // AT3G47520 // AT1G53210 // AT1G80680 // AT2G39730 // AT5G26980 // AT5G55570 // AT4G03280 // AT5G44090 // AT1G72010 // AT1G28150 // AT5G66320 // AT1G23740 // AT5G36120 // AT5G26860 // AT1G10130 // AT1G51140 // ATCG00020 // AT3G18550 // AT1G19220 // AT1G76405 // AT2G17730 // AT3G15…
GO:0043226	C	organelle	1092	3293	8155	37767	1.4e-48	1.6e-46	// AT3G50670 // AT4G12560 // AT5G14120 // AT2G39020 // AT5G06710 // AT3G13300 // AT3G50770 // AT1G76490 // AT4G22950 // AT3G47520 // AT1G53210 // AT1G80680 // AT2G39730 // AT5G26980 // AT5G55570 // AT4G03280 // AT5G44090 // AT1G72010 // AT1G28150 // AT5G66320 // AT1G23740 // AT5G36120 // AT5G26860 // AT1G10130 // AT1G18800 // AT1G51140 // ATCG00020 // AT3G18550 // AT1G19220 // AT1G76405 // AT5G51…
GO:0043229	C	intracellular organelle	1091	3293	8149	37767	1.8e-48	1.8e-46	// AT3G50670 // AT4G12560 // AT5G14120 // AT2G39020 // AT5G06710 // AT3G13300 // AT3G50770 // AT1G76490 // AT4G22950 // AT3G47520 // AT1G53210 // AT1G80680 // AT2G39730 // AT5G26980 // AT5G55570 // AT4G03280 // AT5G44090 // AT1G72010 // AT1G28150 // AT5G66320 // AT1G23740 // AT5G36120 // AT5G26860 // AT1G10130 // AT1G18800 // AT1G51140 // ATCG00020 // AT3G18550 // AT1G19220 // AT1G76405 // AT5G51…
GO:0009507	C	chloroplast	495	3293	2740	37767	2.6e-47	2.3e-45	// AT2G39020 // AT5G36120 // AT3G50770 // AT5G20260 // AT3G47520 // AT5G44650 // AT2G39730 // AT5G55570 // AT4G03280 // AT1G72010 // AT1G28150 // AT1G23740 // AT5G26860 // ATCG00020 // AT1G76405 // AT2G17730 // AT1G31170 // AT4G10000 // AT5G01650 // AT3G27110 // AT3G53470 // AT2G21530 // AT5G07020 // AT5G20410 // AT5G11650 // AT2G01590 // AT3G44326 // AT3G18890 // AT5G03880 // AT1G79510 // AT1G06…
GO:0005737	C	cytoplasm	949	3293	6822	37767	5e-47	4.1e-45	// AT4G12560 // AT5G14120 // AT1G65820 // AT2G39020 // AT5G36120 // AT3G13300 // AT3G50770 // AT1G76490 // AT3G47520 // AT1G53210 // AT4G35160 // AT2G39730 // AT5G26980 // AT5G55570 // AT4G03280 // AT5G44090 // AT4G28030 // AT1G28150 // AT1G23740 // AT2G27760 // AT5G26860 // AT1G10130 // AT5G43060 // ATCG00020 // AT5G51050 // AT1G08200 // AT1G76405 // AT3G06650 // AT3G15840 // AT4G10000 // AT5G01…
GO:0044444	C	cytoplasmic part	886	3293	6289	37767	2.8e-45	2.1e-43	// AT5G14120 // AT2G39020 // AT5G36120 // AT3G13300 // AT3G50770 // AT1G76490 // AT3G47520 // AT1G53210 // AT4G35160 // AT2G39730 // AT5G26980 // AT5G55570 // AT4G03280 // AT5G44090 // AT4G28030 // AT1G28150 // AT1G23740 // AT2G27760 // AT5G26860 // AT1G10130 // AT5G43060 // ATCG00020 // AT1G76405 // AT3G06650 // AT3G15840 // AT4G10000 // AT5G01650 // AT5G20260 // AT3G27110 // AT3G53470 // AT2G21…
GO:0044435	C	plastid part	230	3293	867	37767	1.9e-42	1.3e-40	// AT4G13670 // AT3G12780 // AT1G75690 // AT1G11430 // AT3G47520 // AT5G44650 // AT3G11170 // AT1G60690 // AT5G51820 // AT5G35970 // AT1G80270 // AT5G08050 // AT2G05620 // AT3G46740 // AT1G34000 // AT1G28150 // AT2G34460 // AT1G08520 // AT4G01150 // AT4G14870 // AT5G36790 // ATCG00020 // AT4G00550 // AT1G76405 // AT1G58200 // AT3G15840 // AT4G37925 // AT2G17730 // AT4G34190 // AT4G31780 // AT2G39…
GO:0044434	C	chloroplast part	209	3293	746	37767	1.5e-41	9.6e-40	// AT1G75690 // AT1G11430 // AT5G44650 // AT1G60690 // AT5G51820 // AT5G35970 // AT1G80270 // AT5G08050 // AT2G05620 // AT3G46740 // AT1G34000 // AT1G28150 // AT2G34460 // AT1G08520 // AT4G01150 // AT4G14870 // AT5G36790 // ATCG00020 // AT4G00550 // AT1G76405 // AT2G17730 // AT3G15840 // AT4G37925 // AT1G22300 // AT4G34190 // AT4G31780 // AT2G39730 // AT3G53470 // AT2G30695 // AT3G15640 // AT5G07…
GO:0016020	C	membrane	592	3293	4068	37767	5.8e-32	3.5e-30	// AT5G14120 // AT3G48860 // AT2G01660 // AT2G17730 // AT1G76490 // AT5G14280 // AT1G53210 // AT1G80680 // AT1G03080 // AT5G51060 // AT2G22125 // AT5G14910 // AT1G16860 // AT5G66450 // AT2G38940 // AT5G53190 // ATCG00020 // AT5G51050 // AT3G16690 // AT2G28120 // AT2G46320 // AT5G20260 // AT3G27110 // AT3G53470 // AT3G15640 // AT5G07020 // AT5G20410 // AT2G01590 // AT5G44650 // AT3G18890 // AT5G64…
GO:0044422	C	organelle part	404	3293	2562	37767	3e-27	1.7e-25	// AT2G17730 // AT3G47520 // AT1G53210 // AT1G80680 // AT2G39730 // AT5G26980 // AT1G28150 // AT1G23740 // ATCG00020 // AT1G76405 // AT3G15840 // AT3G53470 // AT3G15640 // AT5G07020 // AT5G20410 // AT5G44650 // AT3G18890 // AT5G03880 // AT1G06690 // AT4G02530 // AT2G47910 // AT4G31580 // AT1G73990 // AT1G56190 // AT3G01280 // AT5G14040 // AT2G44065 // AT2G01870 // AT5G02610 // AT5G42650 // AT5G43…
GO:0044446	C	intracellular organelle part	403	3293	2561	37767	5e-27	2.7e-25	// AT2G17730 // AT3G47520 // AT1G53210 // AT1G80680 // AT2G39730 // AT5G26980 // AT1G28150 // AT1G23740 // ATCG00020 // AT1G76405 // AT3G15840 // AT3G53470 // AT3G15640 // AT5G07020 // AT5G20410 // AT5G44650 // AT3G18890 // AT5G03880 // AT1G06690 // AT4G02530 // AT2G47910 // AT4G31580 // AT1G73990 // AT1G56190 // AT3G01280 // AT5G14040 // AT2G44065 // AT2G01870 // AT5G02610 // AT5G42650 // AT5G43…
GO:0009579	C	thylakoid	117	3293	376	37767	6.2e-27	3.1e-25	// AT1G75690 // AT5G44650 // AT1G18170 // AT5G08050 // AT2G05620 // AT1G34000 // AT2G34460 // AT4G01150 // AT4G14870 // ATCG00020 // AT2G17730 // AT4G37925 // AT4G34190 // AT5G35100 // AT3G53470 // AT3G15640 // AT5G07020 // AT3G18890 // AT1G30380 // AT3G56010 // AT4G23890 // AT4G28660 // AT5G03880 // AT1G06690 // AT1G20810 // AT1G77490 // AT2G36145 // AT5G20140 // AT2G47910 // AT1G56190 // AT5G01…
GO:0005886	C	plasma membrane	259	3293	1456	37767	1.2e-23	5.6e-22	// AT5G14120 // AT3G48860 // AT1G24530 // AT3G16060 // AT3G54700 // AT5G24430 // AT1G53210 // AT5G59840 // AT1G60690 // AT1G47900 // AT1G03080 // AT5G51060 // AT2G22125 // AT5G01410 // AT1G04430 // AT3G21540 // AT1G54610 // AT5G58090 // AT5G02610 // AT5G01550 // AT4G24100 // AT2G37330 // AT5G45380 // AT5G58070 // AT5G11890 // AT2G28120 // AT3G56760 // AT1G22300 // AT5G16990 // AT2G25680 // AT3G10…
GO:0034357	C	photosynthetic membrane	90	3293	273	37767	2e-22	9.1e-21	// AT1G75690 // AT5G44650 // AT1G74730 // AT5G08050 // AT1G34000 // AT2G34460 // AT4G01150 // AT4G14870 // ATCG00020 // AT2G17730 // AT4G37925 // AT4G34190 // AT3G53470 // AT3G15640 // AT5G07020 // AT3G18890 // AT1G30380 // AT3G56010 // AT4G23890 // AT4G28660 // AT5G03880 // AT1G06690 // AT1G77490 // AT2G36145 // AT5G20140 // AT2G47910 // AT2G01870 // AT3G05410 // AT4G32260 // AT5G64040 // AT5G42…
GO:0044436	C	thylakoid part	95	3293	307	37767	5.5e-22	2.4e-20	// AT1G75690 // AT5G44650 // AT1G18170 // AT5G08050 // AT1G34000 // AT2G34460 // AT4G01150 // AT4G14870 // AT2G17730 // AT4G37925 // AT4G34190 // AT5G35100 // AT3G53470 // AT3G15640 // AT5G07020 // AT3G18890 // AT3G56010 // AT4G23890 // AT5G03880 // AT1G06690 // AT1G77490 // AT2G36145 // AT5G20140 // AT2G47910 // AT1G77090 // AT3G47860 // AT2G01870 // AT3G05410 // AT4G32260 // AT5G64040 // AT5G42…
GO:0009534	C	chloroplast thylakoid	89	3293	290	37767	1.7e-20	7e-19	// AT1G75690 // AT5G44650 // AT1G74730 // AT5G08050 // AT2G05620 // AT1G34000 // AT2G34460 // AT4G01150 // AT4G14870 // AT2G17730 // AT4G37925 // AT4G34190 // AT3G53470 // AT3G15640 // AT5G07020 // AT3G18890 // AT3G56010 // AT4G23890 // AT5G03880 // AT1G06690 // AT1G20810 // AT1G77490 // AT2G36145 // AT5G20140 // AT2G47910 // AT1G77090 // AT2G01870 // AT4G32260 // AT5G64040 // AT5G42070 // AT1G68…
GO:0031976	C	plastid thylakoid	89	3293	293	37767	3e-20	1.2e-18	// AT1G75690 // AT5G44650 // AT1G74730 // AT5G08050 // AT2G05620 // AT1G34000 // AT2G34460 // AT4G01150 // AT4G14870 // AT2G17730 // AT4G37925 // AT4G34190 // AT3G53470 // AT3G15640 // AT5G07020 // AT3G18890 // AT3G56010 // AT4G23890 // AT5G03880 // AT1G06690 // AT1G20810 // AT1G77490 // AT2G36145 // AT5G20140 // AT2G47910 // AT1G77090 // AT2G01870 // AT4G32260 // AT5G64040 // AT5G42070 // AT1G68…
[truncated: 1,041 more rows]
