# Supplementary material for: BIG LEAF is a regulator of organ size and adventitious root formation in poplar
Source: PLoS One. 2017 Jul 7;12(7):e0180527. doi: 10.1371/journal.pone.0180527 (PMC5501567; doi:10.1371/journal.pone.0180527)
Supplement: S4 Data — (XLSX) [file pone.0180527.s014.xlsx]

## Sheet: S4
S4 Data. Comperison of the GO enrichment among deferent tissues' specific DEG
GO Information				CM			ID:299016350		ID:286103752		ID:651190380
No	GO Term	Onto	Description	1	2	3	FDR	Num	FDR	Num	FDR	Num
1	GO:0050896	P	response to stimulus				3e-26	385	5.1e-38	630	2.7e-15	342
2	GO:0009791	P	post-embryonic development				2.2e-21	116	4.3e-22	165	1.7e-13	98
3	GO:0007275	P	multicellular organismal development				3.5e-18	214	1.7e-11	287	8.6e-10	182
4	GO:0032501	P	multicellular organismal process				3.5e-18	219	1.7e-11	295	4.5e-11	193
5	GO:0032502	P	developmental process				6.1e-18	233	7.7e-11	314	1.7e-08	195
6	GO:0042221	P	response to chemical stimulus				8.2e-16	210	1.9e-18	327	4.3e-10	188
7	GO:0048856	P	anatomical structure development				6e-15	181	9.8e-11	250	3.2e-06	145
8	GO:0010033	P	response to organic substance				1.4e-13	148	4.8e-12	213	0.00041	109
9	GO:0009628	P	response to abiotic stimulus				4.1e-13	156	3e-18	253	5.6e-10	145
10	GO:0048731	P	system development				2e-12	105	6.5e-09	139	0.00022	77
11	GO:0048513	P	organ development				2e-12	105	1.1e-08	138	0.00022	77
12	GO:0009416	P	response to light stimulus				2.1e-11	82	3.5e-09	110	6.7e-05	62
13	GO:0009719	P	response to endogenous stimulus				4.3e-11	119	2.5e-11	177	0.00043	91
14	GO:0009314	P	response to radiation				7e-11	82	1.3e-08	110	7.7e-05	63
15	GO:0008152	P	metabolic process				7.4e-11	699	2.8e-17	1179	2.6e-13	715
16	GO:0009725	P	response to hormone stimulus				4.7e-10	109	1.5e-09	159	0.002	82
17	GO:0031323	P	regulation of cellular metabolic process				1.3e-08	178	3.1e-06	257	4.8e-08	175
18	GO:0006950	P	response to stress				1.7e-08	196	7.1e-17	346	4.8e-06	182
19	GO:0065007	P	biological regulation				2.6e-08	312	6.2e-10	503	9.3e-11	326
20	GO:0048367	P	shoot development				6.9e-08	52	0.00046	60	0.028	34
21	GO:0022621	P	shoot system development				8.5e-08	52	0.00036	61	0.031	34
22	GO:0044238	P	primary metabolic process				9.1e-08	586	6.4e-08	946	2.8e-07	579
23	GO:0009607	P	response to biotic stimulus				9.9e-08	75	9.8e-11	121	0.00013	64
24	GO:0019222	P	regulation of metabolic process				1.5e-07	184	1e-05	271	1.3e-07	184
25	GO:0009889	P	regulation of biosynthetic process				1.7e-07	162	1.5e-06	243	2.6e-08	166
26	GO:0031326	P	regulation of cellular biosynthetic process				1.7e-07	162	1.5e-06	243	2.6e-08	166
27	GO:0009699	P	phenylpropanoid biosynthetic process				1.8e-07	30	---	---	---	---
28	GO:0051707	P	response to other organism				1.8e-07	71	5.4e-11	117	0.00014	61
29	GO:0006807	P	nitrogen compound metabolic process				2e-07	284	1.8e-09	463	6.2e-06	273
30	GO:0080090	P	regulation of primary metabolic process				2.1e-07	166	3.3e-06	248	5.8e-08	169
31	GO:0006139	P	nucleobase, nucleoside, nucleotide and nucleic acid metabolic process				3.5e-07	244	7.2e-06	372	0.00034	223
32	GO:0019438	P	aromatic compound biosynthetic process				4e-07	39	0.00031	46	0.035	25
33	GO:0009987	P	cellular process				4.3e-07	727	6.4e-14	1252	7.6e-12	764
34	GO:0044237	P	cellular metabolic process				4.5e-07	564	7.6e-12	959	1.8e-09	582
35	GO:0048827	P	phyllome development				1e-06	40	0.012	42	---	---
36	GO:0051171	P	regulation of nitrogen compound metabolic process				1.2e-06	158	3.6e-06	241	1.9e-07	162
37	GO:0009653	P	anatomical structure morphogenesis				1.3e-06	71	2.5e-06	104	3.5e-05	66
38	GO:0051704	P	multi-organism process				1.7e-06	81	2.7e-09	133	3.2e-06	80
39	GO:0048366	P	leaf development				1.9e-06	37	0.0071	40	---	---
40	GO:0019219	P	regulation of nucleobase, nucleoside, nucleotide and nucleic acid metabolic process				2.1e-06	154	2.5e-06	238	5.1e-07	157
41	GO:0045449	P	regulation of transcription				2.1e-06	151	1.4e-06	235	2.2e-07	156
42	GO:0009733	P	response to auxin stimulus				2.2e-06	48	0.026	52	---	---
43	GO:0009698	P	phenylpropanoid metabolic process				2.7e-06	31	---	---	---	---
44	GO:0050789	P	regulation of biological process				3e-06	268	3.6e-05	415	1.9e-07	276
45	GO:0006350	P	transcription				3e-06	158	6.4e-07	250	5.1e-07	162
46	GO:0009813	P	flavonoid biosynthetic process				3.6e-06	19	---	---	---	---
47	GO:0003006	P	reproductive developmental process				3.9e-06	94	2.8e-05	138	0.00043	85
48	GO:0051716	P	cellular response to stimulus				3.9e-06	84	0.0024	111	0.02	67
49	GO:0007167	P	enzyme linked receptor protein signaling pathway				3.9e-06	27	---	---	---	---
50	GO:0007169	P	transmembrane receptor protein tyrosine kinase signaling pathway				3.9e-06	27	---	---	---	---
51	GO:0009812	P	flavonoid metabolic process				3.9e-06	20	---	---	---	---
52	GO:0010556	P	regulation of macromolecule biosynthetic process				3.9e-06	152	2.2e-06	238	1.9e-07	159
53	GO:0007166	P	cell surface receptor linked signaling pathway				4.9e-06	30	---	---	0.0094	22
54	GO:0009605	P	response to external stimulus				7.5e-06	52	5.5e-06	77	8.6e-05	49
55	GO:0048608	P	reproductive structure development				1.1e-05	92	0.00041	131	0.009	78
56	GO:0019748	P	secondary metabolic process				1.3e-05	56	0.02	67	0.0045	47
57	GO:0050794	P	regulation of cellular process				1.3e-05	244	0.0004	373	6.8e-08	259
58	GO:0048869	P	cellular developmental process				1.7e-05	58	0.00027	81	0.0029	50
59	GO:0009611	P	response to wounding				2e-05	31	0.00043	40	0.0021	26
60	GO:0010035	P	response to inorganic substance				2.7e-05	38	1.5e-09	68	0.00018	36
61	GO:0009739	P	response to gibberellin stimulus				3e-05	27	0.0015	33	---	---
62	GO:0010468	P	regulation of gene expression				3.3e-05	157	9e-06	250	1.3e-06	165
63	GO:0009266	P	response to temperature stimulus				4.2e-05	54	5.1e-09	95	3.2e-06	58
64	GO:0006725	P	cellular aromatic compound metabolic process				5.2e-05	47	0.00055	65	---	---
65	GO:0000003	P	reproduction				5.6e-05	103	0.0011	150	0.00017	101
66	GO:0042398	P	cellular amino acid derivative biosynthetic process				6.3e-05	33	---	---	0.009	27
67	GO:0060255	P	regulation of macromolecule metabolic process				6.3e-05	159	4.6e-05	251	2.9e-06	167
68	GO:0022414	P	reproductive process				6.4e-05	101	0.00046	150	0.00019	99
69	GO:0070887	P	cellular response to chemical stimulus				0.00012	50	0.014	64	0.0017	46
70	GO:0009887	P	organ morphogenesis				0.00012	33	---	---	0.00073	31
71	GO:0009639	P	response to red or far red light				0.00015	30	0.035	34	---	---
72	GO:0010817	P	regulation of hormone levels				0.00019	26	0.00043	36	---	---
73	GO:0010016	P	shoot morphogenesis				0.00037	28	0.0017	38	0.00099	27
74	GO:0009888	P	tissue development				0.00043	41	0.00038	61	---	---
75	GO:0009965	P	leaf morphogenesis				0.0005	23	---	---	0.018	19
76	GO:0005975	P	carbohydrate metabolic process				0.00053	77	8.1e-05	123	2.8e-06	87
77	GO:0009620	P	response to fungus				0.00054	24	0.00067	34	0.0088	21
78	GO:0060918	P	auxin transport				0.00054	14	0.0042	17	---	---
79	GO:0009914	P	hormone transport				0.00063	14	0.0049	17	---	---
80	GO:0009409	P	response to cold				0.00063	38	0.00013	59	0.0096	34
81	GO:0032774	P	RNA biosynthetic process				0.00069	88	0.015	126	---	---
82	GO:0009058	P	biosynthetic process				0.00084	331	1.3e-06	567	0.0011	329
83	GO:0065008	P	regulation of biological quality				0.00096	62	3e-06	107	0.00012	66
84	GO:0006629	P	lipid metabolic process				0.00097	74	0.0013	113	---	---
85	GO:0010876	P	lipid localization				0.00098	9	9.5e-07	17	2.4e-07	14
86	GO:0046148	P	pigment biosynthetic process				0.001	19	0.002	26	0.041	15
87	GO:0006351	P	transcription, DNA-dependent				0.001	87	0.015	126	---	---
88	GO:0009908	P	flower development				0.001	41	0.026	54	0.035	35
89	GO:0042440	P	pigment metabolic process				0.0011	21	0.00011	33	0.035	17
90	GO:0006575	P	cellular amino acid derivative metabolic process				0.0012	36	---	---	0.0096	33
91	GO:0009743	P	response to carbohydrate stimulus				0.0012	30	---	---	---	---
92	GO:0032787	P	monocarboxylic acid metabolic process				0.0012	43	0.0038	62	---	---
93	GO:0009926	P	auxin polar transport				0.0016	13	0.0037	17	---	---
94	GO:0016070	P	RNA metabolic process				0.0017	125	0.012	189	---	---
95	GO:0051252	P	regulation of RNA metabolic process				0.0017	83	0.017	121	---	---
96	GO:0010200	P	response to chitin				0.0018	22	---	---	---	---
97	GO:0048523	P	negative regulation of cellular process				0.0018	29	---	---	---	---
98	GO:0044262	P	cellular carbohydrate metabolic process				0.0019	43	3.6e-07	80	2.2e-05	50
99	GO:0006355	P	regulation of transcription, DNA-dependent				0.002	82	0.018	120	---	---
100	GO:0009886	P	post-embryonic morphogenesis				0.002	10	0.00041	15	0.0096	9
101	GO:0003002	P	regionalization				0.0027	18	---	---	---	---
102	GO:0048507	P	meristem development				0.003	22	0.00067	34	0.035	19
103	GO:0044249	P	cellular biosynthetic process				0.005	312	5.3e-06	542	0.0086	309
104	GO:0009740	P	gibberellic acid mediated signaling pathway				0.005	10	---	---	---	---
105	GO:0010476	P	gibberellin mediated signaling pathway				0.005	10	---	---	---	---
106	GO:0051239	P	regulation of multicellular organismal process				0.005	31	0.0018	48	---	---
107	GO:0046686	P	response to cadmium ion				0.0055	23	6.9e-05	40	---	---
108	GO:0032870	P	cellular response to hormone stimulus				0.0063	34	---	---	---	---
109	GO:0009755	P	hormone-mediated signaling pathway				0.0063	34	---	---	---	---
110	GO:0046246	P	terpene biosynthetic process				0.0071	9	---	---	---	---
111	GO:0030154	P	cell differentiation				0.0087	36	---	---	0.028	34
112	GO:0008610	P	lipid biosynthetic process				0.0088	42	0.0021	67	---	---
113	GO:0007389	P	pattern specification process				0.0094	20	---	---	---	---
114	GO:0010038	P	response to metal ion				0.01	27	8.5e-05	48	---	---
115	GO:0006519	P	cellular amino acid and derivative metabolic process				0.012	58	---	---	0.0086	59
116	GO:0042180	P	cellular ketone metabolic process				0.012	71	0.00036	121	0.0088	72
117	GO:0034641	P	cellular nitrogen compound metabolic process				0.012	46	1.4e-10	103	4e-05	56
118	GO:0009808	P	lignin metabolic process				0.014	10	---	---	0.043	9
119	GO:0010218	P	response to far red light				0.015	11	0.041	14	---	---
120	GO:0043436	P	oxoacid metabolic process				0.015	69	0.00041	118	0.0097	70
121	GO:0019752	P	carboxylic acid metabolic process				0.015	69	0.00041	118	0.0097	70
122	GO:0006082	P	organic acid metabolic process				0.015	69	0.00043	118	0.0099	70
123	GO:0043455	P	regulation of secondary metabolic process				0.018	9	---	---	---	---
124	GO:0009637	P	response to blue light				0.018	12	---	---	---	---
125	GO:0016051	P	carbohydrate biosynthetic process				0.019	29	0.00055	50	0.0015	33
126	GO:0042214	P	terpene metabolic process				0.02	10	---	---	---	---
127	GO:0009809	P	lignin biosynthetic process				0.023	9	---	---	---	---
128	GO:0009411	P	response to UV				0.025	13	---	---	---	---
129	GO:0042752	P	regulation of circadian rhythm				0.028	7	---	---	---	---
130	GO:0048518	P	positive regulation of biological process				0.029	27	0.02	41	---	---
131	GO:0008361	P	regulation of cell size				0.031	28	0.012	44	---	---
132	GO:0010565	P	regulation of cellular ketone metabolic process				0.031	8	---	---	---	---
133	GO:0046890	P	regulation of lipid biosynthetic process				0.031	5	---	---	---	---
134	GO:0006810	P	transport				0.033	127	0.0044	212	3.2e-06	153
135	GO:0006979	P	response to oxidative stress				0.033	32	0.0066	52	0.0035	36
136	GO:0032535	P	regulation of cellular component size				0.034	28	0.0084	45	---	---
137	GO:0090066	P	regulation of anatomical structure size				0.034	28	0.0084	45	---	---
138	GO:0051234	P	establishment of localization				0.035	127	0.0031	214	3.3e-06	153
139	GO:0050793	P	regulation of developmental process				0.036	35	0.026	54	---	---
140	GO:0008299	P	isoprenoid biosynthetic process				0.037	17	0.031	25	---	---
141	GO:0031324	P	negative regulation of cellular metabolic process				0.04	16	---	---	0.041	16
142	GO:0009642	P	response to light intensity				0.044	13	0.008	21	0.02	14
143	GO:0009753	P	response to jasmonic acid stimulus				0.044	23	0.002	40	---	---
144	GO:0048519	P	negative regulation of biological process				0.044	39	---	---	---	---
145	GO:0040034	P	regulation of development, heterochronic				0.044	8	---	---	---	---
146	GO:0009890	P	negative regulation of biosynthetic process				0.044	14	---	---	0.021	15
147	GO:0009718	P	anthocyanin biosynthetic process				0.044	6	---	---	---	---
148	GO:0031327	P	negative regulation of cellular biosynthetic process				0.044	14	---	---	0.021	15
149	GO:0051179	P	localization				0.047	130	0.0031	221	6.4e-06	156
150	GO:0009937	P	regulation of gibberellic acid mediated signaling pathway				0.048	5	---	---	---	---
151	GO:0031407	P	oxylipin metabolic process				0.049	8	---	---	---	---
152	GO:0046283	P	anthocyanin metabolic process				0.049	7	---	---	---	---
153	GO:0008544	P	epidermis development				0.05	18	---	---	---	---
154	GO:0007398	P	ectoderm development				0.05	18	---	---	---	---
155	GO:0003824	F	catalytic activity				1.3e-23	717	2.9e-32	1177	9.6e-32	748
156	GO:0003700	F	transcription factor activity				8e-13	205	6.6e-09	289	4.4e-10	193
157	GO:0030528	F	transcription regulator activity				8e-13	222	3e-10	324	4e-11	214
158	GO:0016740	F	transferase activity				5e-11	273	1.1e-09	414	2.3e-12	279
159	GO:0003677	F	DNA binding				7.3e-09	235	8e-10	371	3.6e-09	235
160	GO:0005488	F	binding				1.8e-07	709	2.1e-10	1184	1.3e-09	722
161	GO:0016757	F	transferase activity, transferring glycosyl groups				9.1e-06	62	4.3e-05	88	0.0015	53
162	GO:0008194	F	UDP-glycosyltransferase activity				5.1e-05	33	0.00028	44	0.0086	26
163	GO:0016491	F	oxidoreductase activity				0.00025	120	3e-06	198	6.3e-06	127
164	GO:0016758	F	transferase activity, transferring hexosyl groups				0.00073	40	2.2e-05	64	0.0015	38
165	GO:0016772	F	transferase activity, transferring phosphorus-containing groups				0.0051	139	0.00016	230	2.9e-05	151
166	GO:0016829	F	lyase activity				0.018	42	---	---	0.019	40
167	GO:0016301	F	kinase activity				0.019	120	0.00032	202	4e-05	134
168	GO:0016835	F	carbon-oxygen lyase activity				0.028	21	---	---	0.023	20
169	GO:0016798	F	hydrolase activity, acting on glycosyl bonds				0.04	47	---	---	0.00081	53
170	GO:0046982	F	protein heterodimerization activity				0.042	10	---	---	---	---
171	GO:0004674	F	protein serine/threonine kinase activity				0.042	57	---	---	0.0053	60
172	GO:0005507	F	copper ion binding				0.043	16	---	---	---	---
173	GO:0044464	C	cell part				2e-20	1006	1.4e-51	1787	6.7e-27	1032
174	GO:0005623	C	cell				2e-20	1006	1.4e-51	1787	6.7e-27	1032
175	GO:0043231	C	intracellular membrane-bounded organelle				4.6e-16	558	1.2e-46	1038	3.3e-15	549
176	GO:0043227	C	membrane-bounded organelle				4.6e-16	559	3.4e-47	1042	3.5e-15	549
177	GO:0044424	C	intracellular part				1.9e-13	640	1.6e-48	1217	7.7e-17	655
178	GO:0043229	C	intracellular organelle				2.5e-13	573	1.8e-46	1091	2e-13	569
179	GO:0043226	C	organelle				2.5e-13	573	1.6e-46	1092	2e-13	569
180	GO:0005622	C	intracellular				7.2e-13	656	7e-47	1245	2.5e-17	679
181	GO:0005634	C	nucleus				4.3e-11	225	2.9e-06	312	1.1e-05	196
182	GO:0005886	C	plasma membrane				5.5e-11	145	5.6e-22	259	1.7e-17	166
183	GO:0030312	C	external encapsulating structure				2.2e-07	54	---	---	5.4e-08	55
184	GO:0005773	C	vacuole				4.8e-07	51	0.00036	62	4.4e-05	45
185	GO:0005618	C	cell wall				1.9e-06	51	---	---	2.3e-07	53
186	GO:0005737	C	cytoplasm				3.6e-06	447	4.1e-45	949	2e-13	492
187	GO:0016020	C	membrane				8.8e-06	285	3.5e-30	592	3.9e-18	349
188	GO:0044444	C	cytoplasmic part				6.7e-05	406	2.1e-43	886	4.9e-11	447
189	GO:0009505	C	plant-type cell wall				0.00051	32	---	---	2.8e-05	35
190	GO:0005783	C	endoplasmic reticulum				0.0012	47	---	---	0.022	41
191	GO:0042175	C	nuclear envelope-endoplasmic reticulum network				0.048	11	---	---	---	---
192	GO:0015979	P	photosynthesis				---	---	1e-05	40	0.01	21
193	GO:0009617	P	response to bacterium				---	---	2.5e-05	51	---	---
194	GO:0006461	P	protein complex assembly				---	---	4.7e-05	34	0.035	17
195	GO:0070271	P	protein complex biogenesis				---	---	4.7e-05	34	0.035	17
196	GO:0000904	P	cell morphogenesis involved in differentiation				---	---	6.5e-05	22	2.6e-05	17
197	GO:0019684	P	photosynthesis, light reaction				---	---	0.00013	28	0.0096	16
198	GO:0046483	P	heterocycle metabolic process				---	---	0.00015	75	---	---
199	GO:0044271	P	cellular nitrogen compound biosynthetic process				---	---	0.00027	66	---	---
200	GO:0048878	P	chemical homeostasis				---	---	0.00032	32	0.0092	19
201	GO:0018130	P	heterocycle biosynthetic process				---	---	0.00034	30	---	---
202	GO:0016043	P	cellular component organization				---	---	0.00036	153	---	---
203	GO:0009408	P	response to heat				---	---	0.00093	34	0.00081	24
204	GO:0042742	P	defense response to bacterium				---	---	0.0011	36	---	---
205	GO:0022607	P	cellular component assembly				---	---	0.0014	47	---	---
206	GO:0043933	P	macromolecular complex subunit organization				---	---	0.0015	43	---	---
207	GO:0040007	P	growth				---	---	0.0015	56	---	---
208	GO:0000902	P	cell morphogenesis				---	---	0.0016	46	0.009	29
209	GO:0050801	P	ion homeostasis				---	---	0.0016	25	0.023	15
210	GO:0015994	P	chlorophyll metabolic process				---	---	0.002	19	---	---
211	GO:0032989	P	cellular component morphogenesis				---	---	0.0023	49	0.019	30
212	GO:0065003	P	macromolecular complex assembly				---	---	0.0024	39	---	---
213	GO:0046394	P	carboxylic acid biosynthetic process				---	---	0.0025	64	0.05	37
214	GO:0016053	P	organic acid biosynthetic process				---	---	0.0025	64	0.05	37
215	GO:0006811	P	ion transport				---	---	0.0027	65	0.0065	42
216	GO:0006091	P	generation of precursor metabolites and energy				---	---	0.003	48	2.4e-05	39
217	GO:0009414	P	response to water deprivation				---	---	0.0031	41	0.044	24
218	GO:0055080	P	cation homeostasis				---	---	0.0036	22	0.044	13
219	GO:0034637	P	cellular carbohydrate biosynthetic process				---	---	0.0037	34	0.00048	26
220	GO:0055066	P	di-, tri-valent inorganic cation homeostasis				---	---	0.0041	18	---	---
221	GO:0022622	P	root system development				---	---	0.0061	43	---	---
222	GO:0048364	P	root development				---	---	0.0061	43	---	---
223	GO:0006970	P	response to osmotic stress				---	---	0.0061	61	---	---
224	GO:0009415	P	response to water				---	---	0.0066	41	---	---
225	GO:0048527	P	lateral root development				---	---	0.0066	17	---	---
226	GO:0006778	P	porphyrin metabolic process				---	---	0.0071	21	---	---
227	GO:0009767	P	photosynthetic electron transport chain				---	---	0.0097	14	---	---
228	GO:0009651	P	response to salt stress				---	---	0.01	55	---	---
229	GO:0033013	P	tetrapyrrole metabolic process				---	---	0.011	21	---	---
230	GO:0009723	P	response to ethylene stimulus				---	---	0.011	35	---	---
231	GO:0005976	P	polysaccharide metabolic process				---	---	0.011	29	0.025	19
232	GO:0016049	P	cell growth				---	---	0.011	43	---	---
233	GO:0042592	P	homeostatic process				---	---	0.012	37	0.0034	27
234	GO:0009737	P	response to abscisic acid stimulus				---	---	0.012	56	---	---
235	GO:0010014	P	meristem initiation				---	---	0.012	7	---	---
236	GO:0048528	P	post-embryonic root development				---	---	0.012	17	---	---
237	GO:0044085	P	cellular component biogenesis				---	---	0.014	77	---	---
238	GO:0006066	P	alcohol metabolic process				---	---	0.015	43	---	---
239	GO:0055082	P	cellular chemical homeostasis				---	---	0.016	21	0.033	14
240	GO:0009624	P	response to nematode				---	---	0.018	17	---	---
241	GO:0009644	P	response to high light intensity				---	---	0.019	15	0.043	10
242	GO:0048532	P	anatomical structure arrangement				---	---	0.019	15	---	---
243	GO:0016109	P	tetraterpenoid biosynthetic process				---	---	0.02	11	---	---
244	GO:0016117	P	carotenoid biosynthetic process				---	---	0.02	11	---	---
245	GO:0009911	P	positive regulation of flower development				---	---	0.02	13	---	---
246	GO:0048589	P	developmental growth				---	---	0.02	39	---	---
247	GO:0006952	P	defense response				---	---	0.024	96	---	---
248	GO:0006073	P	cellular glucan metabolic process				---	---	0.025	19	0.0065	15
249	GO:0042542	P	response to hydrogen peroxide				---	---	0.025	14	---	---
250	GO:0048582	P	positive regulation of post-embryonic development				---	---	0.025	14	---	---
251	GO:0009933	P	meristem structural organization				---	---	0.025	14	---	---
252	GO:0043170	P	macromolecule metabolic process				---	---	0.026	697	---	---
253	GO:0051186	P	cofactor metabolic process				---	---	0.028	46	---	---
254	GO:0006873	P	cellular ion homeostasis				---	---	0.029	20	0.031	14
255	GO:0044042	P	glucan metabolic process				---	---	0.03	19	0.0079	15
256	GO:0007623	P	circadian rhythm				---	---	0.03	17	---	---
257	GO:0048511	P	rhythmic process				---	---	0.03	17	---	---
258	GO:0015833	P	peptide transport				---	---	0.03	16	---	---
259	GO:0006857	P	oligopeptide transport				---	---	0.03	16	---	---
260	GO:0016108	P	tetraterpenoid metabolic process				---	---	0.031	12	---	---
261	GO:0016116	P	carotenoid metabolic process				---	---	0.031	12	---	---
262	GO:0048580	P	regulation of post-embryonic development				---	---	0.032	33	---	---
263	GO:0009867	P	jasmonic acid mediated signaling pathway				---	---	0.034	13	---	---
264	GO:0006812	P	cation transport				---	---	0.034	51	---	---
265	GO:0030003	P	cellular cation homeostasis				---	---	0.036	18	0.03	13
266	GO:0046700	P	heterocycle catabolic process				---	---	0.044	11	---	---
267	GO:0043623	P	cellular protein complex assembly				---	---	0.045	23	---	---
268	GO:0006820	P	anion transport				---	---	0.047	16	0.0036	14
269	GO:0016114	P	terpenoid biosynthetic process				---	---	0.048	19	---	---
270	GO:0016787	F	hydrolase activity				---	---	1.7e-05	398	0.00012	243
271	GO:0005515	F	protein binding				---	---	2e-05	345	---	---
272	GO:0005215	F	transporter activity				---	---	2e-05	194	7.9e-08	136
273	GO:0022857	F	transmembrane transporter activity				---	---	4.3e-05	154	7e-06	104
274	GO:0015075	F	ion transmembrane transporter activity				---	---	6.9e-05	100	0.00029	64
275	GO:0046527	F	glucosyltransferase activity				---	---	0.00018	33	0.038	17
276	GO:0022891	F	substrate-specific transmembrane transporter activity				---	---	0.00028	125	0.00038	81
277	GO:0015267	F	channel activity				---	---	0.001	33	0.012	20
278	GO:0022803	F	passive transmembrane transporter activity				---	---	0.001	33	0.012	20
279	GO:0022892	F	substrate-specific transporter activity				---	---	0.0019	136	3.5e-05	96
280	GO:0022838	F	substrate-specific channel activity				---	---	0.0019	32	0.012	20
281	GO:0022804	F	active transmembrane transporter activity				---	---	0.0021	93	0.0018	61
282	GO:0008324	F	cation transmembrane transporter activity				---	---	0.0032	74	0.0079	47
283	GO:0016705	F	oxidoreductase activity, acting on paired donors, with incorporation or reduction of molecular oxygen				---	---	0.0085	36	---	---
284	GO:0035251	F	UDP-glucosyltransferase activity				---	---	0.0085	22	0.012	15
285	GO:0005516	F	calmodulin binding				---	---	0.0089	40	3.5e-05	34
286	GO:0016859	F	cis-trans isomerase activity				---	---	0.0099	18	---	---
287	GO:0016887	F	ATPase activity				---	---	0.0099	69	---	---
288	GO:0016853	F	isomerase activity				---	---	0.016	43	---	---
289	GO:0046873	F	metal ion transmembrane transporter activity				---	---	0.016	31	---	---
290	GO:0042623	F	ATPase activity, coupled				---	---	0.016	54	0.029	34
291	GO:0005216	F	ion channel activity				---	---	0.016	23	0.029	15
292	GO:0003755	F	peptidyl-prolyl cis-trans isomerase activity				---	---	0.019	17	---	---
293	GO:0042803	F	protein homodimerization activity				---	---	0.022	17	---	---
294	GO:0046983	F	protein dimerization activity				---	---	0.027	27	---	---
295	GO:0022836	F	gated channel activity				---	---	0.036	17	---	---
296	GO:0016838	F	carbon-oxygen lyase activity, acting on phosphates				---	---	0.043	7	---	---
297	GO:0042802	F	identical protein binding				---	---	0.046	22	---	---
298	GO:0043167	F	ion binding				---	---	0.047	226	0.023	142
299	GO:0043169	F	cation binding				---	---	0.047	226	0.023	142
300	GO:0009536	C	plastid				---	---	7e-47	528	0.0035	199
301	GO:0009507	C	chloroplast				---	---	2.3e-45	495	0.0058	184
302	GO:0044435	C	plastid part				---	---	1.3e-40	230	---	---
303	GO:0044434	C	chloroplast part				---	---	9.6e-40	209	---	---
304	GO:0044422	C	organelle part				---	---	1.7e-25	404	---	---
305	GO:0044446	C	intracellular organelle part				---	---	2.7e-25	403	---	---
306	GO:0009579	C	thylakoid				---	---	3.1e-25	117	0.013	36
307	GO:0034357	C	photosynthetic membrane				---	---	9.1e-21	90	---	---
308	GO:0044436	C	thylakoid part				---	---	2.4e-20	95	---	---
309	GO:0009534	C	chloroplast thylakoid				---	---	7e-19	89	---	---
310	GO:0031976	C	plastid thylakoid				---	---	1.2e-18	89	---	---
311	GO:0031984	C	organelle subcompartment				---	---	1.6e-18	89	---	---
312	GO:0042651	C	thylakoid membrane				---	---	6.4e-18	79	---	---
313	GO:0009535	C	chloroplast thylakoid membrane				---	---	4.3e-17	75	---	---
314	GO:0055035	C	plastid thylakoid membrane				---	---	4.3e-17	75	---	---
315	GO:0009532	C	plastid stroma				---	---	8e-15	85	---	---
316	GO:0009570	C	chloroplast stroma				---	---	1.1e-14	73	---	---
317	GO:0009526	C	plastid envelope				---	---	2.9e-14	85	---	---
318	GO:0031090	C	organelle membrane				---	---	2.6e-13	152	0.0058	69
319	GO:0031975	C	envelope				---	---	1e-11	115	0.001	56
320	GO:0031967	C	organelle envelope				---	---	1e-11	115	0.001	56
321	GO:0009941	C	chloroplast envelope				---	---	3.2e-10	65	---	---
322	GO:0010287	C	plastoglobule				---	---	1.8e-07	29	0.033	12
323	GO:0010319	C	stromule				---	---	8.9e-05	18	---	---
324	GO:0031977	C	thylakoid lumen				---	---	0.0013	23	---	---
325	GO:0009521	C	photosystem				---	---	0.0022	18	---	---
326	GO:0070013	C	intracellular organelle lumen				---	---	0.0025	76	---	---
327	GO:0043233	C	organelle lumen				---	---	0.0025	76	---	---
328	GO:0031974	C	membrane-enclosed lumen				---	---	0.0035	76	---	---
329	GO:0000325	C	plant-type vacuole				---	---	0.015	17	0.017	12
330	GO:0005829	C	cytosol				---	---	0.015	111	0.02	70
331	GO:0031978	C	plastid thylakoid lumen				---	---	0.018	19	---	---
332	GO:0009543	C	chloroplast thylakoid lumen				---	---	0.018	19	---	---
333	GO:0043234	C	protein complex				---	---	0.021	163	---	---
334	GO:0006793	P	phosphorus metabolic process				---	---	---	---	0.00021	100
335	GO:0006796	P	phosphate metabolic process				---	---	---	---	0.00032	99
336	GO:0016310	P	phosphorylation				---	---	---	---	0.00039	92
337	GO:0006468	P	protein amino acid phosphorylation				---	---	---	---	0.00066	82
338	GO:0042546	P	cell wall biogenesis				---	---	---	---	0.00088	15
339	GO:0009832	P	plant-type cell wall biogenesis				---	---	---	---	0.002	13
340	GO:0043687	P	post-translational protein modification				---	---	---	---	0.0031	98
341	GO:0033036	P	macromolecule localization				---	---	---	---	0.0085	44
342	GO:0006464	P	protein modification process				---	---	---	---	0.009	109
343	GO:0009060	P	aerobic respiration				---	---	---	---	0.0096	8
344	GO:0044264	P	cellular polysaccharide metabolic process				---	---	---	---	0.01	18
345	GO:0015698	P	inorganic anion transport				---	---	---	---	0.013	9
346	GO:0010558	P	negative regulation of macromolecule biosynthetic process				---	---	---	---	0.015	15
347	GO:0048468	P	cell development				---	---	---	---	0.019	23
348	GO:0005985	P	sucrose metabolic process				---	---	---	---	0.023	6
349	GO:0045934	P	negative regulation of nucleobase, nucleoside, nucleotide and nucleic acid metabolic process				---	---	---	---	0.031	14
350	GO:0051172	P	negative regulation of nitrogen compound metabolic process				---	---	---	---	0.031	14
351	GO:0015980	P	energy derivation by oxidation of organic compounds				---	---	---	---	0.031	13
352	GO:0045333	P	cellular respiration				---	---	---	---	0.031	13
353	GO:0016481	P	negative regulation of transcription				---	---	---	---	0.034	13
354	GO:0009834	P	secondary cell wall biogenesis				---	---	---	---	0.034	6
355	GO:0004553	F	hydrolase activity, hydrolyzing O-glycosyl compounds				---	---	---	---	0.00098	49
356	GO:0016773	F	phosphotransferase activity, alcohol group as acceptor				---	---	---	---	0.0015	94
357	GO:0004672	F	protein kinase activity				---	---	---	---	0.0015	81
358	GO:0015405	F	P-P-bond-hydrolysis-driven transmembrane transporter activity				---	---	---	---	0.0042	29
359	GO:0015399	F	primary active transmembrane transporter activity				---	---	---	---	0.0043	29
360	GO:0019825	F	oxygen binding				---	---	---	---	0.0079	29
361	GO:0004497	F	monooxygenase activity				---	---	---	---	0.012	18
362	GO:0042626	F	ATPase activity, coupled to transmembrane movement of substances				---	---	---	---	0.016	22
363	GO:0043492	F	ATPase activity, coupled to movement of substances				---	---	---	---	0.016	22
364	GO:0016820	F	hydrolase activity, acting on acid anhydrides, catalyzing transmembrane movement of substances				---	---	---	---	0.017	22
365	GO:0016831	F	carboxy-lyase activity				---	---	---	---	0.023	13
366	GO:0016563	F	transcription activator activity				---	---	---	---	0.023	21
367	GO:0004702	F	receptor signaling protein serine/threonine kinase activity				---	---	---	---	0.028	10
368	GO:0015020	F	glucuronosyltransferase activity				---	---	---	---	0.03	5
369	GO:0005057	F	receptor signaling protein activity				---	---	---	---	0.033	10
370	GO:0015368	F	calcium:cation antiporter activity				---	---	---	---	0.038	5
371	GO:0003676	F	nucleic acid binding				---	---	---	---	0.048	294
372	GO:0005740	C	mitochondrial envelope				---	---	---	---	0.0058	26
373	GO:0005774	C	vacuolar membrane				---	---	---	---	0.011	15
374	GO:0044437	C	vacuolar part				---	---	---	---	0.015	15
375	GO:0009705	C	plant-type vacuole membrane				---	---	---	---	0.015	10
376	GO:0044429	C	mitochondrial part				---	---	---	---	0.018	28
377	GO:0031966	C	mitochondrial membrane				---	---	---	---	0.04	22
