# Supplementary material for: BIG LEAF is a regulator of organ size and adventitious root formation in poplar
Source: PLoS One. 2017 Jul 7;12(7):e0180527. doi: 10.1371/journal.pone.0180527 (PMC5501567; doi:10.1371/journal.pone.0180527)
Supplement: S5 Data — (XLSX) [file pone.0180527.s015.xlsx]

## Sheet: S5
S5 Data. Subset of DEG genes involved in plant growth [51, 52]
Probesets	GenBank Accession No.	Gene Model	AGI	TAIR_Description	TAIR_short_description	TAIR_summary	Gene Model v3.0	TAIR10	Name	Apex - DEG	Stem - DEG	Leaf - DEG	BL-oe Apex mean	WT-717 Apex mean	BL-oe Stem mean	WT-717 Stem mean	BL-oe Leaf mean	WT-717 Leaf mean
PtpAffx.56.1.S1_at	DN499833	grail3.0037003901					Potri.003G065000	AT3G13960	growth-regulating factor 5	DEG	ns	ns	7.81071	5.16552	3.31105	3.18259	3.3837	3.26054
PtpAffx.49471.1.A1_at	CV257504	gw1.VIII.1637.1,gw1.X.2501.1	AT4G36920	Identical to Floral homeotic protein APETALA2 (AP2) [Arabidopsis Thaliana] (GB:P47927;GB:Q8L7P9); similar to AP2 domain-containing transcription factor, putative [Arabidopsis thaliana] (TAIR:AT5G67180.1); similar to AP2-like transcriptional factor [Brassica rapa] (GB:AAX47049.1); contains InterPro domain Pathogenesis-related transcriptional factor and ERF; (InterPro:IPR001471)	AP2 (APETALA 2); transcription factor	Encodes a floral homeotic gene, a member of the AP2/EREBP (ethylene responsive element binding protein) class of transcription factors and is involved in the specification of floral organ identity, establishment of floral meristem identity, suppression of floral meristem indeterminancy, and development of the ovule and seed coat. AP2 also has a role in controlling seed mass. Dominant negative all…	Potri.010G216200	NA	NA	DEG	DEG	ns	7.87411	6.27936	8.0787	7.31614	9.44693	8.99547
PtpAffx.158042.2.A1_at	CV280037	fgenesh4_pg.C_LG_XII000270	AT5G53660	similar to AtGRF8 (GROWTH-REGULATING FACTOR 8) [Arabidopsis thaliana] (TAIR:AT4G24150.1); similar to TPA: TPA_exp: growth-regulating factor 3 [Oryza sativa (japonica cultivar-group)] (GB:DAA05207.1); similar to B0403H10-OSIGBa0105A11.9 [Oryza sativa (indica cultivar-group)] (GB:CAH67857.1); similar to Os04g0600900 [Oryza sativa (japonica cultivar-group)] (GB:NP_001053763.1)	AtGRF7 (GROWTH-REGULATING FACTOR 7)	Growth regulating factor encoding transcription activator. One of the nine members of a GRF gene family, containing nuclear targeting domain. Involved in leaf development and expressed in shoot and flower.	Potri.012G022600	AT5G53660	growth-regulating factor 7	DEG	DEG	DEG	7.04194	5.75735	4.92457	4.37332	5.25543	4.5251
PtpAffx.213062.1.S1_x_at	pmrna25558	gw1.XV.3193.1	AT5G51910	similar to TCP family transcription factor, putative [Arabidopsis thaliana] (TAIR:AT2G45680.1); similar to Os08g0544800 [Oryza sativa (japonica cultivar-group)] (GB:NP_001062409.1); similar to PCF2 [Oryza sativa (japonica cultivar-group)] (GB:BAA23143.1); contains InterPro domain TCP transcription factor; (InterPro:IPR005333)	TCP family transcription factor, putative		Potri.015G138200	AT5G51910	TCP family transcription factor	DEG	ns	ns	5.93869	4.68912	4.54462	4.60192	4.12983	4.21099
PtpAffx.159450.1.A1_at	CV272480	gw1.VIII.1637.1	AT4G36920	Identical to Floral homeotic protein APETALA2 (AP2) [Arabidopsis Thaliana] (GB:P47927;GB:Q8L7P9); similar to AP2 domain-containing transcription factor, putative [Arabidopsis thaliana] (TAIR:AT5G67180.1); similar to AP2-like transcriptional factor [Brassica rapa] (GB:AAX47049.1); contains InterPro domain Pathogenesis-related transcriptional factor and ERF; (InterPro:IPR001471)	AP2 (APETALA 2); transcription factor	Encodes a floral homeotic gene, a member of the AP2/EREBP (ethylene responsive element binding protein) class of transcription factors and is involved in the specification of floral organ identity, establishment of floral meristem identity, suppression of floral meristem indeterminancy, and development of the ovule and seed coat. AP2 also has a role in controlling seed mass. Dominant negative all…	Potri.008G045300	AT2G28550	related to AP2.7	DEG	DEG	ns	8.91528	7.69444	9.003	7.97899	9.06273	9.1145
PtpAffx.20319.1.S1_at	BI138876	grail3.0002064402	AT1G19850	Identical to Auxin response factor 5 (Transcription factor MONOPTEROS) (Auxin- responsive protein IAA24) (ARF5) [Arabidopsis Thaliana] (GB:P93024;GB:O64965;GB:Q9FXI3); similar to ARF6 (AUXIN RESPONSE FACTOR 6) [Arabidopsis thaliana] (TAIR:AT1G30330.2); similar to hypothetical transcription factor [Prunus persica] (GB:AAO14628.1); similar to putative auxin response factor 7a [Oryza sativa (japonic…	MP (MONOPTEROS); transcription factor	Encodes a transcription factor (IAA24) mediating embryo axis formation and vascular development. Similar to AUXIN RESPONSIVE FACTOR 1 (ARF1) shown to bind to auxin responsive elements (AREs), and to the maize transcriptional activator VIVIPAROUS 1( VP1). In situ hybridization shows expression in provascular tissue of embryos, the emerging shoot primordia, then is restricted to provascular tissue,…	Potri.005G236700	AT1G19850	Transcriptional factor B3 family protein / auxin-responsive factor AUX/IAA-related	DEG	ns	DEG	6.65662	5.43813	5.91466	5.86903	6.4486	5.6618
Ptp.4725.1.S1_s_at	BP928727	eugene3.00181092	AT1G15690	Identical to Pyrophosphate-energized vacuolar membrane proton pump 1 (EC 3.6.1.1) (Pyrophosphate-energized inorganic pyrophosphatase 1) (H(+)-PPase 1) (Vacuolar proton pyrophosphatase 1) (Vacuolar proton pyrophosphatase 3) (AVP1) [Arabidopsis Thaliana] (GB:P31414;GB:O80390;GB:Q41919;GB:Q41920;GB:Q56WP6;GB:Q8RY20;GB:Q8VZE3); similar to vacuolar-type H+-translocating inorganic pyrophosphatase, puta…	AVP1 (vacuolar-type H+-pumping pyrophosphatase 1); ATPase	Encodes a H(+)-translocating (pyrophosphate-energized) inorganic pyrophosphatase (H(+)-PPase; EC 3.6.1.1) located in the vacuolar membrane. Expression is found in all tissues examined, including meristems and floral organ primordium. Expression is particularly enhanced in pollen, and is repressed by light. Over expression and loss of function phenotypes suggest AVP1 is involved in regulation of a…	Potri.018G119500	AT1G15690	Inorganic H pyrophosphatase family protein	DEG	ns	ns	6.30701	5.09334	8.21264	8.15019	7.48712	7.68342
PtpAffx.41681.1.A1_at	CV272943	fgenesh4_pm.C_LG_I000764	AT3G63530	similar to zinc finger (C3HC4-type RING finger) family protein [Arabidopsis thaliana] (TAIR:AT3G19910.1); similar to Os03g0173900 [Oryza sativa (japonica cultivar-group)] (GB:NP_001049123.1); similar to OSIGBa0111L12.9 [Oryza sativa (indica cultivar-group)] (GB:CAH67282.1); similar to hypothetical protein [Cicer arietinum] (GB:CAC10211.1); contains InterPro domain Zinc finger, RING-type; (InterPr…	BB (BIG BROTHER); protein binding / zinc ion binding	Encodes a novel E3 ubiquitin ligase that acts as a central negative regulator of Arabidopsis floral organ size. Organ size is limited by restricting the period of proliferative growth, rather than the rate of growth and appears to act in a novel pathway, independent of ANT and JAG. Both mRNA and protein are expressed in all actively growing regions of the plant and the vasculature and the protein…	Potri.001G267700	AT3G63530	RING/U-box superfamily protein	DEG	ns	ns	7.63295	6.43586	3.56379	3.67649	3.63295	3.16372
PtpAffx.147926.1.S1_s_at	BU867804	eugene3.00181092	AT1G15690	Identical to Pyrophosphate-energized vacuolar membrane proton pump 1 (EC 3.6.1.1) (Pyrophosphate-energized inorganic pyrophosphatase 1) (H(+)-PPase 1) (Vacuolar proton pyrophosphatase 1) (Vacuolar proton pyrophosphatase 3) (AVP1) [Arabidopsis Thaliana] (GB:P31414;GB:O80390;GB:Q41919;GB:Q41920;GB:Q56WP6;GB:Q8RY20;GB:Q8VZE3); similar to vacuolar-type H+-translocating inorganic pyrophosphatase, puta…	AVP1 (vacuolar-type H+-pumping pyrophosphatase 1); ATPase	Encodes a H(+)-translocating (pyrophosphate-energized) inorganic pyrophosphatase (H(+)-PPase; EC 3.6.1.1) located in the vacuolar membrane. Expression is found in all tissues examined, including meristems and floral organ primordium. Expression is particularly enhanced in pollen, and is repressed by light. Over expression and loss of function phenotypes suggest AVP1 is involved in regulation of a…	Potri.018G119500	AT1G15690	Inorganic H pyrophosphatase family protein	DEG	ns	ns	6.35736	5.19151	8.26274	8.78634	7.75773	7.91846
PtpAffx.207657.1.S1_s_at	pmrna15201	gw1.VIII.1637.1	AT4G36920	Identical to Floral homeotic protein APETALA2 (AP2) [Arabidopsis Thaliana] (GB:P47927;GB:Q8L7P9); similar to AP2 domain-containing transcription factor, putative [Arabidopsis thaliana] (TAIR:AT5G67180.1); similar to AP2-like transcriptional factor [Brassica rapa] (GB:AAX47049.1); contains InterPro domain Pathogenesis-related transcriptional factor and ERF; (InterPro:IPR001471)	AP2 (APETALA 2); transcription factor	Encodes a floral homeotic gene, a member of the AP2/EREBP (ethylene responsive element binding protein) class of transcription factors and is involved in the specification of floral organ identity, establishment of floral meristem identity, suppression of floral meristem indeterminancy, and development of the ovule and seed coat. AP2 also has a role in controlling seed mass. Dominant negative all…	Potri.008G045300	AT2G28550	related to AP2.7	DEG	DEG	ns	7.80346	6.69888	8.24896	7.45279	8.64997	8.74692
PtpAffx.147926.2.S1_at	BU827293	estExt_fgenesh4_pg.C_1520062	AT1G15690	Identical to Pyrophosphate-energized vacuolar membrane proton pump 1 (EC 3.6.1.1) (Pyrophosphate-energized inorganic pyrophosphatase 1) (H(+)-PPase 1) (Vacuolar proton pyrophosphatase 1) (Vacuolar proton pyrophosphatase 3) (AVP1) [Arabidopsis Thaliana] (GB:P31414;GB:O80390;GB:Q41919;GB:Q41920;GB:Q56WP6;GB:Q8RY20;GB:Q8VZE3); similar to vacuolar-type H+-translocating inorganic pyrophosphatase, puta…	AVP1 (vacuolar-type H+-pumping pyrophosphatase 1); ATPase	Encodes a H(+)-translocating (pyrophosphate-energized) inorganic pyrophosphatase (H(+)-PPase; EC 3.6.1.1) located in the vacuolar membrane. Expression is found in all tissues examined, including meristems and floral organ primordium. Expression is particularly enhanced in pollen, and is repressed by light. Over expression and loss of function phenotypes suggest AVP1 is involved in regulation of a…	Potri.006G063000	AT1G15690	Inorganic H pyrophosphatase family protein	DEG	DEG	DEG	7.91947	6.87231	9.01465	9.97238	10.639	9.88162
PtpAffx.213062.1.S1_at	pmrna25558	gw1.XV.3193.1	AT5G51910	similar to TCP family transcription factor, putative [Arabidopsis thaliana] (TAIR:AT2G45680.1); similar to Os08g0544800 [Oryza sativa (japonica cultivar-group)] (GB:NP_001062409.1); similar to PCF2 [Oryza sativa (japonica cultivar-group)] (GB:BAA23143.1); contains InterPro domain TCP transcription factor; (InterPro:IPR005333)	TCP family transcription factor, putative		Potri.015G138200	AT5G51910	TCP family transcription factor	DEG	ns	ns	5.69532	4.69383	4.5976	4.59927	4.33189	4.43195
PtpAffx.62174.1.S1_at	CK091635	gw1.29.118.1	AT1G72210	similar to basic helix-loop-helix (bHLH) family protein [Arabidopsis thaliana] (TAIR:AT1G22490.1); similar to Os03g0188400 [Oryza sativa (japonica cultivar-group)] (GB:NP_001049217.1); similar to Helix-loop-helix DNA-binding [Medicago truncatula] (GB:ABD32380.1); contains InterPro domain Helix-loop-helix DNA-binding; (InterPro:IPR011598); contains InterPro domain Basic helix-loop-helix dimerisati…	basic helix-loop-helix (bHLH) family protein (bHLH096)		Potri.001G141100	AT5G46690	beta HLH protein 71	DEG	ns	ns	6.28558	5.30127	4.24657	4.18304	4.33852	4.30631
PtpAffx.209375.1.S1_x_at	pmrna18567	gw1.X.2501.1	AT4G36920	Identical to Floral homeotic protein APETALA2 (AP2) [Arabidopsis Thaliana] (GB:P47927;GB:Q8L7P9); similar to AP2 domain-containing transcription factor, putative [Arabidopsis thaliana] (TAIR:AT5G67180.1); similar to AP2-like transcriptional factor [Brassica rapa] (GB:AAX47049.1); contains InterPro domain Pathogenesis-related transcriptional factor and ERF; (InterPro:IPR001471)	AP2 (APETALA 2); transcription factor	Encodes a floral homeotic gene, a member of the AP2/EREBP (ethylene responsive element binding protein) class of transcription factors and is involved in the specification of floral organ identity, establishment of floral meristem identity, suppression of floral meristem indeterminancy, and development of the ovule and seed coat. AP2 also has a role in controlling seed mass. Dominant negative all…	Potri.010G216200	AT2G28550	related to AP2.7	DEG	ns	ns	4.35622	3.39667	5.02515	4.32682	6.84495	6.36312
PtpAffx.208006.1.S1_at	pmrna15888	eugene3.00081102	AT1G68640	similar to AHBP-1B (bZIP transcription factor HBP-1b homolog) [Arabidopsis thaliana] (TAIR:AT5G06950.4); similar to TGA-type basic leucine zipper protein TGA2.1 [Phaseolus vulgaris] (GB:AAK84889.1); contains InterPro domain Eukaryotic transcription factor, DNA-binding; (InterPro:IPR008917); contains InterPro domain bZIP transcription factor, bZIP_1; (InterPro:IPR011616); contains InterPro domain …	PAN (PERIANTHIA); DNA binding / transcription factor	Encodes bZIP-transcription factor. Mutant plants have extra floral organs.	Potri.008G118300	AT1G68640	bZIP transcription factor family protein	DEG	ns	ns	5.80611	4.85547	3.36675	3.39397	3.38729	3.43065
PtpAffx.220102.1.S1_s_at	pmrna36424	estExt_Genewise1_v1.C_290455	AT4G37740	similar to AtGRF1 (GROWTH-REGULATING FACTOR 1) [Arabidopsis thaliana] (TAIR:AT2G22840.1); similar to putative transcription activator [Oryza sativa (japonica cultivar-group)] (GB:AAO38468.1)	AtGRF2 (GROWTHREGULATING FACTOR 2)	Growth regulating factor encoding transcription activator. One of the nine members of a GRF gene family, containing nuclear targeting domain. Mutants result in smaller leaves indicating the role of the gene in leaf development. Expressed in root, shoot and flower	Potri.001G132600	AT4G37740	growth-regulating factor 2	DEG	ns	ns	6.78167	5.86352	4.31958	4.37273	5.82047	5.3668
PtpAffx.205401.1.S1_x_at	pmrna10696	estExt_Genewise1_v1.C_LG_V4387	AT4G37750	Identical to Protein AINTEGUMENTA (Complementing a protein kinase C mutant protein 1) (Protein Dragon) (Protein ovule mutant) (ANT) [Arabidopsis Thaliana] (GB:Q38914;GB:Q42462); similar to DNA binding / transcription factor [Arabidopsis thaliana] (TAIR:AT1G72570.1); similar to aintegumenta 2 [Brassica napus] (GB:ABA42147.1); similar to CKC (GB:AAA86281.1); similar to aintegumenta [Brassica napus]…	ANT (AINTEGUMENTA); DNA binding / transcription factor	ANT is required for control of cell proliferation and encodes a putative transcriptional regulator similar to AP2. Loss of function alleles have reduced fertility, abnormal ovules and abnormal lateral organs. Expressed specifically in the chalaza and in floral organ primordia.	Potri.005G148400	AT4G37750	Integrase-type DNA-binding superfamily protein	DEG	ns	ns	5.83361	4.92348	4.8713	4.83899	4.60773	4.4754
PtpAffx.85958.1.S1_at	CK089052	fgenesh4_pg.C_LG_V000466	AT3G50410	Identical to Dof zinc finger protein DOF3.4 (AtDOF3.4) (OBF-binding protein 1) (DOF3.4) [Arabidopsis Thaliana] (GB:Q39088;GB:Q9M2R8); similar to Dof-type zinc finger domain-containing protein [Arabidopsis thaliana] (TAIR:AT5G66940.1); similar to DNA binding with one finger 5 protein [Pisum sativum] (GB:BAC81662.1); contains InterPro domain Zinc finger, Dof-type; (InterPro:IPR003851)	OBP1 (OBF BINDING PROTEIN 1); DNA binding / transcription factor	Arabidopsis Dof protein containing a single 51-amino acid zinc finger DNA-binding domain, which may play an important roles in plant growth and development.	Potri.005G131600	AT3G50410	OBF binding protein 1	DEG	ns	ns	8.44088	7.54786	8.40458	8.07478	4.43919	4.51629
PtpAffx.208949.1.S1_at	pmrna17732	fgenesh4_pg.C_LG_X001133	AT1G68480	similar to JGL/NUB (NUBBIN), nucleic acid binding / zinc ion binding [Arabidopsis thaliana] (TAIR:AT1G13400.1); similar to C2H2 zinc-finger transcription factor -like [Oryza sativa (japonica cultivar-group)] (GB:BAB03385.1); contains InterPro domain Zinc finger, C2H2-type; (InterPro:IPR007087)	JAG (JAGGED); nucleic acid binding / zinc ion binding	Encodes a putative zinc finger transcription factor that is necessary for proper lateral organ shape and is sufficient to induce the proliferation of lateral organ tissue. Together with NUB, it is involved in stamen and carpel development.	Potri.010G124200	AT1G68480	C2H2 and C2HC zinc fingers superfamily protein	DEG	ns	ns	5.73252	4.85865	4.5817	4.55551	5.03042	4.69448
PtpAffx.37038.1.A1_at	CV265613	eugene3.00051214	AT4G14713	similar to PPD2 (PEAPOD 2) [Arabidopsis thaliana] (TAIR:AT4G14720.1); similar to ZIM motif family protein, expressed [Oryza sativa (japonica cultivar-group)] (GB:ABF96481.1); similar to Os03g0402800 [Oryza sativa (japonica cultivar-group)] (GB:NP_001050322.1); contains InterPro domain ZIM; (InterPro:IPR010399)	PPD1 (PEAPOD 1)	PPD1 (and its paralog, PPD2) encode plant-specific putative DNA-binding proteins. PPD1 and PPD2 are not found in grasses. Overexpression of PPD reduces lamina size by promoting the early arrest of dispersed meristematic cells DMC proliferation during leaf and silique development. Deletion of the PPD locus increases leaf lamina size and results in dome-shaped rather than flat leaves. Siliques are …	Potri.005G214300	AT4G14720	TIFY domain/Divergent CCT motif family protein	DEG	ns	DEG	8.48492	7.61358	7.37166	6.78137	6.00492	5.27456
PtpAffx.144053.1.S1_at	CK107716	gw1.VII.75.1	AT4G37750	Identical to Protein AINTEGUMENTA (Complementing a protein kinase C mutant protein 1) (Protein Dragon) (Protein ovule mutant) (ANT) [Arabidopsis Thaliana] (GB:Q38914;GB:Q42462); similar to DNA binding / transcription factor [Arabidopsis thaliana] (TAIR:AT1G72570.1); similar to aintegumenta 2 [Brassica napus] (GB:ABA42147.1); similar to CKC (GB:AAA86281.1); similar to aintegumenta [Brassica napus]…	ANT (AINTEGUMENTA); DNA binding / transcription factor	ANT is required for control of cell proliferation and encodes a putative transcriptional regulator similar to AP2. Loss of function alleles have reduced fertility, abnormal ovules and abnormal lateral organs. Expressed specifically in the chalaza and in floral organ primordia.	Potri.007G007400	AT4G37750	Integrase-type DNA-binding superfamily protein	DEG	ns	ns	6.87119	6.00676	5.94967	6.00918	5.28958	5.16922
PtpAffx.100598.1.A1_at	CX183319	eugene3.00061946	AT4G31805	similar to myosin heavy chain-related [Arabidopsis thaliana] (TAIR:AT5G10890.1); similar to Os06g0184200 [Oryza sativa (japonica cultivar-group)] (GB:NP_001056991.1); similar to Os02g0795200 [Oryza sativa (japonica cultivar-group)] (GB:NP_001048383.1); similar to hypothetical protein [Oryza sativa (japonica cultivar-group)] (GB:BAD72515.1)	WRKY family transcription factor		Potri.006G263800	AT4G31805	WRKY family transcription factor	DEG	ns	ns	7.79757	6.97509	4.03163	3.71711	3.72072	3.78812
PtpAffx.211416.1.S1_at	pmrna22372	gw1.XIV.508.1	AT4G37750	Identical to Protein AINTEGUMENTA (Complementing a protein kinase C mutant protein 1) (Protein Dragon) (Protein ovule mutant) (ANT) [Arabidopsis Thaliana] (GB:Q38914;GB:Q42462); similar to DNA binding / transcription factor [Arabidopsis thaliana] (TAIR:AT1G72570.1); similar to aintegumenta 2 [Brassica napus] (GB:ABA42147.1); similar to CKC (GB:AAA86281.1); similar to aintegumenta [Brassica napus]…	ANT (AINTEGUMENTA); DNA binding / transcription factor	ANT is required for control of cell proliferation and encodes a putative transcriptional regulator similar to AP2. Loss of function alleles have reduced fertility, abnormal ovules and abnormal lateral organs. Expressed specifically in the chalaza and in floral organ primordia.	Potri.014G008100	AT4G37750	Integrase-type DNA-binding superfamily protein	DEG	ns	ns	9.68121	8.86846	7.4849	7.42628	6.37843	6.07379
PtpAffx.200328.1.S1_s_at	pmrna651	fgenesh4_pg.C_LG_I000725	AT4G37740	similar to AtGRF1 (GROWTH-REGULATING FACTOR 1) [Arabidopsis thaliana] (TAIR:AT2G22840.1); similar to putative transcription activator [Oryza sativa (japonica cultivar-group)] (GB:AAO38468.1)	AtGRF2 (GROWTHREGULATING FACTOR 2)	Growth regulating factor encoding transcription activator. One of the nine members of a GRF gene family, containing nuclear targeting domain. Mutants result in smaller leaves indicating the role of the gene in leaf development. Expressed in root, shoot and flower	Potri.001G082700	AT4G24150	growth-regulating factor 8	DEG	ns	ns	6.63505	5.8245	4.00836	4.34144	4.76217	4.60411
PtpAffx.70045.1.A1_s_at	BU867731	estExt_Genewise1_v1.C_LG_IV0024	AT5G14520	similar to BRCT; Pescadillo, N-terminal [Medicago truncatula] (GB:ABE82103.1); similar to Os03g0699200 [Oryza sativa (japonica cultivar-group)] (GB:NP_001050986.1); contains InterPro domain BRCT; (InterPro:IPR001357); contains InterPro domain Pescadillo, N-terminal; (InterPro:IPR010613)	pescadillo-related		Potri.004G121400	AT5G14520	pescadillo-related	DEG	ns	ns	6.83374	6.04176	7.02351	7.4552	7.78727	7.33871
Ptp.6775.1.S1_at	CF230389	grail3.0019003502	AT4G36920	Identical to Floral homeotic protein APETALA2 (AP2) [Arabidopsis Thaliana] (GB:P47927;GB:Q8L7P9); similar to AP2 domain-containing transcription factor, putative [Arabidopsis thaliana] (TAIR:AT5G67180.1); similar to AP2-like transcriptional factor [Brassica rapa] (GB:AAX47049.1); contains InterPro domain Pathogenesis-related transcriptional factor and ERF; (InterPro:IPR001471)	AP2 (APETALA 2); transcription factor	Encodes a floral homeotic gene, a member of the AP2/EREBP (ethylene responsive element binding protein) class of transcription factors and is involved in the specification of floral organ identity, establishment of floral meristem identity, suppression of floral meristem indeterminancy, and development of the ovule and seed coat. AP2 also has a role in controlling seed mass. Dominant negative all…	Potri.007G046200	AT4G36920	Integrase-type DNA-binding superfamily protein	DEG	ns	DEG	11.849	11.06	10.4012	10.475	10.3362	9.36416
PtpAffx.21099.1.S1_s_at	CK094737	grail3.0019003502	AT4G36920	Identical to Floral homeotic protein APETALA2 (AP2) [Arabidopsis Thaliana] (GB:P47927;GB:Q8L7P9); similar to AP2 domain-containing transcription factor, putative [Arabidopsis thaliana] (TAIR:AT5G67180.1); similar to AP2-like transcriptional factor [Brassica rapa] (GB:AAX47049.1); contains InterPro domain Pathogenesis-related transcriptional factor and ERF; (InterPro:IPR001471)	AP2 (APETALA 2); transcription factor	Encodes a floral homeotic gene, a member of the AP2/EREBP (ethylene responsive element binding protein) class of transcription factors and is involved in the specification of floral organ identity, establishment of floral meristem identity, suppression of floral meristem indeterminancy, and development of the ovule and seed coat. AP2 also has a role in controlling seed mass. Dominant negative all…	Potri.007G046200	AT4G36920	Integrase-type DNA-binding superfamily protein	DEG	DEG	DEG	9.9222	9.18096	9.26214	8.67061	8.96359	8.37517
PtpAffx.124217.1.S1_s_at	CX179283	grail3.0019021002	AT2G47900	similar to AtTLP10 (TUBBY LIKE PROTEIN 10), phosphoric diester hydrolase/ transcription factor [Arabidopsis thaliana] (TAIR:AT1G25280.1); similar to Tubby protein, putative, expressed [Oryza sativa (japonica cultivar-group)] (GB:ABF95936.1); contains InterPro domain Cyclin-like F-box; (InterPro:IPR001810); contains InterPro domain Tubby; (InterPro:IPR000007)	AtTLP3 (TUBBY LIKE PROTEIN 3); phosphoric diester hydrolase/ transcription factor	Member of TLP family	Potri.007G023400	AT2G18280	tubby like protein 2	DEG	DEG	ns	7.88012	7.14086	6.64579	7.33008	7.62977	7.45958
PtpAffx.14349.1.S1_at	CV242146	eugene3.00130435	AT5G28640	similar to GIF3 (GRF1-INTERACTING FACTOR 3) [Arabidopsis thaliana] (TAIR:AT4G00850.1); similar to Os12g0496900 [Oryza sativa (japonica cultivar-group)] (GB:NP_001066805.1); similar to Calcium-responsive transcription coactivator (ISS) [Ostreococcus tauri] (GB:CAL54353.1); similar to Os03g0733600 [Oryza sativa (japonica cultivar-group)] (GB:NP_001051174.1); contains InterPro domain SSXT; (InterPro…	AN3 (ANGUSITFOLIA3)	Encodes a protein with similarity to mammalian transcriptional coactivator that is involved in cell proliferation during leaf and flower development. Loss of function mutations have narrow, pointed leaves and narrow floral organs. AN3 interacts with members of the growth regulating factor (GRF) family of transcription factors.	Potri.013G043700	AT5G28640	SSXT family protein	DEG	DEG	DEG	10.8981	10.1705	9.99625	8.31324	9.01489	8.34125
PtpAffx.92908.1.S1_at	CK097943	gw1.XIV.508.1,gw1.VII.75.1	AT4G37750	Identical to Protein AINTEGUMENTA (Complementing a protein kinase C mutant protein 1) (Protein Dragon) (Protein ovule mutant) (ANT) [Arabidopsis Thaliana] (GB:Q38914;GB:Q42462); similar to DNA binding / transcription factor [Arabidopsis thaliana] (TAIR:AT1G72570.1); similar to aintegumenta 2 [Brassica napus] (GB:ABA42147.1); similar to CKC (GB:AAA86281.1); similar to aintegumenta [Brassica napus]…	ANT (AINTEGUMENTA); DNA binding / transcription factor	ANT is required for control of cell proliferation and encodes a putative transcriptional regulator similar to AP2. Loss of function alleles have reduced fertility, abnormal ovules and abnormal lateral organs. Expressed specifically in the chalaza and in floral organ primordia.		AT4G37750	Integrase-type DNA-binding superfamily protein	DEG	ns	ns	9.85834	9.17985	7.88472	7.66139	6.33406	6.03727
PtpAffx.50651.2.A1_at	CV272102	grail3.0001016501	AT3G44750	Identical to Histone deacetylase 2a (HD-tuins protein 1) (HD2A) [Arabidopsis Thaliana] (GB:Q9FVE6;GB:O22238); similar to HD2B (HISTONE DEACETYLASE 2B) [Arabidopsis thaliana] (TAIR:AT5G22650.1); similar to Histone deacetylase 2a (HD2a) (ScHD2a) (GB:Q6V9I6); contains InterPro domain Zinc finger, C2H2-type; (InterPro:IPR007087)	HD2A (HISTONE DEACETYLASE 2A); nucleic acid binding / zinc ion binding	Encodes a histone deacetylase. Controls the development of adaxial/abaxial leaf polarity.	Potri.009G149400	AT3G44750	histone deacetylase 3	DEG	ns	ns	6.41069	5.73419	5.342	4.88593	5.14653	5.24482
PtpAffx.208014.1.S1_at	pmrna15916	grail3.0010050101	AT1G68480	similar to JGL/NUB (NUBBIN), nucleic acid binding / zinc ion binding [Arabidopsis thaliana] (TAIR:AT1G13400.1); similar to C2H2 zinc-finger transcription factor -like [Oryza sativa (japonica cultivar-group)] (GB:BAB03385.1); contains InterPro domain Zinc finger, C2H2-type; (InterPro:IPR007087)	JAG (JAGGED); nucleic acid binding / zinc ion binding	Encodes a putative zinc finger transcription factor that is necessary for proper lateral organ shape and is sufficient to induce the proliferation of lateral organ tissue. Together with NUB, it is involved in stamen and carpel development.	Potri.008G121200	AT1G68480	C2H2 and C2HC zinc fingers superfamily protein	DEG	ns	ns	4.66819	4.02889	3.46564	3.42885	3.59865	3.45783
PtpAffx.160989.1.A1_at	CV241819	estExt_Genewise1_v1.C_290455	AT4G37740	similar to AtGRF1 (GROWTH-REGULATING FACTOR 1) [Arabidopsis thaliana] (TAIR:AT2G22840.1); similar to putative transcription activator [Oryza sativa (japonica cultivar-group)] (GB:AAO38468.1)	AtGRF2 (GROWTHREGULATING FACTOR 2)	Growth regulating factor encoding transcription activator. One of the nine members of a GRF gene family, containing nuclear targeting domain. Mutants result in smaller leaves indicating the role of the gene in leaf development. Expressed in root, shoot and flower	Potri.003G100800	AT4G37740	growth-regulating factor 2	DEG	ns	ns	9.46361	8.84632	6.96793	6.89159	8.49696	8.28934
Ptp.5518.1.S1_s_at	BU836017	grail3.0001016501	AT3G44750	Identical to Histone deacetylase 2a (HD-tuins protein 1) (HD2A) [Arabidopsis Thaliana] (GB:Q9FVE6;GB:O22238); similar to HD2B (HISTONE DEACETYLASE 2B) [Arabidopsis thaliana] (TAIR:AT5G22650.1); similar to Histone deacetylase 2a (HD2a) (ScHD2a) (GB:Q6V9I6); contains InterPro domain Zinc finger, C2H2-type; (InterPro:IPR007087)	HD2A (HISTONE DEACETYLASE 2A); nucleic acid binding / zinc ion binding	Encodes a histone deacetylase. Controls the development of adaxial/abaxial leaf polarity.	Potri.009G149400	AT3G44750	histone deacetylase 3	DEG	ns	ns	8.72805	8.12257	8.71894	8.576	8.17309	7.82872
Ptp.5935.1.S1_at	AJ775718	estExt_fgenesh4_pm.C_LG_II1163	AT4G29040	similar to 26S protease regulatory complex subunit 4, putative [Arabidopsis thaliana] (TAIR:AT2G20140.1); similar to AAA ATPase; 26S proteasome subunit P45 [Medicago truncatula] (GB:ABD32889.1); similar to 26S proteasome subunit 4-like protein [Brassica napus] (GB:CAC14432.1); similar to 26S proteasome subunit 4-like [Solanum tuberosum] (GB:ABB02638.1); contains InterPro domain 26S proteasome sub…	RPT2A (regulatory particle triple-A 2A); ATPase	26S proteasome AAA-ATPase subunit RPT2a (RPT2a) mRNA,	Potri.002G252600	AT4G29040	regulatory particle AAA-ATPase 2A	DEG	ns	ns	8.85435	8.3204	9.66841	10.0354	9.49419	9.47701
PtpAffx.221046.1.S1_at	pmrna37598	gw1.40.76.1	AT2G33810	Identical to Squamosa promoter-binding-like protein 3 (SPL3) [Arabidopsis Thaliana] (GB:P93015;GB:Q8LGE8;GB:Q9LF84); similar to SPL4 (SQUAMOSA PROMOTER BINDING PROTEIN-LIKE 4), DNA binding / transcription factor [Arabidopsis thaliana] (TAIR:AT1G53160.1); similar to squamosa promoter binding like-protein [Betula pendula] (GB:CAD90156.1); contains InterPro domain SBP; (InterPro:IPR004333)	SPL3 (SQUAMOSA PROMOTER BINDING PROTEIN-LIKE 3); transcription factor	Encodes a member of the SPL (squamosa-promoter binding protein-like)gene family, a novel gene family encoding DNA binding proteins and putative transcription factors. Contains the SBP-box, which encodes the SBP-domain, required and sufficient for interaction with DNA. It binds DNA, may directly regulate AP1, and is involved in regulation of flowering and vegetative phase change. Its temporal expr…	Potri.014G057800	AT1G27370	squamosa promoter binding protein-like 10	ns	ns	DEG	8.07295	7.59979	6.00459	6.21186	6.69516	5.93102
PtpAffx.209375.1.S1_at	pmrna18567	gw1.X.2501.1	AT4G36920	Identical to Floral homeotic protein APETALA2 (AP2) [Arabidopsis Thaliana] (GB:P47927;GB:Q8L7P9); similar to AP2 domain-containing transcription factor, putative [Arabidopsis thaliana] (TAIR:AT5G67180.1); similar to AP2-like transcriptional factor [Brassica rapa] (GB:AAX47049.1); contains InterPro domain Pathogenesis-related transcriptional factor and ERF; (InterPro:IPR001471)	AP2 (APETALA 2); transcription factor	Encodes a floral homeotic gene, a member of the AP2/EREBP (ethylene responsive element binding protein) class of transcription factors and is involved in the specification of floral organ identity, establishment of floral meristem identity, suppression of floral meristem indeterminancy, and development of the ovule and seed coat. AP2 also has a role in controlling seed mass. Dominant negative all…	Potri.010G216200	AT2G28550	related to AP2.7	ns	DEG	ns	3.9128	3.47262	4.38812	3.71985	5.83811	5.51637
Ptp.5981.1.S1_a_at	CK100790	grail3.0035001101	AT2G45190	Identical to Axial regulator YABBY1 (Protein ABNORMAL FLORAL ORGANS) (Protein FILAMENTOUS FLOWER) (Protein antherless) (Fl-54) (YAB1) [Arabidopsis Thaliana] (GB:O22152); similar to YAB3 (YABBY3), transcription factor [Arabidopsis thaliana] (TAIR:AT4G00180.1); similar to YABBY-like transcription factor GRAMINIFOLIA [Antirrhinum majus] (GB:AAS10177.1); contains InterPro domain YABBY protein; (Inter…	AFO (ABNORMAL FLORAL ORGANS); transcription factor	Encodes a member of the YABBY family of transcriptional regulators that is involved in abaxial cell type specification in leaves and fruits.	Potri.014G066700	AT2G45190	Plant-specific transcription factor YABBY family protein	ns	DEG	ns	11.2631	10.8633	3.8243	4.41753	8.53712	8.35647
PtpAffx.205813.1.S1_x_at	pmrna11499	grail3.0002064201	AT1G19850	Identical to Auxin response factor 5 (Transcription factor MONOPTEROS) (Auxin- responsive protein IAA24) (ARF5) [Arabidopsis Thaliana] (GB:P93024;GB:O64965;GB:Q9FXI3); similar to ARF6 (AUXIN RESPONSE FACTOR 6) [Arabidopsis thaliana] (TAIR:AT1G30330.2); similar to hypothetical transcription factor [Prunus persica] (GB:AAO14628.1); similar to putative auxin response factor 7a [Oryza sativa (japonic…	MP (MONOPTEROS); transcription factor	Encodes a transcription factor (IAA24) mediating embryo axis formation and vascular development. Similar to AUXIN RESPONSIVE FACTOR 1 (ARF1) shown to bind to auxin responsive elements (AREs), and to the maize transcriptional activator VIVIPAROUS 1( VP1). In situ hybridization shows expression in provascular tissue of embryos, the emerging shoot primordia, then is restricted to provascular tissue,…	Potri.005G236700	AT1G19850	Transcriptional factor B3 family protein / auxin-responsive factor AUX/IAA-related	ns	DEG	DEG	8.9014	8.50666	7.79318	6.8958	6.69742	5.20176
PtpAffx.38516.1.A1_at	CV261159	gw1.I.4755.1	AT5G47640	Identical to Nuclear transcription factor Y subunit B-2 (AtNF-YB-2) (Transcriptional activator HAP3B) (NFYB2) [Arabidopsis Thaliana] (GB:Q9FGJ3;GB:O23634;GB:Q9FV58); similar to CCAAT-box binding transcription factor subunit B (NF-YB) (HAP3 ) (AHAP3) family [Arabidopsis thaliana] (TAIR:AT4G14540.1); similar to transcription factor Hap3b, putative [Brassica oleracea] (GB:ABD64993.1); contains Inter…	CCAAT-box binding transcription factor subunit B (NF-YB) (HAP3 ) (AHAP3) family (Hap3b)		Potri.001G367500	AT4G14540	nuclear factor Y, subunit B3	ns	ns	DEG	7.40152	7.01851	7.93946	7.81215	10.5309	9.45703
PtpAffx.28486.1.S1_at	CV241836	eugene3.44260002					Potri.004G147900	AT1G50030	target of rapamycin	ns	ns	DEG	8.73288	8.35932	8.10692	7.98732	8.86546	8.24931
PtpAffx.200258.1.S1_at	pmrna500	gw1.I.7907.1	AT5G62000	Identical to Auxin response factor 2 (ARF1-binding protein) (ARF1-BP) (ARF2) [Arabidopsis Thaliana] (GB:Q94JM3;GB:O23671;GB:Q9C5W5;GB:Q9FIT6); similar to ARF1 (AUXIN RESPONSE FACTOR 1), transcription factor [Arabidopsis thaliana] (TAIR:AT1G59750.3); similar to auxin response factor-like protein [Man (GB:AAP06759.1); similar to putative auxin response factor [Brassica napus] (GB:CAG30068.1); simil…	ARF2 (AUXIN RESPONSE FACTOR 2); transcription factor	Encodes an auxin response factor. Mutants have many defects including enlarged rosette leaves, reduced fertility, later senescence, hypocotyl elongation defects, enlarged seeds and enlarged cotyledons. May not mediate auxin effects. Increase in seed size due to increased cell proliferation.	Potri.001G066200	AT5G62000	auxin response factor 2	ns	DEG	ns	7.10696	6.73729	6.69063	7.44354	7.66773	7.10985
PtpAffx.205813.1.S1_at	pmrna11499	grail3.0002064201	AT1G19850	Identical to Auxin response factor 5 (Transcription factor MONOPTEROS) (Auxin- responsive protein IAA24) (ARF5) [Arabidopsis Thaliana] (GB:P93024;GB:O64965;GB:Q9FXI3); similar to ARF6 (AUXIN RESPONSE FACTOR 6) [Arabidopsis thaliana] (TAIR:AT1G30330.2); similar to hypothetical transcription factor [Prunus persica] (GB:AAO14628.1); similar to putative auxin response factor 7a [Oryza sativa (japonic…	MP (MONOPTEROS); transcription factor	Encodes a transcription factor (IAA24) mediating embryo axis formation and vascular development. Similar to AUXIN RESPONSIVE FACTOR 1 (ARF1) shown to bind to auxin responsive elements (AREs), and to the maize transcriptional activator VIVIPAROUS 1( VP1). In situ hybridization shows expression in provascular tissue of embryos, the emerging shoot primordia, then is restricted to provascular tissue,…	Potri.005G236700	AT1G19850	Transcriptional factor B3 family protein / auxin-responsive factor AUX/IAA-related	ns	DEG	DEG	8.68515	8.31883	7.64012	6.5107	6.43582	5.01133
PtpAffx.9548.1.S1_at	DN498996	grail3.0018017701	AT2G45190	Identical to Axial regulator YABBY1 (Protein ABNORMAL FLORAL ORGANS) (Protein FILAMENTOUS FLOWER) (Protein antherless) (Fl-54) (YAB1) [Arabidopsis Thaliana] (GB:O22152); similar to YAB3 (YABBY3), transcription factor [Arabidopsis thaliana] (TAIR:AT4G00180.1); similar to YABBY-like transcription factor GRAMINIFOLIA [Antirrhinum majus] (GB:AAS10177.1); contains InterPro domain YABBY protein; (Inter…	AFO (ABNORMAL FLORAL ORGANS); transcription factor	Encodes a member of the YABBY family of transcriptional regulators that is involved in abaxial cell type specification in leaves and fruits.	Potri.001G120200	AT2G45190	Plant-specific transcription factor YABBY family protein	ns	DEG	ns	8.75832	8.44173	5.26909	6.343	3.68273	3.80959
Ptp.7196.1.S1_at	CV280598	estExt_fgenesh4_pg.C_LG_VII1057,fgenesh4_pg.C_scaffold_57000182	AT3G50660	Identical to Cytochrome P450 90B1 (EC 1.14.-.-) (Steroid 22-alpha-hydroxylase) (Dwarf4) (Dwarf protein 4) (CYP90B1) [Arabidopsis Thaliana] (GB:O64989;GB:Q9SCQ9); similar to CPD (CABBAGE 3), oxygen binding [Arabidopsis thaliana] (TAIR:AT5G05690.1); similar to steroid 22-alpha-hydroxylase [Zinnia elegans] (GB:BAE16979.1); similar to steroid 22-alpha-hydroxylase [Gossypium hirsutum] (GB:ABJ90340.1);…	DWF4 (DWARF 4)	Encodes a 22&#945; hydroxylase whose reaction is a rate-limiting step in brassinosteroid biosynthetic pathway. The protein is a member of CYP90B gene family. CLM is an epi-allele with small, compressed rosette, reduced internode length, and reduced fertility, appears in selfed ddm mutant plants possibly due to loss of cytosine methylation. Transcripts accumulate in actively growing tissues, and G…	Potri.007G026500	AT3G50660	Cytochrome P450 superfamily protein	ns	ns	DEG	5.94652	5.65397	4.61259	4.37528	6.72813	6.13295
PtpAffx.158042.2.A1_a_at	CV280037	fgenesh4_pg.C_LG_XII000270,grail3.0075005102	AT5G53660	similar to AtGRF8 (GROWTH-REGULATING FACTOR 8) [Arabidopsis thaliana] (TAIR:AT4G24150.1); similar to TPA: TPA_exp: growth-regulating factor 3 [Oryza sativa (japonica cultivar-group)] (GB:DAA05207.1); similar to B0403H10-OSIGBa0105A11.9 [Oryza sativa (indica cultivar-group)] (GB:CAH67857.1); similar to Os04g0600900 [Oryza sativa (japonica cultivar-group)] (GB:NP_001053763.1)	AtGRF7 (GROWTH-REGULATING FACTOR 7)	Growth regulating factor encoding transcription activator. One of the nine members of a GRF gene family, containing nuclear targeting domain. Involved in leaf development and expressed in shoot and flower.	Potri.015G006200	AT5G53660	growth-regulating factor 7	ns	DEG	ns	10.5011	10.2242	6.59358	5.11064	6.42488	6.07401
PtpAffx.13671.1.S1_at	CV226095	gw1.V.3062.1,gw1.VII.2124.1	AT4G14540	Identical to Nuclear transcription factor Y subunit B-3 (AtNF-YB-3) (Transcriptional activator HAP3C) (NFYB3) [Arabidopsis Thaliana] (GB:O23310); similar to CCAAT-box binding transcription factor subunit B (NF-YB) (HAP3 ) (AHAP3) family (Hap3b) [Arabidopsis thaliana] (TAIR:AT5G47640.1); similar to transcription factor Hap3b, putative [Brassica oleracea] (GB:ABD64993.1); contains InterPro domain H…	CCAAT-box binding transcription factor subunit B (NF-YB) (HAP3 ) (AHAP3) family		Potri.007G082200	AT4G14540	nuclear factor Y, subunit B3	ns	DEG	ns	4.4857	4.21318	7.51779	6.62348	4.20235	3.69355
PtpAffx.82611.1.A1_at	CV241793	eugene3.00020324	AT2G02540	similar to ATHB31, transcription factor [Arabidopsis thaliana] (TAIR:AT1G14440.2); similar to Os11g0243300 [Oryza sativa (japonica cultivar-group)] (GB:NP_001067594.1); similar to Homeobox domain, ZF-HD class; ZF-HD homeobox protein Cys/His-rich dimerisation re (GB:ABE90495.1); contains InterPro domain Homeobox domain, ZF-HD class; (InterPro:IPR006455); contains InterPro domain Homeodomain-relate…	ATHB21/ZFHD4 (ZINC FINGER HOMEODOMAIN 4); DNA binding / transcription factor	Zinc finger homeobox protein. Expressed in vascular tissue.	Potri.002G035200	AT1G75240	homeobox protein 33	ns	ns	DEG	9.47865	9.20948	5.24656	4.22374	7.61947	5.25648
PtpAffx.140905.1.A1_at	BU832720	fgenesh4_pg.C_LG_XIV000034	AT4G37740	similar to AtGRF1 (GROWTH-REGULATING FACTOR 1) [Arabidopsis thaliana] (TAIR:AT2G22840.1); similar to putative transcription activator [Oryza sativa (japonica cultivar-group)] (GB:AAO38468.1)	AtGRF2 (GROWTHREGULATING FACTOR 2)	Growth regulating factor encoding transcription activator. One of the nine members of a GRF gene family, containing nuclear targeting domain. Mutants result in smaller leaves indicating the role of the gene in leaf development. Expressed in root, shoot and flower	Potri.014G007200	AT2G22840	growth-regulating factor 1	ns	ns	DEG	9.37196	9.11126	4.592	4.70159	6.20771	4.12289
PtpAffx.1398.8.A1_at	CV271470	estExt_fgenesh4_pg.C_1520062	AT1G15690	Identical to Pyrophosphate-energized vacuolar membrane proton pump 1 (EC 3.6.1.1) (Pyrophosphate-energized inorganic pyrophosphatase 1) (H(+)-PPase 1) (Vacuolar proton pyrophosphatase 1) (Vacuolar proton pyrophosphatase 3) (AVP1) [Arabidopsis Thaliana] (GB:P31414;GB:O80390;GB:Q41919;GB:Q41920;GB:Q56WP6;GB:Q8RY20;GB:Q8VZE3); similar to vacuolar-type H+-translocating inorganic pyrophosphatase, puta…	AVP1 (vacuolar-type H+-pumping pyrophosphatase 1); ATPase	Encodes a H(+)-translocating (pyrophosphate-energized) inorganic pyrophosphatase (H(+)-PPase; EC 3.6.1.1) located in the vacuolar membrane. Expression is found in all tissues examined, including meristems and floral organ primordium. Expression is particularly enhanced in pollen, and is repressed by light. Over expression and loss of function phenotypes suggest AVP1 is involved in regulation of a…		NA	NA	ns	ns	DEG	5.31115	5.07167	4.69793	4.40815	4.61409	5.81757
PtpAffx.201708.1.S1_at	pmrna3400	fgenesh4_pg.C_LG_II000454	AT4G14720	similar to PPD1 (PEAPOD 1) [Arabidopsis thaliana] (TAIR:AT4G14713.1); similar to ZIM motif family protein, expressed [Oryza sativa (japonica cultivar-group)] (GB:ABF96481.1); similar to Os03g0402800 [Oryza sativa (japonica cultivar-group)] (GB:NP_001050322.1); contains InterPro domain ZIM; (InterPro:IPR010399)	PPD2 (PEAPOD 2)	PPD2 (and its paralog, PPD1) encode plant-specific putative DNA-binding proteins. Deletion of the PPD locus increases leaf lamina size and results in dome-shaped rather than flat leaves. Siliques are also altered in shape because of extra lamina growth.	Potri.002G048500	AT4G14720	TIFY domain/Divergent CCT motif family protein	ns	ns	DEG	6.20872	5.97434	6.42734	6.25357	5.7931	5.16073
Ptp.5913.1.S1_s_at	CV244093	eugene3.00040481	AT1G28360	Identical to Ethylene-responsive transcription factor 12 (Ethylene-responsive element-binding factor 12) (EREBP-12) (AtERF12) (ERF12) [Arabidopsis Thaliana] (GB:Q94ID6;GB:Q9SGN3); similar to ATERF-4/ATERF4/ERF4/RAP2.5 (ETHYLENE RESPONSIVE ELEMENT BINDING FACTOR 4), DNA binding / protein binding / transcription factor/ transcriptional repressor [Arabidopsis thaliana] (TAIR:AT3G15210.1); similar to…	ATERF12/ERF12 (ERF domain protein 12); DNA binding / transcription factor/ transcriptional repressor	encodes a member of the ERF (ethylene response factor) subfamily B-1 of ERF/AP2 transcription factor family (ERF12). The protein contains one AP2 domain. There are 15 members in this subfamily including ATERF-3, ATERF-4, ATERF-7, and leafy petiole.	Potri.004G047500	AT1G28360	ERF domain protein 12	ns	DEG	ns	9.8336	9.60604	9.28096	8.56958	7.47767	7.5898
PtpAffx.1799.1.A1_at	CV275134	gw1.XIV.508.1	AT4G37750	Identical to Protein AINTEGUMENTA (Complementing a protein kinase C mutant protein 1) (Protein Dragon) (Protein ovule mutant) (ANT) [Arabidopsis Thaliana] (GB:Q38914;GB:Q42462); similar to DNA binding / transcription factor [Arabidopsis thaliana] (TAIR:AT1G72570.1); similar to aintegumenta 2 [Brassica napus] (GB:ABA42147.1); similar to CKC (GB:AAA86281.1); similar to aintegumenta [Brassica napus]…	ANT (AINTEGUMENTA); DNA binding / transcription factor	ANT is required for control of cell proliferation and encodes a putative transcriptional regulator similar to AP2. Loss of function alleles have reduced fertility, abnormal ovules and abnormal lateral organs. Expressed specifically in the chalaza and in floral organ primordia.	Potri.014G008100	AT4G37750	Integrase-type DNA-binding superfamily protein	ns	ns	DEG	9.90699	9.68096	8.15545	7.82559	6.96619	6.14167
PtpAffx.25068.1.A1_at	CV237231	estExt_fgenesh4_pm.C_LG_V0528	AT1G04240	Identical to Auxin-responsive protein IAA3 (Indoleacetic acid-induced protein 3) (Short hypocotyl) (Suppressor of HY2) (IAA3) [Arabidopsis Thaliana] (GB:Q38822;GB:O04741); similar to ATAUX2-11 (indoleacetic acid-induced protein 4), transcription factor [Arabidopsis thaliana] (TAIR:AT5G43700.1); similar to Gbiaa-Re [Gossypium barbadense] (GB:AAQ74955.1); contains InterPro domain Aux/IAA_ARF_dimeri…	SHY2 (SHORT HYPOCOTYL 2); transcription factor	SHY2/IAA3 regulates multiple auxin responses in roots. It is induced rapidly by IAA, and has been shown to be phosphorylated by oat phytochrome A in vitro.	Potri.005G218200	AT5G43700	AUX/IAA transcriptional regulator family protein	ns	ns	DEG	7.23397	7.0157	5.27776	4.82531	6.94072	8.32931
PtpAffx.109370.1.S1_s_at	CN523494	fgenesh4_pg.C_scaffold_122000043	AT5G17300	similar to myb family transcription factor [Arabidopsis thaliana] (TAIR:AT5G37260.1); similar to putative At5g37260 [Lycopersicon peruvianum] (GB:AAX44338.1); contains InterPro domain Homeodomain-related; (InterPro:IPR012287); contains InterPro domain Homeodomain-like; (InterPro:IPR009057); contains InterPro domain Myb-like DNA-binding region, SHAQKYF class; (InterPro:IPR006447); contains InterPr…	myb family transcription factor		Potri.015G030400	AT1G18330	Homeodomain-like superfamily protein	ns	ns	DEG	5.78741	5.571	5.74278	6.0438	7.48872	8.28875
PtpAffx.101922.1.A1_at	CV245066	gw1.IV.3973.1	AT5G17300	similar to myb family transcription factor [Arabidopsis thaliana] (TAIR:AT5G37260.1); similar to putative At5g37260 [Lycopersicon peruvianum] (GB:AAX44338.1); contains InterPro domain Homeodomain-related; (InterPro:IPR012287); contains InterPro domain Homeodomain-like; (InterPro:IPR009057); contains InterPro domain Myb-like DNA-binding region, SHAQKYF class; (InterPro:IPR006447); contains InterPr…	myb family transcription factor		Potri.017G144800	AT5G17300	Homeodomain-like superfamily protein	ns	DEG	ns	5.41501	5.22735	4.69937	5.58162	6.61778	7.12627
PtpAffx.203882.1.S1_at	pmrna7667	gw1.IV.3044.1	AT5G62940	Identical to Dof zinc finger protein DOF5.6 (AtDOF5.6) (DOF5.6) [Arabidopsis Thaliana] (GB:Q9FM03;GB:Q5HZ57); similar to Dof-type zinc finger domain-containing protein [Arabidopsis thaliana] (TAIR:AT4G24060.1); similar to Dof14 [Glycine max] (GB:ABI16015.1); contains InterPro domain Zinc finger, Dof-type; (InterPro:IPR003851)	Dof-type zinc finger domain-containing protein		Potri.004G046100	AT5G60850	OBF binding protein 4	ns	ns	DEG	4.79429	4.61004	5.83926	5.17953	5.76072	4.85301
PtpAffx.145512.1.S1_at	BU820184	estExt_fgenesh4_pg.C_1330100	AT1G15690	Identical to Pyrophosphate-energized vacuolar membrane proton pump 1 (EC 3.6.1.1) (Pyrophosphate-energized inorganic pyrophosphatase 1) (H(+)-PPase 1) (Vacuolar proton pyrophosphatase 1) (Vacuolar proton pyrophosphatase 3) (AVP1) [Arabidopsis Thaliana] (GB:P31414;GB:O80390;GB:Q41919;GB:Q41920;GB:Q56WP6;GB:Q8RY20;GB:Q8VZE3); similar to vacuolar-type H+-translocating inorganic pyrophosphatase, puta…	AVP1 (vacuolar-type H+-pumping pyrophosphatase 1); ATPase	Encodes a H(+)-translocating (pyrophosphate-energized) inorganic pyrophosphatase (H(+)-PPase; EC 3.6.1.1) located in the vacuolar membrane. Expression is found in all tissues examined, including meristems and floral organ primordium. Expression is particularly enhanced in pollen, and is repressed by light. Over expression and loss of function phenotypes suggest AVP1 is involved in regulation of a…	Potri.005G015000	AT1G15690	Inorganic H pyrophosphatase family protein	ns	ns	DEG	5.77668	5.59784	8.45329	9.50178	11.1125	9.91565
PtpAffx.213476.1.S1_at	pmrna26348	gw1.XVI.2655.1	AT4G36920	Identical to Floral homeotic protein APETALA2 (AP2) [Arabidopsis Thaliana] (GB:P47927;GB:Q8L7P9); similar to AP2 domain-containing transcription factor, putative [Arabidopsis thaliana] (TAIR:AT5G67180.1); similar to AP2-like transcriptional factor [Brassica rapa] (GB:AAX47049.1); contains InterPro domain Pathogenesis-related transcriptional factor and ERF; (InterPro:IPR001471)	AP2 (APETALA 2); transcription factor	Encodes a floral homeotic gene, a member of the AP2/EREBP (ethylene responsive element binding protein) class of transcription factors and is involved in the specification of floral organ identity, establishment of floral meristem identity, suppression of floral meristem indeterminancy, and development of the ovule and seed coat. AP2 also has a role in controlling seed mass. Dominant negative all…	Potri.016G084500	AT2G28550	related to AP2.7	ns	ns	DEG	6.93673	6.7668	7.34121	6.94339	9.11281	8.07259
PtpAffx.2951.2.S1_at	CV283629	grail3.0044016401					Potri.017G144800	AT5G17300	Homeodomain-like superfamily protein	ns	ns	DEG	9.346	9.19883	8.03504	8.416	9.24806	9.97326
PtpAffx.24591.1.A1_at	DN486654	estExt_fgenesh4_pg.C_LG_XII0272	AT4G00850	similar to GIF2 (GRF1-INTERACTING FACTOR 2) [Arabidopsis thaliana] (TAIR:AT1G01160.1); similar to Os12g0496900 [Oryza sativa (japonica cultivar-group)] (GB:NP_001066805.1); similar to Calcium-responsive transcription coactivator (ISS) [Ostreococcus tauri] (GB:CAL54353.1); similar to Os11g0615200 [Oryza sativa (japonica cultivar-group)] (GB:NP_001068275.1); contains InterPro domain SSXT; (InterPro…	GIF3 (GRF1-INTERACTING FACTOR 3)	Arabidopsis thaliana GRF1-interacting factor 3 (GIF3) mRNA	Potri.012G023100	AT4G00850	GRF1-interacting factor 3	ns	ns	DEG	8.63069	8.48661	7.97107	7.47649	6.83509	6.15377
PtpAffx.54825.1.S1_at	DN486807	fgenesh4_pg.C_LG_V001422	AT1G75240	similar to ATHB24 (ARABIDOPSIS THALIANA HOMEOBOX PROTEIN 24), DNA binding / transcription factor [Arabidopsis thaliana] (TAIR:AT2G18350.1); similar to Os11g0243300 [Oryza sativa (japonica cultivar-group)] (GB:NP_001067594.1); similar to zinc finger homeodomain protein 1 [Physcomitrella patens] (GB:AAZ07989.1); contains InterPro domain Homeobox domain, ZF-HD class; (InterPro:IPR006455); contains I…	ATHB33 (ARABIDOPSIS THALIANA HOMEOBOX PROTEIN 33); DNA binding / transcription factor		Potri.005G227900	AT1G75240	homeobox protein 33	ns	ns	DEG	11.1639	11.0463	4.89816	5.40207	7.92709	5.52934
PtpAffx.211122.1.S1_at	pmrna21848	estExt_fgenesh4_pm.C_LG_XIII0293	AT1G08540	similar to SIGF (RNA POLYMERASE SIGMA-70 FACTOR), DNA binding / DNA-directed RNA polymerase/ transcription factor [Arabidopsis thaliana] (TAIR:AT2G36990.1); similar to sigma factor [Spinacia oleracea] (GB:CAD20831.2); similar to sigma factor 2 [Sinapis alba] (GB:CAB83106.1); contains InterPro domain Sigma-70 region 4; (InterPro:IPR007630); contains InterPro domain Sigma-70 region 3; (InterPro:IPR…	SIGB (SIGMA FACTOR B); DNA binding / DNA-directed RNA polymerase/ transcription factor	Subunit of chloroplast RNA polymerase, confers the ability to recognize promoter sequences on the core enzyme	Potri.013G070500	AT1G08540	RNApolymerase sigma subunit 2	ns	ns	DEG	8.91678	8.81988	5.08081	5.4275	8.84751	9.58243
PtpAffx.200313.1.S1_at	pmrna620	eugene3.00010658	AT5G51190	similar to ethylene-responsive element-binding family protein [Arabidopsis thaliana] (TAIR:AT5G61600.1); similar to Ethylene-responsive transcription factor 5 (Ethylene-responsive element-binding factor 5 homolog) (EREBP-4) (NtERF4) (GB:Q40478); contains InterPro domain Pathogenesis-related transcriptional factor and ERF; (InterPro:IPR001471)	AP2 domain-containing transcription factor, putative	encodes a member of the ERF (ethylene response factor) subfamily B-3 of ERF/AP2 transcription factor family. The protein contains one AP2 domain. There are 18 members in this subfamily including ATERF-1, ATERF-2, AND ATERF-5.	Potri.001G079800	AT5G51190	Integrase-type DNA-binding superfamily protein	ns	ns	DEG	3.55928	3.4693	3.57484	3.59112	6.87964	5.24385
PtpAffx.131654.1.S1_s_at	CX187473	estExt_fgenesh4_pm.C_LG_XIII0293	AT1G08540	similar to SIGF (RNA POLYMERASE SIGMA-70 FACTOR), DNA binding / DNA-directed RNA polymerase/ transcription factor [Arabidopsis thaliana] (TAIR:AT2G36990.1); similar to sigma factor [Spinacia oleracea] (GB:CAD20831.2); similar to sigma factor 2 [Sinapis alba] (GB:CAB83106.1); contains InterPro domain Sigma-70 region 4; (InterPro:IPR007630); contains InterPro domain Sigma-70 region 3; (InterPro:IPR…	SIGB (SIGMA FACTOR B); DNA binding / DNA-directed RNA polymerase/ transcription factor	Subunit of chloroplast RNA polymerase, confers the ability to recognize promoter sequences on the core enzyme	Potri.013G070500	AT1G08540	RNApolymerase sigma subunit 2	ns	ns	DEG	6.05416	6.00246	4.81281	5.30564	7.40327	8.08066
PtpAffx.7696.2.A1_a_at	CV233510	eugene3.00081508	AT1G04240	Identical to Auxin-responsive protein IAA3 (Indoleacetic acid-induced protein 3) (Short hypocotyl) (Suppressor of HY2) (IAA3) [Arabidopsis Thaliana] (GB:Q38822;GB:O04741); similar to ATAUX2-11 (indoleacetic acid-induced protein 4), transcription factor [Arabidopsis thaliana] (TAIR:AT5G43700.1); similar to Gbiaa-Re [Gossypium barbadense] (GB:AAQ74955.1); contains InterPro domain Aux/IAA_ARF_dimeri…	SHY2 (SHORT HYPOCOTYL 2); transcription factor	SHY2/IAA3 regulates multiple auxin responses in roots. It is induced rapidly by IAA, and has been shown to be phosphorylated by oat phytochrome A in vitro.	Potri.008G161100	AT5G43700	AUX/IAA transcriptional regulator family protein	ns	DEG	ns	10.5917	10.5521	8.22178	9.22962	10.6917	10.6374
PtpAffx.99810.4.A1_a_at	CV234498	gw1.XVI.2632.1,gw1.28.394.1	AT3G09600	similar to DNA binding / transcription factor [Arabidopsis thaliana] (TAIR:AT5G02840.3); similar to MYB transcription factor MYB118 [Glycine max] (GB:ABH02853.1); contains InterPro domain Homeodomain-related; (InterPro:IPR012287); contains InterPro domain Homeodomain-like; (InterPro:IPR009057); contains InterPro domain Myb-like DNA-binding region, SHAQKYF class; (InterPro:IPR006447); contains Int…	myb family transcription factor		Potri.006G133000	AT3G09600	Homeodomain-like superfamily protein	ns	ns	DEG	7.05368	7.02078	6.08528	6.40876	8.01289	8.66195
PtpAffx.144790.1.S1_at	DN501625	grail3.0032015401					Potri.001G375800	AT3G15030	TCP family transcription factor 4	ns	ns	DEG	6.21195	6.18238	3.95654	3.47516	8.69773	7.88386
PtpAffx.152018.1.S1_a_at	CX169656	grail3.0002039701	AT2G43010	Identical to Phytochrome-interacting factor 4 (Basic helix-loop-helix protein 9) (bHLH 9) (AtbHLH009) (Short under red-light 2) (BHLH9) [Arabidopsis Thaliana] (GB:Q8W2F3;GB:Q9C5I8;GB:Q9SKX6); similar to PIL6 (PHYTOCHROME-INTERACTING FACTOR 5), DNA binding / transcription factor [Arabidopsis thaliana] (TAIR:AT3G59060.1); similar to Helix-loop-helix DNA-binding domain containing protein, expressed …	PIF4 (PHYTOCHROME INTERACTING FACTOR 4); DNA binding / transcription factor	Isolated as a semidominant mutation defective in red -light responses. Encodes a nuclear localized bHLH protein that interacts with active PhyB protein. Negatively regulates phyB mediated red light responses.	Potri.002G055400	AT2G43010	phytochrome interacting factor 4	ns	DEG	ns	4.78261	4.75525	4.19202	4.7555	7.94261	7.68735
PtpAffx.2017.6.A1_s_at	CN523220	eugene3.00880022	AT4G13940	Identical to Adenosylhomocysteinase 1 (EC 3.3.1.1) (S-adenosyl-L-homocysteine hydrolase 1) (SAH hydrolase 1) (AdoHcyase 1) (HOMOLOGY-DEPENDENT GENE SILENCING 1 protein) (SAHH1) [Arabidopsis Thaliana] (GB:O23255;GB:O81847;GB:Q8LE20); similar to SAHH2 (S-ADENOSYL-L-HOMOCYSTEINE (SAH) HYDROLASE 2), adenosylhomocysteinase [Arabidopsis thaliana] (TAIR:AT3G23810.1); similar to Adenosylhomocysteinase (S…	HOG1 (HOMOLOGY-DEPENDENT GENE SILENCING 1); adenosylhomocysteinase	Encodes a S-adenosyl-L-homocysteine hydrolase required for DNA methylation-dependent gene silencing.	Potri.017G059400	AT4G13940	S-adenosyl-L-homocysteine hydrolase	ns	DEG	ns	7.76444	7.74328	10.5504	11.3543	7.36815	7.83174
PtpAffx.118574.1.S1_at	BI125317	estExt_fgenesh4_pg.C_LG_VI0681	AT2G45400	similar to DFR (DIHYDROFLAVONOL 4-REDUCTASE), dihydrokaempferol 4-reductase [Arabidopsis thaliana] (TAIR:AT5G42800.1); similar to vestitone reductase (GB:AAB41550.1); contains InterPro domain NAD-dependent epimerase/dehydratase; (InterPro:IPR001509)	dihydroflavonol 4-reductase family / dihydrokaempferol 4-reductase family		Potri.006G087200	AT2G45400	NAD(P)-binding Rossmann-fold superfamily protein	ns	ns	DEG	7.47051	7.45701	8.31884	7.98733	8.23482	10.8055
PtpAffx.85214.1.S1_at	DN488417	estExt_Genewise1_v1.C_LG_VII3692	AT4G34590	similar to bZIP transcription factor family protein [Arabidopsis thaliana] (TAIR:AT1G75390.1); similar to cAMP response element binding (CREB) protein [Medicago truncatula] (GB:ABE85416.1); contains InterPro domain Eukaryotic transcription factor, DNA-binding; (InterPro:IPR008917); contains InterPro domain bZIP transcription factor, bZIP_1; (InterPro:IPR011616); contains InterPro domain Basic-leu…	GBF6 (G-box binding factor 6); DNA binding / transcription factor	Encodes a basic domain leucine zipper (bZip) transcription factor.	Potri.007G019900	AT1G75390	basic leucine-zipper 44	ns	DEG	ns	10.0256	10.016	9.66975	8.38906	8.7324	8.57501
PtpAffx.135358.1.S1_s_at	BU862833	eugene3.00010658	AT5G51190	similar to ethylene-responsive element-binding family protein [Arabidopsis thaliana] (TAIR:AT5G61600.1); similar to Ethylene-responsive transcription factor 5 (Ethylene-responsive element-binding factor 5 homolog) (EREBP-4) (NtERF4) (GB:Q40478); contains InterPro domain Pathogenesis-related transcriptional factor and ERF; (InterPro:IPR001471)	AP2 domain-containing transcription factor, putative	encodes a member of the ERF (ethylene response factor) subfamily B-3 of ERF/AP2 transcription factor family. The protein contains one AP2 domain. There are 18 members in this subfamily including ATERF-1, ATERF-2, AND ATERF-5.	Potri.001G079800	AT5G51190	Integrase-type DNA-binding superfamily protein	ns	ns	DEG	3.55237	3.55775	3.67369	3.61403	5.94535	4.58304
PtpAffx.35739.1.S1_at	BP934264	gw1.III.889.1	AT5G47220	Identical to Ethylene-responsive transcription factor 2 (Ethylene-responsive element-binding factor 2) (EREBP-2) (AtERF2) (ERF2) [Arabidopsis Thaliana] (GB:O80338;GB:Q8LBU9); similar to ATERF-1 (ETHYLENE RESPONSIVE ELEMENT BINDING FACTOR 1), DNA binding / transcription factor/ transcriptional activator [Arabidopsis thaliana] (TAIR:AT4G17500.1); similar to ethylene responsive element binding facto…	ATERF-2/ATERF2/ERF2 (ETHYLENE RESPONSE FACTOR 2); DNA binding / transcription factor/ transcriptional activator	Encodes a member of the ERF (ethylene response factor) subfamily B-3 of ERF/AP2 transcription factor family (ATERF-2). The protein contains one AP2 domain. Functions as activator of GCC box?dependent transcription. Positive regulator of JA-responsive defense genes and resistance to F. oxysporum and enhances JA inhibition of root elongation.		AT4G17500	ethylene responsive element binding factor 1	ns	ns	DEG	3.53298	3.53926	3.67933	3.33332	3.64154	4.15885
PtpAffx.4285.3.S1_a_at	CV257233	gw1.V.3536.1	AT1G56010	Identical to NAC domain-containing protein 21/22 (ANAC021) (ANAC022) (NAC1) [Arabidopsis Thaliana] (GB:Q84TE6;GB:Q9SE10;GB:Q9SGS9); similar to DNA binding [Arabidopsis thaliana] (TAIR:AT3G12977.1); similar to NAC domain protein NAC1 [Phaseolus vulgaris] (GB:AAK84883.1); contains InterPro domain No apical meristem (NAM) protein; (InterPro:IPR003441)	NAC1 (Arabidopsis NAC domain containing protein 21, Arabidopsis NAC domain containing protein 22); transcription factor	Encodes a transcription factor involved in shoot apical meristem formation and auxin-mediated lateral root formation. The gene is thought not to be involved in stress responses (NaCl, auxins, ethylene). NAC1 (NAC1)	Potri.005G098200	AT1G56010	NAC domain containing protein 1	ns	ns	DEG	4.70442	4.71265	4.89548	4.65112	7.88462	5.35403
PtpAffx.249.352.S1_s_at	CK105284	eugene3.00060622	AT4G25990	similar to CIA2 (CHLOROPLAST IMPORT APPARATUS 2) [Arabidopsis thaliana] (TAIR:AT5G57180.2); similar to putative stress resistance-related protein [Oryza sativa (japonica cultivar-group)] (GB:ABF00989.1); contains InterPro domain CCT; (InterPro:IPR010402)	CIL	chloroplast import apparatus CIA2-like. CIA2 is a transcription factor which upregulates chloroplast translocon genes	Potri.006G075200	AT5G57180	chloroplast import apparatus 2	ns	DEG	ns	8.60064	8.61571	7.19675	6.09698	11.3294	10.986
PtpAffx.7696.4.S1_at	CV245831	eugene3.00081508	AT1G04240	Identical to Auxin-responsive protein IAA3 (Indoleacetic acid-induced protein 3) (Short hypocotyl) (Suppressor of HY2) (IAA3) [Arabidopsis Thaliana] (GB:Q38822;GB:O04741); similar to ATAUX2-11 (indoleacetic acid-induced protein 4), transcription factor [Arabidopsis thaliana] (TAIR:AT5G43700.1); similar to Gbiaa-Re [Gossypium barbadense] (GB:AAQ74955.1); contains InterPro domain Aux/IAA_ARF_dimeri…	SHY2 (SHORT HYPOCOTYL 2); transcription factor	SHY2/IAA3 regulates multiple auxin responses in roots. It is induced rapidly by IAA, and has been shown to be phosphorylated by oat phytochrome A in vitro.	Potri.008G161100	AT5G43700	AUX/IAA transcriptional regulator family protein	ns	DEG	ns	8.2564	8.27945	6.45056	7.78955	9.7903	9.68985
Ptp.1196.1.A1_at	CV228560	gw1.XIV.1333.1	AT2G46020	similar to SYD (SPLAYED) [Arabidopsis thaliana] (TAIR:AT2G28290.3); similar to Os02g0114000 [Oryza sativa (japonica cultivar-group)] (GB:NP_001045665.1); similar to SNF2-related; HMG-I and HMG-Y, DNA-binding; Bromodomain; ATP-requiring DNA helicase RecQ [Medicago truncatula] (GB:ABE80161.1); similar to SNF2 family DNA-dependent ATPase (ISS) [Ostreococcus tauri] (GB:CAL54651.1); contains InterPro …	ATBRM/CHR2 (ARABIDOPSIS THALIANA BRAHMA); ATP binding / DNA binding / helicase/ transcription regulator	Encodes a SWI/SNF chromatin remodeling ATPase that upregulates transcription of all three CUC genes and is involved in the formation and/or maintenance of boundary cells during embryogenesis. Interacts strongly with AtSWI3C, also with AtSWI3B, but not with AtSWI3A or AtSWI3D.	Potri.002G160900	AT2G46020	transcription regulatory protein SNF2, putative	ns	ns	DEG	10.0629	10.1004	9.80348	9.87514	10.177	9.6569
PtpAffx.74066.1.S1_at	CN522685	NA					Potri.002G035200	AT1G75240	homeobox protein 33	ns	DEG	ns	7.22357	7.29872	5.76345	4.66816	7.0537	6.18527
PtpAffx.53563.1.S1_s_at	BU837678	NA					Potri.005G227900	AT1G75240	homeobox protein 33	ns	ns	DEG	11.0385	11.1513	9.15795	9.21412	9.21381	8.39247
PtpAffx.207364.1.S1_x_at	pmrna14610	gw1.VII.3584.1	AT4G36540	similar to basic helix-loop-helix (bHLH) family protein [Arabidopsis thaliana] (TAIR:AT2G18300.2); similar to Helix-loop-helix DNA-binding [Medicago truncatula] (GB:ABE85937.1); contains InterPro domain Helix-loop-helix DNA-binding; (InterPro:IPR011598); contains InterPro domain Basic helix-loop-helix dimerisation region bHLH; (InterPro:IPR001092)	BEE2 (BR ENHANCED EXPRESSION 2); DNA binding / transcription factor		Potri.007G023600	AT2G18300	basic helix-loop-helix (bHLH) DNA-binding superfamily protein	ns	ns	DEG	2.98932	3.12421	3.0898	3.22341	7.13215	5.51624
Ptp.4986.1.S1_at	BI123635	gw1.VII.2722.1	AT1G56010	Identical to NAC domain-containing protein 21/22 (ANAC021) (ANAC022) (NAC1) [Arabidopsis Thaliana] (GB:Q84TE6;GB:Q9SE10;GB:Q9SGS9); similar to DNA binding [Arabidopsis thaliana] (TAIR:AT3G12977.1); similar to NAC domain protein NAC1 [Phaseolus vulgaris] (GB:AAK84883.1); contains InterPro domain No apical meristem (NAM) protein; (InterPro:IPR003441)	NAC1 (Arabidopsis NAC domain containing protein 21, Arabidopsis NAC domain containing protein 22); transcription factor	Encodes a transcription factor involved in shoot apical meristem formation and auxin-mediated lateral root formation. The gene is thought not to be involved in stress responses (NaCl, auxins, ethylene). NAC1 (NAC1)	Potri.007G065400	AT1G56010	NAC domain containing protein 1	ns	DEG	DEG	3.7995	3.95875	5.14591	3.85166	8.12446	6.47896
PtpAffx.204751.1.S1_at	pmrna9350	gw1.IX.2641.1	AT1G50030	similar to ATR (ATAXIA TELANGIECTASIA-MUTATED AND RAD3-RELATED), inositol or phosphatidylinositol kinase [Arabidopsis thaliana] (TAIR:AT5G40820.1); similar to target of rapamycin [Zea mays] (GB:AAW78347.1); similar to PIK-related kinase, FAT; PIK-related kinase, FATC; Peptidase M, neutral zinc metallopeptidases, zinc-binding site; FKBP12-rapamycin-associated protein, FKBP12-rapamycin-binding [Med…	TOR (TARGET OF RAPAMYCIN)	Related to TOR proteins from yeast and mammals, regulators of cell growth in response to nutrient availability. TOR proteins belong to the family of phosphatidylinositol 3-kinase and are targets of the antiproliferative drug rapamycin. AtTOR binds the yeast FKBP12 protein in the presence of Rapamycin, is involved in embryogenesis and is expressed in embryos, endosperm and meristems.	Potri.001G289200	AT1G50030	target of rapamycin	ns	ns	DEG	2.9088	3.0723	3.04374	3.11597	3.67449	3.15801
Ptp.5221.1.S1_s_at	CV282964	estExt_fgenesh4_pm.C_LG_XII0386	AT5G62000	Identical to Auxin response factor 2 (ARF1-binding protein) (ARF1-BP) (ARF2) [Arabidopsis Thaliana] (GB:Q94JM3;GB:O23671;GB:Q9C5W5;GB:Q9FIT6); similar to ARF1 (AUXIN RESPONSE FACTOR 1), transcription factor [Arabidopsis thaliana] (TAIR:AT1G59750.3); similar to auxin response factor-like protein [Man (GB:AAP06759.1); similar to putative auxin response factor [Brassica napus] (GB:CAG30068.1); simil…	ARF2 (AUXIN RESPONSE FACTOR 2); transcription factor	Encodes an auxin response factor. Mutants have many defects including enlarged rosette leaves, reduced fertility, later senescence, hypocotyl elongation defects, enlarged seeds and enlarged cotyledons. May not mediate auxin effects. Increase in seed size due to increased cell proliferation.	Potri.012G106100	AT5G62000	auxin response factor 2	ns	ns	DEG	11.978	12.1456	11.7973	11.8151	12.2732	11.5543
Ptp.4986.1.S1_s_at	BI123635	gw1.VII.2722.1	AT1G56010	Identical to NAC domain-containing protein 21/22 (ANAC021) (ANAC022) (NAC1) [Arabidopsis Thaliana] (GB:Q84TE6;GB:Q9SE10;GB:Q9SGS9); similar to DNA binding [Arabidopsis thaliana] (TAIR:AT3G12977.1); similar to NAC domain protein NAC1 [Phaseolus vulgaris] (GB:AAK84883.1); contains InterPro domain No apical meristem (NAM) protein; (InterPro:IPR003441)	NAC1 (Arabidopsis NAC domain containing protein 21, Arabidopsis NAC domain containing protein 22); transcription factor	Encodes a transcription factor involved in shoot apical meristem formation and auxin-mediated lateral root formation. The gene is thought not to be involved in stress responses (NaCl, auxins, ethylene). NAC1 (NAC1)	Potri.007G065400	AT1G56010	NAC domain containing protein 1	ns	DEG	DEG	3.65193	3.8491	5.17754	3.62326	8.54789	6.55003
PtpAffx.135961.2.A1_s_at	CV268712	fgenesh4_pg.C_scaffold_122000043	AT5G17300	similar to myb family transcription factor [Arabidopsis thaliana] (TAIR:AT5G37260.1); similar to putative At5g37260 [Lycopersicon peruvianum] (GB:AAX44338.1); contains InterPro domain Homeodomain-related; (InterPro:IPR012287); contains InterPro domain Homeodomain-like; (InterPro:IPR009057); contains InterPro domain Myb-like DNA-binding region, SHAQKYF class; (InterPro:IPR006447); contains InterPr…	myb family transcription factor		Potri.015G030400	AT1G18330	Homeodomain-like superfamily protein	ns	ns	DEG	5.89906	6.10304	5.9095	6.02147	7.02384	7.98818
Ptp.509.1.S1_at	CV230885	gw1.XIV.1328.1	AT2G46020	similar to SYD (SPLAYED) [Arabidopsis thaliana] (TAIR:AT2G28290.3); similar to Os02g0114000 [Oryza sativa (japonica cultivar-group)] (GB:NP_001045665.1); similar to SNF2-related; HMG-I and HMG-Y, DNA-binding; Bromodomain; ATP-requiring DNA helicase RecQ [Medicago truncatula] (GB:ABE80161.1); similar to SNF2 family DNA-dependent ATPase (ISS) [Ostreococcus tauri] (GB:CAL54651.1); contains InterPro …	ATBRM/CHR2 (ARABIDOPSIS THALIANA BRAHMA); ATP binding / DNA binding / helicase/ transcription regulator	Encodes a SWI/SNF chromatin remodeling ATPase that upregulates transcription of all three CUC genes and is involved in the formation and/or maintenance of boundary cells during embryogenesis.	Potri.002G160900	AT2G46020	transcription regulatory protein SNF2, putative	ns	ns	DEG	8.482	8.72944	7.26128	7.87754	8.81222	7.67743
PtpAffx.93161.1.S1_at	DN496103	eugene3.00070682,grail3.0026023501	AT4G39400	Identical to BRASSINOSTEROID INSENSITIVE 1 precursor (EC 2.7.11.1) (AtBRI1) (Brassinosteroid LRR receptor kinase) (BRI1) [Arabidopsis Thaliana] (GB:O22476); similar to BRL3 (BRI1-LIKE 3), protein binding / protein kinase [Arabidopsis thaliana] (TAIR:AT3G13380.1); similar to BRL1 (BRI 1 LIKE), kinase [Arabidopsis thaliana] (TAIR:AT1G55610.1); similar to BRL2 (BRI1-LIKE 2), ATP binding / protein se…	BRI1 (BRASSINOSTEROID INSENSITIVE 1); kinase	Encodes a plasma membrane localized leucine-rich repeat receptor kinase involved in brassinosteroid signal transduction. BRI1 ligand is brassinolide which binds at the extracellular domain. Binding results in phosphorylation of the kinase domain which activates the BRI1 protein leading to BR responses. Residue T-1049 and either S-1044 or T-1045 were essential for kinase function in vitro and norm…	Potri.005G086500	AT4G39400	Leucine-rich receptor-like protein kinase family protein	ns	ns	DEG	9.06769	9.32585	7.71199	7.68075	7.69916	7.06021
PtpAffx.215365.1.S1_at	pmrna29508	fgenesh4_pg.C_scaffold_122000043	AT5G17300	similar to myb family transcription factor [Arabidopsis thaliana] (TAIR:AT5G37260.1); similar to putative At5g37260 [Lycopersicon peruvianum] (GB:AAX44338.1); contains InterPro domain Homeodomain-related; (InterPro:IPR012287); contains InterPro domain Homeodomain-like; (InterPro:IPR009057); contains InterPro domain Myb-like DNA-binding region, SHAQKYF class; (InterPro:IPR006447); contains InterPr…	myb family transcription factor		Potri.015G030400	AT1G18330	Homeodomain-like superfamily protein	ns	ns	DEG	6.08431	6.37346	6.8022	6.52574	7.67437	8.50532
PtpAffx.108947.1.S1_at	DN484132	estExt_fgenesh4_pm.C_640068	AT5G44210	Identical to Ethylene-responsive transcription factor 9 (Ethylene-responsive element-binding factor 9) (EREBP-9) (AtERF9) (ERF9) [Arabidopsis Thaliana] (GB:Q9FE67); similar to ATERF10/ERF10 (ERF domain protein 10), DNA binding / transcription factor/ transcriptional repressor [Arabidopsis thaliana] (TAIR:AT1G03800.1); similar to ethylene-responsive element binding protein ERF4 [Gossypium hirsutum…	ATERF-9/ATERF9/ERF9 (ERF domain protein 9); DNA binding / transcription factor/ transcriptional repressor	encodes a member of the ERF (ethylene response factor) subfamily B-1 of ERF/AP2 transcription factor family (ATERF-9). The protein contains one AP2 domain. There are 15 members in this subfamily including ATERF-3, ATERF-4, ATERF-7, and leafy petiole.	Potri.017G013700	AT5G44210	erf domain protein 9	ns	ns	DEG	7.16809	7.46648	7.51162	7.75685	7.00742	6.32777
PtpAffx.120741.1.A1_at	CV267327	gw1.IV.3037.1	AT2G33810	Identical to Squamosa promoter-binding-like protein 3 (SPL3) [Arabidopsis Thaliana] (GB:P93015;GB:Q8LGE8;GB:Q9LF84); similar to SPL4 (SQUAMOSA PROMOTER BINDING PROTEIN-LIKE 4), DNA binding / transcription factor [Arabidopsis thaliana] (TAIR:AT1G53160.1); similar to squamosa promoter binding like-protein [Betula pendula] (GB:CAD90156.1); contains InterPro domain SBP; (InterPro:IPR004333)	SPL3 (SQUAMOSA PROMOTER BINDING PROTEIN-LIKE 3); transcription factor	Encodes a member of the SPL (squamosa-promoter binding protein-like)gene family, a novel gene family encoding DNA binding proteins and putative transcription factors. Contains the SBP-box, which encodes the SBP-domain, required and sufficient for interaction with DNA. It binds DNA, may directly regulate AP1, and is involved in regulation of flowering and vegetative phase change. Its temporal expr…	Potri.004G046700	AT2G33810	squamosa promoter binding protein-like 3	ns	ns	DEG	3.4103	3.71899	3.44822	3.8726	3.61908	4.46948
PtpAffx.39343.1.S1_at	CK096330	gw1.II.42.1	AT3G57040	Identical to Two-component response regulator ARR9 (Response reactor 4) (ARR9) [Arabidopsis Thaliana] (GB:O80366); similar to ATRR3 (RESPONSE REGULATOR 3), transcription regulator [Arabidopsis thaliana] (TAIR:AT2G41310.1); similar to SRR198 [Striga asiatica] (GB:ABG35780.1); contains InterPro domain CheY-like; (InterPro:IPR011006); contains InterPro domain Response regulator receiver; (InterPro:I…	ARR9 (RESPONSE REACTOR 4); transcription regulator	response regulator ARR9, A two-component response regulator-like protein with a receiver domain with a conserved aspartate residue and a possible phosphorylation site and at the N-terminal half. Appears to interact with histidine kinase like genes ATHP3 and ATHP2	Potri.002G082200	AT3G57040	response regulator 9	ns	DEG	DEG	6.35336	6.66707	5.02719	7.23729	4.12811	6.83337
PtpAffx.203882.1.S1_x_at	pmrna7667	gw1.IV.3044.1	AT5G62940	Identical to Dof zinc finger protein DOF5.6 (AtDOF5.6) (DOF5.6) [Arabidopsis Thaliana] (GB:Q9FM03;GB:Q5HZ57); similar to Dof-type zinc finger domain-containing protein [Arabidopsis thaliana] (TAIR:AT4G24060.1); similar to Dof14 [Glycine max] (GB:ABI16015.1); contains InterPro domain Zinc finger, Dof-type; (InterPro:IPR003851)	Dof-type zinc finger domain-containing protein		Potri.004G046100	AT5G60850	OBF binding protein 4	ns	ns	DEG	4.54848	4.8691	5.89567	5.65781	6.544	5.13454
PtpAffx.32058.1.S1_at	CV270373	gw1.1387.2.1,gw1.I.7661.1	AT1G13710	similar to CYP78A10 (cytochrome P450, family 78, subfamily A, polypeptide 10), oxygen binding [Arabidopsis thaliana] (TAIR:AT1G74110.1); similar to cytochrome P-450 (GB:AAB37231.1); contains InterPro domain E-class P450, group I; (InterPro:IPR002401); contains InterPro domain Cytochrome P450; (InterPro:IPR001128)	CYP78A5 (cytochrome P450, family 78, subfamily A, polypeptide 5); oxygen binding	member of CYP78A	Potri.001G054800	AT1G74110	cytochrome P450, family 78, subfamily A, polypeptide 10	ns	DEG	ns	4.90221	5.25509	6.99472	7.98023	11.2904	10.7847
PtpAffx.135961.2.A1_at	CV268712	fgenesh4_pg.C_scaffold_122000043	AT5G17300	similar to myb family transcription factor [Arabidopsis thaliana] (TAIR:AT5G37260.1); similar to putative At5g37260 [Lycopersicon peruvianum] (GB:AAX44338.1); contains InterPro domain Homeodomain-related; (InterPro:IPR012287); contains InterPro domain Homeodomain-like; (InterPro:IPR009057); contains InterPro domain Myb-like DNA-binding region, SHAQKYF class; (InterPro:IPR006447); contains InterPr…	myb family transcription factor		Potri.015G030400	AT1G18330	Homeodomain-like superfamily protein	ns	ns	DEG	7.33777	7.70219	6.96249	7.17902	8.72007	9.69998
PtpAffx.203031.1.S1_at	pmrna5998	gw1.III.1072.1	AT4G16750	similar to AP2 domain-containing transcription factor, putative [Arabidopsis thaliana] (TAIR:AT2G35700.1); similar to transcription factor DREBIII-3 [Brassica napus] (GB:ABA54281.1); contains InterPro domain Pathogenesis-related transcriptional factor and ERF; (InterPro:IPR001471)	DRE-binding transcription factor, putative	encodes a member of the DREB subfamily A-4 of ERF/AP2 transcription factor family. The protein contains one AP2 domain. There are 17 members in this subfamily including TINY.	Potri.003G079300	AT2G44940	Integrase-type DNA-binding superfamily protein	ns	ns	DEG	3.64171	4.11742	5.11988	5.25551	3.10017	3.78229
PtpAffx.18860.2.S1_at	CA824304	grail3.0029018401	AT1G32640	Identical to Transcription factor AtMYC2 (R-homologous Arabidopsis protein 1) (RAP- 1) (Basic helix-loop-helix protein 6) (bHLH 6) (AtbHLH006) (rd22BP1) (BHLH) [Arabidopsis Thaliana] (GB:Q39204;GB:O48644;GB:Q8W2F4;GB:Q9LPJ8); similar to basic helix-loop-helix (bHLH) family protein [Arabidopsis thaliana] (TAIR:AT4G17880.1); similar to phaseolin G-box binding protein PG1 (GB:AAB00686.1); contains I…	ATMYC2 (JASMONATE INSENSITIVE 1); DNA binding / transcription factor	Encodes a 68 kD MYC-related transcriptional activator with a typical DNA binding domain of a basic region helix-loop-helix leucine zipper motif. Its transcription is induced by dehydration stress and ABA treatment and precedes the induction of rd22, whose expression ATMYC2 can activate. Negative regulator of blue light?mediated photomorphogenic growth and blue and far-red-light?regulated gene exp…	Potri.001G142200	AT1G32640	Basic helix-loop-helix (bHLH) DNA-binding family protein	DEG	ns	DEG	8.62848	9.16286	8.87215	8.76512	8.90918	9.4491
PtpAffx.155289.1.S1_at	CX654808	fgenesh4_pg.C_LG_VI000330,gw1.XVI.1327.1	AT3G57040	Identical to Two-component response regulator ARR9 (Response reactor 4) (ARR9) [Arabidopsis Thaliana] (GB:O80366); similar to ATRR3 (RESPONSE REGULATOR 3), transcription regulator [Arabidopsis thaliana] (TAIR:AT2G41310.1); similar to SRR198 [Striga asiatica] (GB:ABG35780.1); contains InterPro domain CheY-like; (InterPro:IPR011006); contains InterPro domain Response regulator receiver; (InterPro:I…	ARR9 (RESPONSE REACTOR 4); transcription regulator	response regulator ARR9, A two-component response regulator-like protein with a receiver domain with a conserved aspartate residue and a possible phosphorylation site and at the N-terminal half. Appears to interact with histidine kinase like genes ATHP3 and ATHP2	Potri.006G041100	AT3G57040	response regulator 9	ns	ns	DEG	7.87157	8.4334	6.65416	6.90151	4.8137	6.02063
PtpAffx.18860.1.S1_at	CF936468	estExt_fgenesh4_pm.C_1180004	AT1G32640	Identical to Transcription factor AtMYC2 (R-homologous Arabidopsis protein 1) (RAP- 1) (Basic helix-loop-helix protein 6) (bHLH 6) (AtbHLH006) (rd22BP1) (BHLH) [Arabidopsis Thaliana] (GB:Q39204;GB:O48644;GB:Q8W2F4;GB:Q9LPJ8); similar to basic helix-loop-helix (bHLH) family protein [Arabidopsis thaliana] (TAIR:AT4G17880.1); similar to phaseolin G-box binding protein PG1 (GB:AAB00686.1); contains I…	ATMYC2 (JASMONATE INSENSITIVE 1); DNA binding / transcription factor	Encodes a 68 kD MYC-related transcriptional activator with a typical DNA binding domain of a basic region helix-loop-helix leucine zipper motif. Its transcription is induced by dehydration stress and ABA treatment and precedes the induction of rd22, whose expression ATMYC2 can activate. Negative regulator of blue light?mediated photomorphogenic growth and blue and far-red-light?regulated gene exp…	Potri.003G092200	AT1G32640	Basic helix-loop-helix (bHLH) DNA-binding family protein	DEG	ns	ns	9.10372	9.72851	9.46013	9.1606	9.1062	9.5964
Ptp.6422.1.A1_s_at	CV240405	grail3.0023018201	AT2G37640	Identical to Expansin-A3 precursor (AtEXPA3) (Alpha-expansin-3) (At-EXP3) (AtEx3) (Ath-ExpAlpha-1.9) (EXPA3) [Arabidopsis Thaliana] (GB:O80932); similar to ATEXPA4 (ARABIDOPSIS THALIANA EXPANSIN A4) [Arabidopsis thaliana] (TAIR:AT2G39700.1); similar to ATEXPA6 (ARABIDOPSIS THALIANA EXPANSIN A6) [Arabidopsis thaliana] (TAIR:AT2G28950.1); similar to expansin 11 precursor [Rumex palustris] (GB:AAM22…	ATEXPA3 (ARABIDOPSIS THALIANA EXPANSIN A3)	member of Alpha-Expansin Gene Family. Naming convention from the Expansin Working Group (Kende et al, 2004. Plant Mol Bio). Involved in the formation of nematode-induced syncytia in roots of Arabidopsis thaliana.	Potri.006G086100	AT2G37640	Barwin-like endoglucanases superfamily protein	ns	ns	DEG	11.8116	12.4442	9.75616	10.5247	6.46023	7.76133
PtpAffx.213255.1.S1_s_at	pmrna25930	gw1.XVI.1327.1	AT3G57040	Identical to Two-component response regulator ARR9 (Response reactor 4) (ARR9) [Arabidopsis Thaliana] (GB:O80366); similar to ATRR3 (RESPONSE REGULATOR 3), transcription regulator [Arabidopsis thaliana] (TAIR:AT2G41310.1); similar to SRR198 [Striga asiatica] (GB:ABG35780.1); contains InterPro domain CheY-like; (InterPro:IPR011006); contains InterPro domain Response regulator receiver; (InterPro:I…	ARR9 (RESPONSE REACTOR 4); transcription regulator	response regulator ARR9, A two-component response regulator-like protein with a receiver domain with a conserved aspartate residue and a possible phosphorylation site and at the N-terminal half. Appears to interact with histidine kinase like genes ATHP3 and ATHP2	Potri.016G038000	AT3G57040	response regulator 9	ns	ns	DEG	8.26443	8.90081	8.06719	8.51563	7.02049	8.71858
PtpAffx.221057.1.S1_s_at	pmrna37617	gw1.1174.1.1,gw1.40.134.1	AT2G44940	similar to AP2 domain-containing transcription factor TINY, putative [Arabidopsis thaliana] (TAIR:AT3G60490.1); similar to Pathogenesis-related transcriptional factor and ERF [Medicago truncatula] (GB:ABE92766.1); contains InterPro domain Pathogenesis-related transcriptional factor and ERF; (InterPro:IPR001471)	AP2 domain-containing transcription factor TINY, putative	encodes a member of the DREB subfamily A-4 of ERF/AP2 transcription factor family. The protein contains one AP2 domain. There are 17 members in this subfamily including TINY.	Potri.014G055700	AT2G44940	Integrase-type DNA-binding superfamily protein	DEG	ns	ns	3.7037	4.37399	3.75503	3.54755	3.78577	4.18825
Ptp.5973.1.S1_s_at	CV243295	estExt_fgenesh4_pg.C_LG_IV0491	AT5G44210	Identical to Ethylene-responsive transcription factor 9 (Ethylene-responsive element-binding factor 9) (EREBP-9) (AtERF9) (ERF9) [Arabidopsis Thaliana] (GB:Q9FE67); similar to ATERF10/ERF10 (ERF domain protein 10), DNA binding / transcription factor/ transcriptional repressor [Arabidopsis thaliana] (TAIR:AT1G03800.1); similar to ethylene-responsive element binding protein ERF4 [Gossypium hirsutum…	ATERF-9/ATERF9/ERF9 (ERF domain protein 9); DNA binding / transcription factor/ transcriptional repressor	encodes a member of the ERF (ethylene response factor) subfamily B-1 of ERF/AP2 transcription factor family (ATERF-9). The protein contains one AP2 domain. There are 15 members in this subfamily including ATERF-3, ATERF-4, ATERF-7, and leafy petiole.	Potri.004G047600	AT5G44210	erf domain protein 9	DEG	ns	DEG	10.0668	10.7692	9.58534	9.47098	8.34016	9.3137
PtpAffx.120846.1.A1_at	CV254082	grail3.0154002001	AT1G26770	Identical to Expansin-A10 precursor (AtEXPA10) (Alpha-expansin-10) (At-EXP10) (AtEx10) (Ath-ExpAlpha-1.1) (EXPA10) [Arabidopsis Thaliana] (GB:Q9LDR9); similar to ATEXPA1 (ARABIDOPSIS THALIANA EXPANSIN A1) [Arabidopsis thaliana] (TAIR:AT1G69530.2); similar to expansin [Pyrus communis] (GB:BAC67191.1); contains InterPro domain Expansin/Lol pI; (InterPro:IPR007118); contains InterPro domain Expansin…	ATEXPA10 (ARABIDOPSIS THALIANA EXPANSIN A10)	Encodes an expansin. Naming convention from the Expansin Working Group (Kende et al, Plant Mol Bio). Involved in the formation of nematode-induced syncytia in roots of Arabidopsis thaliana.	Potri.010G167200	AT1G69530	expansin A1	DEG	ns	ns	4.1523	4.85515	4.03379	3.90967	3.79774	4.04241
PtpAffx.33919.2.A1_s_at	CN550161	gw1.70.171.1,gw1.XIII.1521.1	AT4G14550	Identical to Auxin-responsive protein IAA14 (Indoleacetic acid-induced protein 14) (SOLITARY-ROOT protein) (IAA14) [Arabidopsis Thaliana] (GB:Q38832;GB:O23311;GB:Q9C5W8); similar to IAA7 (AUXIN RESISTANT 2), transcription factor [Arabidopsis thaliana] (TAIR:AT3G23050.1); similar to IAA14 (GB:AAC49055.1); contains InterPro domain Aux/IAA_ARF_dimerisation; (InterPro:IPR011525); contains InterPro do…	IAA14 (SOLITARY ROOT); transcription factor	IAA14 is a member of the Aux/IAA protein family. Involved in lateral root development. Gain of function mutation decreases auxin-inducible gene expression. Protein is localized to the nucleus. Expressed in stele and root tip epidermis. Functions as a negative regulator of ARF7/19.	Potri.005G053900	AT3G04730	indoleacetic acid-induced protein 16	DEG	ns	DEG	11.0489	11.7751	12.6235	12.4508	10.7035	10.0854
Ptp.1806.1.S1_s_at	CN523732	grail3.0023018201	AT2G37640	Identical to Expansin-A3 precursor (AtEXPA3) (Alpha-expansin-3) (At-EXP3) (AtEx3) (Ath-ExpAlpha-1.9) (EXPA3) [Arabidopsis Thaliana] (GB:O80932); similar to ATEXPA4 (ARABIDOPSIS THALIANA EXPANSIN A4) [Arabidopsis thaliana] (TAIR:AT2G39700.1); similar to ATEXPA6 (ARABIDOPSIS THALIANA EXPANSIN A6) [Arabidopsis thaliana] (TAIR:AT2G28950.1); similar to expansin 11 precursor [Rumex palustris] (GB:AAM22…	ATEXPA3 (ARABIDOPSIS THALIANA EXPANSIN A3)	member of Alpha-Expansin Gene Family. Naming convention from the Expansin Working Group (Kende et al, 2004. Plant Mol Bio). Involved in the formation of nematode-induced syncytia in roots of Arabidopsis thaliana.	Potri.006G086100	AT2G37640	Barwin-like endoglucanases superfamily protein	DEG	DEG	DEG	10.3086	11.0885	9.52745	10.2837	6.90227	7.83704
PtpAffx.12439.3.A1_a_at	CV272399	grail3.0023018201	AT2G37640	Identical to Expansin-A3 precursor (AtEXPA3) (Alpha-expansin-3) (At-EXP3) (AtEx3) (Ath-ExpAlpha-1.9) (EXPA3) [Arabidopsis Thaliana] (GB:O80932); similar to ATEXPA4 (ARABIDOPSIS THALIANA EXPANSIN A4) [Arabidopsis thaliana] (TAIR:AT2G39700.1); similar to ATEXPA6 (ARABIDOPSIS THALIANA EXPANSIN A6) [Arabidopsis thaliana] (TAIR:AT2G28950.1); similar to expansin 11 precursor [Rumex palustris] (GB:AAM22…	ATEXPA3 (ARABIDOPSIS THALIANA EXPANSIN A3)	member of Alpha-Expansin Gene Family. Naming convention from the Expansin Working Group (Kende et al, 2004. Plant Mol Bio). Involved in the formation of nematode-induced syncytia in roots of Arabidopsis thaliana.	Potri.006G086100	AT2G37640	Barwin-like endoglucanases superfamily protein	DEG	ns	DEG	10.5297	11.3325	9.49081	9.9185	8.17547	8.969
PtpAffx.25202.1.A1_at	CV229061	gw1.VI.2407.1,gw1.XVI.597.1	AT4G14540	Identical to Nuclear transcription factor Y subunit B-3 (AtNF-YB-3) (Transcriptional activator HAP3C) (NFYB3) [Arabidopsis Thaliana] (GB:O23310); similar to CCAAT-box binding transcription factor subunit B (NF-YB) (HAP3 ) (AHAP3) family (Hap3b) [Arabidopsis thaliana] (TAIR:AT5G47640.1); similar to transcription factor Hap3b, putative [Brassica oleracea] (GB:ABD64993.1); contains InterPro domain H…	CCAAT-box binding transcription factor subunit B (NF-YB) (HAP3 ) (AHAP3) family		Potri.016G006100	AT4G14540	nuclear factor Y, subunit B3	DEG	ns	ns	7.83762	8.65258	9.84192	9.61849	8.95622	8.82049
PtpAffx.210217.1.S1_at	pmrna20126	gw1.XII.289.1	AT5G53290	similar to CRF4 (CYTOKININ RESPONSE FACTOR 4), DNA binding / transcription factor [Arabidopsis thaliana] (TAIR:AT4G27950.1); similar to Pathogenesis-related genes transcriptional activator PTI6 (PTO-interacting protein 6) (GB:O04682); contains InterPro domain Pathogenesis-related transcriptional factor and ERF; (InterPro:IPR001471)	CRF3 (CYTOKININ RESPONSE FACTOR 3); DNA binding / transcription factor	encodes a member of the ERF (ethylene response factor) subfamily B-5 of ERF/AP2 transcription factor family. The protein contains one AP2 domain. There are 7 members in this subfamily.	Potri.012G032900	AT4G27950	cytokinin response factor 4	DEG	ns	ns	5.52949	6.36401	5.57729	5.31414	5.13341	5.16558
Ptp.2554.1.A1_at	AF377868	gw1.XIV.941.1	AT2G45660	Identical to SUPPRESSOR OF CONSTANS OVEREXPRESSION 1 protein (Agamous-like MADS-box protein AGL20) (SOC1) [Arabidopsis Thaliana] (GB:O64645); similar to AGL42 (AGAMOUS LIKE 42), transcription factor [Arabidopsis thaliana] (TAIR:AT5G62165.3); similar to MADS-box protein [Cardamine flexuosa] (GB:AAP20424.1); contains InterPro domain Transcription factor, MADS-box; (InterPro:IPR002100); contains Int…	AGL20 (AGAMOUS-LIKE 20); transcription factor	Controls flowering and is required for CO to promote flowering. It acts downstream of FT. Overexpression of (SOC1) AGL20 suppresses not only the late flowering of plants that have functional FRI and FLC alleles but also the delayed phase transitions during the vegetative stages of	Potri.014G074200	AT2G45660	AGAMOUS-like 20	DEG	DEG	DEG	9.72972	10.6178	6.13376	8.91059	8.27026	9.28009
Ptp.2578.1.S1_s_at	AY501392	grail3.0003092401	AT4G24540	similar to SVP (SHORT VEGETATIVE PHASE), transcription factor [Arabidopsis thaliana] (TAIR:AT2G22540.1); similar to MADS box transcription factor [Populus tomentosa] (GB:AAR92206.1); contains InterPro domain Transcription factor, MADS-box; (InterPro:IPR002100); contains InterPro domain Transcription factor, K-box; (InterPro:IPR002487)	AGL24 (AGAMOUS-LIKE 24); transcription factor	A MADS-box gene. Binds with IMK3 kinase domain. Phosphorylated by IMK3; likely to be a target for IMK3 kinase domain.	Potri.002G105600	AT2G22540	K-box region and MADS-box transcription factor family protein	DEG	DEG	DEG	10.2145	11.2091	7.59878	10.0098	9.12597	10.4132
PtpAffx.103645.1.A1_at	CX169246	eugene3.00410019	AT1G53230	similar to TCP4 (TCP family transcription factor 4, maternal effect embryo arrest 35), transcription factor [Arabidopsis thaliana] (TAIR:AT3G15030.2); similar to TCP1 protein [Lupinus albus] (GB:CAD19990.1); contains InterPro domain TCP transcription factor; (InterPro:IPR005333)	TCP3 (TCP family transcription factor 3); transcription factor	Encodes a member of a recently identified plant transcription factor family that includes Teosinte branched 1, Cycloidea 1, and proliferating cell nuclear antigen (PCNA) factors, PCF1 and 2.	Potri.013G119400	AT3G15030	TCP family transcription factor 4	DEG	ns	ns	6.33266	7.35063	3.88616	4.16197	7.90196	7.43302
Ptp.2578.1.S1_at	AY501392	grail3.0003092401	AT4G24540	similar to SVP (SHORT VEGETATIVE PHASE), transcription factor [Arabidopsis thaliana] (TAIR:AT2G22540.1); similar to MADS box transcription factor [Populus tomentosa] (GB:AAR92206.1); contains InterPro domain Transcription factor, MADS-box; (InterPro:IPR002100); contains InterPro domain Transcription factor, K-box; (InterPro:IPR002487)	AGL24 (AGAMOUS-LIKE 24); transcription factor	A MADS-box gene. Binds with IMK3 kinase domain. Phosphorylated by IMK3; likely to be a target for IMK3 kinase domain.	Potri.002G105600	AT2G22540	K-box region and MADS-box transcription factor family protein	DEG	ns	ns	3.86231	4.91574	3.57007	3.9136	3.63907	3.97163
Ptp.4673.1.S1_at	CK107419	estExt_fgenesh4_pm.C_LG_II0668	AT2G45400	similar to DFR (DIHYDROFLAVONOL 4-REDUCTASE), dihydrokaempferol 4-reductase [Arabidopsis thaliana] (TAIR:AT5G42800.1); similar to vestitone reductase (GB:AAB41550.1); contains InterPro domain NAD-dependent epimerase/dehydratase; (InterPro:IPR001509)	dihydroflavonol 4-reductase family / dihydrokaempferol 4-reductase family		Potri.T168500	AT2G45400	NAD(P)-binding Rossmann-fold superfamily protein	DEG	ns	ns	4.60296	5.67598	8.12285	8.88757	4.14169	4.25072
PtpAffx.833.1.A1_at	CV243171	grail3.0001041801	AT4G34590	similar to bZIP transcription factor family protein [Arabidopsis thaliana] (TAIR:AT1G75390.1); similar to cAMP response element binding (CREB) protein [Medicago truncatula] (GB:ABE85416.1); contains InterPro domain Eukaryotic transcription factor, DNA-binding; (InterPro:IPR008917); contains InterPro domain bZIP transcription factor, bZIP_1; (InterPro:IPR011616); contains InterPro domain Basic-leu…	GBF6 (G-box binding factor 6); DNA binding / transcription factor	Encodes a basic domain leucine zipper (bZip) transcription factor.	Potri.009G119700	AT1G75390	basic leucine-zipper 44	DEG	ns	DEG	9.54492	10.6215	11.038	10.5375	10.0759	9.29249
PtpAffx.26156.1.A1_at	CK110031	fgenesh4_pg.C_scaffold_57000182	AT3G50660	Identical to Cytochrome P450 90B1 (EC 1.14.-.-) (Steroid 22-alpha-hydroxylase) (Dwarf4) (Dwarf protein 4) (CYP90B1) [Arabidopsis Thaliana] (GB:O64989;GB:Q9SCQ9); similar to CPD (CABBAGE 3), oxygen binding [Arabidopsis thaliana] (TAIR:AT5G05690.1); similar to steroid 22-alpha-hydroxylase [Zinnia elegans] (GB:BAE16979.1); similar to steroid 22-alpha-hydroxylase [Gossypium hirsutum] (GB:ABJ90340.1);…	DWF4 (DWARF 4)	Encodes a 22&#945; hydroxylase whose reaction is a rate-limiting step in brassinosteroid biosynthetic pathway. The protein is a member of CYP90B gene family. CLM is an epi-allele with small, compressed rosette, reduced internode length, and reduced fertility, appears in selfed ddm mutant plants possibly due to loss of cytosine methylation. Transcripts accumulate in actively growing tissues, and G…	Potri.005G124000	AT3G50660	Cytochrome P450 superfamily protein	DEG	ns	ns	5.56231	6.69742	6.45208	6.08422	4.01953	4.08562
PtpAffx.28620.1.S1_at	CN520784	eugene3.00041044	AT1G26770	Identical to Expansin-A10 precursor (AtEXPA10) (Alpha-expansin-10) (At-EXP10) (AtEx10) (Ath-ExpAlpha-1.1) (EXPA10) [Arabidopsis Thaliana] (GB:Q9LDR9); similar to ATEXPA1 (ARABIDOPSIS THALIANA EXPANSIN A1) [Arabidopsis thaliana] (TAIR:AT1G69530.2); similar to expansin [Pyrus communis] (GB:BAC67191.1); contains InterPro domain Expansin/Lol pI; (InterPro:IPR007118); contains InterPro domain Expansin…	ATEXPA10 (ARABIDOPSIS THALIANA EXPANSIN A10)	Encodes an expansin. Naming convention from the Expansin Working Group (Kende et al, Plant Mol Bio). Involved in the formation of nematode-induced syncytia in roots of Arabidopsis thaliana.	Potri.004G123200	AT1G69530	expansin A1	DEG	ns	ns	7.7296	8.88362	6.39438	6.04608	6.17643	6.58331
PtpAffx.215038.1.S1_at	pmrna28989	gw1.1174.1.1	AT4G16750	similar to AP2 domain-containing transcription factor, putative [Arabidopsis thaliana] (TAIR:AT2G35700.1); similar to transcription factor DREBIII-3 [Brassica napus] (GB:ABA54281.1); contains InterPro domain Pathogenesis-related transcriptional factor and ERF; (InterPro:IPR001471)	DRE-binding transcription factor, putative	encodes a member of the DREB subfamily A-4 of ERF/AP2 transcription factor family. The protein contains one AP2 domain. There are 17 members in this subfamily including TINY.	Potri.014G055700	AT2G44940	Integrase-type DNA-binding superfamily protein	DEG	ns	ns	3.50749	4.7262	3.65712	3.64987	3.47436	3.92393
PtpAffx.202127.1.S1_at	pmrna4250	gw1.II.3777.1	AT2G44940	similar to AP2 domain-containing transcription factor TINY, putative [Arabidopsis thaliana] (TAIR:AT3G60490.1); similar to Pathogenesis-related transcriptional factor and ERF [Medicago truncatula] (GB:ABE92766.1); contains InterPro domain Pathogenesis-related transcriptional factor and ERF; (InterPro:IPR001471)	AP2 domain-containing transcription factor TINY, putative	encodes a member of the DREB subfamily A-4 of ERF/AP2 transcription factor family. The protein contains one AP2 domain. There are 17 members in this subfamily including TINY.	Potri.002G141200	AT2G44940	Integrase-type DNA-binding superfamily protein	DEG	DEG	ns	3.49298	4.71421	5.51575	6.26308	4.27233	4.42643
PtpAffx.56981.1.S1_at	BU873015	grail3.0033033502	AT2G45660	Identical to SUPPRESSOR OF CONSTANS OVEREXPRESSION 1 protein (Agamous-like MADS-box protein AGL20) (SOC1) [Arabidopsis Thaliana] (GB:O64645); similar to AGL42 (AGAMOUS LIKE 42), transcription factor [Arabidopsis thaliana] (TAIR:AT5G62165.3); similar to MADS-box protein [Cardamine flexuosa] (GB:AAP20424.1); contains InterPro domain Transcription factor, MADS-box; (InterPro:IPR002100); contains Int…	AGL20 (AGAMOUS-LIKE 20); transcription factor	Controls flowering and is required for CO to promote flowering. It acts downstream of FT. Overexpression of (SOC1) AGL20 suppresses not only the late flowering of plants that have functional FRI and FLC alleles but also the delayed phase transitions during the vegetative stages of	Potri.002G151700	AT2G45660	AGAMOUS-like 20	DEG	DEG	DEG	8.15153	9.41373	6.76773	7.50597	6.22713	7.23415
PtpAffx.4946.2.S1_at	CV254764	estExt_Genewise1_v1.C_LG_II0889	AT4G34590	similar to bZIP transcription factor family protein [Arabidopsis thaliana] (TAIR:AT1G75390.1); similar to cAMP response element binding (CREB) protein [Medicago truncatula] (GB:ABE85416.1); contains InterPro domain Eukaryotic transcription factor, DNA-binding; (InterPro:IPR008917); contains InterPro domain bZIP transcription factor, bZIP_1; (InterPro:IPR011616); contains InterPro domain Basic-leu…	GBF6 (G-box binding factor 6); DNA binding / transcription factor	Encodes a basic domain leucine zipper (bZip) transcription factor.	Potri.002G031900	AT1G75390	basic leucine-zipper 44	DEG	DEG	ns	5.15185	6.45741	7.19157	6.33169	4.7851	4.97328
PtpAffx.56981.3.S1_at	CV242364	grail3.0033033502	AT2G45660	Identical to SUPPRESSOR OF CONSTANS OVEREXPRESSION 1 protein (Agamous-like MADS-box protein AGL20) (SOC1) [Arabidopsis Thaliana] (GB:O64645); similar to AGL42 (AGAMOUS LIKE 42), transcription factor [Arabidopsis thaliana] (TAIR:AT5G62165.3); similar to MADS-box protein [Cardamine flexuosa] (GB:AAP20424.1); contains InterPro domain Transcription factor, MADS-box; (InterPro:IPR002100); contains Int…	AGL20 (AGAMOUS-LIKE 20); transcription factor	Controls flowering and is required for CO to promote flowering. It acts downstream of FT. Overexpression of (SOC1) AGL20 suppresses not only the late flowering of plants that have functional FRI and FLC alleles but also the delayed phase transitions during the vegetative stages of	Potri.002G151700	AT4G11880	AGAMOUS-like 14	DEG	ns	ns	4.79849	6.20106	4.40466	4.79844	4.69608	4.68888
PtpAffx.8577.1.S1_at	DN499916	grail3.0002000501						AT4G08950	Phosphate-responsive 1 family protein	DEG	ns	ns	3.45514	4.85893	3.75469	3.41503	3.1812	3.33969
PtpAffx.134385.1.A1_at	CV237221	gw1.XVII.1021.1,gw1.IV.4338.1	AT5G39860	similar to transcription regulator [Arabidopsis thaliana] (TAIR:AT3G28857.1); similar to Os03g0171300 [Oryza sativa (japonica cultivar-group)] (GB:NP_001049112.1); similar to hypothetical protein LOC_Os10g26460 [Oryza sativa (japonica cultivar-group)] (GB:ABB47567.1); contains InterPro domain Helix-loop-helix DNA-binding; (InterPro:IPR011598); contains InterPro domain Basic helix-loop-helix dimer…	PRE1 (PACLOBUTRAZOL RESISTANCE1); DNA binding / transcription factor		Potri.017G081300	AT3G28857	basic helix-loop-helix (bHLH) DNA-binding family protein	DEG	ns	ns	5.93209	7.33902	3.52869	3.39177	2.88905	3.09184
Ptp.7526.1.S1_at	DN494600	estExt_fgenesh4_pm.C_LG_II0461	AT2G22430	Identical to Homeobox-leucine zipper protein ATHB-6 (Homeodomain transcription factor ATHB-6) (HD-ZIP protein ATHB-6) (ATHB-6) [Arabidopsis Thaliana] (GB:P46668;GB:Q9SJZ1;GB:Q9SQ78); similar to ATHB16 (ARABIDOPSIS THALIANA HOMEOBOX PROTEIN 13), transcription factor [Arabidopsis thaliana] (TAIR:AT4G40060.1); similar to homeodomain-leucine zipper protein [Brassica napus] (GB:AAR04932.1); contains I…	ATHB6 (ARABIDOPSIS THALIANA HOMEOBOX PROTEIN 6); transcription factor	Encodes a homeodomain leucine zipper class I (HD-Zip I) protein.	Potri.002G100600	AT4G40060	homeobox protein 16	DEG	ns	ns	4.28762	5.72163	6.67013	6.87648	3.83973	3.46655
PtpAffx.48419.1.A1_at	CV266586	estExt_Genewise1_v1.C_1240186	AT2G33810	Identical to Squamosa promoter-binding-like protein 3 (SPL3) [Arabidopsis Thaliana] (GB:P93015;GB:Q8LGE8;GB:Q9LF84); similar to SPL4 (SQUAMOSA PROMOTER BINDING PROTEIN-LIKE 4), DNA binding / transcription factor [Arabidopsis thaliana] (TAIR:AT1G53160.1); similar to squamosa promoter binding like-protein [Betula pendula] (GB:CAD90156.1); contains InterPro domain SBP; (InterPro:IPR004333)	SPL3 (SQUAMOSA PROMOTER BINDING PROTEIN-LIKE 3); transcription factor	Encodes a member of the SPL (squamosa-promoter binding protein-like)gene family, a novel gene family encoding DNA binding proteins and putative transcription factors. Contains the SBP-box, which encodes the SBP-domain, required and sufficient for interaction with DNA. It binds DNA, may directly regulate AP1, and is involved in regulation of flowering and vegetative phase change. Its temporal expr…	Potri.011G055900	NA	NA	DEG	ns	ns	5.60915	7.4557	4.67448	4.86229	5.44022	5.74751
