# Supplementary material for: BIG LEAF is a regulator of organ size and adventitious root formation in poplar
Source: PLoS One. 2017 Jul 7;12(7):e0180527. doi: 10.1371/journal.pone.0180527 (PMC5501567; doi:10.1371/journal.pone.0180527)
Supplement: S6 Data — (XLSX) [file pone.0180527.s016.xlsx]

## Sheet: S6
S6 Data. Subset of DEG genes related to root system development (GO:0022622)
Probesets	GenBank Accession No.	Gene Model	AGI	TAIR_Description	TAIR_short_description	TAIR_summary	Gene Model v3.0	TAIR10	Name	Apex - DEG	Stem - DEG	Leaf - DEG	BL-oe Apex mean	WT-717 Apex mean	BL-oe Stem mean	WT-717 Stem mean	BL-oe Leaf mean	WT-717 Leaf mean
Ptp.5109.1.S1_at	BU810061	eugene3.00020232,eugene3.00020239	AT4G31500	Identical to Cytochrome P450 83B1 (EC 1.14.-.-) (CYP83B1) [Arabidopsis Thaliana] (GB:O65782); similar to CYP83A1 (CYTOCHROME P450 83A1), oxygen binding [Arabidopsis thaliana] (TAIR:AT4G13770.1); similar to cytochrome p450 dependent monooxygenase (GB:AAA79982.1); contains InterPro domain E-class P450, group I; (InterPro:IPR002401); contains InterPro domain Cytochrome P450; (InterPro:IPR001128)	CYP83B1 (CYTOCHROME P450 MONOOXYGENASE 83B1); oxygen binding	Encodes an oxime-metabolizing enzyme in the biosynthetic pathway of glucosinolates. Is required for phytochrome signal transduction in red light. Mutation confers auxin overproduction.	Potri.002G026500	AT4G31500	cytochrome P450, family 83, subfamily B, polypeptide 1	ns	DEG	ns	6.04858	5.96741	6.19892	3.82209	12.0473	11.0298
PtpAffx.207279.1.S1_at	pmrna14442	fgenesh4_pg.C_LG_VII000907	AT3G50610	similar to unknown protein [Arabidopsis thaliana] (TAIR:AT1G59835.1); similar to hypothetical protein [Oryza sativa (japonica cultivar-group)] (GB:AAP04185.1)			Potri.007G041900	AT3G50610	unknown protein; BEST Arabidopsis thaliana protein match is: unknown protein (TAIR:AT5G66816.1); Has 125 Blast hits to 60 proteins in 16 species: Archae - 0; Bacteria - 2; Metazoa - 10; Fungi - 4; Plants - 97; Viruses - 0; Other Eukaryotes - 12 (source: NCBI BLink).	ns	DEG	ns	3.74843	3.62823	6.22668	3.87717	3.90883	3.68544
Ptp.4986.1.S1_s_at	BI123635	gw1.VII.2722.1	AT1G56010	Identical to NAC domain-containing protein 21/22 (ANAC021) (ANAC022) (NAC1) [Arabidopsis Thaliana] (GB:Q84TE6;GB:Q9SE10;GB:Q9SGS9); similar to DNA binding [Arabidopsis thaliana] (TAIR:AT3G12977.1); similar to NAC domain protein NAC1 [Phaseolus vulgaris] (GB:AAK84883.1); contains InterPro domain No apical meristem (NAM) protein; (InterPro:IPR003441)	NAC1 (Arabidopsis NAC domain containing protein 21, Arabidopsis NAC domain containing protein 22); transcription factor	Encodes a transcription factor involved in shoot apical meristem formation and auxin-mediated lateral root formation. The gene is thought not to be involved in stress responses (NaCl, auxins, ethylene). NAC1 (NAC1)	Potri.007G065400	AT1G56010	NAC domain containing protein 1	ns	DEG	DEG	3.65193	3.8491	5.17754	3.62326	8.54789	6.55003
Ptp.6836.1.S1_at	CK094329	grail3.0005030601	AT5G13080	Identical to Probable WRKY transcription factor 75 (WRKY DNA-binding protein 75) (WRKY75) [Arabidopsis Thaliana] (GB:Q9FYA2); similar to WRKY45 (WRKY DNA-binding protein 45), transcription factor [Arabidopsis thaliana] (TAIR:AT3G01970.1); similar to WRKY-type DNA binding protein [Solanum tuberosum] (GB:BAC23031.1); contains InterPro domain DNA-binding WRKY; (InterPro:IPR003657)	WRKY75 (WRKY DNA-binding protein 75); transcription factor	member of WRKY Transcription Factor; Group II-c	Potri.015G099200	AT5G13080	WRKY DNA-binding protein 75	DEG	DEG	DEG	3.61842	4.93427	8.36227	6.13962	8.23121	5.06344
Ptp.4986.1.S1_at	BI123635	gw1.VII.2722.1	AT1G56010	Identical to NAC domain-containing protein 21/22 (ANAC021) (ANAC022) (NAC1) [Arabidopsis Thaliana] (GB:Q84TE6;GB:Q9SE10;GB:Q9SGS9); similar to DNA binding [Arabidopsis thaliana] (TAIR:AT3G12977.1); similar to NAC domain protein NAC1 [Phaseolus vulgaris] (GB:AAK84883.1); contains InterPro domain No apical meristem (NAM) protein; (InterPro:IPR003441)	NAC1 (Arabidopsis NAC domain containing protein 21, Arabidopsis NAC domain containing protein 22); transcription factor	Encodes a transcription factor involved in shoot apical meristem formation and auxin-mediated lateral root formation. The gene is thought not to be involved in stress responses (NaCl, auxins, ethylene). NAC1 (NAC1)	Potri.007G065400	AT1G56010	NAC domain containing protein 1	ns	DEG	DEG	3.7995	3.95875	5.14591	3.85166	8.12446	6.47896
Ptp.6116.1.S1_at	BU811435	fgenesh4_pg.C_LG_II000237,gw1.1594.4.1	AT4G31500	Identical to Cytochrome P450 83B1 (EC 1.14.-.-) (CYP83B1) [Arabidopsis Thaliana] (GB:O65782); similar to CYP83A1 (CYTOCHROME P450 83A1), oxygen binding [Arabidopsis thaliana] (TAIR:AT4G13770.1); similar to cytochrome p450 dependent monooxygenase (GB:AAA79982.1); contains InterPro domain E-class P450, group I; (InterPro:IPR002401); contains InterPro domain Cytochrome P450; (InterPro:IPR001128)	CYP83B1 (CYTOCHROME P450 MONOOXYGENASE 83B1); oxygen binding	Encodes an oxime-metabolizing enzyme in the biosynthetic pathway of glucosinolates. Is required for phytochrome signal transduction in red light. Mutation confers auxin overproduction.	Potri.002G026100	AT4G31500	cytochrome P450, family 83, subfamily B, polypeptide 1	ns	DEG	DEG	3.2258	3.34608	4.49479	3.42055	8.5767	4.98138
PtpAffx.209111.1.S1_at	pmrna18022	fgenesh4_pm.C_LG_X000603	AT3G53480	Identical to Probable pleiotropic drug resistance protein 9 (PDR9) [Arabidopsis Thaliana] (GB:Q9LFH0); similar to ATPDR5/PDR5 (PLEIOTROPIC DRUG RESISTANCE 5), ATPase, coupled to transmembrane movement of substances [Arabidopsis thaliana] (TAIR:AT2G37280.1); similar to ATPDR13/PDR13 (PLEIOTROPIC DRUG RESISTANCE 13), ATP binding / ATPase/ nucleoside-triphosphatase/ nucleotide binding [Arabidopsis t…	ATPDR9/PDR9 (PLEIOTROPIC DRUG RESISTANCE 9); ATPase, coupled to transmembrane movement of substances		Potri.010G153800	AT3G53480	pleiotropic drug resistance 9	DEG	DEG	DEG	8.23756	6.00706	8.12001	6.26989	8.83014	6.86604
PtpAffx.127301.1.A1_a_at	CV267861	gw1.I.9350.1	AT5G14750	similar to MYB23 (myb domain protein 23), DNA binding / transcription factor [Arabidopsis thaliana] (TAIR:AT5G40330.1); similar to werewolf [Cucumis sativus] (GB:AAM23006.1); contains InterPro domain Homeodomain-related; (InterPro:IPR012287); contains InterPro domain Homeodomain-like; (InterPro:IPR009057); contains InterPro domain Myb, DNA-binding; (InterPro:IPR001005)	WER (WEREWOLF 1); DNA binding / transcription factor	Encodes a MyB-related protein involved in root and hypocotyl epidermal cell fate determination. Loss of function mutations make extra root hairs. Nuclear localized protein is a positive regulator for expression of CAPRICE (CPC).		AT5G14750	myb domain protein 66	ns	DEG	ns	6.12468	6.11283	7.98685	6.18074	4.27825	4.14335
PtpAffx.54125.1.A1_s_at	CK095265	eugene3.00020232,eugene3.00020239,gw1.II.1695.1	AT4G31500	Identical to Cytochrome P450 83B1 (EC 1.14.-.-) (CYP83B1) [Arabidopsis Thaliana] (GB:O65782); similar to CYP83A1 (CYTOCHROME P450 83A1), oxygen binding [Arabidopsis thaliana] (TAIR:AT4G13770.1); similar to cytochrome p450 dependent monooxygenase (GB:AAA79982.1); contains InterPro domain E-class P450, group I; (InterPro:IPR002401); contains InterPro domain Cytochrome P450; (InterPro:IPR001128)	CYP83B1 (CYTOCHROME P450 MONOOXYGENASE 83B1); oxygen binding	Encodes an oxime-metabolizing enzyme in the biosynthetic pathway of glucosinolates. Is required for phytochrome signal transduction in red light. Mutation confers auxin overproduction.	Potri.002G026100	AT4G31500	cytochrome P450, family 83, subfamily B, polypeptide 1	ns	DEG	DEG	4.14747	3.61863	4.54664	3.77411	9.30578	5.45117
PtpAffx.105429.1.S1_at	CK095464	gw1.41.164.1	AT5G19700	similar to MATE efflux protein-related [Arabidopsis thaliana] (TAIR:AT4G29140.1); similar to putative NIC2 [Oryza sativa (japonica cultivar-group)] (GB:BAD54145.1); contains InterPro domain Multi antimicrobial extrusion protein MatE; (InterPro:IPR002528)	MATE efflux protein-related		Potri.013G115600	AT1G71870	MATE efflux family protein	ns	DEG	ns	6.67197	7.0388	7.66761	6.3949	7.10253	6.38833
PtpAffx.205813.1.S1_at	pmrna11499	grail3.0002064201	AT1G19850	Identical to Auxin response factor 5 (Transcription factor MONOPTEROS) (Auxin- responsive protein IAA24) (ARF5) [Arabidopsis Thaliana] (GB:P93024;GB:O64965;GB:Q9FXI3); similar to ARF6 (AUXIN RESPONSE FACTOR 6) [Arabidopsis thaliana] (TAIR:AT1G30330.2); similar to hypothetical transcription factor [Prunus persica] (GB:AAO14628.1); similar to putative auxin response factor 7a [Oryza sativa (japonic…	MP (MONOPTEROS); transcription factor	Encodes a transcription factor (IAA24) mediating embryo axis formation and vascular development. Similar to AUXIN RESPONSIVE FACTOR 1 (ARF1) shown to bind to auxin responsive elements (AREs), and to the maize transcriptional activator VIVIPAROUS 1( VP1). In situ hybridization shows expression in provascular tissue of embryos, the emerging shoot primordia, then is restricted to provascular tissue,…	Potri.005G236700	AT1G19850	Transcriptional factor B3 family protein / auxin-responsive factor AUX/IAA-related	ns	DEG	DEG	8.68515	8.31883	7.64012	6.5107	6.43582	5.01133
PtpAffx.216132.1.S1_at	pmrna30727	estExt_fgenesh4_pm.C_1350006	AT1G10940	Identical to Serine/threonine-protein kinase ASK1 (EC 2.7.11.1) (ASK1) [Arabidopsis Thaliana] (GB:P43291); similar to SNRK2-10/SNRK2.10/SRK2B (SNF1-RELATED PROTEIN KINASE 2.10, SUCROSE NONFERMENTING 1-RELATED PROTEIN KINASE 2-10), kinase [Arabidopsis thaliana] (TAIR:AT1G60940.2); similar to serine/threonine protein kinase (GB:AAA33003.1); similar to serine/threonine protein kinase (GB:AAA33004.1)…	ASK1 (ARABIDOPSIS SERINE/THREONINE KINASE 1); kinase	Encodes a plant protein kinase similar to the calcium/calmodulin-dependent protein kinase subfamily and the SNF1 kinase subfamily (SnRK2) whose activity is activated by ionic (salt) and non-ionic (mannitol) osmotic stress. Kinase activity of its homolog in tobacco is induced by hyperosmotic condition within 1 minute.	Potri.004G138300	AT1G10940	Protein kinase superfamily protein	ns	DEG	ns	6.12723	6.48868	7.79292	6.6786	8.31397	8.20669
PtpAffx.223450.1.S1_at	pmrna41470	gw1.88.251.1	AT5G13080	Identical to Probable WRKY transcription factor 75 (WRKY DNA-binding protein 75) (WRKY75) [Arabidopsis Thaliana] (GB:Q9FYA2); similar to WRKY45 (WRKY DNA-binding protein 45), transcription factor [Arabidopsis thaliana] (TAIR:AT3G01970.1); similar to WRKY-type DNA binding protein [Solanum tuberosum] (GB:BAC23031.1); contains InterPro domain DNA-binding WRKY; (InterPro:IPR003657)	WRKY75 (WRKY DNA-binding protein 75); transcription factor	member of WRKY Transcription Factor; Group II-c	Potri.T043800	AT5G13080	WRKY DNA-binding protein 75	ns	DEG	ns	3.11086	3.45273	3.95597	3.39091	3.5571	3.86538
PtpAffx.201890.1.S1_at	pmrna3772	gw1.II.3661.1	AT1G77850	Identical to Auxin response factor 17 (ARF17) [Arabidopsis Thaliana] (GB:Q84WU6;GB:Q93ZY5;GB:Q9CA12;GB:Q9SH16); similar to ARF10 (AUXIN RESPONSE FACTOR 10), miRNA binding / transcription factor [Arabidopsis thaliana] (TAIR:AT2G28350.1); similar to ARF16 (AUXIN RESPONSE FACTOR 16), miRNA binding / transcription factor [Arabidopsis thaliana] (TAIR:AT4G30080.1); similar to putative auxin response fa…	ARF17 (AUXIN RESPONSE FACTOR 17); transcription factor	Posttranscriptionally regulated by miR160 and is essential for proper development.Regulates early auxin response genes.	Potri.002G089900	AT1G77850	auxin response factor 17	ns	DEG	DEG	4.0425	3.96678	4.49535	3.93286	4.4239	4.9306
PtpAffx.205813.1.S1_x_at	pmrna11499	grail3.0002064201	AT1G19850	Identical to Auxin response factor 5 (Transcription factor MONOPTEROS) (Auxin- responsive protein IAA24) (ARF5) [Arabidopsis Thaliana] (GB:P93024;GB:O64965;GB:Q9FXI3); similar to ARF6 (AUXIN RESPONSE FACTOR 6) [Arabidopsis thaliana] (TAIR:AT1G30330.2); similar to hypothetical transcription factor [Prunus persica] (GB:AAO14628.1); similar to putative auxin response factor 7a [Oryza sativa (japonic…	MP (MONOPTEROS); transcription factor	Encodes a transcription factor (IAA24) mediating embryo axis formation and vascular development. Similar to AUXIN RESPONSIVE FACTOR 1 (ARF1) shown to bind to auxin responsive elements (AREs), and to the maize transcriptional activator VIVIPAROUS 1( VP1). In situ hybridization shows expression in provascular tissue of embryos, the emerging shoot primordia, then is restricted to provascular tissue,…	Potri.005G236700	AT1G19850	Transcriptional factor B3 family protein / auxin-responsive factor AUX/IAA-related	ns	DEG	DEG	8.9014	8.50666	7.79318	6.8958	6.69742	5.20176
PtpAffx.222974.1.S1_at	pmrna40720	estExt_Genewise1_v1.C_770059	AT3G16857	Identical to Two-component response regulator ARR1 (ARR1) [Arabidopsis Thaliana] (GB:Q940D0;GB:Q9LIB7;GB:Q9ZWK0); similar to ARR2 (ARABIDOPSIS RESPONSE REGULATOR 2), transcription factor/ two-component response regulator [Arabidopsis thaliana] (TAIR:AT4G16110.1); similar to type-B response regulator [Catharanthus roseus] (GB:AAQ10678.1); contains InterPro domain CheY-like; (InterPro:IPR011006); c…	ARR1 (ARABIDOPSIS RESPONSE REGULATOR 1); transcription factor/ two-component response regulator	Encodes an Arabidopsis response regulator (ARR) protein that acts in concert with other type-B ARRs in the cytokinin signaling pathway.	Potri.008G213500	AT4G16110	response regulator 2	ns	DEG	ns	6.36531	6.21706	6.9152	6.20242	6.90402	6.59269
Ptp.7634.1.S1_at	DN488365	gw1.28.744.1	AT5G57620	similar to ATMYB84/MYB84/RAX3 (myb domain protein 84), DNA binding / transcription factor [Arabidopsis thaliana] (TAIR:AT3G49690.1); similar to MYB transcription factor MYB71 [Glycine max] (GB:ABH02912.1); contains InterPro domain Homeodomain-related; (InterPro:IPR012287); contains InterPro domain Homeodomain-like; (InterPro:IPR009057); contains InterPro domain Myb, DNA-binding; (InterPro:IPR0010…	MYB36 (myb domain protein 36); DNA binding / transcription factor	Encodes a putative transcription factor (MYB36).	Potri.006G123400	AT5G57620	myb domain protein 36	ns	DEG	ns	3.37604	3.76915	5.36191	4.8399	3.69695	3.51041
PtpAffx.208421.1.S1_at	pmrna16735	estExt_Genewise1_v1.C_LG_X3573	AT4G16110	similar to ARR1 (ARABIDOPSIS RESPONSE REGULATOR 1), transcription factor/ two-component response regulator [Arabidopsis thaliana] (TAIR:AT3G16857.1); similar to type-B response regulator [Catharanthus roseus] (GB:AAQ10678.1); contains InterPro domain CheY-like; (InterPro:IPR011006); contains InterPro domain Homeodomain-like; (InterPro:IPR009057); contains InterPro domain Response regulator receiv…	ARR2 (ARABIDOPSIS RESPONSE REGULATOR 2); transcription factor/ two-component response regulator	Encodes a pollen-specific transcription factor involved in the expression of nuclear genes for components of mitochondrial complex I in Arabidopsis. Acts in concert with other type-B ARRs in the cytokinin signaling pathway. AHK3 mediates cytokinin-induced phosphorylation of ARR2 on the Asp-80 residue. This phosphorylation plays a positive role of ARR2 in cytokinin-mediated control of leaf longevi…		AT4G16110	response regulator 2	ns	DEG	DEG	8.21534	8.38353	8.717	8.04468	8.6976	8.10191
PtpAffx.56570.1.A1_at	CV259905	NA					Potri.015G062700	AT1G18800	NAP1-related protein 2	ns	DEG	DEG	9.95697	10.0175	9.82634	9.20821	9.08765	8.37321
PtpAffx.5423.2.A1_a_at	CV242446	estExt_fgenesh4_pg.C_LG_VI1611	AT4G26270	similar to phosphofructokinase family protein [Arabidopsis thaliana] (TAIR:AT4G32840.1); similar to phosphofructokinase family protein [Arabidopsis thaliana] (TAIR:AT5G56630.1); similar to phosphofructokinase family protein [Arabidopsis thaliana] (TAIR:AT4G29220.1); similar to Phosphofructokinase [Medicago truncatula] (GB:ABE84859.1); similar to Phosphofructokinase, putative [Medicago truncatula]…	phosphofructokinase family protein		Potri.006G235100	AT4G26270	phosphofructokinase 3	ns	DEG	DEG	8.85988	9.22137	9.97214	10.6256	7.10193	6.36302
Ptp.3242.1.S1_s_at	CV131265	estExt_fgenesh4_pm.C_LG_IV0126	AT4G18710	Identical to Shaggy-related protein kinase eta (EC 2.7.11.1) (ASK-eta) (BRASSINOSTEROID-INSENSITIVE 2) (ULTRACURVATA1) (ASK7) [Arabidopsis Thaliana] (GB:Q39011;GB:Q8S9H8;GB:Q9SN42); similar to protein kinase family protein [Arabidopsis thaliana] (TAIR:AT5G14640.1); similar to shaggy-related protein kinase delta / ASK-delta / ASK-dzeta (ASK4) [Arabidopsis thaliana] (TAIR:AT2G30980.1); similar to G…	BIN2 (BRASSINOSTEROID-INSENSITIVE 2); kinase	ATSK (shaggy-like kinase) family member that encodes an AtSK protein involved in the cross-talk between auxin and brassinosteroid signaling pathways. BR-INSENSITIVE 2 mutant indicated that the BR-insensitive dwarf phenotype was due to a semidominant mutation in the BIN2. BIN2 is not allelic to BRI1.	Potri.004G059000	AT4G18710	Protein kinase superfamily protein	ns	DEG	ns	8.0947	7.92647	9.59464	10.3252	9.74445	9.18699
Ptp.6421.1.S1_at	BU867947	gw1.XIV.1323.1	AT3G61440	similar to OASC (O-ACETYLSERINE (THIOL) LYASE ISOFORM C), cysteine synthase [Arabidopsis thaliana] (TAIR:AT3G59760.1); similar to Pyridoxal-5-phosphate-dependent enzyme, beta subunit [Medicago truncatula] (GB:ABE80163.1); contains InterPro domain Pyridoxal-5&apos; (InterPro:IPR001926); contains InterPro domain Cysteine synthase K/M; (InterPro:IPR005856); contains InterPro domain Cysteine synthase…	ATCYSC1 (BETA-SUBSTITUTED ALA SYNTHASE 3;1); L-3-cyanoalanine synthase/ cysteine synthase	Encodes a cysteine synthase isomer AtcysC1. The isomer is however less effective in cysteine biosynthesis. It is involved in beta-cyanoalanine biosynthesis, an intermediate of cyanide detoxification pathway.	Potri.014G086300	AT3G61440	cysteine synthase C1	ns	DEG	DEG	4.97073	4.55917	7.16023	7.8577	8.31186	9.12066
PtpAffx.144831.1.S1_s_at	DN500152	estExt_fgenesh4_pm.C_LG_I0306	AT5G42080	Identical to Dynamin-related protein 1A (Dynamin-like protein A) (Dynamin-like protein 1) (DRP1A) [Arabidopsis Thaliana] (GB:P42697;GB:Q39118;GB:Q8L9V5;GB:Q8LPS7); similar to dynamin-like protein B (DL1B) [Arabidopsis thaliana] (TAIR:AT3G61760.1); similar to ADL1C (DYNAMIN-LIKE PROTEIN 5), GTP binding / GTPase [Arabidopsis thaliana] (TAIR:AT1G14830.1); similar to ADL4/ADLP2/DRP1E/EDR3 (DYNAMIN-LI…	ADL1 (ARABIDOPSIS DYNAMIN-LIKE PROTEIN); GTP binding	Encodes a dynamin-like protein related to phragmoplastin. Mutations in this gene, in combination with mutation in ADL1E, result in defects in embryogenesis, cell plate formation and trichome branching. Also controls vascular patterning in combination with VAN3 and GNOM.	Potri.001G090600	AT5G42080	dynamin-like protein	ns	DEG	ns	6.69471	6.12995	7.6627	8.42198	7.86262	7.3909
PtpAffx.220956.1.S1_at	pmrna37454	gw1.439.4.1,fgenesh4_pg.C_scaffold_3922000001	AT2G04160	similar to subtilase family protein [Arabidopsis thaliana] (TAIR:AT5G59810.1); similar to subtilisin-like protease [Triticum aestivum] (GB:CAJ75644.1); similar to subtilisin-like protease [Glycine max] (GB:AAQ23176.1); similar to putative subtilisin-like proteinase [Oryza sativa (japonica cultivar-group)] (GB:BAD35630.1); contains InterPro domain Protease-associated PA; (InterPro:IPR003137); cont…	AIR3 (Auxin-Induced in Root cultures 3); subtilase	isolated from differential screening of a cDNA library from auxin-treated root culture. encodes a protein similar to subtilisin-like serine protease which is believed to be active outside the plant cell.	Potri.007G102100	AT2G04160	Subtilisin-like serine endopeptidase family protein	ns	DEG	ns	6.83565	6.55202	7.43649	8.18315	5.65601	5.46855
PtpAffx.120252.1.S1_s_at	CX171411	eugene3.00021438	AT3G61150	similar to ANL2 (ANTHOCYANINLESS 2), transcription factor [Arabidopsis thaliana] (TAIR:AT4G00730.1); similar to PDF2 (PROTODERMAL FACTOR2), DNA binding / transcription factor [Arabidopsis thaliana] (TAIR:AT4G04890.1); similar to ATML1 (MERISTEM LAYER 1), DNA binding [Arabidopsis thaliana] (TAIR:AT4G21750.2); similar to homeodomain protein HB2 [Picea abies] (GB:AAL83725.1); similar to START domain…	HDG1 (HOMEODOMAIN GLABROUS1); DNA binding / transcription factor		Potri.002G154700	AT4G00730	Homeobox-leucine zipper family protein / lipid-binding START domain-containing protein	ns	DEG	ns	8.48113	8.24757	5.77126	6.36508	8.34646	8.11233
PtpAffx.21812.1.S1_s_at	BU820403	eugene3.00050193	AT2G22125	similar to C2 domain-containing protein / armadillo/beta-catenin repeat family protein [Arabidopsis thaliana] (TAIR:AT1G77460.1); similar to C2 domain-containing protein / armadillo/beta-catenin repeat family protein [Arabidopsis thaliana] (TAIR:AT1G44120.1); similar to C2 domain-containing protein-like [Oryza sativa (japonica cultivar-group)] (GB:BAD38184.1); similar to Armadillo/beta-catenin-li…	binding		Potri.005G080100	AT2G22125	binding	ns	DEG	DEG	5.59044	5.76221	6.70352	7.39958	7.02246	6.52502
PtpAffx.156647.1.S1_s_at	BI120810	grail3.0003084301	AT1G78240	similar to dehydration-responsive protein-related [Arabidopsis thaliana] (TAIR:AT1G13860.3); similar to dehydration-responsive protein-related [Arabidopsis thaliana] (TAIR:AT2G03480.1); similar to Os02g0755000 [Oryza sativa (japonica cultivar-group)] (GB:NP_001048160.1); similar to Putative methyltransferase, putative [Medicago truncatula] (GB:ABE90949.1); contains InterPro domain Protein of unkn…	dehydration-responsive protein-related		Potri.002G098000	AT1G78240	S-adenosyl-L-methionine-dependent methyltransferases superfamily protein	DEG	DEG	DEG	5.14248	5.85411	7.05549	7.84678	9.16662	8.24153
PtpAffx.216970.1.S1_at	pmrna32054	eugene3.157990001	AT3G51550	similar to protein kinase family protein [Arabidopsis thaliana] (TAIR:AT5G39000.1); similar to protein kinase family protein [Arabidopsis thaliana] (TAIR:AT5G28680.1); similar to protein kinase family protein [Arabidopsis thaliana] (TAIR:AT3G04690.1); similar to Protein kinase [Medicago truncatula] (GB:ABE93789.1); similar to putative receptor-like protein kinase [Oryza sativa (japonica cultivar-…	protein kinase family protein		Potri.017G096400	AT5G39000	Malectin/receptor-like protein kinase family protein	ns	DEG	ns	5.58386	5.31019	7.29127	8.14195	8.67615	8.41818
PtpAffx.10751.3.S1_at	DN497383	gw1.328.7.1,fgenesh4_pm.C_LG_II001094	AT1G71090	similar to auxin efflux carrier family protein [Arabidopsis thaliana] (TAIR:AT5G01990.1); similar to Os01g0818000 [Oryza sativa (japonica cultivar-group)] (GB:NP_001044627.1); similar to Os08g0191000 [Oryza sativa (japonica cultivar-group)] (GB:NP_001061169.1); similar to auxin efflux carrier family protein-like [Oryza sativa (japonica cultivar-group)] (GB:BAD73344.1); contains InterPro domain Au…	auxin efflux carrier family protein		Potri.017G122400	AT1G71090	Auxin efflux carrier family protein	ns	DEG	ns	8.31497	8.95518	6.78638	7.59842	6.44662	6.3946
PtpAffx.205471.1.S1_at	pmrna10817	grail3.0002000701	AT1G78240	similar to dehydration-responsive protein-related [Arabidopsis thaliana] (TAIR:AT1G13860.3); similar to dehydration-responsive protein-related [Arabidopsis thaliana] (TAIR:AT2G03480.1); similar to Os02g0755000 [Oryza sativa (japonica cultivar-group)] (GB:NP_001048160.1); similar to Putative methyltransferase, putative [Medicago truncatula] (GB:ABE90949.1); contains InterPro domain Protein of unkn…	dehydration-responsive protein-related		Potri.005G163900	AT1G78240	S-adenosyl-L-methionine-dependent methyltransferases superfamily protein	ns	DEG	ns	3.92392	4.44239	5.37229	6.01906	6.85659	6.50425
PtpAffx.39465.1.A1_s_at	BI138300	eugene3.00050193	AT2G22125	similar to C2 domain-containing protein / armadillo/beta-catenin repeat family protein [Arabidopsis thaliana] (TAIR:AT1G77460.1); similar to C2 domain-containing protein / armadillo/beta-catenin repeat family protein [Arabidopsis thaliana] (TAIR:AT1G44120.1); similar to C2 domain-containing protein-like [Oryza sativa (japonica cultivar-group)] (GB:BAD38184.1); similar to Armadillo/beta-catenin-li…	binding		Potri.005G080100	AT2G22125	binding	ns	DEG	ns	4.47179	4.29243	4.82397	5.40577	5.10402	4.95555
PtpAffx.144850.2.S1_a_at	BU831488	eugene3.00130688,estExt_Genewise1_v1.C_LG_XIX1329	AT5G17690	Identical to Protein LIKE HETEROCHROMATIN PROTEIN1 (LHP1) (Protein TERMINAL FLOWER 2) (LHP1) [Arabidopsis Thaliana] (GB:Q946J8;GB:Q9FN82); similar to unknown protein [Arabidopsis thaliana] (TAIR:AT3G17160.1); similar to Probable protein LIKE HETEROCHROMATIN PROTEIN1 (LHP1) (GB:Q339W7); contains InterPro domain Chromo; (InterPro:IPR000953)	TFL2 (TERMINAL FLOWER 2); chromatin binding	Regulates the meristem response to light signals and the maintenance of inflorescence meristem identity. Influences developmental processes controlled by APETALA1. TFL2 silences specific genes within euchromatin but not genes positioned in heterochromatin. TFL2 protein localized preferentially to euchromatic regions and not to heterochromatic chromocenters. Involved in euchromatin organization. R…	Potri.013G070400	AT5G17690	like heterochromatin protein (LHP1)	ns	DEG	ns	6.98028	6.41691	6.33154	7.10238	7.76199	7.2685
PtpAffx.161291.1.S1_at	CX170912	gw1.VI.935.1	AT4G26270	similar to phosphofructokinase family protein [Arabidopsis thaliana] (TAIR:AT4G32840.1); similar to phosphofructokinase family protein [Arabidopsis thaliana] (TAIR:AT5G56630.1); similar to phosphofructokinase family protein [Arabidopsis thaliana] (TAIR:AT4G29220.1); similar to Phosphofructokinase [Medicago truncatula] (GB:ABE84859.1); similar to Phosphofructokinase, putative [Medicago truncatula]…	phosphofructokinase family protein		Potri.018G069200	AT4G26270	phosphofructokinase 3	ns	DEG	ns	4.96291	4.68371	7.18578	8.11759	7.34649	6.99939
PtpAffx.203374.1.S1_at	pmrna6714	estExt_Genewise1_v1.C_LG_III1154	AT5G51060	similar to RBOHD (RESPIRATORY BURST OXIDASE PROTEIN D) [Arabidopsis thaliana] (TAIR:AT5G47910.1); similar to respiratory burst oxidase, putative / NADPH oxidase, putative [Arabidopsis thaliana] (TAIR:AT4G25090.1); similar to ATRBOHA (RESPIRATORY BURST OXIDASE HOMOLOG A), FAD binding / calcium ion binding / iron ion binding / oxidoreductase [Arabidopsis thaliana] (TAIR:AT5G07390.1); similar to NAD…	RHD2 (ROOT HAIR DEFECTIVE 2)	RHD2 (along with RHD3 and RHD4) is required for normal root hair elongation. Has NADPH oxidase activity. Gene is expressed in the elongation and differential zone in the elongating root hairs.	Potri.003G159800	AT5G47910	respiratory burst oxidase homologue D	ns	DEG	ns	5.74129	5.28016	5.47053	6.20158	4.55694	4.77548
Ptp.129.1.S1_at	AJ306827	grail3.0061005101	AT3G62100	Identical to Putative auxin-responsive protein IAA30 (Putative indoleacetic acid- induced protein 30) (IAA30) [Arabidopsis Thaliana] (GB:Q9M1R4); similar to IAA20 (indoleacetic acid-induced protein 20), transcription factor [Arabidopsis thaliana] (TAIR:AT2G46990.1); similar to aux/IAA protein [Populus tremula x Populus tremuloides] (GB:CAC84708.1); contains InterPro domain Aux/IAA_ARF_dimerisatio…	IAA30 (indoleacetic acid-induced protein 30); transcription factor	Belongs to Auxin inducible protein gene family.	Potri.014G111700	AT3G62100	indole-3-acetic acid inducible 30	ns	DEG	ns	5.38758	5.75543	6.37027	7.25281	4.70087	4.58841
PtpAffx.28591.2.A1_at	DN488368	gw1.XIX.2275.1	AT1G06230	similar to DNA-binding bromodomain-containing protein [Arabidopsis thaliana] (TAIR:AT1G17790.1); similar to Bromodomain [Medicago truncatula] (GB:ABE82885.1); contains InterPro domain Bromodomain; (InterPro:IPR001487)	DNA-binding bromodomain-containing protein			AT1G06230	global transcription factor group E4	ns	DEG	DEG	6.71451	6.67581	5.92297	6.76121	7.95854	7.25356
PtpAffx.205783.1.S1_at	pmrna11435	estExt_fgenesh4_pg.C_LG_V1435	AT5G42810	Identical to Inositol-pentakisphosphate 2-kinase (EC 2.7.1.158) (Inositol- 1,3,4,5,6-pentakisphosphate 2-kinase) (Ins(1,3,4,5,6)P5 2-kinase) (InsP5 2-kinase) (AtIPK1) (IPK1) [Arabidopsis Thaliana] (GB:Q93YN9;GB:Q9FMY6); similar to unknown protein [Arabidopsis thaliana] (TAIR:AT1G22100.1); similar to Os04g0661200 [Oryza sativa (japonica cultivar-group)] (GB:NP_001054147.1); similar to H0112G12.9 […	ATIPK1 (Inositol-pentakisphosphate 2-kinase 1); inositol pentakisphosphate 2-kinase	Encodes an inositol tetra-/pentaphosphate 2-kinase, involved in the biosynthesis of phytic acid, a regulator of intracellular signaling, a highly abundant animal antinutrient, and a phosphate and mineral storage compound in plant seeds.	Potri.005G230200	AT1G22100	Inositol-pentakisphosphate 2-kinase family protein	ns	DEG	ns	6.60104	7.16045	5.9935	6.87516	6.6773	6.51536
PtpAffx.124213.1.S1_at	CK107044	eugene3.00280086	AT5G58010	similar to basic helix-loop-helix (bHLH) family protein [Arabidopsis thaliana] (TAIR:AT2G24260.1); similar to bHLH transcription factor PTF1-like [Oryza sativa (japonica cultivar-group)] (GB:BAD72512.1); contains InterPro domain Helix-loop-helix DNA-binding; (InterPro:IPR011598); contains InterPro domain Basic helix-loop-helix dimerisation region bHLH; (InterPro:IPR001092)	basic helix-loop-helix (bHLH) family protein		Potri.006G135600	AT5G58010	LJRHL1-like 3	ns	DEG	ns	6.06176	5.73969	7.46051	8.62717	6.50757	6.7409
PtpAffx.203106.1.S1_at	pmrna6154	eugene3.00030710	AT1G31930	similar to XLG1 (EXTRA-LARGE G-PROTEIN 1), signal transducer [Arabidopsis thaliana] (TAIR:AT2G23460.1); similar to G-protein alpha subunit, putative, expressed [Oryza sativa (japonica cultivar-group)] (GB:ABA91995.1); similar to extra-large guanine nucleotide binding protein, putative, expressed [Oryza sativa (japonica cultivar-group)] (GB:ABA99166.1); similar to Os11g0206700 [Oryza sativa (japon…	XLG3 (extra-large GTP-binding protein 3); signal transducer		Potri.003G098200	AT1G31930	extra-large GTP-binding protein 3	ns	DEG	ns	4.73948	4.64661	4.2633	4.94036	6.10331	6.16623
PtpAffx.96963.1.S1_at	CK106118	estExt_fgenesh4_pg.C_LG_VI1611	AT4G26270	similar to phosphofructokinase family protein [Arabidopsis thaliana] (TAIR:AT4G32840.1); similar to phosphofructokinase family protein [Arabidopsis thaliana] (TAIR:AT5G56630.1); similar to phosphofructokinase family protein [Arabidopsis thaliana] (TAIR:AT4G29220.1); similar to Phosphofructokinase [Medicago truncatula] (GB:ABE84859.1); similar to Phosphofructokinase, putative [Medicago truncatula]…	phosphofructokinase family protein		Potri.006G235100	AT4G26270	phosphofructokinase 3	ns	DEG	ns	5.70914	5.69324	7.55906	8.7977	6.29687	5.73322
PtpAffx.27255.2.S1_at	CX184745	gw1.XVI.2786.1	AT5G03150	similar to zinc finger (C2H2 type) family protein [Arabidopsis thaliana] (TAIR:AT3G45260.1); similar to Zinc finger, C2H2-type [Medicago truncatula] (GB:ABE83457.1); contains InterPro domain Zinc finger, C2H2-type; (InterPro:IPR007087)	zinc finger (C2H2 type) family protein		Potri.006G129300	AT5G03150	C2H2-like zinc finger protein	ns	DEG	ns	5.06959	5.01033	4.36795	5.10076	6.0598	5.76373
PtpAffx.4365.2.A1_at	CV244250	gw1.XIV.1323.1	AT3G61440	similar to OASC (O-ACETYLSERINE (THIOL) LYASE ISOFORM C), cysteine synthase [Arabidopsis thaliana] (TAIR:AT3G59760.1); similar to Pyridoxal-5-phosphate-dependent enzyme, beta subunit [Medicago truncatula] (GB:ABE80163.1); contains InterPro domain Pyridoxal-5&apos; (InterPro:IPR001926); contains InterPro domain Cysteine synthase K/M; (InterPro:IPR005856); contains InterPro domain Cysteine synthase…	ATCYSC1 (BETA-SUBSTITUTED ALA SYNTHASE 3;1); L-3-cyanoalanine synthase/ cysteine synthase	Encodes a cysteine synthase isomer AtcysC1. The isomer is however less effective in cysteine biosynthesis. It is involved in beta-cyanoalanine biosynthesis, an intermediate of cyanide detoxification pathway.	Potri.014G086300	AT3G61440	cysteine synthase C1	ns	DEG	DEG	4.00654	3.86393	4.36537	5.1055	4.11836	4.7243
PtpAffx.214184.1.S1_at	pmrna27591	gw1.XVIII.1497.1	AT2G25600	Identical to Potassium channel AKT6 (Shaker pollen inward rectifier K(+) channel) (Potassium channel SPIK) (AKT6) [Arabidopsis Thaliana] (GB:Q8GXE6;GB:Q9SLA3); similar to AKT5 (Arabidopsis K+ transporter 5), cyclic nucleotide binding / inward rectifier potassium channel [Arabidopsis thaliana] (TAIR:AT4G32500.1); similar to AKT1 (ARABIDOPSIS K TRANSPORTER 1), cyclic nucleotide binding / inward rec…	SPIK (SHAKER POLLEN INWARD K+ CHANNEL); cyclic nucleotide binding / inward rectifier potassium channel/ potassium channel	mutant has Impaired pollen-tube growth; member of Shaker K+ channel family, also Stelar K+ outward rectifying channel (SKOR) family	Potri.018G031600	AT2G26650	K+ transporter 1	ns	DEG	DEG	6.14202	6.4426	6.68818	7.83499	6.20472	7.66393
PtpAffx.44429.1.S1_at	CV232406	grail3.0032002201	AT2G34680	similar to protein binding [Arabidopsis thaliana] (TAIR:AT1G78230.1); similar to putative leucine rich repeat protein [Oryza sativa (japonica cultivar-group)] (GB:BAD30535.1); contains InterPro domain Leucine-rich repeat; (InterPro:IPR001611)	AIR9 (Auxin-Induced in Root cultures 9); protein binding	isolated from differential screening of a cDNA library from auxin-treated root culture. sequence does not show homology to any known proteins and is predicted to be extracellular.	Potri.001G357700	AT2G34680	Outer arm dynein light chain 1 protein	ns	DEG	ns	5.47036	5.06199	6.18011	7.29336	5.58458	5.36744
PtpAffx.210956.1.S1_at	pmrna21525	gw1.XIII.1258.1	AT3G05040	similar to Os01g0363900 [Oryza sativa (japonica cultivar-group)] (GB:NP_001043034.1); similar to HASTY [Medicago truncatula] (GB:ABE83653.1); contains InterPro domain Armadillo-like helical; (InterPro:IPR011989); contains InterPro domain Exportin 1-like; (InterPro:IPR013598)	HST (HASTY)	Encodes member of importin/exportin family. Involved in timing of shoot maturation. Involved in miRNA transport. Mutants flower early and have small, curled leaves and reduced abundance of certain miRNA species.	Potri.013G032100	AT3G05040	ARM repeat superfamily protein	ns	DEG	ns	3.90413	3.68974	3.94956	4.66434	4.92487	4.4421
Ptp.6884.1.S1_at	DN489809	grail3.0154005901	AT5G13010	similar to MEE29 (maternal effect embryo arrest 29), ATP-dependent RNA helicase [Arabidopsis thaliana] (TAIR:AT2G35340.1); similar to ATP-dependent RNA helicase, putative [Arabidopsis thaliana] (TAIR:AT3G26560.1); similar to EMB2733/ESP3 (EMBRYO DEFECTIVE 2733), ATP-dependent RNA helicase [Arabidopsis thaliana] (TAIR:AT1G32490.1); similar to DEAH-box RNA helicase [Chlamydomonas reinhardtii] (GB:A…	EMB3011 (EMBRYO DEFECTIVE 3011); RNA helicase		Potri.010G172500	AT5G13010	RNA helicase family protein	ns	DEG	ns	4.98153	5.21809	4.91345	5.8435	6.90735	6.31082
PtpAffx.144077.1.S1_at	BU827920	estExt_Genewise1_v1.C_970035	AT3G13870	similar to root hair defective 3 GTP-binding (RHD3) family protein [Arabidopsis thaliana] (TAIR:AT5G45160.1); similar to root hair defective 3 GTP-binding (RHD3) family protein [Arabidopsis thaliana] (TAIR:AT1G72960.1); similar to root hair defective 3 GTP-binding protein [Triticum aestivum] (GB:AAS67855.2); similar to Os01g0575000 [Oryza sativa (japonica cultivar-group)] (GB:NP_001043388.1); sim…	RHD3 (ROOT HAIR DEFECTIVE 3)	required for regulated cell expansion and normal root hair development. Encodes an evolutionarily conserved protein with putative GTP-binding motifs that is implicated in the control of vesicle trafficking between the endoplasmic reticulum and the Golgi compartments.	Potri.003G038900	AT1G72960	Root hair defective 3 GTP-binding protein (RHD3)	ns	DEG	ns	5.13344	4.87974	6.04839	7.22621	6.91995	6.78094
Ptp.5289.1.S1_s_at	BI068908	eugene3.00082005,eugene3.02130017	AT1G10360	similar to ATGSTU17/ERD9/GST30/GST30B (EARLY-RESPONSIVE TO DEHYDRATION 9, GLUTATHIONE S-TRANSFERASE 30, GLUTATHIONE S-TRANSFERASE 30B), glutathione transferase [Arabidopsis thaliana] (TAIR:AT1G10370.1); similar to glutathione S-transferase [Gossypium hirsutum] (GB:AAF29773.1); contains InterPro domain Thioredoxin-like fold; (InterPro:IPR012336); contains InterPro domain Glutathione S-transferase,…	ATGSTU18 (GLUTATHIONE S-TRANSFERASE 29); glutathione transferase	Encodes glutathione transferase belonging to the tau class of GSTs. Naming convention according to Wagner et al. (2002).	Potri.010G032800	AT1G10370	Glutathione S-transferase family protein	ns	DEG	DEG	12.3208	12.7526	7.0787	8.59989	7.86354	10.0785
PtpAffx.220065.1.S1_s_at	pmrna36352	fgenesh4_pm.C_scaffold_29000100	AT3G28860	Identical to Multidrug resistance protein 11 (P-glycoprotein 19) (MDR11) [Arabidopsis Thaliana] (GB:Q9LJX0;GB:Q8GZ77;GB:Q8H6F5); similar to PGP10 (P-GLYCOPROTEIN 10), ATPase, coupled to transmembrane movement of substances [Arabidopsis thaliana] (TAIR:AT1G10680.1); similar to PGP2 (P-GLYCOPROTEIN 2), ATPase, coupled to transmembrane movement of substances [Arabidopsis thaliana] (TAIR:AT4G25960.1)…	ATMDR11/ATPGP19/MDR1/MDR11/PGP19 (P-GLYCOPROTEIN 19); ATPase, coupled to transmembrane movement of substances / auxin efflux transporter	Belongs to the family of ATP-binding cassette (ABC) transporters. Also known as AtMDR11 and PGP19. Possibly regulates auxin-dependent responses by influencing basipetal auxin transport in the root. Acts upstream of phyA in regulating hypocotyl elongation and gravitropic response. Exerts nonredundant, partially overlapping functions with the ABC transporter encoded by AtPGP1.	Potri.001G139600	AT4G25960	P-glycoprotein 2	ns	DEG	DEG	5.39736	5.96337	6.91196	8.47717	5.03279	6.85879
PtpAffx.216909.1.S1_at	pmrna31974	grail3.0155003301	AT3G02260	similar to TAZ zinc finger family protein / zinc finger (ZZ type) family protein [Arabidopsis thaliana] (TAIR:AT1G16710.1); similar to hypothetical protein [Cleome spinosa] (GB:ABD96935.1); similar to Putative zinc finger in N-recognin, putative [Medicago truncatula] (GB:ABD33330.1); similar to p600 [Homo sapiens] (GB:AAL83880.1); contains InterPro domain Armadillo-like helical; (InterPro:IPR0119…	BIG (DARK OVER-EXPRESSION OF CAB 1); binding / ubiquitin-protein ligase/ zinc ion binding	Calossin-like protein required for polar auxin transport	Potri.017G101100	AT3G02260	auxin transport protein (BIG)	ns	DEG	ns	3.72245	3.44765	3.4617	4.3205	4.22347	3.53593
PtpAffx.39470.1.S1_s_at	CK091460	estExt_fgenesh4_pg.C_LG_XVII0355	AT3G28860	Identical to Multidrug resistance protein 11 (P-glycoprotein 19) (MDR11) [Arabidopsis Thaliana] (GB:Q9LJX0;GB:Q8GZ77;GB:Q8H6F5); similar to PGP10 (P-GLYCOPROTEIN 10), ATPase, coupled to transmembrane movement of substances [Arabidopsis thaliana] (TAIR:AT1G10680.1); similar to PGP2 (P-GLYCOPROTEIN 2), ATPase, coupled to transmembrane movement of substances [Arabidopsis thaliana] (TAIR:AT4G25960.1)…	ATMDR11/ATPGP19/MDR1/MDR11/PGP19 (P-GLYCOPROTEIN 19); ATPase, coupled to transmembrane movement of substances / auxin efflux transporter	Belongs to the family of ATP-binding cassette (ABC) transporters. Also known as AtMDR11 and PGP19. Possibly regulates auxin-dependent responses by influencing basipetal auxin transport in the root. Acts upstream of phyA in regulating hypocotyl elongation and gravitropic response. Exerts nonredundant, partially overlapping functions with the ABC transporter encoded by AtPGP1.	Potri.017G081100	AT3G28860	ATP binding cassette subfamily B19	DEG	DEG	ns	5.02201	4.33003	4.29962	5.51216	4.2499	3.91151
Ptp.137.1.S1_s_at	CV274183	grail3.0050017401	AT3G62100	Identical to Putative auxin-responsive protein IAA30 (Putative indoleacetic acid- induced protein 30) (IAA30) [Arabidopsis Thaliana] (GB:Q9M1R4); similar to IAA20 (indoleacetic acid-induced protein 20), transcription factor [Arabidopsis thaliana] (TAIR:AT2G46990.1); similar to aux/IAA protein [Populus tremula x Populus tremuloides] (GB:CAC84708.1); contains InterPro domain Aux/IAA_ARF_dimerisatio…	IAA30 (indoleacetic acid-induced protein 30); transcription factor	Belongs to Auxin inducible protein gene family.	Potri.002G186400	AT3G62100	indole-3-acetic acid inducible 30	ns	DEG	ns	3.96382	4.42927	4.98464	6.79367	3.67584	3.85596
PtpAffx.201688.1.S1_at	pmrna3365	grail3.0003037201	AT4G14550	Identical to Auxin-responsive protein IAA14 (Indoleacetic acid-induced protein 14) (SOLITARY-ROOT protein) (IAA14) [Arabidopsis Thaliana] (GB:Q38832;GB:O23311;GB:Q9C5W8); similar to IAA7 (AUXIN RESISTANT 2), transcription factor [Arabidopsis thaliana] (TAIR:AT3G23050.1); similar to IAA14 (GB:AAC49055.1); contains InterPro domain Aux/IAA_ARF_dimerisation; (InterPro:IPR011525); contains InterPro do…	IAA14 (SOLITARY ROOT); transcription factor	IAA14 is a member of the Aux/IAA protein family. Involved in lateral root development. Gain of function mutation decreases auxin-inducible gene expression. Protein is localized to the nucleus. Expressed in stele and root tip epidermis. Functions as a negative regulator of ARF7/19.	Potri.002G044900	AT4G14550	indole-3-acetic acid inducible 14	ns	ns	DEG	8.16069	7.75229	5.69865	4.9064	7.66921	6.34154
PtpAffx.217122.1.S1_at	pmrna32265	fgenesh4_pg.C_scaffold_16122000001	AT4G31500	Identical to Cytochrome P450 83B1 (EC 1.14.-.-) (CYP83B1) [Arabidopsis Thaliana] (GB:O65782); similar to CYP83A1 (CYTOCHROME P450 83A1), oxygen binding [Arabidopsis thaliana] (TAIR:AT4G13770.1); similar to cytochrome p450 dependent monooxygenase (GB:AAA79982.1); contains InterPro domain E-class P450, group I; (InterPro:IPR002401); contains InterPro domain Cytochrome P450; (InterPro:IPR001128)	CYP83B1 (CYTOCHROME P450 MONOOXYGENASE 83B1); oxygen binding	Encodes an oxime-metabolizing enzyme in the biosynthetic pathway of glucosinolates. Is required for phytochrome signal transduction in red light. Mutation confers auxin overproduction.	Potri.002G026300	AT4G31500	cytochrome P450, family 83, subfamily B, polypeptide 1	ns	ns	DEG	3.4289	3.40413	3.56533	3.13886	9.98959	8.64946
PtpAffx.8093.1.S1_at	CK092321	gw1.XII.732.1,gw1.XV.1648.1	AT5G56040	similar to leucine-rich repeat transmembrane protein kinase, putative [Arabidopsis thaliana] (TAIR:AT3G24240.1); similar to protein kinase family protein [Arabidopsis thaliana] (TAIR:AT4G26540.1); similar to leucine-rich repeat transmembrane protein kinase, putative [Arabidopsis thaliana] (TAIR:AT5G48940.1); similar to putative receptor protein kinase [Oryza sativa (japonica cultivar-group)] (GB:…	ATP binding / protein serine/threonine kinase		Potri.012G088100	AT5G56040	Leucine-rich receptor-like protein kinase family protein	DEG	ns	ns	6.8556	7.99611	6.45467	5.83019	5.19534	4.69495
PtpAffx.740.5.S1_at	CV265388	fgenesh4_pg.C_LG_II000739	AT3G22942	similar to AGG1 (ARABIDOPSIS GGAMMA-SUBUNIT 1) [Arabidopsis thaliana] (TAIR:AT3G63420.2); similar to Os03g0635100 [Oryza sativa (japonica cultivar-group)] (GB:NP_001050720.1); similar to Os02g0137800 [Oryza sativa (japonica cultivar-group)] (GB:NP_001045833.1)	AGG2 (G-PROTEIN GAMMA SUBUNIT 2)	heterotrimeric G-protein gamma subunit 2(AGG2)	Potri.002G081500	AT3G63420	Ggamma-subunit 1	DEG	ns	ns	6.3904	5.40839	5.64763	5.16571	4.75987	5.14154
PtpAffx.105507.1.S1_at	DN500535	fgenesh4_pm.C_scaffold_117000002	AT3G25820	similar to ATTPS-CIN (TERPENE SYNTHASE-LIKE SEQUENCE-1,8-CINEOLE), myrcene/(E)-beta-ocimene synthase [Arabidopsis thaliana] (TAIR:AT3G25830.1); similar to myrcene/ocimene synthase, putative [Arabidopsis thaliana] (TAIR:AT3G25810.1); similar to TPS10 (TERPENE SYNTHASE 10), myrcene/(E)-beta-ocimene synthase [Arabidopsis thaliana] (TAIR:AT2G24210.1); similar to putative chloroplast terpene synthase …	ATTPS-CIN (TERPENE SYNTHASE-LIKE SEQUENCE-1,8-CINEOLE); myrcene/(E)-beta-ocimene synthase	Encodes the monoterpene 1,8-cineole synthase, atTPS-Cin. This polypeptide was also shown to synthesize other monoterpenes albeit in minor quantities. The same polypeptide is encoded at two different loci, the result of gene duplication: at3g25820 and at3g25830.	Potri.T000300	AT3G25830	terpene synthase-like sequence-1,8-cineole	ns	ns	DEG	5.02125	4.86154	3.6082	3.34169	6.351	7.0519
PtpAffx.208421.1.S1_s_at	pmrna16735	estExt_Genewise1_v1.C_LG_X3573	AT4G16110	similar to ARR1 (ARABIDOPSIS RESPONSE REGULATOR 1), transcription factor/ two-component response regulator [Arabidopsis thaliana] (TAIR:AT3G16857.1); similar to type-B response regulator [Catharanthus roseus] (GB:AAQ10678.1); contains InterPro domain CheY-like; (InterPro:IPR011006); contains InterPro domain Homeodomain-like; (InterPro:IPR009057); contains InterPro domain Response regulator receiv…	ARR2 (ARABIDOPSIS RESPONSE REGULATOR 2); transcription factor/ two-component response regulator	Encodes a pollen-specific transcription factor involved in the expression of nuclear genes for components of mitochondrial complex I in Arabidopsis. Acts in concert with other type-B ARRs in the cytokinin signaling pathway. AHK3 mediates cytokinin-induced phosphorylation of ARR2 on the Asp-80 residue. This phosphorylation plays a positive role of ARR2 in cytokinin-mediated control of leaf longevi…	Potri.010G001000	AT4G16110	response regulator 2	ns	ns	DEG	7.26716	7.8087	8.61192	8.01054	8.84978	7.87617
PtpAffx.131946.1.S1_s_at	BU893117	eugene3.00041157	AT3G18830	Identical to Polyol transporter 5 (Sugar-proton symporter PLT5) (Protein POLYOL TRANSPOTER5) (AtPLT5) (PLT5) [Arabidopsis Thaliana] (GB:Q8VZ80;GB:Q9LS92); similar to mannitol transporter, putative [Arabidopsis thaliana] (TAIR:AT2G16130.1); similar to mannitol transporter, putative [Arabidopsis thaliana] (TAIR:AT2G16120.1); similar to putative polyol transporter protein 4 [Lotus japonicus] (GB:CAJ…	ATPLT5 (POLYOL TRANSPORTER 5); D-ribose transporter/ D-xylose transporter/ carbohydrate transporter/ galactose transporter/ glucose transporter/ glycerol transporter/ hydrogen:sugar symporter/ mannitol transporter/ monosaccharide transporter/ myo-inositol	This gene encodes a plasma membrane-localized polyol/cyclitol/monosaccharide-H+-symporter. The AtPLT5 symporter is able to catalyze the energy-dependent membrane passage of a wide range of linear polyols (three to six carbon backbone), of cyclic polyols (<i>myo</i>-inositol), and of numerous monosaccharides, including pyranose ring-forming and furanose ring-forming hexoses and pentoses. This gene…	Potri.004G152300	AT3G18830	polyol/monosaccharide transporter 5	DEG	ns	ns	7.86693	9.09394	10.488	9.78933	11.6709	12.2881
PtpAffx.205725.1.S1_at	pmrna11299	eugene3.00051230	AT3G63420	similar to AGG2 (G-PROTEIN GAMMA SUBUNIT 2) [Arabidopsis thaliana] (TAIR:AT3G22942.1); similar to Os03g0635100 [Oryza sativa (japonica cultivar-group)] (GB:NP_001050720.1); similar to Os02g0137800 [Oryza sativa (japonica cultivar-group)] (GB:NP_001045833.1)	AGG1 (ARABIDOPSIS GGAMMA-SUBUNIT 1)	heterotrimeric G protein gamma-subunit (AGG1) mRNA,	Potri.005G216100	AT3G63420	Ggamma-subunit 1	ns	ns	DEG	8.03001	7.80445	7.4361	6.95509	6.32217	7.03684
PtpAffx.217415.1.S1_at	pmrna32667	gw1.167.26.1	AT1G26870	Identical to Putative NAC domain-containing protein 9 (ANAC009) [Arabidopsis Thaliana] (GB:Q9ZVH0); similar to ANAC094 (Arabidopsis NAC domain containing protein 94), transcription factor [Arabidopsis thaliana] (TAIR:AT5G39820.1); similar to Putative NAC domain-containing protein 9 (ANAC009) (GB:Q9ZVH0); contains InterPro domain No apical meristem (NAM) protein; (InterPro:IPR003441)	ANAC009 (Arabidopsis NAC domain containing protein 9); transcription factor		Potri.018G049300	AT1G26870	NAC (No Apical Meristem) domain transcriptional regulator superfamily protein	ns	ns	DEG	3.92349	3.72518	3.78518	3.54701	3.85121	4.36747
PtpAffx.206281.1.S1_at	pmrna12449	eugene3.00060788	AT1G52250	similar to dynein light chain, putative [Arabidopsis thaliana] (TAIR:AT3G16120.1); similar to Dynein light chain, type 1 [Medicago truncatula] (GB:ABE93207.1); contains InterPro domain Dynein light chain, type 1; (InterPro:IPR001372)	dynein light chain type 1 family protein		Potri.006G091800	AT1G52240	RHO guanyl-nucleotide exchange factor 11	ns	ns	DEG	3.00993	3.07256	3.34941	3.14398	5.68471	7.40133
PtpAffx.204209.1.S1_at	pmrna8276	eugene3.00041157	AT3G18830	Identical to Polyol transporter 5 (Sugar-proton symporter PLT5) (Protein POLYOL TRANSPOTER5) (AtPLT5) (PLT5) [Arabidopsis Thaliana] (GB:Q8VZ80;GB:Q9LS92); similar to mannitol transporter, putative [Arabidopsis thaliana] (TAIR:AT2G16130.1); similar to mannitol transporter, putative [Arabidopsis thaliana] (TAIR:AT2G16120.1); similar to putative polyol transporter protein 4 [Lotus japonicus] (GB:CAJ…	ATPLT5 (POLYOL TRANSPORTER 5); D-ribose transporter/ D-xylose transporter/ carbohydrate transporter/ galactose transporter/ glucose transporter/ glycerol transporter/ hydrogen:sugar symporter/ mannitol transporter/ monosaccharide transporter/ myo-inositol	This gene encodes a plasma membrane-localized polyol/cyclitol/monosaccharide-H+-symporter. The AtPLT5 symporter is able to catalyze the energy-dependent membrane passage of a wide range of linear polyols (three to six carbon backbone), of cyclic polyols (<i>myo</i>-inositol), and of numerous monosaccharides, including pyranose ring-forming and furanose ring-forming hexoses and pentoses. This gene…	Potri.004G152300	AT3G18830	polyol/monosaccharide transporter 5	ns	ns	DEG	3.32217	3.51744	3.6045	3.41344	3.72325	4.58166
PtpAffx.100235.1.S1_s_at	CF233108	grail3.0003074001,estExt_fgenesh4_pg.C_LG_V0933	AT1G77690	Identical to Auxin transporter-like protein 3 (AUX1-like protein 3) (LAX3) [Arabidopsis Thaliana] (GB:Q9CA25); similar to amino acid permease, putative [Arabidopsis thaliana] (TAIR:AT2G21050.1); similar to amino acid permease, putative [Arabidopsis thaliana] (TAIR:AT5G01240.1); similar to AUX1 (AUXIN RESISTANT 1), amino acid permease/ transporter [Arabidopsis thaliana] (TAIR:AT2G38120.1); similar…	amino acid permease, putative		Potri.002G087000	AT1G77690	like AUX1 3	ns	ns	DEG	4.3334	4.41304	7.50031	7.11713	5.3625	4.36581
PtpAffx.4285.3.S1_a_at	CV257233	gw1.V.3536.1	AT1G56010	Identical to NAC domain-containing protein 21/22 (ANAC021) (ANAC022) (NAC1) [Arabidopsis Thaliana] (GB:Q84TE6;GB:Q9SE10;GB:Q9SGS9); similar to DNA binding [Arabidopsis thaliana] (TAIR:AT3G12977.1); similar to NAC domain protein NAC1 [Phaseolus vulgaris] (GB:AAK84883.1); contains InterPro domain No apical meristem (NAM) protein; (InterPro:IPR003441)	NAC1 (Arabidopsis NAC domain containing protein 21, Arabidopsis NAC domain containing protein 22); transcription factor	Encodes a transcription factor involved in shoot apical meristem formation and auxin-mediated lateral root formation. The gene is thought not to be involved in stress responses (NaCl, auxins, ethylene). NAC1 (NAC1)	Potri.005G098200	AT1G56010	NAC domain containing protein 1	ns	ns	DEG	4.70442	4.71265	4.89548	4.65112	7.88462	5.35403
Ptp.5141.1.A1_at	CV267910	eugene3.00080788	AT2G46080	similar to BPS1 (BYPASS 1) [Arabidopsis thaliana] (TAIR:AT1G01550.2); similar to unknown [Solanum tuberosum] (GB:ABB16971.1); contains InterPro domain Glutathione S-transferase, C-terminal-like; (InterPro:IPR010987)			Potri.008G085600	AT1G01550	Protein of unknown function (DUF793)	DEG	ns	ns	6.73419	7.50031	8.32248	7.94144	7.96952	7.43011
PtpAffx.204624.1.S1_at	pmrna9091	fgenesh4_pg.C_LG_IX000516	AT3G18830	Identical to Polyol transporter 5 (Sugar-proton symporter PLT5) (Protein POLYOL TRANSPOTER5) (AtPLT5) (PLT5) [Arabidopsis Thaliana] (GB:Q8VZ80;GB:Q9LS92); similar to mannitol transporter, putative [Arabidopsis thaliana] (TAIR:AT2G16130.1); similar to mannitol transporter, putative [Arabidopsis thaliana] (TAIR:AT2G16120.1); similar to putative polyol transporter protein 4 [Lotus japonicus] (GB:CAJ…	ATPLT5 (POLYOL TRANSPORTER 5); D-ribose transporter/ D-xylose transporter/ carbohydrate transporter/ galactose transporter/ glucose transporter/ glycerol transporter/ hydrogen:sugar symporter/ mannitol transporter/ monosaccharide transporter/ myo-inositol	This gene encodes a plasma membrane-localized polyol/cyclitol/monosaccharide-H+-symporter. The AtPLT5 symporter is able to catalyze the energy-dependent membrane passage of a wide range of linear polyols (three to six carbon backbone), of cyclic polyols (<i>myo</i>-inositol), and of numerous monosaccharides, including pyranose ring-forming and furanose ring-forming hexoses and pentoses. This gene…	Potri.009G113600	AT3G18830	polyol/monosaccharide transporter 5	DEG	ns	ns	9.08468	10.1789	10.2785	9.82119	10.6139	11.0252
PtpAffx.212779.1.S1_at	pmrna25011	gw1.XV.1549.1	AT2G47160	Identical to Boron transporter 1 (BOR1) [Arabidopsis Thaliana] (GB:Q8VYR7;GB:Q9SHX0); similar to anion exchange family protein [Arabidopsis thaliana] (TAIR:AT1G15460.1); similar to anion exchange family protein [Arabidopsis thaliana] (TAIR:AT3G62270.1); similar to anion exchange family protein [Arabidopsis thaliana] (TAIR:AT3G06450.1); similar to HCO3-transporter [Medicago truncatula] (GB:ABE7897…	BOR1 (REQUIRES HIGH BORON 1); anion exchanger	Boron transporter. Protein accumulates in shoots and roots under conditions of boron deficiency and is degraded within several hours of restoring boron supply. Localized to the plasma membrane under B limitation, and to the cytoplasm after B application before degradation. Protein is transferred via the endosomes to the vacuole for degradation.	Potri.015G077600	AT3G62270	HCO3- transporter family	ns	ns	DEG	5.36123	5.80518	6.89887	6.60229	6.64071	5.26334
PtpAffx.215090.1.S1_s_at	pmrna29065	eugene3.00041157,eugene3.10530002,eugene3.118240001					Potri.004G152300	AT3G18830	polyol/monosaccharide transporter 5	ns	ns	DEG	5.83531	6.5161	7.2177	6.90865	9.00804	10.2979
PtpAffx.154123.1.A1_at	CV231726	eugene3.00021894	AT4G32510	Identical to Putative boron transporter-like protein 4 [Arabidopsis Thaliana] (GB:Q9SUU1); similar to anion exchange family protein [Arabidopsis thaliana] (TAIR:AT1G15460.1); similar to anion exchange family protein [Arabidopsis thaliana] (TAIR:AT1G74810.1); similar to anion exchange protein family [Arabidopsis thaliana] (TAIR:AT5G25430.1); similar to HCO3-transporter [Medicago truncatula] (GB:AB…	anion exchanger		Potri.002G191000	AT3G62270	HCO3- transporter family	ns	ns	DEG	7.05351	7.22618	10.2439	9.82006	11.0048	9.94026
PtpAffx.208095.1.S1_s_at	pmrna16078	gw1.VIII.845.1	AT5G57890	similar to ASB1 (ANTHRANILATE SYNTHASE BETA SUBUNIT 1), anthranilate synthase [Arabidopsis thaliana] (TAIR:AT1G25220.1); similar to Os04g0463500 [Oryza sativa (japonica cultivar-group)] (GB:NP_001053011.1); similar to Os03g0718000 [Oryza sativa (japonica cultivar-group)] (GB:NP_001051085.1); similar to Multifunctional pyrimidine synthesis protein CAD (includes carbamoyl-phophate synthetase, aspar…	anthranilate synthase beta subunit, putative			AT1G25220	anthranilate synthase beta subunit 1	ns	ns	DEG	8.20915	8.1716	8.78231	8.43578	8.4131	8.93248
PtpAffx.75866.1.A1_at	CV258484	estExt_Genewise1_v1.C_LG_X3573,estExt_Genewise1_v1.C_770059	AT4G16110	similar to ARR1 (ARABIDOPSIS RESPONSE REGULATOR 1), transcription factor/ two-component response regulator [Arabidopsis thaliana] (TAIR:AT3G16857.1); similar to type-B response regulator [Catharanthus roseus] (GB:AAQ10678.1); contains InterPro domain CheY-like; (InterPro:IPR011006); contains InterPro domain Homeodomain-like; (InterPro:IPR009057); contains InterPro domain Response regulator receiv…	ARR2 (ARABIDOPSIS RESPONSE REGULATOR 2); transcription factor/ two-component response regulator	Encodes a pollen-specific transcription factor involved in the expression of nuclear genes for components of mitochondrial complex I in Arabidopsis. Acts in concert with other type-B ARRs in the cytokinin signaling pathway. AHK3 mediates cytokinin-induced phosphorylation of ARR2 on the Asp-80 residue. This phosphorylation plays a positive role of ARR2 in cytokinin-mediated control of leaf longevi…	Potri.010G001000	NA	NA	ns	ns	DEG	10.2004	10.4179	10.5784	10.1679	10.7283	9.80066
PtpAffx.160807.1.S1_at	AJ778363	eugene3.00021894	AT4G32510	Identical to Putative boron transporter-like protein 4 [Arabidopsis Thaliana] (GB:Q9SUU1); similar to anion exchange family protein [Arabidopsis thaliana] (TAIR:AT1G15460.1); similar to anion exchange family protein [Arabidopsis thaliana] (TAIR:AT1G74810.1); similar to anion exchange protein family [Arabidopsis thaliana] (TAIR:AT5G25430.1); similar to HCO3-transporter [Medicago truncatula] (GB:AB…	anion exchanger		Potri.002G191000	AT3G62270	HCO3- transporter family	ns	ns	DEG	3.71327	4.29602	7.09572	6.82442	8.51013	7.17145
PtpAffx.87881.1.A1_at	CX174303	gw1.VIII.845.1	AT5G57890	similar to ASB1 (ANTHRANILATE SYNTHASE BETA SUBUNIT 1), anthranilate synthase [Arabidopsis thaliana] (TAIR:AT1G25220.1); similar to Os04g0463500 [Oryza sativa (japonica cultivar-group)] (GB:NP_001053011.1); similar to Os03g0718000 [Oryza sativa (japonica cultivar-group)] (GB:NP_001051085.1); similar to Multifunctional pyrimidine synthesis protein CAD (includes carbamoyl-phophate synthetase, aspar…	anthranilate synthase beta subunit, putative		Potri.008G138800	AT1G25220	anthranilate synthase beta subunit 1	ns	ns	DEG	9.23613	9.06873	8.57849	8.25392	7.87196	8.57688
PtpAffx.206280.1.S1_at	pmrna12448	eugene3.00060787	AT1G52250	similar to dynein light chain, putative [Arabidopsis thaliana] (TAIR:AT3G16120.1); similar to Dynein light chain, type 1 [Medicago truncatula] (GB:ABE93207.1); contains InterPro domain Dynein light chain, type 1; (InterPro:IPR001372)	dynein light chain type 1 family protein		Potri.006G091800	AT1G52240	RHO guanyl-nucleotide exchange factor 11	ns	ns	DEG	3.7465	3.6055	3.75662	3.61851	8.41354	9.40483
PtpAffx.61314.1.A1_at	DN485065	gw1.VIII.1473.1	AT5G13740	similar to ZIFL1 (ZINC INDUCED FACILITATOR-LIKE 1), tetracycline:hydrogen antiporter/ transporter [Arabidopsis thaliana] (TAIR:AT5G13750.1); similar to transporter, putative, expressed [Oryza sativa (japonica cultivar-group)] (GB:ABG21874.1); contains InterPro domain Major facilitator superfamily; (InterPro:IPR007114); contains InterPro domain Tetracycline resistance protein; (InterPro:IPR001958)…	ZIF1 (ZINC INDUCED FACILITATOR 1); carbohydrate transporter/ sugar porter		Potri.008G010600	AT5G13750	zinc induced facilitator-like 1	ns	ns	DEG	7.47078	8.11641	5.79493	5.58935	6.42728	8.33033
PtpAffx.209183.1.S1_at	pmrna18172	grail3.0154004901	AT1G01550	similar to unknown protein [Arabidopsis thaliana] (TAIR:AT2G46080.1); similar to unknown [Solanum tuberosum] (GB:ABB16971.1)	BPS1 (BYPASS 1)	BYPASS1, required to prevent constitutive production of a root-derived graft-transmissible signal	Potri.010G171000	AT1G01550	Protein of unknown function (DUF793)	DEG	ns	ns	5.75287	6.7435	6.72683	6.4954	5.76844	6.04872
PtpAffx.212779.1.S1_s_at	pmrna25011	gw1.XV.1549.1	AT2G47160	Identical to Boron transporter 1 (BOR1) [Arabidopsis Thaliana] (GB:Q8VYR7;GB:Q9SHX0); similar to anion exchange family protein [Arabidopsis thaliana] (TAIR:AT1G15460.1); similar to anion exchange family protein [Arabidopsis thaliana] (TAIR:AT3G62270.1); similar to anion exchange family protein [Arabidopsis thaliana] (TAIR:AT3G06450.1); similar to HCO3-transporter [Medicago truncatula] (GB:ABE7897…	BOR1 (REQUIRES HIGH BORON 1); anion exchanger	Boron transporter. Protein accumulates in shoots and roots under conditions of boron deficiency and is degraded within several hours of restoring boron supply. Localized to the plasma membrane under B limitation, and to the cytoplasm after B application before degradation. Protein is transferred via the endosomes to the vacuole for degradation.	Potri.015G077600	AT3G62270	HCO3- transporter family	ns	ns	DEG	8.9169	9.21447	9.84445	9.50815	9.5837	8.06657
PtpAffx.64674.1.S1_s_at	CV255442	eugene3.00080788	AT2G46080	similar to BPS1 (BYPASS 1) [Arabidopsis thaliana] (TAIR:AT1G01550.2); similar to unknown [Solanum tuberosum] (GB:ABB16971.1); contains InterPro domain Glutathione S-transferase, C-terminal-like; (InterPro:IPR010987)			Potri.008G085600	AT1G01550	Protein of unknown function (DUF793)	ns	ns	DEG	7.51308	8.21405	9.79592	9.48043	9.48162	8.66465
PtpAffx.18860.1.S1_at	CF936468	estExt_fgenesh4_pm.C_1180004	AT1G32640	Identical to Transcription factor AtMYC2 (R-homologous Arabidopsis protein 1) (RAP- 1) (Basic helix-loop-helix protein 6) (bHLH 6) (AtbHLH006) (rd22BP1) (BHLH) [Arabidopsis Thaliana] (GB:Q39204;GB:O48644;GB:Q8W2F4;GB:Q9LPJ8); similar to basic helix-loop-helix (bHLH) family protein [Arabidopsis thaliana] (TAIR:AT4G17880.1); similar to phaseolin G-box binding protein PG1 (GB:AAB00686.1); contains I…	ATMYC2 (JASMONATE INSENSITIVE 1); DNA binding / transcription factor	Encodes a 68 kD MYC-related transcriptional activator with a typical DNA binding domain of a basic region helix-loop-helix leucine zipper motif. Its transcription is induced by dehydration stress and ABA treatment and precedes the induction of rd22, whose expression ATMYC2 can activate. Negative regulator of blue light?mediated photomorphogenic growth and blue and far-red-light?regulated gene exp…	Potri.003G092200	AT1G32640	Basic helix-loop-helix (bHLH) DNA-binding family protein	DEG	ns	ns	9.10372	9.72851	9.46013	9.1606	9.1062	9.5964
Ptp.6239.1.S1_at	DN490661	estExt_Genewise1_v1.C_LG_XIII0990	AT1G55020	Identical to Lipoxygenase 1 (EC 1.13.11.12) (LOX1) [Arabidopsis Thaliana] (GB:Q06327); similar to LOX3 (Lipoxygenase 3), iron ion binding / lipoxygenase [Arabidopsis thaliana] (TAIR:AT1G17420.1); similar to lipoxygenase, putative [Arabidopsis thaliana] (TAIR:AT1G72520.1); similar to lipoxygenase, putative [Arabidopsis thaliana] (TAIR:AT3G22400.1); similar to lipoxygenase 1 [Brassica napus] (GB:AA…	LOX1 (Lipoxygenase 1); lipoxygenase	lipoxygenase, a defense gene conferring resistance Xanthomonas campestris	Potri.013G022100	AT1G55020	lipoxygenase 1	ns	ns	DEG	7.32935	7.44053	4.19545	4.06647	6.02576	7.81896
PtpAffx.25167.1.A1_s_at	CV237921	estExt_fgenesh4_pg.C_LG_V0933	AT1G77690	Identical to Auxin transporter-like protein 3 (AUX1-like protein 3) (LAX3) [Arabidopsis Thaliana] (GB:Q9CA25); similar to amino acid permease, putative [Arabidopsis thaliana] (TAIR:AT2G21050.1); similar to amino acid permease, putative [Arabidopsis thaliana] (TAIR:AT5G01240.1); similar to AUX1 (AUXIN RESISTANT 1), amino acid permease/ transporter [Arabidopsis thaliana] (TAIR:AT2G38120.1); similar…	amino acid permease, putative		Potri.005G174000	AT1G77690	like AUX1 3	ns	ns	DEG	8.43327	9.052	9.11251	8.88193	7.87135	6.85591
Ptp.4645.1.S1_s_at	CV253553	grail3.0155003401	AT3G02260	similar to TAZ zinc finger family protein / zinc finger (ZZ type) family protein [Arabidopsis thaliana] (TAIR:AT1G16710.1); similar to hypothetical protein [Cleome spinosa] (GB:ABD96935.1); similar to Putative zinc finger in N-recognin, putative [Medicago truncatula] (GB:ABD33330.1); similar to p600 [Homo sapiens] (GB:AAL83880.1); contains InterPro domain Armadillo-like helical; (InterPro:IPR0119…	BIG (DARK OVER-EXPRESSION OF CAB 1); binding / ubiquitin-protein ligase/ zinc ion binding	Calossin-like protein required for polar auxin transport	Potri.017G101100	AT3G02260	auxin transport protein (BIG)	ns	ns	DEG	11.244	11.3066	11.0775	10.82	10.4978	9.96728
Ptp.797.1.S1_at	BU886963	grail3.0031006602	AT1G48410	Identical to Protein argonaute (AGO1) [Arabidopsis Thaliana] (GB:O04379;GB:Q9LP83); similar to argonaute protein, putative / AGO, putative [Arabidopsis thaliana] (TAIR:AT2G27880.1); similar to ZLL (ZWILLE) [Arabidopsis thaliana] (TAIR:AT5G43810.1); similar to AGO1-1 [Nicotiana benthamiana] (GB:ABC61502.1); similar to AGO1 homologous protein [Oryza sativa (japonica cultivar-group)] (GB:BAB96814.1)…	AGO1 (ARGONAUTE 1)	Encodes an RNA Slicer that selectively recruits microRNAs and siRNAs. There is currently no evidence that AGO1 Slicer is in a high molecular weight RNA-induced silencing complex (RISC). Mutants are defective in post-transcriptional gene silencing and have pleiotropic developmental and morphological defects. Through its action on the regulation of ARF17 expression, the protein regulates genes invo…		AT1G48410	Stabilizer of iron transporter SufD / Polynucleotidyl transferase	DEG	ns	ns	11.8149	11.2051	10.7775	10.5391	10.0955	9.87003
Ptp.4886.1.S1_at	CV229503	grail3.0005037901	AT5G51040	similar to Protein of unknown function DUF339 [Medicago truncatula] (GB:ABE80212.1); contains InterPro domain Protein of unknown function DUF339; (InterPro:IPR005631)			Potri.015G108300	AT5G51040	unknown protein; CONTAINS InterPro DOMAIN/s: Protein of unknown function DUF339 (InterPro:IPR005631); Has 532 Blast hits to 532 proteins in 207 species: Archae - 0; Bacteria - 285; Metazoa - 16; Fungi - 41; Plants - 40; Viruses - 0; Other Eukaryotes - 150 (source: NCBI BLink).	ns	ns	DEG	10.8828	11.0574	10.191	9.98863	10.2924	10.9815
PtpAffx.14780.1.S1_at	DN497970	gw1.XVII.1044.1	AT1G69780	Identical to Homeobox-leucine zipper protein ATHB-13 (Homeodomain transcription factor ATHB-13) (HD-ZIP protein ATHB-13) (ATHB-13) [Arabidopsis Thaliana] (GB:Q8LC03;GB:Q9S7A4); similar to ATHB23 (ARABIDOPSIS THALIANA HOMEOBOX PROTEIN 23), DNA binding / transcription factor [Arabidopsis thaliana] (TAIR:AT1G26960.1); similar to putative DNA-binding protein [Solanum demissum] (GB:AAT40488.1); contai…	ATHB13 (ARABIDOPSIS THALIANA HOMEOBOX PROTEIN 12); DNA binding / transcription factor	Encodes a homeodomain leucine zipper class I (HD-Zip I) protein.	Potri.017G081700	AT5G15150	homeobox 3	DEG	ns	ns	8.09433	9.56078	6.62525	6.49763	3.65708	3.92302
PtpAffx.2779.1.S1_s_at	CF227982	eugene3.00010033					Potri.001G004100	AT5G56540	arabinogalactan protein 14	ns	ns	DEG	11.7543	12.6625	13.3525	13.0984	9.68084	10.8508
PtpAffx.68843.1.S1_at	CV282778	fgenesh4_pg.C_LG_V000390	AT5G65980	similar to auxin:hydrogen symporter [Arabidopsis thaliana] (TAIR:AT2G17500.4); similar to Auxin Efflux Carrier [Medicago truncatula] (GB:ABE78073.1); contains InterPro domain Auxin Efflux Carrier; (InterPro:IPR004776)	auxin efflux carrier family protein		Potri.005G099300	AT2G17500	Auxin efflux carrier family protein	ns	ns	DEG	8.82216	8.75666	6.7807	6.65243	9.58317	8.71034
PtpAffx.125874.1.A1_at	CV245723	gw1.40.23.1,estExt_Genewise1_v1.C_LG_II3184,gw1.II.1043.1,eugene3.44860001	AT4G00150	similar to scarecrow transcription factor family protein [Arabidopsis thaliana] (TAIR:AT2G45160.1); similar to scarecrow transcription factor family protein [Arabidopsis thaliana] (TAIR:AT3G60630.1); similar to GRAS transcription factor [Medicago truncatula] (GB:ABE85338.1); contains InterPro domain GRAS transcription factor; (InterPro:IPR005202)	scarecrow-like transcription factor 6 (SCL6)		Potri.002G144700	AT4G00150	GRAS family transcription factor	ns	ns	DEG	6.63784	6.6386	6.32314	6.21006	7.04612	6.46621
PtpAffx.200895.1.S1_at	pmrna1759	gw1.I.2076.1	AT5G12330	similar to STY2 (STYLISH 2) [Arabidopsis thaliana] (TAIR:AT4G36260.1); similar to LRP1 (GB:AAA87790.1); contains InterPro domain Zinc finger, LRP1-type; (InterPro:IPR006510); contains InterPro domain LRP1, C-terminal; (InterPro:IPR006511); contains InterPro domain Protein of unknown function DUF702; (InterPro:IPR007818)	LRP1 (LATERAL ROOT PRIMORDIUM 1)	A member of SHI gene family. Arabidopsis thaliana has ten members that encode proteins with a RING finger-like zinc finger motif. Despite being highly divergent in sequence, many of the SHI-related genes are partially redundant in function and synergistically promote gynoecium, stamen and leaf development in Arabidopsis. Expressed in lateral root primordia and induced by auxin.	Potri.001G276200	AT5G12330	Lateral root primordium (LRP) protein-related	DEG	ns	ns	3.92386	4.67752	5.03866	4.94888	3.75291	3.41637
Ptp.3024.1.A1_at	DN490215	estExt_fgenesh4_pg.C_LG_II1537	AT4G11070	Identical to Probable WRKY transcription factor 41 (WRKY DNA-binding protein 41) (WRKY41) [Arabidopsis Thaliana] (GB:Q8H0Y8;GB:O82511); similar to WRKY53 (WRKY DNA-binding protein 53), transcription factor [Arabidopsis thaliana] (TAIR:AT4G23810.1); similar to putative WRKY transcription factor 30 [Vitis aestivalis] (GB:AAR92477.1); contains InterPro domain DNA-binding WRKY; (InterPro:IPR003657)	WRKY41 (WRKY DNA-binding protein 41); transcription factor	member of WRKY Transcription Factor; Group III		AT2G46400	WRKY DNA-binding protein 46	ns	ns	DEG	4.35269	5.13518	4.01398	3.94257	3.74968	4.90378
PtpAffx.201891.1.S1_at	pmrna3773	fgenesh4_pg.C_LG_II000830	AT1G77850	Identical to Auxin response factor 17 (ARF17) [Arabidopsis Thaliana] (GB:Q84WU6;GB:Q93ZY5;GB:Q9CA12;GB:Q9SH16); similar to ARF10 (AUXIN RESPONSE FACTOR 10), miRNA binding / transcription factor [Arabidopsis thaliana] (TAIR:AT2G28350.1); similar to ARF16 (AUXIN RESPONSE FACTOR 16), miRNA binding / transcription factor [Arabidopsis thaliana] (TAIR:AT4G30080.1); similar to putative auxin response fa…	ARF17 (AUXIN RESPONSE FACTOR 17); transcription factor	Posttranscriptionally regulated by miR160 and is essential for proper development.Regulates early auxin response genes.	Potri.002G089900	AT1G77850	auxin response factor 17	DEG	ns	ns	4.37961	5.34002	4.11474	4.04411	5.31297	5.70866
Ptp.5292.1.S1_s_at	CV249488	fgenesh4_kg.C_LG_III000063					Potri.003G220900	AT5G56540	arabinogalactan protein 14	ns	ns	DEG	11.7186	12.3202	12.541	12.35	11.6995	12.4708
PtpAffx.214968.1.S1_s_at	pmrna28903	gw1.I.8037.1,fgenesh4_pg.C_scaffold_113740000	AT1G44900	similar to DNA replication licensing factor, putative [Arabidopsis thaliana] (TAIR:AT2G16440.1); similar to minichromosomal maintenance factor [Triticum aestivum] (GB:AAS68103.1); similar to MCM protein-like protein [Nicotiana tabacum] (GB:BAC53939.1); similar to DNA replication licensing factor cdc19 (cell division control protein 19) [Cryptococcus neoformans var. neoformans JEC21] (GB:XP_571963…	ATP binding / DNA binding / DNA-dependent ATPase		Potri.001G070500	AT1G44900	minichromosome maintenance (MCM2/3/5) family protein	DEG	ns	ns	7.29825	6.47017	4.34772	4.28261	3.39099	3.63547
PtpAffx.32871.1.A1_at	CK096770	estExt_Genewise1_v1.C_LG_I5637	AT5G09810	Identical to Actin-7 (Actin-2) (ACT7) [Arabidopsis Thaliana] (GB:P53492;GB:P53495); similar to ACT3 (ACTIN 3), structural constituent of cytoskeleton [Arabidopsis thaliana] (TAIR:AT3G53750.1); similar to ACT11 (ACTIN-11), structural constituent of cytoskeleton [Arabidopsis thaliana] (TAIR:AT3G12110.1); similar to ACT1 (ACTIN 1), structural constituent of cytoskeleton [Arabidopsis thaliana] (TAIR:…	ACT7 (actin 7)	Member of Actin gene family.Mutants are defective in germination and root growth.	Potri.001G453600	AT5G09810	actin 7	DEG	ns	ns	8.24342	8.9896	8.78254	8.6603	7.32974	6.85056
PtpAffx.65682.1.S1_at	BU863382	grail3.0020030701	AT2G24260	similar to basic helix-loop-helix (bHLH) family protein [Arabidopsis thaliana] (TAIR:AT4G30980.1); similar to bHLH transcription factor PTF1-like protein [Oryza sativa (japonica cultivar-group)] (GB:BAD29274.1); contains InterPro domain Helix-loop-helix DNA-binding; (InterPro:IPR011598); contains InterPro domain Basic helix-loop-helix dimerisation region bHLH; (InterPro:IPR001092)	basic helix-loop-helix (bHLH) family protein		Potri.018G109500	AT2G24260	LJRHL1-like 1	DEG	ns	DEG	8.49718	9.02869	8.74779	8.62712	8.36518	7.77627
PtpAffx.33919.2.A1_s_at	CN550161	gw1.70.171.1,gw1.XIII.1521.1	AT4G14550	Identical to Auxin-responsive protein IAA14 (Indoleacetic acid-induced protein 14) (SOLITARY-ROOT protein) (IAA14) [Arabidopsis Thaliana] (GB:Q38832;GB:O23311;GB:Q9C5W8); similar to IAA7 (AUXIN RESISTANT 2), transcription factor [Arabidopsis thaliana] (TAIR:AT3G23050.1); similar to IAA14 (GB:AAC49055.1); contains InterPro domain Aux/IAA_ARF_dimerisation; (InterPro:IPR011525); contains InterPro do…	IAA14 (SOLITARY ROOT); transcription factor	IAA14 is a member of the Aux/IAA protein family. Involved in lateral root development. Gain of function mutation decreases auxin-inducible gene expression. Protein is localized to the nucleus. Expressed in stele and root tip epidermis. Functions as a negative regulator of ARF7/19.	Potri.005G053900	AT3G04730	indoleacetic acid-induced protein 16	DEG	ns	DEG	11.0489	11.7751	12.6235	12.4508	10.7035	10.0854
PtpAffx.2066.1.S1_at	CK091245	gw1.XII.78.1,gw1.XV.1549.1	AT2G47160	Identical to Boron transporter 1 (BOR1) [Arabidopsis Thaliana] (GB:Q8VYR7;GB:Q9SHX0); similar to anion exchange family protein [Arabidopsis thaliana] (TAIR:AT1G15460.1); similar to anion exchange family protein [Arabidopsis thaliana] (TAIR:AT3G62270.1); similar to anion exchange family protein [Arabidopsis thaliana] (TAIR:AT3G06450.1); similar to HCO3-transporter [Medicago truncatula] (GB:ABE7897…	BOR1 (REQUIRES HIGH BORON 1); anion exchanger	Boron transporter. Protein accumulates in shoots and roots under conditions of boron deficiency and is degraded within several hours of restoring boron supply. Localized to the plasma membrane under B limitation, and to the cytoplasm after B application before degradation. Protein is transferred via the endosomes to the vacuole for degradation.	Potri.015G077600	AT3G62270	HCO3- transporter family	ns	ns	DEG	10.6759	10.9016	11.4219	11.2749	11.0001	9.70828
Ptp.1491.1.S1_s_at	CK093025	eugene3.00290239	AT1G32230	similar to SRO1 (SIMILAR TO RCD ONE 1), NAD+ ADP-ribosyltransferase [Arabidopsis thaliana] (TAIR:AT2G35510.1); similar to Os10g0577800 [Oryza sativa (japonica cultivar-group)] (GB:NP_001065494.1); similar to putative CEO protein (alternative splicing products) [Oryza sativa (japonica cultivar-group)] (GB:AAO66528.1); contains InterPro domain WWE; (InterPro:IPR004170); contains InterPro domain PAR…	RCD1 (RADICAL-INDUCED CELL DEATH1)	Encodes a protein belonging to the (ADP-ribosyl)transferase domain-containing subfamily of WWE protein-protein interaction domain protein family. Superoxide radicals are necessary and sufficient to propagate cell death or lesion formation in rcd1 mutants. Without stress treatment, RCD1 is localized in the nucleus. Under high salt or oxidative stress, RCD1 is found not only in the nucleus but also…		AT1G32230	WWE protein-protein interaction domain protein family	ns	ns	DEG	9.59041	9.55529	10.3818	10.2516	10.5004	9.80889
PtpAffx.18860.2.S1_at	CA824304	grail3.0029018401	AT1G32640	Identical to Transcription factor AtMYC2 (R-homologous Arabidopsis protein 1) (RAP- 1) (Basic helix-loop-helix protein 6) (bHLH 6) (AtbHLH006) (rd22BP1) (BHLH) [Arabidopsis Thaliana] (GB:Q39204;GB:O48644;GB:Q8W2F4;GB:Q9LPJ8); similar to basic helix-loop-helix (bHLH) family protein [Arabidopsis thaliana] (TAIR:AT4G17880.1); similar to phaseolin G-box binding protein PG1 (GB:AAB00686.1); contains I…	ATMYC2 (JASMONATE INSENSITIVE 1); DNA binding / transcription factor	Encodes a 68 kD MYC-related transcriptional activator with a typical DNA binding domain of a basic region helix-loop-helix leucine zipper motif. Its transcription is induced by dehydration stress and ABA treatment and precedes the induction of rd22, whose expression ATMYC2 can activate. Negative regulator of blue light?mediated photomorphogenic growth and blue and far-red-light?regulated gene exp…	Potri.001G142200	AT1G32640	Basic helix-loop-helix (bHLH) DNA-binding family protein	DEG	ns	DEG	8.62848	9.16286	8.87215	8.76512	8.90918	9.4491
PtpAffx.202912.1.S1_at	pmrna5768	eugene3.00030298	AT5G25460	similar to unknown protein [Arabidopsis thaliana] (TAIR:AT5G11420.1); similar to unknown [Ricinus communis] (GB:CAB02653.1); contains InterPro domain Galactose-binding like; (InterPro:IPR008979); contains InterPro domain Protein of unknown function DUF642; (InterPro:IPR006946)			Potri.003G059800	AT5G25460	Protein of unknown function, DUF642	DEG	ns	ns	4.89739	7.5675	3.33905	3.29981	3.1032	3.23237
PtpAffx.222114.1.S1_s_at	pmrna39340	fgenesh4_pm.C_LG_X000603,fgenesh4_pg.C_scaffold_624800000	AT3G53480	Identical to Probable pleiotropic drug resistance protein 9 (PDR9) [Arabidopsis Thaliana] (GB:Q9LFH0); similar to ATPDR5/PDR5 (PLEIOTROPIC DRUG RESISTANCE 5), ATPase, coupled to transmembrane movement of substances [Arabidopsis thaliana] (TAIR:AT2G37280.1); similar to ATPDR13/PDR13 (PLEIOTROPIC DRUG RESISTANCE 13), ATP binding / ATPase/ nucleoside-triphosphatase/ nucleotide binding [Arabidopsis t…	ATPDR9/PDR9 (PLEIOTROPIC DRUG RESISTANCE 9); ATPase, coupled to transmembrane movement of substances		Potri.010G153800	AT3G53480	pleiotropic drug resistance 9	ns	ns	DEG	4.14184	3.90499	4.19494	4.14804	5.32544	4.23843
PtpAffx.160989.1.A1_at	CV241819	estExt_Genewise1_v1.C_290455	AT4G37740	similar to AtGRF1 (GROWTH-REGULATING FACTOR 1) [Arabidopsis thaliana] (TAIR:AT2G22840.1); similar to putative transcription activator [Oryza sativa (japonica cultivar-group)] (GB:AAO38468.1)	AtGRF2 (GROWTHREGULATING FACTOR 2)	Growth regulating factor encoding transcription activator. One of the nine members of a GRF gene family, containing nuclear targeting domain. Mutants result in smaller leaves indicating the role of the gene in leaf development. Expressed in root, shoot and flower	Potri.003G100800	AT4G37740	growth-regulating factor 2	DEG	ns	ns	9.46361	8.84632	6.96793	6.89159	8.49696	8.28934
PtpAffx.63065.1.A1_s_at	CV255812	eugene3.00110318	AT3G62980	Identical to TRANSPORT INHIBITOR RESPONSE 1 protein (F-box/LRR-repeat protein 1) (TIR1) [Arabidopsis Thaliana] (GB:Q570C0;GB:O24660); similar to GRH1 (GRR1-LIKE PROTEIN 1), ubiquitin-protein ligase [Arabidopsis thaliana] (TAIR:AT4G03190.1); similar to AFB3 (AUXIN SIGNALING F-BOX 3), auxin binding / ubiquitin-protein ligase [Arabidopsis thaliana] (TAIR:AT1G12820.1); similar to AFB2 (AUXIN SIGNALIN…	TIR1 (TRANSPORT INHIBITOR RESPONSE 1); ubiquitin-protein ligase	Encodes an auxin receptor that mediates auxin-regulated transcription. It contains leucine-rich repeats and an F-box and interacts with ASK1, ASK2 and AtCUL1 to form SCF-TIR1, an SCF ubiquitin ligase complex. Related to yeast Grr1p and human SKP2 proteins, involved in ubiquitin-mediated processes. Required for normal response to auxin and repressed in response to flagellin. As part of the SCF com…	Potri.011G042400	AT3G62980	F-box/RNI-like superfamily protein	DEG	ns	ns	4.52398	5.24266	4.16501	4.12073	4.05471	4.07445
Ptp.112.1.S1_at	AF515434	fgenesh4_pm.C_LG_VIII000556,gw1.X.6584.1	AT1G70940	Identical to Auxin efflux carrier component 3 (AtPIN3) (PIN3) [Arabidopsis Thaliana] (GB:Q9S7Z8); similar to PIN7 (PIN-FORMED 7), auxin:hydrogen symporter/ transporter [Arabidopsis thaliana] (TAIR:AT1G23080.1); similar to PIN4 (PIN-FORMED 4), auxin:hydrogen symporter [Arabidopsis thaliana] (TAIR:AT2G01420.2); similar to efflux carrier, pin2 [Brassica juncea] (GB:CAC67457.1); similar to efflux car…	PIN3 (PIN-FORMED 3); auxin:hydrogen symporter/ transporter	A regulator of auxin efflux and involved in differential growth. PIN3 is expressed in gravity-sensing tissues, with PIN3 protein accumulating predominantly at the lateral cell surface. PIN3 localizes to the plasma membrane and to vesicles. In roots, PIN3 is expressed without pronounced polarity in tiers two and three of the columella cells, at the basal side of vascular cells, and to the lateral …	Potri.010G112800	AT1G70940	Auxin efflux carrier family protein	ns	ns	DEG	11.5786	11.4104	9.82638	9.72325	10.8058	10.2432
Ptp.1492.2.S1_x_at	CN518729	estExt_Genewise1_v1.C_LG_X3955	AT3G16640	Identical to Translationally-controlled tumor protein homolog (TCTP) (TCTP) [Arabidopsis Thaliana] (GB:P31265;GB:Q8L973;GB:Q9LUS0); similar to translationally controlled tumor family protein [Arabidopsis thaliana] (TAIR:AT3G05540.1); similar to Translationally-controlled tumor protein homolog (TCTP) (GB:Q944W6); contains InterPro domain Translationally controlled tumor protein; (InterPro:IPR00198…	TCTP (TRANSLATIONALLY CONTROLLED TUMOR PROTEIN)	Encodes a protein homologous to TRANSCRIPTIONALLY CONTROLLED TUMOR PROTEIN (TCTP).	Potri.010G013400	AT3G16640	translationally controlled tumor protein	ns	ns	DEG	13.4878	13.65	14.1253	14.0016	13.9034	13.4102
PtpAffx.214740.1.S1_s_at	pmrna28573	eugene3.00041157,eugene3.10530002					Potri.004G152300	AT3G18830	polyol/monosaccharide transporter 5	ns	ns	DEG	5.62483	5.67719	7.97131	7.90263	9.76994	10.8715
PtpAffx.20319.1.S1_at	BI138876	grail3.0002064402	AT1G19850	Identical to Auxin response factor 5 (Transcription factor MONOPTEROS) (Auxin- responsive protein IAA24) (ARF5) [Arabidopsis Thaliana] (GB:P93024;GB:O64965;GB:Q9FXI3); similar to ARF6 (AUXIN RESPONSE FACTOR 6) [Arabidopsis thaliana] (TAIR:AT1G30330.2); similar to hypothetical transcription factor [Prunus persica] (GB:AAO14628.1); similar to putative auxin response factor 7a [Oryza sativa (japonic…	MP (MONOPTEROS); transcription factor	Encodes a transcription factor (IAA24) mediating embryo axis formation and vascular development. Similar to AUXIN RESPONSIVE FACTOR 1 (ARF1) shown to bind to auxin responsive elements (AREs), and to the maize transcriptional activator VIVIPAROUS 1( VP1). In situ hybridization shows expression in provascular tissue of embryos, the emerging shoot primordia, then is restricted to provascular tissue,…	Potri.005G236700	AT1G19850	Transcriptional factor B3 family protein / auxin-responsive factor AUX/IAA-related	DEG	ns	DEG	6.65662	5.43813	5.91466	5.86903	6.4486	5.6618
PtpAffx.78971.1.S1_at	DN491673	gw1.XI.620.1	AT3G15150	similar to PREDICTED: similar to Non-SMC element 2 homolog (MMS21, S. cerevisiae) [Gallus gallus] (GB:XP_418440.1); contains domain UNCHARACTERIZED (PTHR21330); contains domain RING/U-box (SSF57850); contains domain no description (G3D.3.30.40.10); contains domain UNCHARACTERIZED (PTHR21330:SF1)			Potri.011G141200	AT3G15150	RING/U-box superfamily protein	DEG	ns	ns	10.0926	9.59347	9.11421	9.04494	8.63496	8.3083
Ptp.2932.1.S1_at	BP932968	estExt_fgenesh4_pm.C_LG_XVI0040	AT3G22200	similar to acetylornithine aminotransferase, mitochondrial, putative / acetylornithine transaminase, putative / AOTA, putative / ACOAT, putative [Arabidopsis thaliana] (TAIR:AT1G80600.1); similar to gamma-aminobutyrate transaminase subunit precursor isozyme 3 [Lycopersicon esculentum] (GB:AAO92257.1); similar to gamma-aminobutyrate transaminase subunit precursor isozyme 1 [Lycopersicon esculentum…	POP2 (POLLEN-PISTIL INCOMPATIBILITY 2); 4-aminobutyrate transaminase	Genetically redundant with POP3;mediates pollen tube guidance. Double mutants are self sterile; gamma-aminobutyrate transaminase subunit precursor; nuclear gene for mitochondrial product.	Potri.016G018500	AT3G22200	Pyridoxal phosphate (PLP)-dependent transferases superfamily protein	ns	ns	DEG	10.4798	10.4733	11.2392	11.1562	11.2505	10.5781
PtpAffx.7918.2.S1_at	CV250628	estExt_Genewise1_v1.C_LG_X3955	AT3G16640	Identical to Translationally-controlled tumor protein homolog (TCTP) (TCTP) [Arabidopsis Thaliana] (GB:P31265;GB:Q8L973;GB:Q9LUS0); similar to translationally controlled tumor family protein [Arabidopsis thaliana] (TAIR:AT3G05540.1); similar to Translationally-controlled tumor protein homolog (TCTP) (GB:Q944W6); contains InterPro domain Translationally controlled tumor protein; (InterPro:IPR00198…	TCTP (TRANSLATIONALLY CONTROLLED TUMOR PROTEIN)	Encodes a protein homologous to TRANSCRIPTIONALLY CONTROLLED TUMOR PROTEIN (TCTP).	Potri.010G013400	AT3G16640	translationally controlled tumor protein	ns	ns	DEG	14.3483	14.2991	14.3948	14.314	13.9435	13.4835
PtpAffx.133839.1.A1_at	CV260062	eugene3.00060018	AT3G13300	similar to transducin family protein / WD-40 repeat family protein [Arabidopsis thaliana] (TAIR:AT3G13290.1); similar to Os02g0722800 [Oryza sativa (japonica cultivar-group)] (GB:NP_001047969.1); similar to WD-40 repeat protein-like [Oryza sativa (japonica cultivar-group)] (GB:BAD53491.1); similar to WD-40 repeat protein-like [Oryza sativa (japonica cultivar-group)] (GB:BAD53492.1); contains Inte…	VCS (VARICOSE); nucleotide binding	Encodes VCS (VARICOSE). Involved in mRNA decapping. VCS forms a mRNA decapping complex with DCP1 (At1g08370) and DCP2 (At5g13570). Unlike DCP2, VCS itself does not have mRNA decapping activity in vitro. DCP1, DCP2 and VCS colocalize in cytoplasmic loci, which are putative Arabidopsis mRNA processing bodies. Null mutants of DCP1, DCP2, and VCS accumulate capped mRNAs with a reduced degradation rat…	Potri.006G001400	AT3G13300	Transducin/WD40 repeat-like superfamily protein	ns	ns	DEG	8.6681	8.75754	8.60129	8.55299	8.50994	7.95338
PtpAffx.206020.1.S1_at	pmrna11930	fgenesh4_pg.C_LG_VI000227	AT5G13740	similar to ZIFL1 (ZINC INDUCED FACILITATOR-LIKE 1), tetracycline:hydrogen antiporter/ transporter [Arabidopsis thaliana] (TAIR:AT5G13750.1); similar to transporter, putative, expressed [Oryza sativa (japonica cultivar-group)] (GB:ABG21874.1); contains InterPro domain Major facilitator superfamily; (InterPro:IPR007114); contains InterPro domain Tetracycline resistance protein; (InterPro:IPR001958)…	ZIF1 (ZINC INDUCED FACILITATOR 1); carbohydrate transporter/ sugar porter		Potri.006G026200	AT5G13750	zinc induced facilitator-like 1	ns	ns	DEG	5.63119	5.65555	5.78118	5.74911	6.00315	5.43398
PtpAffx.9339.1.S1_at	CN549891	gw1.X.1658.1	AT3G56050	similar to protein kinase family protein [Arabidopsis thaliana] (TAIR:AT2G40270.1); similar to ser-thr protein kinase [Gossypium hirsutum] (GB:AAO59488.1); contains InterPro domain Protein kinase-like; (InterPro:IPR011009); contains InterPro domain Protein kinase; (InterPro:IPR000719); contains InterPro domain Tyrosine protein kinase; (InterPro:IPR001245)	protein kinase family protein		Potri.010G185300	AT4G18640	Leucine-rich repeat protein kinase family protein	DEG	ns	ns	7.90408	9.02538	8.51409	8.47137	8.34305	7.83813
PtpAffx.740.2.A1_a_at	CX172512	estExt_fgenesh4_pg.C_LG_V0981	AT3G22942	similar to AGG1 (ARABIDOPSIS GGAMMA-SUBUNIT 1) [Arabidopsis thaliana] (TAIR:AT3G63420.2); similar to Os03g0635100 [Oryza sativa (japonica cultivar-group)] (GB:NP_001050720.1); similar to Os02g0137800 [Oryza sativa (japonica cultivar-group)] (GB:NP_001045833.1)	AGG2 (G-PROTEIN GAMMA SUBUNIT 2)	heterotrimeric G-protein gamma subunit 2(AGG2)	Potri.005G179600	AT3G63420	Ggamma-subunit 1	ns	ns	DEG	8.97819	8.98569	8.9406	8.89646	8.82211	9.32332
Ptp.4698.1.S1_at	CV282381	gw1.XVII.594.1	AT5G40770	similar to ATPHB4 (PROHIBITIN 4) [Arabidopsis thaliana] (TAIR:AT3G27280.1); similar to mitochondrial prohibitin 1 [Petunia x hybrida] (GB:AAW83328.1); similar to PHB1 [Nicotiana benthamiana] (GB:AAZ30376.1); contains InterPro domain Prohibitin; (InterPro:IPR000163); contains InterPro domain Band 7 protein; (InterPro:IPR001107)	ATPHB3 (PROHIBITIN 3)	prohibitin 3	Potri.017G065800	AT5G40770	prohibitin 3	ns	ns	DEG	8.91406	9.11857	9.55269	9.50923	9.18034	8.64705
Ptp.2102.1.S1_s_at	CV270946	gw1.XIV.3121.1	AT3G16920	similar to POM1 (POM-POM1), chitinase [Arabidopsis thaliana] (TAIR:AT1G05850.1); similar to chitinase-like protein [Gossypium hirsutum] (GB:AAQ56599.1); contains InterPro domain Glycoside hydrolase, family 19; (InterPro:IPR000726)	chitinase		Potri.014G146600	AT1G05850	Chitinase family protein	DEG	ns	ns	11.9113	12.5128	13.0558	12.9979	11.9565	11.891
PtpAffx.141037.1.A1_at	CV263197	estExt_fgenesh4_pg.C_LG_III1175	AT5G42080	Identical to Dynamin-related protein 1A (Dynamin-like protein A) (Dynamin-like protein 1) (DRP1A) [Arabidopsis Thaliana] (GB:P42697;GB:Q39118;GB:Q8L9V5;GB:Q8LPS7); similar to dynamin-like protein B (DL1B) [Arabidopsis thaliana] (TAIR:AT3G61760.1); similar to ADL1C (DYNAMIN-LIKE PROTEIN 5), GTP binding / GTPase [Arabidopsis thaliana] (TAIR:AT1G14830.1); similar to ADL4/ADLP2/DRP1E/EDR3 (DYNAMIN-LI…	ADL1 (ARABIDOPSIS DYNAMIN-LIKE PROTEIN); GTP binding	Encodes a dynamin-like protein related to phragmoplastin. Mutations in this gene, in combination with mutation in ADL1E, result in defects in embryogenesis, cell plate formation and trichome branching. Also controls vascular patterning in combination with VAN3 and GNOM.	Potri.003G141000	AT5G42080	dynamin-like protein	ns	ns	DEG	6.25476	6.19638	6.43493	6.40756	6.82828	6.38077
PtpAffx.17539.1.S1_s_at	CV240425	estExt_fgenesh4_pg.C_LG_IX1183	AT5G59030	Identical to Copper transporter 1 (COPT1) [Arabidopsis Thaliana] (GB:Q39065); similar to COPT2 (Copper transporter 2), copper ion transporter [Arabidopsis thaliana] (TAIR:AT3G46900.1); similar to putative copper transporter protein [Oryza sativa (japonica cultivar-group)] (GB:BAB56072.1); contains InterPro domain Ctr copper transporter; (InterPro:IPR007274)	COPT1 (COPPER TRANSPORTER 1); copper ion transporter	encodes a putative copper transport protein that contains copper-binding motif and functionally complements in copper-transport defective yeast strains	Potri.009G038800	AT5G59030	copper transporter 1	ns	ns	DEG	8.83665	8.81717	10.6299	10.5868	10.5847	11.5898
PtpAffx.136506.1.S1_at	CX654737	fgenesh4_pg.C_LG_V000356	AT1G80600	similar to delta-OAT (ornithine- delta-aminotransferase), ornithine-oxo-acid transaminase [Arabidopsis thaliana] (TAIR:AT5G46180.1); similar to Acetylornithine aminotransferase, mitochondrial precursor (ACOAT) (Acetylornithine transaminase) (AOTA) (GB:O04866); contains InterPro domain Aminotransferase class-III; (InterPro:IPR005814); contains InterPro domain Acetylornithine and succinylornithine …	acetylornithine aminotransferase, mitochondrial, putative / acetylornithine transaminase, putative / AOTA, putative / ACOAT, putative		Potri.005G095800	AT1G80600	HOPW1-1-interacting 1	ns	ns	DEG	8.79747	8.86516	7.02307	6.9964	7.18592	7.88483
Ptp.1236.1.S1_at	CV249562	eugene3.01710001,eugene3.16660001,estExt_fgenesh4_pg.C_LG_VI1310,grail3.0661000101	AT2G18730	similar to ATDGK7 (DIACYLGLYCEROL KINASE 7), diacylglycerol kinase [Arabidopsis thaliana] (TAIR:AT4G30340.1); similar to diacylglycerol kinase [Arabidopsis thaliana] (TAIR:AT5G57690.1); similar to Diacylglycerol kinase accessory re (GB:ABE81286.1); contains InterPro domain Diacylglycerol kinase accessory region; (InterPro:IPR000756); contains InterPro domain Diacylglycerol kinase, catalytic regio…	diacylglycerol kinase, putative		Potri.006G173000	AT4G30340	diacylglycerol kinase 7	DEG	ns	ns	11.5834	10.8452	11.4085	11.388	11.5392	11.4286
PtpAffx.212396.1.S1_at	pmrna24286	gw1.XIX.2170.1	AT5G19700	similar to MATE efflux protein-related [Arabidopsis thaliana] (TAIR:AT4G29140.1); similar to putative NIC2 [Oryza sativa (japonica cultivar-group)] (GB:BAD54145.1); contains InterPro domain Multi antimicrobial extrusion protein MatE; (InterPro:IPR002528)	MATE efflux protein-related		Potri.019G086100	AT1G71870	MATE efflux family protein	ns	ns	DEG	5.6528	5.82039	7.11203	7.10312	5.89323	6.59159
PtpAffx.219708.1.S1_at	pmrna35705	eugene3.00280060	AT1G19220	Identical to Auxin response factor 19 (Auxin-responsive protein IAA22) (ARF19) [Arabidopsis Thaliana] (GB:Q8RYC8;GB:O49961;GB:Q9LMA4); similar to NPH4 (NON-PHOTOTROPHIC HYPOCOTYL), transcription factor [Arabidopsis thaliana] (TAIR:AT5G20730.2); similar to auxin response factor 2 [Cucumis sativus] (GB:BAD19062.1); similar to Transcriptional factor B3; Auxin response factor; Aux/IAA_ARF_dimerisatio…	ARF19 (AUXIN RESPONSE FACTOR 11); transcription factor	Encodes an auxin response factor that contains the conserved VP1-B3 DNA-binding domain at its N-terminus and the Aux/IAA-like domains III and IV present in most ARFs at its C-terminus. The protein interacts with IAA1 (yeast two hybrid) and other auxin response elements such as ER7 and ER9 (yeast one hybrid). ARF19 protein can complement many aspects of the arf7 mutant phenotype and , together wit…	Potri.006G138500	AT5G20730	Transcriptional factor B3 family protein / auxin-responsive factor AUX/IAA-related	ns	ns	DEG	7.63235	7.84891	7.69656	7.69031	6.64813	5.79436
Ptp.2153.1.S1_at	CV239770	estExt_Genewise1_v1.C_LG_I4410	AT5G55230	similar to microtubule associated protein (MAP65/ASE1) family protein [Arabidopsis thaliana] (TAIR:AT4G26760.1); similar to 65kD microtubule associated protein [Daucus carota] (GB:CAD58680.1); similar to microtubule-associated protein MAP65-1c [Nicotiana tabacum] (GB:CAC17796.1); similar to microtubule-associated protein MAP65-1a [Nicotiana tabacum] (GB:CAC17794.1); contains InterPro domain MAP65…	ATMAP65-1 (MICROTUBULE-ASSOCIATED PROTEINS 65-1); microtubule binding	Binds and bundles microtubules. Plays a role in stabilizing anti-parallel microtubules in the central spindle at anaphase to early cytokinesis but is not essential at the midline of the phragmoplast at later stages. The timing with which the MAP65-1 was targeted to the spindle appears to be regulated by a phosphorylation sensitive switch. Enhances microtubule polymerization, promotes nucleation a…	Potri.001G356500	AT5G55230	microtubule-associated proteins 65-1	ns	ns	DEG	11.0301	10.9184	10.3971	10.393	8.87905	7.33815
PtpAffx.28591.1.A1_at	BI120460	gw1.XIX.2275.1	AT1G06230	similar to DNA-binding bromodomain-containing protein [Arabidopsis thaliana] (TAIR:AT1G17790.1); similar to Bromodomain [Medicago truncatula] (GB:ABE82885.1); contains InterPro domain Bromodomain; (InterPro:IPR001487)	DNA-binding bromodomain-containing protein		Potri.019G090700	AT1G06230	global transcription factor group E4	ns	ns	DEG	9.98604	10.1687	9.48807	9.486	10.4953	10.0152
PtpAffx.111515.1.S1_at	CV238264	estExt_fgenesh4_pg.C_LG_X0852	AT1G69780	Identical to Homeobox-leucine zipper protein ATHB-13 (Homeodomain transcription factor ATHB-13) (HD-ZIP protein ATHB-13) (ATHB-13) [Arabidopsis Thaliana] (GB:Q8LC03;GB:Q9S7A4); similar to ATHB23 (ARABIDOPSIS THALIANA HOMEOBOX PROTEIN 23), DNA binding / transcription factor [Arabidopsis thaliana] (TAIR:AT1G26960.1); similar to putative DNA-binding protein [Solanum demissum] (GB:AAT40488.1); contai…	ATHB13 (ARABIDOPSIS THALIANA HOMEOBOX PROTEIN 12); DNA binding / transcription factor	Encodes a homeodomain leucine zipper class I (HD-Zip I) protein.	Potri.010G093400	AT1G69780	Homeobox-leucine zipper protein family	DEG	ns	ns	9.23159	10.0358	10.2929	10.3084	8.63542	8.62166
PtpAffx.9812.1.S1_at	DN498253	grail3.0154004901	AT1G01550	similar to unknown protein [Arabidopsis thaliana] (TAIR:AT2G46080.1); similar to unknown [Solanum tuberosum] (GB:ABB16971.1)	BPS1 (BYPASS 1)	BYPASS1, required to prevent constitutive production of a root-derived graft-transmissible signal		AT1G01550	Protein of unknown function (DUF793)	ns	ns	DEG	8.2074	9.53105	8.77968	8.79512	6.12828	7.48484
PtpAffx.201974.1.S1_s_at	pmrna3945	estExt_Genewise1_v1.C_LG_II4139	AT4G24400	similar to SOS2 (SALT OVERLY SENSITIVE 2), kinase [Arabidopsis thaliana] (TAIR:AT5G35410.1); similar to Os01g0536000 [Oryza sativa (japonica cultivar-group)] (GB:NP_001043259.1); similar to Ser/Thr protein kinase [Lotus japonicus] (GB:BAD95890.1); similar to Ser/Thr protein kinase [Lotus japonicus] (GB:BAD95976.1); contains InterPro domain Serine/threonine protein kinase; (InterPro:IPR002290); co…	CIPK8 (CBL-INTERACTING PROTEIN KINASE 8); kinase	Encodes a CBL (calcineurin B-like calcium sensor proteins) -interacting serine/threonine protein kinase.	Potri.002G109000	AT4G24400	CBL-interacting protein kinase 8	ns	ns	DEG	8.37101	8.50876	9.36369	9.38294	9.58248	9.05402
PtpAffx.10008.1.A1_at	BP934247	fgenesh4_pg.C_LG_II001400	AT2G45680	similar to TCP family transcription factor, putative [Arabidopsis thaliana] (TAIR:AT5G51910.2); similar to Os08g0544800 [Oryza sativa (japonica cultivar-group)] (GB:NP_001062409.1); similar to PCF2 [Oryza sativa (japonica cultivar-group)] (GB:BAA23143.1); contains InterPro domain TCP transcription factor; (InterPro:IPR005333)	TCP family transcription factor, putative		Potri.002G152200	AT2G45680	TCP family transcription factor	DEG	ns	ns	7.14874	8.4765	6.36117	6.37736	7.56887	7.06083
Ptp.214.1.A1_s_at	BU822651	estExt_Genewise1_v1.C_LG_I6179	AT3G13300	similar to transducin family protein / WD-40 repeat family protein [Arabidopsis thaliana] (TAIR:AT3G13290.1); similar to Os02g0722800 [Oryza sativa (japonica cultivar-group)] (GB:NP_001047969.1); similar to WD-40 repeat protein-like [Oryza sativa (japonica cultivar-group)] (GB:BAD53491.1); similar to WD-40 repeat protein-like [Oryza sativa (japonica cultivar-group)] (GB:BAD53492.1); contains Inte…	VCS (VARICOSE); nucleotide binding	Encodes VCS (VARICOSE). Involved in mRNA decapping. VCS forms a mRNA decapping complex with DCP1 (At1g08370) and DCP2 (At5g13570). Unlike DCP2, VCS itself does not have mRNA decapping activity in vitro. DCP1, DCP2 and VCS colocalize in cytoplasmic loci, which are putative Arabidopsis mRNA processing bodies. Null mutants of DCP1, DCP2, and VCS accumulate capped mRNAs with a reduced degradation rat…	Potri.001G469500	AT3G13300	Transducin/WD40 repeat-like superfamily protein	ns	ns	DEG	9.0024	9.11998	8.81487	8.83738	9.07179	8.45384
Ptp.7905.1.S1_at	DN501458	NA					Potri.003G144900	AT2G27230	transcription factor-related	ns	ns	DEG	9.36628	9.69213	8.33774	8.37866	6.81703	5.78463
PtpAffx.50725.1.A1_at	CX659850	eugene3.00002546	AT3G07390	Identical to Auxin-induced in root cultures protein 12 precursor (AIR12) [Arabidopsis Thaliana] (GB:Q94BT2;GB:O82442;GB:Q9SRS7); similar to auxin-responsive family protein [Arabidopsis thaliana] (TAIR:AT3G25290.2); similar to Os08g0524400 [Oryza sativa (japonica cultivar-group)] (GB:NP_001062287.1); similar to putative auxin-induced protein [Oryza sativa (japonica cultivar-group)] (GB:BAC75413.1)…	AIR12 (Auxin-Induced in Root cultures 12); extracellular matrix structural constituent	isolated from differential screening of a cDNA library from auxin-treated root culture. sequence does not show homology to any known proteins and is predicted to be extracellular.	Potri.002G249200	AT3G07390	auxin-responsive family protein	DEG	ns	DEG	8.89404	9.7347	8.86197	8.92401	6.26371	7.63231
PtpAffx.69620.1.A1_s_at	CV250179	estExt_Genewise1_v1.C_1450125	AT5G56580	Identical to Mitogen-activated protein kinase kinase 6 (EC 2.7.12.2) (MAP kinase kinase 6) (AtMKK6) (Protein Arabidopsis NQK1 homolog) (MKK6) [Arabidopsis Thaliana] (GB:Q9FJV0); similar to ATMKK2 (MAP KINASE KINASE 2), MAP kinase kinase/ kinase [Arabidopsis thaliana] (TAIR:AT4G29810.1); similar to double MYC-tagged mitogen activated protein kinase kinase 6 [synthetic construct] (GB:ABF55666.2); c…	ATMKK6 (ARABIDOPSIS NQK1); kinase	member of MAP Kinase Kinase	Potri.018G068500	AT5G56580	MAP kinase kinase 6	ns	ns	DEG	9.58256	9.25299	7.58063	7.63427	5.80263	6.52152
Ptp.949.1.A1_at	CK089655	gw1.VI.2476.1	AT2G37390	similar to heavy-metal-associated domain-containing protein [Arabidopsis thaliana] (TAIR:AT3G53530.1); similar to Os03g0819400 [Oryza sativa (japonica cultivar-group)] (GB:NP_001051712.1); similar to unknown protein [Oryza sativa (japonica cultivar-group)] (GB:AAS75224.1); similar to Os01g0976300 [Oryza sativa (japonica cultivar-group)] (GB:NP_001045566.1); contains InterPro domain Heavy metal tr…	heavy-metal-associated domain-containing protein			AT5G02600	Heavy metal transport/detoxification superfamily protein	ns	ns	DEG	3.6282	3.70511	3.66324	3.69162	6.06396	5.01311
PtpAffx.28591.1.A1_a_at	BI120460	gw1.XIX.2275.1	AT1G06230	similar to DNA-binding bromodomain-containing protein [Arabidopsis thaliana] (TAIR:AT1G17790.1); similar to Bromodomain [Medicago truncatula] (GB:ABE82885.1); contains InterPro domain Bromodomain; (InterPro:IPR001487)	DNA-binding bromodomain-containing protein		Potri.019G090700	AT1G06230	global transcription factor group E4	ns	ns	DEG	11.6606	11.5308	10.7195	10.8077	11.7512	11.2251
PtpAffx.22325.1.A1_at	CV263196	eugene3.01310019,fgenesh4_pm.C_LG_XIII000007	AT1G09540	similar to AtMYB50 (myb domain protein 50), DNA binding / transcription factor [Arabidopsis thaliana] (TAIR:AT1G57560.1); similar to Homeodomain-related [Medicago truncatula] (GB:ABE81808.1); contains InterPro domain Homeodomain-related; (InterPro:IPR012287); contains InterPro domain Homeodomain-like; (InterPro:IPR009057); contains InterPro domain Myb, DNA-binding; (InterPro:IPR001005)	MYB61 (myb domain protein 61); DNA binding / transcription factor	Encodes putative transcription factor. Mutants lack of mucilage extrusion from the seeds during imbibition. Reduced quantities of mucilage are deposited during the development of the seed coat epidermis in myb61 mutants. Expressed in guard cells,loss of function mutations show an increase in stomatal pore opening suggesting a role in ABA independent regulation of stomatal pore size.	Potri.005G001600	AT1G09540	myb domain protein 61	DEG	ns	ns	7.44422	8.94936	8.94255	9.01942	6.60134	7.40725
Ptp.2948.1.S1_at	CA933210	eugene3.00290072	AT4G16780	Identical to Homeobox-leucine zipper protein HAT4 (Homeodomain-leucine zipper protein HAT4) (HD-ZIP protein 4) (Homeodomain transcription factor ATHB-2) (HD-ZIP protein ATHB-2) (HAT4) [Arabidopsis Thaliana] (GB:Q05466); similar to HAT2, transcription factor [Arabidopsis thaliana] (TAIR:AT5G47370.1); similar to hypothetical protein [Capsella rubella] (GB:CAB96199.1); contains InterPro domain Homeo…	ATHB-2 (Homeobox-leucine zipper protein HAT4); DNA binding / transcription factor		Potri.001G155100	AT5G47370	Homeobox-leucine zipper protein 4 (HB-4) / HD-ZIP protein	DEG	ns	ns	8.63841	9.32081	9.4064	9.49053	8.78366	8.66851
PtpAffx.201381.1.S1_at	pmrna2723	fgenesh4_pg.C_LG_I003079	AT1G53700	similar to WAG2, kinase [Arabidopsis thaliana] (TAIR:AT3G14370.1); similar to putative protein kinase [Pisum sativum] (GB:AAB71418.1); contains InterPro domain Serine/threonine protein kinase; (InterPro:IPR002290); contains InterPro domain Protein kinase-like; (InterPro:IPR011009); contains InterPro domain Protein kinase; (InterPro:IPR000719); contains InterPro domain Serine/threonine protein kin…	WAG1; kinase	The WAG1 and its homolog, WAG2 each encodes a protein-serine/threonine kinase that are nearly 70% identical to PsPK3 protein. All three together with CsPK3 belong to PsPK3-type kinases. At the N-terminus, all four possess a serine/threonine-rich domain. They are closely related to Arabidopsis kinases PINOID. wag1/wag2 double mutants exhibit a pronounced wavy root phenotype when grown vertically o…	Potri.001G435900	AT3G14370	Protein kinase superfamily protein	DEG	ns	ns	4.64986	6.44052	3.62336	3.65641	3.54819	3.37563
PtpAffx.16358.1.S1_s_at	DN499524	NA					Potri.003G015400	AT1G60940	SNF1-related protein kinase 2.10	DEG	ns	ns	8.79232	9.43054	9.69458	9.78335	8.99467	8.78753
PtpAffx.212115.1.S1_at	pmrna23759	grail3.0141004901					Potri.T011000	AT1G10940	Protein kinase superfamily protein	ns	ns	DEG	5.24191	4.77312	4.17343	4.2139	4.36702	5.27408
PtpAffx.123845.1.S1_s_at	AI161661	eugene3.00100276,eugene3.01590006	AT4G02500	Identical to Putative glycosyltransferase 2 (EC 2.4.-.-) (AtGT2) (GT2) [Arabidopsis Thaliana] (GB:O22775;GB:Q9SYY3); similar to ATXT1, transferase/ transferase, transferring glycosyl groups [Arabidopsis thaliana] (TAIR:AT3G62720.2); similar to alpha-1,6-xylosyltransferase [Gossypium raimondii] (GB:CAI11451.1); similar to alpha-1,6-xylosyltransferase [Vitis vinifera] (GB:CAI11449.1); similar to Gl…	ATXT2; UDP-xylosyltransferase/ transferase/ transferase, transferring glycosyl groups	Encodes a protein with xylosyltransferase activity, which is specific for UDP-xylose as donor substrate and for oligosaccharides with a degree of polymerization >4. Although the enzyme utilizes either cellopentaose or cellohexaose, its activity is four-fold higher with cellohexaose as an acceptor compared to cellopentaose. The enzyme is able to add several xylosyl residues to the acceptor forming…	Potri.010G025300	AT3G62720	xylosyltransferase 1	DEG	ns	ns	10.6671	11.299	11.0358	11.1508	9.85296	9.94494
PtpAffx.11390.3.A1_a_at	CV245372	fgenesh4_pm.C_LG_III000187	AT4G16780	Identical to Homeobox-leucine zipper protein HAT4 (Homeodomain-leucine zipper protein HAT4) (HD-ZIP protein 4) (Homeodomain transcription factor ATHB-2) (HD-ZIP protein ATHB-2) (HAT4) [Arabidopsis Thaliana] (GB:Q05466); similar to HAT2, transcription factor [Arabidopsis thaliana] (TAIR:AT5G47370.1); similar to hypothetical protein [Capsella rubella] (GB:CAB96199.1); contains InterPro domain Homeo…	ATHB-2 (Homeobox-leucine zipper protein HAT4); DNA binding / transcription factor		Potri.003G079800	AT4G16780	homeobox protein 2	ns	ns	DEG	7.76355	8.13994	8.80683	8.90012	10.4062	9.13701
Ptp.8113.2.S1_a_at	CV273417	fgenesh4_pg.C_scaffold_70000249	AT1G55020	Identical to Lipoxygenase 1 (EC 1.13.11.12) (LOX1) [Arabidopsis Thaliana] (GB:Q06327); similar to LOX3 (Lipoxygenase 3), iron ion binding / lipoxygenase [Arabidopsis thaliana] (TAIR:AT1G17420.1); similar to lipoxygenase, putative [Arabidopsis thaliana] (TAIR:AT1G72520.1); similar to lipoxygenase, putative [Arabidopsis thaliana] (TAIR:AT3G22400.1); similar to lipoxygenase 1 [Brassica napus] (GB:AA…	LOX1 (Lipoxygenase 1); lipoxygenase	lipoxygenase, a defense gene conferring resistance Xanthomonas campestris	Potri.005G032400	AT1G55020	lipoxygenase 1	ns	ns	DEG	5.4479	5.64053	6.0718	6.13796	6.68964	6.08082
PtpAffx.210157.1.S1_at	pmrna20013	eugene3.00111361	AT4G24670	similar to alliinase family protein [Arabidopsis thaliana] (TAIR:AT1G23320.1); similar to Alliinase EGF-like; Allinase, C-terminal [Medicago truncatula] (GB:ABE79686.1); contains InterPro domain Allinase, C-terminal; (InterPro:IPR006948)	alliinase family protein		Potri.015G081900	AT4G24670	tryptophan aminotransferase related 2	ns	ns	DEG	4.96439	5.35235	4.41617	4.4658	5.32952	4.64109
PtpAffx.94716.1.A1_at	CV262113	eugene3.00700243	AT1G55020	Identical to Lipoxygenase 1 (EC 1.13.11.12) (LOX1) [Arabidopsis Thaliana] (GB:Q06327); similar to LOX3 (Lipoxygenase 3), iron ion binding / lipoxygenase [Arabidopsis thaliana] (TAIR:AT1G17420.1); similar to lipoxygenase, putative [Arabidopsis thaliana] (TAIR:AT1G72520.1); similar to lipoxygenase, putative [Arabidopsis thaliana] (TAIR:AT3G22400.1); similar to lipoxygenase 1 [Brassica napus] (GB:AA…	LOX1 (Lipoxygenase 1); lipoxygenase	lipoxygenase, a defense gene conferring resistance Xanthomonas campestris	Potri.005G032800	AT1G55020	lipoxygenase 1	ns	ns	DEG	8.3927	8.56461	10.1226	10.2471	8.40469	9.31091
PtpAffx.220102.1.S1_s_at	pmrna36424	estExt_Genewise1_v1.C_290455	AT4G37740	similar to AtGRF1 (GROWTH-REGULATING FACTOR 1) [Arabidopsis thaliana] (TAIR:AT2G22840.1); similar to putative transcription activator [Oryza sativa (japonica cultivar-group)] (GB:AAO38468.1)	AtGRF2 (GROWTHREGULATING FACTOR 2)	Growth regulating factor encoding transcription activator. One of the nine members of a GRF gene family, containing nuclear targeting domain. Mutants result in smaller leaves indicating the role of the gene in leaf development. Expressed in root, shoot and flower	Potri.001G132600	AT4G37740	growth-regulating factor 2	DEG	ns	ns	6.78167	5.86352	4.31958	4.37273	5.82047	5.3668
PtpAffx.13498.1.A1_s_at	CV266183	estExt_fgenesh4_pg.C_LG_II2472	AT3G07360	similar to armadillo/beta-catenin repeat family protein / U-box domain-containing protein [Arabidopsis thaliana] (TAIR:AT5G18320.1); similar to U box [Medicago truncatula] (GB:ABE90370.1); contains InterPro domain Armadillo; (InterPro:IPR000225); contains InterPro domain Armadillo-like helical; (InterPro:IPR011989); contains InterPro domain U box; (InterPro:IPR003613)	armadillo/beta-catenin repeat family protein / U-box domain-containing protein		Potri.002G248600	AT3G07360	plant U-box 9	ns	ns	DEG	8.24887	8.62392	9.56942	9.68732	11.1511	10.23
PtpAffx.20781.1.S1_at	CV256053	estExt_fgenesh4_pm.C_LG_XIII0463	AT2G30330	Identical to GCN5-like protein 1 (RT14 protein homolog) [Arabidopsis Thaliana] (GB:O22929); similar to Os11g0112300 [Oryza sativa (japonica cultivar-group)] (GB:NP_001065567.1); similar to expressed protein [Oryza sativa (japonica cultivar-group)] (GB:ABA91156.1); contains InterPro domain GCN5-like 1; (InterPro:IPR009395)	GCN5L1 family protein		Potri.013G156700	AT2G30330	GCN5L1 family protein	DEG	ns	ns	4.97197	4.28007	3.99247	4.04287	4.60035	4.66056
Ptp.3828.1.A1_at	CV278709	gw1.XVII.958.1	AT1G13980	Identical to Pattern formation protein EMB30 (EMB30) [Arabidopsis Thaliana] (GB:Q42510;GB:Q38883); similar to sec7 domain-containing protein [Arabidopsis thaliana] (TAIR:AT5G19610.1); similar to pattern formation protein, putative [Arabidopsis thaliana] (TAIR:AT5G39500.1); similar to putative pattern formation protein GNOM [Oryza sativa (japonica cultivar-group)] (GB:BAD15695.1); similar to H0207…	GN (GNOM)	Encodes a GDP/GTP exchange factor for small G-proteins of the ADP ribosylation factor (RAF) class, and as regulator of intracellular trafficking. Homologous to Sec7p and YEC2 from yeast. Involved in the specification of apical-basal pattern formation. Essential for cell division, expansion and adhesion.	Potri.017G078900	AT1G13980	sec7 domain-containing protein	ns	ns	DEG	8.47677	8.95507	8.77655	8.88932	8.76916	8.28667
Ptp.2571.1.A1_at	CK092741	estExt_fgenesh4_pm.C_LG_II0424	AT1G36160	similar to MCCA (3-methylcrotonyl-CoA carboxylase 1) [Arabidopsis thaliana] (TAIR:AT1G03090.2); similar to acetyl-CoA carboxylase [Brassica napus] (GB:CAC19875.1); similar to acetyl-CoA carboxylase [Brassica napus] (GB:CAA54683.1); similar to acetyl CoA carboxylase (GB:AAA75528.1); contains InterPro domain ATP-grasp fold; (InterPro:IPR011761); contains InterPro domain Acetyl-coenzyme A carboxyltr…	ACC1 (ACETYL-COENZYME A CARBOXYLASE 1); acetyl-CoA carboxylase	Encodes acetyl-CoA carboxylase. Mutant displays uncoordinated cell divisions which are enhanced by cytokinins. Mutant also has aberrant organization of the apical region in the embryo and abnormal root and shoot development.	Potri.002G092700	AT1G36160	acetyl-CoA carboxylase 1	ns	ns	DEG	4.39635	4.38179	3.42279	3.46706	4.72316	4.09559
Ptp.7464.1.S1_at	DN495561	eugene3.00280060	AT1G19220	Identical to Auxin response factor 19 (Auxin-responsive protein IAA22) (ARF19) [Arabidopsis Thaliana] (GB:Q8RYC8;GB:O49961;GB:Q9LMA4); similar to NPH4 (NON-PHOTOTROPHIC HYPOCOTYL), transcription factor [Arabidopsis thaliana] (TAIR:AT5G20730.2); similar to auxin response factor 2 [Cucumis sativus] (GB:BAD19062.1); similar to Transcriptional factor B3; Auxin response factor; Aux/IAA_ARF_dimerisatio…	ARF19 (AUXIN RESPONSE FACTOR 11); transcription factor	Encodes an auxin response factor that contains the conserved VP1-B3 DNA-binding domain at its N-terminus and the Aux/IAA-like domains III and IV present in most ARFs at its C-terminus. The protein interacts with IAA1 (yeast two hybrid) and other auxin response elements such as ER7 and ER9 (yeast one hybrid). ARF19 protein can complement many aspects of the arf7 mutant phenotype and , together wit…		AT1G19220	auxin response factor 19	ns	ns	DEG	8.52235	8.25848	7.38731	7.48891	7.87569	7.22169
PtpAffx.15088.1.S1_at	CF936886	gw1.IX.3080.1,gw1.I.2076.1	AT5G12330	similar to STY2 (STYLISH 2) [Arabidopsis thaliana] (TAIR:AT4G36260.1); similar to LRP1 (GB:AAA87790.1); contains InterPro domain Zinc finger, LRP1-type; (InterPro:IPR006510); contains InterPro domain LRP1, C-terminal; (InterPro:IPR006511); contains InterPro domain Protein of unknown function DUF702; (InterPro:IPR007818)	LRP1 (LATERAL ROOT PRIMORDIUM 1)	A member of SHI gene family. Arabidopsis thaliana has ten members that encode proteins with a RING finger-like zinc finger motif. Despite being highly divergent in sequence, many of the SHI-related genes are partially redundant in function and synergistically promote gynoecium, stamen and leaf development in Arabidopsis. Expressed in lateral root primordia and induced by auxin.	Potri.009G070800	AT5G12330	Lateral root primordium (LRP) protein-related	ns	ns	DEG	8.99046	9.35724	9.18869	9.31516	7.50774	6.00681
Ptp.3082.1.S1_s_at	CF232410	grail3.0154004901	AT1G01550	similar to unknown protein [Arabidopsis thaliana] (TAIR:AT2G46080.1); similar to unknown [Solanum tuberosum] (GB:ABB16971.1)	BPS1 (BYPASS 1)	BYPASS1, required to prevent constitutive production of a root-derived graft-transmissible signal	Potri.010G171000	AT1G01550	Protein of unknown function (DUF793)	DEG	ns	ns	5.73503	7.47423	7.94795	8.05746	6.29598	6.785
PtpAffx.89340.1.A1_at	CV257602	eugene3.00280015	AT5G45550	similar to mob1/phocein family protein [Arabidopsis thaliana] (TAIR:AT4G19050.1); similar to Mob1-like protein [Medicago sativa subsp. falcata] (GB:CAC41010.2); similar to Os03g0577200 [Oryza sativa (japonica cultivar-group)] (GB:NP_001050541.1); contains InterPro domain Mob1/phocein; (InterPro:IPR005301); contains InterPro domain Ferritin/ribonucleotide reductase-like; (InterPro:IPR009078)	mob1/phocein family protein		Potri.006G142500	AT5G45550	Mob1/phocein family protein	ns	ns	DEG	5.97733	5.68228	5.35437	5.43169	6.75335	6.08527
Ptp.394.1.A1_at	CK088784	grail3.0122002801	AT1G48410	Identical to Protein argonaute (AGO1) [Arabidopsis Thaliana] (GB:O04379;GB:Q9LP83); similar to argonaute protein, putative / AGO, putative [Arabidopsis thaliana] (TAIR:AT2G27880.1); similar to ZLL (ZWILLE) [Arabidopsis thaliana] (TAIR:AT5G43810.1); similar to AGO1-1 [Nicotiana benthamiana] (GB:ABC61502.1); similar to AGO1 homologous protein [Oryza sativa (japonica cultivar-group)] (GB:BAB96814.1)…	AGO1 (ARGONAUTE 1)	Encodes an RNA Slicer that selectively recruits microRNAs and siRNAs. There is currently no evidence that AGO1 Slicer is in a high molecular weight RNA-induced silencing complex (RISC). Mutants are defective in post-transcriptional gene silencing and have pleiotropic developmental and morphological defects. Through its action on the regulation of ARF17 expression, the protein regulates genes invo…		NA	NA	DEG	ns	ns	11.9129	11.0129	10.9894	11.1579	10.2302	10.2363
PtpAffx.156901.1.S1_at	CF235342	grail3.0008027801	AT5G16780	similar to unknown protein [Arabidopsis thaliana] (TAIR:AT3G14700.1); similar to SART-1 protein [Medicago truncatula] (GB:ABE84261.1); similar to SART-1 protein [Medicago truncatula] (GB:ABE88274.1); contains InterPro domain SART-1 protein; (InterPro:IPR005011)	SART-1 family protein	Encodes a protein belonging to SART-1 family. The gene is expressed in the basal region of the developing embryo during heart stage.	Potri.001G082100	AT5G16780	SART-1 family	ns	ns	DEG	9.51736	9.72386	9.41869	9.56996	9.93858	9.3998
PtpAffx.208258.1.S1_at	pmrna16437	gw1.VIII.612.1	AT1G67710	Identical to Two-component response regulator ARR11 (Receiver-like protein 3) (ARR11) [Arabidopsis Thaliana] (GB:Q9FXD6;GB:O81712;GB:Q9MAY2); similar to ARR1 (ARABIDOPSIS RESPONSE REGULATOR 1), transcription factor/ two-component response regulator [Arabidopsis thaliana] (TAIR:AT3G16857.2); similar to Response regulator, RegA/PrrA/ActR type [Medicago truncatula] (GB:ABE84620.1); contains InterPro…	ARR11 (RESPONSE REGULATOR 11); transcription factor/ two-component response regulator	Encodes an Arabidopsis response regulator (ARR) protein that acts in concert with other type-B ARRs in the cytokinin signaling pathway.	Potri.008G181000	AT1G67710	response regulator 11	ns	ns	DEG	4.97462	4.65829	5.98705	6.08565	7.73578	6.70592
Ptp.3015.1.A1_at	DN485712	estExt_fgenesh4_pm.C_LG_VIII0652	AT3G22400	similar to LOX3 (Lipoxygenase 3), iron ion binding / lipoxygenase [Arabidopsis thaliana] (TAIR:AT1G17420.1); similar to LOX1 (Lipoxygenase 1), lipoxygenase [Arabidopsis thaliana] (TAIR:AT1G55020.1); similar to lipoxygenase, putative [Arabidopsis thaliana] (TAIR:AT1G72520.1); similar to lipoxygenase [Fragaria x ananassa] (GB:CAE17327.1); similar to lipoxygenase [Corylus avellana] (GB:CAD10740.1); …	lipoxygenase, putative		Potri.008G151500	AT3G22400	PLAT/LH2 domain-containing lipoxygenase family protein	DEG	ns	ns	8.00058	7.29359	5.81429	5.92381	5.51269	5.31808
PtpAffx.205491.1.S1_at	pmrna10858	eugene3.00050761	AT1G36160	similar to MCCA (3-methylcrotonyl-CoA carboxylase 1) [Arabidopsis thaliana] (TAIR:AT1G03090.2); similar to acetyl-CoA carboxylase [Brassica napus] (GB:CAC19875.1); similar to acetyl-CoA carboxylase [Brassica napus] (GB:CAA54683.1); similar to acetyl CoA carboxylase (GB:AAA75528.1); contains InterPro domain ATP-grasp fold; (InterPro:IPR011761); contains InterPro domain Acetyl-coenzyme A carboxyltr…	ACC1 (ACETYL-COENZYME A CARBOXYLASE 1); acetyl-CoA carboxylase	Encodes acetyl-CoA carboxylase. Mutant displays uncoordinated cell divisions which are enhanced by cytokinins. Mutant also has aberrant organization of the apical region in the embryo and abnormal root and shoot development.	Potri.005G167400	AT1G36160	acetyl-CoA carboxylase 1	ns	ns	DEG	9.77916	9.95771	8.59546	8.76143	9.67924	8.96981
Ptp.6361.1.S1_s_at	CV256836	estExt_fgenesh4_pg.C_1640064	AT1G19220	Identical to Auxin response factor 19 (Auxin-responsive protein IAA22) (ARF19) [Arabidopsis Thaliana] (GB:Q8RYC8;GB:O49961;GB:Q9LMA4); similar to NPH4 (NON-PHOTOTROPHIC HYPOCOTYL), transcription factor [Arabidopsis thaliana] (TAIR:AT5G20730.2); similar to auxin response factor 2 [Cucumis sativus] (GB:BAD19062.1); similar to Transcriptional factor B3; Auxin response factor; Aux/IAA_ARF_dimerisatio…	ARF19 (AUXIN RESPONSE FACTOR 11); transcription factor	Encodes an auxin response factor that contains the conserved VP1-B3 DNA-binding domain at its N-terminus and the Aux/IAA-like domains III and IV present in most ARFs at its C-terminus. The protein interacts with IAA1 (yeast two hybrid) and other auxin response elements such as ER7 and ER9 (yeast one hybrid). ARF19 protein can complement many aspects of the arf7 mutant phenotype and , together wit…	Potri.018G145800	AT1G30330	auxin response factor 6	ns	ns	DEG	8.91864	9.15779	7.34071	7.49626	6.70201	5.68941
PtpAffx.128620.1.A1_at	CV260807	estExt_Genewise1_v1.C_LG_VIII2120	AT1G56560	similar to beta-fructofuranosidase, putative / invertase, putative / saccharase, putative / beta-fructosidase, putative [Arabidopsis thaliana] (TAIR:AT5G22510.1); similar to beta-fructofuranosidase, putative / invertase, putative / saccharase, putative / beta-fructosidase, putative [Arabidopsis thaliana] (TAIR:AT3G05820.1); similar to beta-fructofuranosidase, putative / invertase, putative / sacc…	beta-fructofuranosidase, putative / invertase, putative / saccharase, putative / beta-fructosidase, putative		Potri.008G101500	AT3G06500	Plant neutral invertase family protein	ns	ns	DEG	8.27737	8.41853	7.75847	7.9276	7.92389	9.43758
PtpAffx.112875.1.A1_at	BP930592	fgenesh4_pm.C_LG_IX000556	AT1G64780	Identical to Ammonium transporter 1 member 2 (AtAMT1;2) (AMT1.2) [Arabidopsis Thaliana] (GB:Q9ZPJ8;GB:Q9SQH8); similar to ATAMT1,3 (ammonium transporter 1,3), ammonium transporter [Arabidopsis thaliana] (TAIR:AT3G24300.1); similar to AMT1,1 (AMMONIUM TRANSPORT 1), ammonium transporter [Arabidopsis thaliana] (TAIR:AT4G13510.1); similar to ammonium transporter, putative [Arabidopsis thaliana] (TAIR…	ATAMT1;2 (AMMONIUM TRANSPORTER 1;2); ammonium transporter	encodes an ammonium transporter gene	Potri.009G045200	AT4G13510	ammonium transporter 1;1	ns	ns	DEG	8.10682	8.65326	6.25549	6.39191	8.62413	9.32225
PtpAffx.17823.1.A1_a_at	CV267224	grail3.0031006602	AT1G48410	Identical to Protein argonaute (AGO1) [Arabidopsis Thaliana] (GB:O04379;GB:Q9LP83); similar to argonaute protein, putative / AGO, putative [Arabidopsis thaliana] (TAIR:AT2G27880.1); similar to ZLL (ZWILLE) [Arabidopsis thaliana] (TAIR:AT5G43810.1); similar to AGO1-1 [Nicotiana benthamiana] (GB:ABC61502.1); similar to AGO1 homologous protein [Oryza sativa (japonica cultivar-group)] (GB:BAB96814.1)…	AGO1 (ARGONAUTE 1)	Encodes an RNA Slicer that selectively recruits microRNAs and siRNAs. There is currently no evidence that AGO1 Slicer is in a high molecular weight RNA-induced silencing complex (RISC). Mutants are defective in post-transcriptional gene silencing and have pleiotropic developmental and morphological defects. Through its action on the regulation of ARF17 expression, the protein regulates genes invo…	Potri.012G037100	AT1G48410	Stabilizer of iron transporter SufD / Polynucleotidyl transferase	DEG	ns	ns	11.3217	10.8137	10.4012	10.629	9.98547	9.60959
Ptp.1381.1.S1_s_at	CV264800	gw1.II.1498.1	AT1G47200	similar to WPP1 (WPP domain protein 1) [Arabidopsis thaliana] (TAIR:AT5G43070.1); similar to MFP1 attachment factor 1 [Lycopersicon esculentum] (GB:AAF63657.1)	WPP2 (WPP domain protein 2)		Potri.002G122000	AT1G47200	WPP domain protein 2	DEG	ns	ns	9.02596	9.68711	9.88144	10.1152	8.13385	8.55486
PtpAffx.203749.1.S1_at	pmrna7415	fgenesh4_pm.C_LG_IV000069	AT3G62980	Identical to TRANSPORT INHIBITOR RESPONSE 1 protein (F-box/LRR-repeat protein 1) (TIR1) [Arabidopsis Thaliana] (GB:Q570C0;GB:O24660); similar to GRH1 (GRR1-LIKE PROTEIN 1), ubiquitin-protein ligase [Arabidopsis thaliana] (TAIR:AT4G03190.1); similar to AFB3 (AUXIN SIGNALING F-BOX 3), auxin binding / ubiquitin-protein ligase [Arabidopsis thaliana] (TAIR:AT1G12820.1); similar to AFB2 (AUXIN SIGNALIN…	TIR1 (TRANSPORT INHIBITOR RESPONSE 1); ubiquitin-protein ligase	Encodes an auxin receptor that mediates auxin-regulated transcription. It contains leucine-rich repeats and an F-box and interacts with ASK1, ASK2 and AtCUL1 to form SCF-TIR1, an SCF ubiquitin ligase complex. Related to yeast Grr1p and human SKP2 proteins, involved in ubiquitin-mediated processes. Required for normal response to auxin and repressed in response to flagellin. As part of the SCF com…	Potri.004G033900	AT1G12820	auxin signaling F-box 3	ns	ns	DEG	7.24541	6.99383	6.13872	6.28417	6.8207	5.90728
PtpAffx.140905.1.A1_at	BU832720	fgenesh4_pg.C_LG_XIV000034	AT4G37740	similar to AtGRF1 (GROWTH-REGULATING FACTOR 1) [Arabidopsis thaliana] (TAIR:AT2G22840.1); similar to putative transcription activator [Oryza sativa (japonica cultivar-group)] (GB:AAO38468.1)	AtGRF2 (GROWTHREGULATING FACTOR 2)	Growth regulating factor encoding transcription activator. One of the nine members of a GRF gene family, containing nuclear targeting domain. Mutants result in smaller leaves indicating the role of the gene in leaf development. Expressed in root, shoot and flower	Potri.014G007200	AT2G22840	growth-regulating factor 1	ns	ns	DEG	9.37196	9.11126	4.592	4.70159	6.20771	4.12289
PtpAffx.50042.1.A1_at	CV261321	gw1.XVI.2036.1	AT3G54720	Identical to Probable glutamate carboxypeptidase 2 (EC 3.4.17.21) (Probable glutamate carboxypeptidase II) (AMP1) [Arabidopsis Thaliana] (GB:Q9M1S8); similar to peptidase M28 family protein [Arabidopsis thaliana] (TAIR:AT5G19740.1); similar to putative glutamate carboxypeptidase [Oryza sativa (japonica cultivar-group)] (GB:AAO24914.1); contains InterPro domain Protease-associated PA; (InterPro:IP…	AMP1 (ALTERED MERISTEM PROGRAM 1); dipeptidase	Encodes glutamate carboxypeptidase. Various alleles show-increased cotyledon number and rate of leaf initiation, show transformation of leaves to cotyledons, altered flowering time and photomorphogenesis and an increased level of cytokinin biosynthesis. Involved in ethylene enhanced hypocotyl elongation in the light. Strong genetic interaction between TGH and AMP1.	Potri.016G064300	AT3G54720	Peptidase M28 family protein	ns	ns	DEG	7.75904	7.63436	8.96497	9.19057	6.50195	7.24235
Ptp.6361.1.S1_at	CV256836	estExt_fgenesh4_pg.C_1640064	AT1G19220	Identical to Auxin response factor 19 (Auxin-responsive protein IAA22) (ARF19) [Arabidopsis Thaliana] (GB:Q8RYC8;GB:O49961;GB:Q9LMA4); similar to NPH4 (NON-PHOTOTROPHIC HYPOCOTYL), transcription factor [Arabidopsis thaliana] (TAIR:AT5G20730.2); similar to auxin response factor 2 [Cucumis sativus] (GB:BAD19062.1); similar to Transcriptional factor B3; Auxin response factor; Aux/IAA_ARF_dimerisatio…	ARF19 (AUXIN RESPONSE FACTOR 11); transcription factor	Encodes an auxin response factor that contains the conserved VP1-B3 DNA-binding domain at its N-terminus and the Aux/IAA-like domains III and IV present in most ARFs at its C-terminus. The protein interacts with IAA1 (yeast two hybrid) and other auxin response elements such as ER7 and ER9 (yeast one hybrid). ARF19 protein can complement many aspects of the arf7 mutant phenotype and , together wit…	Potri.018G145900	AT1G30330	auxin response factor 6	ns	ns	DEG	9.26601	9.61378	7.83819	8.04767	7.12791	6.31662
PtpAffx.16801.1.S1_s_at	CV234107	eugene3.01500020,eugene3.00860064	AT1G10290	Identical to Dynamin-2A (EC 3.6.5.5) (Dynamin-related protein 2A) (Dynamin-like protein 6) (DRP2A) [Arabidopsis Thaliana] (GB:Q9SE83;GB:Q9SY71); similar to ADL3 (ARABIDOPSIS DYNAMIN-LIKE 3) [Arabidopsis thaliana] (TAIR:AT1G59610.1); similar to putative dynamin homolog [Oryza sativa (japonica cultivar-group)] (GB:BAD16041.1); similar to DRP [Cucumis melo] (GB:AAU04752.1); similar to dynamin homolo…	ADL6 (DYNAMIN-LIKE PROTEIN 6)	involved in trafficking from the trans-Golgi Network to the central vacuole.	Potri.003G001400	AT1G59610	dynamin-like 3	ns	ns	DEG	9.52171	9.69015	9.34591	9.60584	9.34334	8.81038
PtpAffx.65682.2.S1_at	AJ775738	grail3.0020030701,eugene3.00061270	AT2G24260	similar to basic helix-loop-helix (bHLH) family protein [Arabidopsis thaliana] (TAIR:AT4G30980.1); similar to bHLH transcription factor PTF1-like protein [Oryza sativa (japonica cultivar-group)] (GB:BAD29274.1); contains InterPro domain Helix-loop-helix DNA-binding; (InterPro:IPR011598); contains InterPro domain Basic helix-loop-helix dimerisation region bHLH; (InterPro:IPR001092)	basic helix-loop-helix (bHLH) family protein		Potri.006G186600	AT2G24260	LJRHL1-like 1	DEG	ns	ns	6.05289	7.36383	7.16905	7.37088	6.17891	6.14108
PtpAffx.202927.1.S1_at	pmrna5790	fgenesh4_pg.C_LG_III000351,eugene3.00060018	AT3G13300	similar to transducin family protein / WD-40 repeat family protein [Arabidopsis thaliana] (TAIR:AT3G13290.1); similar to Os02g0722800 [Oryza sativa (japonica cultivar-group)] (GB:NP_001047969.1); similar to WD-40 repeat protein-like [Oryza sativa (japonica cultivar-group)] (GB:BAD53491.1); similar to WD-40 repeat protein-like [Oryza sativa (japonica cultivar-group)] (GB:BAD53492.1); contains Inte…	VCS (VARICOSE); nucleotide binding	Encodes VCS (VARICOSE). Involved in mRNA decapping. VCS forms a mRNA decapping complex with DCP1 (At1g08370) and DCP2 (At5g13570). Unlike DCP2, VCS itself does not have mRNA decapping activity in vitro. DCP1, DCP2 and VCS colocalize in cytoplasmic loci, which are putative Arabidopsis mRNA processing bodies. Null mutants of DCP1, DCP2, and VCS accumulate capped mRNAs with a reduced degradation rat…	Potri.003G057600	AT3G13300	Transducin/WD40 repeat-like superfamily protein	ns	ns	DEG	5.68007	6.07384	6.2317	6.40937	6.57426	5.92197
PtpAffx.132628.1.S1_s_at	AJ777788	estExt_fgenesh4_pg.C_LG_II1537	AT4G11070	Identical to Probable WRKY transcription factor 41 (WRKY DNA-binding protein 41) (WRKY41) [Arabidopsis Thaliana] (GB:Q8H0Y8;GB:O82511); similar to WRKY53 (WRKY DNA-binding protein 53), transcription factor [Arabidopsis thaliana] (TAIR:AT4G23810.1); similar to putative WRKY transcription factor 30 [Vitis aestivalis] (GB:AAR92477.1); contains InterPro domain DNA-binding WRKY; (InterPro:IPR003657)	WRKY41 (WRKY DNA-binding protein 41); transcription factor	member of WRKY Transcription Factor; Group III	Potri.002G168700	AT2G46400	WRKY DNA-binding protein 46	DEG	ns	DEG	5.09322	5.81084	5.54706	5.70665	5.45803	6.51666
PtpAffx.206281.1.S1_x_at	pmrna12449	eugene3.00060788	AT1G52250	similar to dynein light chain, putative [Arabidopsis thaliana] (TAIR:AT3G16120.1); similar to Dynein light chain, type 1 [Medicago truncatula] (GB:ABE93207.1); contains InterPro domain Dynein light chain, type 1; (InterPro:IPR001372)	dynein light chain type 1 family protein		Potri.006G091800	AT1G52240	RHO guanyl-nucleotide exchange factor 11	ns	ns	DEG	3.21436	3.13393	3.40749	3.511	5.78344	7.77633
PtpAffx.14893.1.S1_at	CV276587	gw1.I.618.1	AT2G27230	similar to transcription factor [Arabidopsis thaliana] (TAIR:AT1G64625.1); similar to Helix-loop-helix DNA-binding [Medicago truncatula] (GB:ABD32181.1); contains InterPro domain Helix-loop-helix DNA-binding; (InterPro:IPR011598); contains InterPro domain Basic helix-loop-helix dimerisation region bHLH; (InterPro:IPR001092)	transcription factor-related		Potri.001G216900	AT2G27230	transcription factor-related	ns	ns	DEG	10.8528	10.7839	10.1192	10.4281	10.3273	9.35173
PtpAffx.4365.2.A1_s_at	CV244250	gw1.XIV.1323.1	AT3G61440	similar to OASC (O-ACETYLSERINE (THIOL) LYASE ISOFORM C), cysteine synthase [Arabidopsis thaliana] (TAIR:AT3G59760.1); similar to Pyridoxal-5-phosphate-dependent enzyme, beta subunit [Medicago truncatula] (GB:ABE80163.1); contains InterPro domain Pyridoxal-5&apos; (InterPro:IPR001926); contains InterPro domain Cysteine synthase K/M; (InterPro:IPR005856); contains InterPro domain Cysteine synthase…	ATCYSC1 (BETA-SUBSTITUTED ALA SYNTHASE 3;1); L-3-cyanoalanine synthase/ cysteine synthase	Encodes a cysteine synthase isomer AtcysC1. The isomer is however less effective in cysteine biosynthesis. It is involved in beta-cyanoalanine biosynthesis, an intermediate of cyanide detoxification pathway.	Potri.014G086300	AT3G61440	cysteine synthase C1	ns	ns	DEG	8.30087	8.3765	9.6282	9.94723	10.1228	10.7653
Ptp.1592.1.A1_at	CK091912	estExt_fgenesh4_pg.C_1640064	AT1G19220	Identical to Auxin response factor 19 (Auxin-responsive protein IAA22) (ARF19) [Arabidopsis Thaliana] (GB:Q8RYC8;GB:O49961;GB:Q9LMA4); similar to NPH4 (NON-PHOTOTROPHIC HYPOCOTYL), transcription factor [Arabidopsis thaliana] (TAIR:AT5G20730.2); similar to auxin response factor 2 [Cucumis sativus] (GB:BAD19062.1); similar to Transcriptional factor B3; Auxin response factor; Aux/IAA_ARF_dimerisatio…	ARF19 (AUXIN RESPONSE FACTOR 11); transcription factor	Encodes an auxin response factor that contains the conserved VP1-B3 DNA-binding domain at its N-terminus and the Aux/IAA-like domains III and IV present in most ARFs at its C-terminus. The protein interacts with IAA1 (yeast two hybrid) and other auxin response elements such as ER7 and ER9 (yeast one hybrid). ARF19 protein can complement many aspects of the arf7 mutant phenotype and , together wit…		AT1G30330	auxin response factor 6	ns	ns	DEG	9.10179	9.31691	7.30022	7.54939	6.57355	6.05243
PtpAffx.143162.1.S1_at	BU820984	eugene3.00110591	AT5G55230	similar to microtubule associated protein (MAP65/ASE1) family protein [Arabidopsis thaliana] (TAIR:AT4G26760.1); similar to 65kD microtubule associated protein [Daucus carota] (GB:CAD58680.1); similar to microtubule-associated protein MAP65-1c [Nicotiana tabacum] (GB:CAC17796.1); similar to microtubule-associated protein MAP65-1a [Nicotiana tabacum] (GB:CAC17794.1); contains InterPro domain MAP65…	ATMAP65-1 (MICROTUBULE-ASSOCIATED PROTEINS 65-1); microtubule binding	Binds and bundles microtubules. Plays a role in stabilizing anti-parallel microtubules in the central spindle at anaphase to early cytokinesis but is not essential at the midline of the phragmoplast at later stages. The timing with which the MAP65-1 was targeted to the spindle appears to be regulated by a phosphorylation sensitive switch. Enhances microtubule polymerization, promotes nucleation a…	Potri.011G092500	AT5G55230	microtubule-associated proteins 65-1	ns	ns	DEG	9.52198	9.47259	8.89641	9.20829	7.23045	6.34554
PtpAffx.144850.2.S1_at	BU831488	estExt_Genewise1_v1.C_LG_XIX1329	AT5G17690	Identical to Protein LIKE HETEROCHROMATIN PROTEIN1 (LHP1) (Protein TERMINAL FLOWER 2) (LHP1) [Arabidopsis Thaliana] (GB:Q946J8;GB:Q9FN82); similar to unknown protein [Arabidopsis thaliana] (TAIR:AT3G17160.1); similar to Probable protein LIKE HETEROCHROMATIN PROTEIN1 (LHP1) (GB:Q339W7); contains InterPro domain Chromo; (InterPro:IPR000953)	TFL2 (TERMINAL FLOWER 2); chromatin binding	Regulates the meristem response to light signals and the maintenance of inflorescence meristem identity. Influences developmental processes controlled by APETALA1. TFL2 silences specific genes within euchromatin but not genes positioned in heterochromatin. TFL2 protein localized preferentially to euchromatic regions and not to heterochromatic chromocenters. Involved in euchromatin organization. R…	Potri.019G044400	AT5G17690	like heterochromatin protein (LHP1)	ns	ns	DEG	6.49708	6.29471	5.44773	5.63997	5.99578	5.41678
PtpAffx.213926.1.S1_at	pmrna27149	estExt_fgenesh4_pg.C_LG_XVII0355	AT3G28860	Identical to Multidrug resistance protein 11 (P-glycoprotein 19) (MDR11) [Arabidopsis Thaliana] (GB:Q9LJX0;GB:Q8GZ77;GB:Q8H6F5); similar to PGP10 (P-GLYCOPROTEIN 10), ATPase, coupled to transmembrane movement of substances [Arabidopsis thaliana] (TAIR:AT1G10680.1); similar to PGP2 (P-GLYCOPROTEIN 2), ATPase, coupled to transmembrane movement of substances [Arabidopsis thaliana] (TAIR:AT4G25960.1)…	ATMDR11/ATPGP19/MDR1/MDR11/PGP19 (P-GLYCOPROTEIN 19); ATPase, coupled to transmembrane movement of substances / auxin efflux transporter	Belongs to the family of ATP-binding cassette (ABC) transporters. Also known as AtMDR11 and PGP19. Possibly regulates auxin-dependent responses by influencing basipetal auxin transport in the root. Acts upstream of phyA in regulating hypocotyl elongation and gravitropic response. Exerts nonredundant, partially overlapping functions with the ABC transporter encoded by AtPGP1.	Potri.017G081100	AT3G28860	ATP binding cassette subfamily B19	ns	ns	DEG	9.5281	9.93793	8.93887	9.27137	7.42747	6.55263
Ptp.5935.1.S1_at	AJ775718	estExt_fgenesh4_pm.C_LG_II1163	AT4G29040	similar to 26S protease regulatory complex subunit 4, putative [Arabidopsis thaliana] (TAIR:AT2G20140.1); similar to AAA ATPase; 26S proteasome subunit P45 [Medicago truncatula] (GB:ABD32889.1); similar to 26S proteasome subunit 4-like protein [Brassica napus] (GB:CAC14432.1); similar to 26S proteasome subunit 4-like [Solanum tuberosum] (GB:ABB02638.1); contains InterPro domain 26S proteasome sub…	RPT2A (regulatory particle triple-A 2A); ATPase	26S proteasome AAA-ATPase subunit RPT2a (RPT2a) mRNA,	Potri.002G252600	AT4G29040	regulatory particle AAA-ATPase 2A	DEG	ns	ns	8.85435	8.3204	9.66841	10.0354	9.49419	9.47701
Ptp.7000.1.S1_at	AI164988	grail3.0031006602	AT1G48410	Identical to Protein argonaute (AGO1) [Arabidopsis Thaliana] (GB:O04379;GB:Q9LP83); similar to argonaute protein, putative / AGO, putative [Arabidopsis thaliana] (TAIR:AT2G27880.1); similar to ZLL (ZWILLE) [Arabidopsis thaliana] (TAIR:AT5G43810.1); similar to AGO1-1 [Nicotiana benthamiana] (GB:ABC61502.1); similar to AGO1 homologous protein [Oryza sativa (japonica cultivar-group)] (GB:BAB96814.1)…	AGO1 (ARGONAUTE 1)	Encodes an RNA Slicer that selectively recruits microRNAs and siRNAs. There is currently no evidence that AGO1 Slicer is in a high molecular weight RNA-induced silencing complex (RISC). Mutants are defective in post-transcriptional gene silencing and have pleiotropic developmental and morphological defects. Through its action on the regulation of ARF17 expression, the protein regulates genes invo…	Potri.015G029000	AT1G48410	Stabilizer of iron transporter SufD / Polynucleotidyl transferase	DEG	ns	ns	7.60279	6.68865	7.77229	8.08411	7.16143	7.3361
PtpAffx.108857.1.S1_at	CX173768	gw1.VIII.881.1	AT5G05980	similar to ATDFD (A. THALIANA DHFS-FPGS HOMOLOG D), tetrahydrofolylpolyglutamate synthase [Arabidopsis thaliana] (TAIR:AT3G55630.3); similar to putative folylpolyglutamate synthetase [Oryza sativa (japonica cultivar-group)] (GB:AAG13624.1); similar to Os03g0111100 [Oryza sativa (japonica cultivar-group)] (GB:NP_001048721.1); contains InterPro domain Folylpolyglutamate synthetase; (InterPro:IPR001…	ATDFB (A. THALIANA DHFS-FPGS HOMOLOG B); tetrahydrofolylpolyglutamate synthase		Potri.008G060600	AT5G05980	DHFS-FPGS homolog B	ns	ns	DEG	5.74103	5.72779	5.83297	6.07895	6.94357	7.56607
PtpAffx.122982.1.A1_s_at	CK096764	eugene3.00150891	AT5G51060	similar to RBOHD (RESPIRATORY BURST OXIDASE PROTEIN D) [Arabidopsis thaliana] (TAIR:AT5G47910.1); similar to respiratory burst oxidase, putative / NADPH oxidase, putative [Arabidopsis thaliana] (TAIR:AT4G25090.1); similar to ATRBOHA (RESPIRATORY BURST OXIDASE HOMOLOG A), FAD binding / calcium ion binding / iron ion binding / oxidoreductase [Arabidopsis thaliana] (TAIR:AT5G07390.1); similar to NAD…	RHD2 (ROOT HAIR DEFECTIVE 2)	RHD2 (along with RHD3 and RHD4) is required for normal root hair elongation. Has NADPH oxidase activity. Gene is expressed in the elongation and differential zone in the elongating root hairs.	Potri.015G109800	AT5G51060	NADPH/respiratory burst oxidase protein D	DEG	ns	DEG	7.0553	8.36383	8.79857	9.18817	7.38016	6.05993
PtpAffx.200626.1.S1_s_at	pmrna1219	fgenesh4_pm.C_LG_I000546,estExt_fgenesh4_pg.C_LG_III0408	AT1G79840	Identical to Homeobox protein GLABRA2 (Homeobox-leucine zipper protein ATHB-10) (HD-ZIP protein ATHB-10) (GL2) [Arabidopsis Thaliana] (GB:P46607;GB:Q39018); similar to ATML1 (MERISTEM LAYER 1), DNA binding [Arabidopsis thaliana] (TAIR:AT4G21750.2); similar to BNLGHi8377 [Gossypium hirsutum] (GB:AAK19610.1); similar to homeodomain protein GhHOX1 [Gossypium hirsutum] (GB:AAM97321.1); similar to hom…	GL2 (GLABRA 2); DNA binding / transcription factor	Glabra 2, a homeodomain protein affects epidermal cell identity including trichomes, root hairs, and seed coat. It also down-regulates seed oil content. Expressed in atrichoblasts and required to suppress root hair development. Also expressed abundantly during early seed development.	Potri.001G184100	AT1G79840	HD-ZIP IV family of homeobox-leucine zipper protein with lipid-binding START domain	ns	ns	DEG	9.09136	9.55186	8.37688	8.74952	10.3237	9.59108
PtpAffx.86560.1.S1_at	BU835437	NA					Potri.001G066700	AT5G13290	Protein kinase superfamily protein	ns	ns	DEG	3.75512	3.75807	3.70971	3.87829	4.41406	3.84961
PtpAffx.36845.1.S1_at	CV265751	estExt_fgenesh4_pg.C_LG_III0902	AT1G12240	similar to beta-fructosidase (BFRUCT3) / beta-fructofuranosidase / invertase, vacuolar [Arabidopsis thaliana] (TAIR:AT1G62660.1); similar to acid invertase [Brassica oleracea] (GB:AAG36943.1); similar to acid invertase [Brassica oleracea] (GB:AAG36942.1); similar to soluble acid invertase [Pyrus pyrifolia var. culta] (GB:BAF35859.1); contains InterPro domain Glycosyl hydrolase family 32, C-termin…	ATBETAFRUCT4/VAC-INV (VACUOLAR INVERTASE); beta-fructofuranosidase/ hydrolase, hydrolyzing O-glycosyl compounds		Potri.003G112600	AT1G12240	Glycosyl hydrolases family 32 protein	DEG	ns	ns	7.04619	4.78216	3.37946	3.551	3.5363	4.88432
PtpAffx.223191.1.S1_at	pmrna41065	gw1.8526.4.1	AT1G55020	Identical to Lipoxygenase 1 (EC 1.13.11.12) (LOX1) [Arabidopsis Thaliana] (GB:Q06327); similar to LOX3 (Lipoxygenase 3), iron ion binding / lipoxygenase [Arabidopsis thaliana] (TAIR:AT1G17420.1); similar to lipoxygenase, putative [Arabidopsis thaliana] (TAIR:AT1G72520.1); similar to lipoxygenase, putative [Arabidopsis thaliana] (TAIR:AT3G22400.1); similar to lipoxygenase 1 [Brassica napus] (GB:AA…	LOX1 (Lipoxygenase 1); lipoxygenase	lipoxygenase, a defense gene conferring resistance Xanthomonas campestris	Potri.013G022100	AT1G55020	lipoxygenase 1	ns	ns	DEG	3.72235	3.76674	3.33669	3.50965	3.90625	5.11944
PtpAffx.160504.1.A1_s_at	CV263230	estExt_fgenesh4_pm.C_LG_II0424	AT1G36160	similar to MCCA (3-methylcrotonyl-CoA carboxylase 1) [Arabidopsis thaliana] (TAIR:AT1G03090.2); similar to acetyl-CoA carboxylase [Brassica napus] (GB:CAC19875.1); similar to acetyl-CoA carboxylase [Brassica napus] (GB:CAA54683.1); similar to acetyl CoA carboxylase (GB:AAA75528.1); contains InterPro domain ATP-grasp fold; (InterPro:IPR011761); contains InterPro domain Acetyl-coenzyme A carboxyltr…	ACC1 (ACETYL-COENZYME A CARBOXYLASE 1); acetyl-CoA carboxylase	Encodes acetyl-CoA carboxylase. Mutant displays uncoordinated cell divisions which are enhanced by cytokinins. Mutant also has aberrant organization of the apical region in the embryo and abnormal root and shoot development.	Potri.002G092700	AT1G36160	acetyl-CoA carboxylase 1	ns	ns	DEG	11.2438	11.3791	9.85185	10.4294	11.8004	11.0876
PtpAffx.210873.1.S1_at	pmrna21353	gw1.XIII.706.1	AT3G16785	Identical to Phospholipase D p1 (EC 3.1.4.4) (AtPLDp1) (Phospholipase D1 PHOX and PX containing domain) (Phospholipase D zeta 1) (PLDzeta1) (PLDP1) [Arabidopsis Thaliana] (GB:Q9LRZ5); similar to PLDP2 (PHOSPHOLIPASE D ZETA 2), phospholipase D [Arabidopsis thaliana] (TAIR:AT3G05630.1); similar to Os05g0358700 [Oryza sativa (japonica cultivar-group)] (GB:NP_001055304.1); similar to Phospholipase D/…	PLDP1 (PHOSPHOLIPASE D ZETA1); phospholipase D	Encodes a member of the PXPH-PLD subfamily of phospholipase D proteins. This subfamily is novel structurally different from the majority of plant PLDs by having phox homology (PX) and pleckstrin homology (PH) domains. Involved regulating root development in response to nutrient limitation. Does not appear to be involved in root hair patterning. Not induced upon Pi starvation.	Potri.013G012300	AT3G16785	phospholipase D P1	ns	ns	DEG	4.22535	4.27669	4.22231	4.48823	6.78243	5.67348
PtpAffx.6975.1.S1_at	CN519555	gw1.XIV.659.1,estExt_Genewise1_v1.C_LG_XIV4060,gw1.40.1096.1	AT3G22400	similar to LOX3 (Lipoxygenase 3), iron ion binding / lipoxygenase [Arabidopsis thaliana] (TAIR:AT1G17420.1); similar to LOX1 (Lipoxygenase 1), lipoxygenase [Arabidopsis thaliana] (TAIR:AT1G55020.1); similar to lipoxygenase, putative [Arabidopsis thaliana] (TAIR:AT1G72520.1); similar to lipoxygenase [Fragaria x ananassa] (GB:CAE17327.1); similar to lipoxygenase [Corylus avellana] (GB:CAD10740.1); …	lipoxygenase, putative		Potri.014G018200	AT3G22400	PLAT/LH2 domain-containing lipoxygenase family protein	ns	ns	DEG	5.83865	5.60742	6.66572	7.09103	4.7526	4.05504
PtpAffx.15950.2.S1_s_at	CV238483	grail3.0039027801	AT3G62020	Identical to Germin-like protein subfamily 2 member 4 precursor (GLP10) [Arabidopsis Thaliana] (GB:Q9M263;GB:O04352); similar to GL22 (GERMIN-LIKE PROTEIN SUBFAMILY 2 MEMBER 2 PRECURSOR.), manganese ion binding / metal ion binding / nutrient reservoir [Arabidopsis thaliana] (TAIR:AT1G02335.1); similar to germin-like protein 2 [Vitis vinifera] (GB:ABH09468.1); contains InterPro domain Cupin 1; (In…	GLP10 (GERMIN-LIKE PROTEIN 10); manganese ion binding / metal ion binding / nutrient reservoir	germin-like protein (GLP10)	Potri.002G184900	AT3G62020	germin-like protein 10	ns	ns	DEG	8.04436	8.0909	9.12149	9.72049	6.15746	7.31054
PtpAffx.4442.1.A1_at	CK089713	estExt_fgenesh4_pm.C_LG_IX0278	AT1G49430	similar to long-chain-fatty-acid--CoA ligase, putative / long-chain acyl-CoA synthetase, putative [Arabidopsis thaliana] (TAIR:AT4G11030.1); similar to long-chain-fatty-acid--CoA ligase / long-chain acyl-CoA synthetase [Arabidopsis thaliana] (TAIR:AT4G23850.1); similar to long-chain-fatty-acid--CoA ligase, putative / long-chain acyl-CoA synthetase, putative [Arabidopsis thaliana] (TAIR:AT1G64400.…	LACS2 (LONG-CHAIN ACYL-COA SYNTHETASE 2)	Encodes a long chain acyl-CoA synthetase that catalyzes the synthesis of omega-hydroxy fatty acyl-CoA intermediates in the pathway to cutin synthesis.	Potri.009G109900	AT1G49430	long-chain acyl-CoA synthetase 2	ns	ns	DEG	10.0478	10.0909	8.1937	8.77535	6.9995	7.8939
PtpAffx.157692.1.S1_at	DN492640	eugene3.00020964	AT4G24560	similar to ubiquitin carboxyl-terminal hydrolase family protein / zinc finger (MYND type) family protein [Arabidopsis thaliana] (TAIR:AT5G65450.1); similar to Os08g0478500 [Oryza sativa (japonica cultivar-group)] (GB:NP_001062051.1); similar to putative ubiquitin-specific protease [Oryza sativa (japonica cultivar-group)] (GB:BAD33960.1); similar to Os09g0464400 [Oryza sativa (japonica cultivar-gr…	UBP16 (UBIQUITIN-SPECIFIC PROTEASE 16); ubiquitin-specific protease	Encodes a ubiquitin-specific protease.	Potri.002G104800	AT4G24560	ubiquitin-specific protease 16	ns	ns	DEG	4.58574	4.52334	4.02875	4.32355	4.93829	4.15064
PtpAffx.200276.1.S1_s_at	pmrna544	eugene3.00010578	AT5G51060	similar to RBOHD (RESPIRATORY BURST OXIDASE PROTEIN D) [Arabidopsis thaliana] (TAIR:AT5G47910.1); similar to respiratory burst oxidase, putative / NADPH oxidase, putative [Arabidopsis thaliana] (TAIR:AT4G25090.1); similar to ATRBOHA (RESPIRATORY BURST OXIDASE HOMOLOG A), FAD binding / calcium ion binding / iron ion binding / oxidoreductase [Arabidopsis thaliana] (TAIR:AT5G07390.1); similar to NAD…	RHD2 (ROOT HAIR DEFECTIVE 2)	RHD2 (along with RHD3 and RHD4) is required for normal root hair elongation. Has NADPH oxidase activity. Gene is expressed in the elongation and differential zone in the elongating root hairs.	Potri.001G070900	AT5G47910	respiratory burst oxidase homologue D	ns	ns	DEG	5.29868	5.0315	5.94633	6.39229	6.00005	6.98242
Ptp.7698.1.S1_at	DN488864	fgenesh4_pg.C_LG_IX001029					Potri.009G055800	AT1G01550	Protein of unknown function (DUF793)	ns	ns	DEG	5.66145	5.98703	6.41906	6.90199	9.54049	8.38666
PtpAffx.6273.1.S1_at	CV264184	gw1.XIX.381.1,gw1.XIX.397.1,gw1.1539.1.1	AT4G37070	similar to PLA IVB/PLP5 (Patatin-like protein 5), nutrient reservoir [Arabidopsis thaliana] (TAIR:AT4G37060.1); similar to patatin-like protein [Gossypium hirsutum] (GB:AAX99411.1); contains InterPro domain Patatin; (InterPro:IPR002641)	PLA IVA/PLP1; nutrient reservoir		Potri.T051700	AT2G26560	phospholipase A 2A	DEG	ns	ns	7.62414	6.63293	9.42018	10.1619	5.0891	4.95211
PtpAffx.221457.1.S1_at	pmrna38353	eugene3.00140070,fgenesh4_pg.C_scaffold_444300000	AT4G07410	similar to transducin-related / WD-40 repeat protein-related [Arabidopsis thaliana] (TAIR:AT1G27470.1); similar to Os03g0735100 [Oryza sativa (japonica cultivar-group)] (GB:NP_001051185.1); similar to expressed protein [Oryza sativa (japonica cultivar-group)] (GB:AAT78790.1); contains InterPro domain WD-40 repeat; (InterPro:IPR001680); contains InterPro domain WD40-like; (InterPro:IPR011046)	transducin family protein / WD-40 repeat family protein		Potri.014G014900	AT4G07410	Transducin family protein / WD-40 repeat family protein	ns	ns	DEG	3.69222	3.64714	4.01795	4.34312	5.18478	4.42095
PtpAffx.200328.1.S1_s_at	pmrna651	fgenesh4_pg.C_LG_I000725	AT4G37740	similar to AtGRF1 (GROWTH-REGULATING FACTOR 1) [Arabidopsis thaliana] (TAIR:AT2G22840.1); similar to putative transcription activator [Oryza sativa (japonica cultivar-group)] (GB:AAO38468.1)	AtGRF2 (GROWTHREGULATING FACTOR 2)	Growth regulating factor encoding transcription activator. One of the nine members of a GRF gene family, containing nuclear targeting domain. Mutants result in smaller leaves indicating the role of the gene in leaf development. Expressed in root, shoot and flower	Potri.001G082700	AT4G24150	growth-regulating factor 8	DEG	ns	ns	6.63505	5.8245	4.00836	4.34144	4.76217	4.60411
PtpAffx.152711.1.S1_at	BP925141	gw1.II.1043.1,estExt_Genewise1_v1.C_LG_II3184	AT4G00150	similar to scarecrow transcription factor family protein [Arabidopsis thaliana] (TAIR:AT2G45160.1); similar to scarecrow transcription factor family protein [Arabidopsis thaliana] (TAIR:AT3G60630.1); similar to GRAS transcription factor [Medicago truncatula] (GB:ABE85338.1); contains InterPro domain GRAS transcription factor; (InterPro:IPR005202)	scarecrow-like transcription factor 6 (SCL6)		Potri.002G144700	AT4G00150	GRAS family transcription factor	ns	ns	DEG	4.71494	4.61187	4.80951	5.21013	7.20569	6.52571
Ptp.177.1.S1_at	CK087257	grail3.0041013401	AT1G71692	Identical to Agamous-like MADS-box protein AGL12 (AGL12) [Arabidopsis Thaliana] (GB:Q38841;GB:Q9SF79); similar to SHP1 (SHATTERPROOF 1), DNA binding / transcription factor [Arabidopsis thaliana] (TAIR:AT3G58780.1); similar to MADS-box protein AGL12 (GB:AAC49085.1); contains InterPro domain Transcription factor, MADS-box; (InterPro:IPR002100); contains InterPro domain Transcription factor, K-box; …	AGL12 (AGAMOUS-LIKE 12); transcription factor	AGL12, AGL14, and AGL17 are all preferentially expressed in root tissues and therefore represent the only characterized MADS box genes expressed in roots.		AT1G71692	AGAMOUS-like 12	ns	ns	DEG	2.98765	2.98914	3.27586	3.55053	4.21682	3.17709
Ptp.6809.1.S1_at	BU834090	fgenesh4_pm.C_LG_VIII000556,gw1.X.6584.1	AT1G70940	Identical to Auxin efflux carrier component 3 (AtPIN3) (PIN3) [Arabidopsis Thaliana] (GB:Q9S7Z8); similar to PIN7 (PIN-FORMED 7), auxin:hydrogen symporter/ transporter [Arabidopsis thaliana] (TAIR:AT1G23080.1); similar to PIN4 (PIN-FORMED 4), auxin:hydrogen symporter [Arabidopsis thaliana] (TAIR:AT2G01420.2); similar to efflux carrier, pin2 [Brassica juncea] (GB:CAC67457.1); similar to efflux car…	PIN3 (PIN-FORMED 3); auxin:hydrogen symporter/ transporter	A regulator of auxin efflux and involved in differential growth. PIN3 is expressed in gravity-sensing tissues, with PIN3 protein accumulating predominantly at the lateral cell surface. PIN3 localizes to the plasma membrane and to vesicles. In roots, PIN3 is expressed without pronounced polarity in tiers two and three of the columella cells, at the basal side of vascular cells, and to the lateral …	Potri.008G129400	AT1G70940	Auxin efflux carrier family protein	ns	ns	DEG	6.28882	6.33134	6.15097	6.69346	6.20503	5.00322
PtpAffx.56981.3.S1_at	CV242364	grail3.0033033502	AT2G45660	Identical to SUPPRESSOR OF CONSTANS OVEREXPRESSION 1 protein (Agamous-like MADS-box protein AGL20) (SOC1) [Arabidopsis Thaliana] (GB:O64645); similar to AGL42 (AGAMOUS LIKE 42), transcription factor [Arabidopsis thaliana] (TAIR:AT5G62165.3); similar to MADS-box protein [Cardamine flexuosa] (GB:AAP20424.1); contains InterPro domain Transcription factor, MADS-box; (InterPro:IPR002100); contains Int…	AGL20 (AGAMOUS-LIKE 20); transcription factor	Controls flowering and is required for CO to promote flowering. It acts downstream of FT. Overexpression of (SOC1) AGL20 suppresses not only the late flowering of plants that have functional FRI and FLC alleles but also the delayed phase transitions during the vegetative stages of	Potri.002G151700	AT4G11880	AGAMOUS-like 14	DEG	ns	ns	4.79849	6.20106	4.40466	4.79844	4.69608	4.68888
PtpAffx.200688.1.S1_at	pmrna1336	gw1.I.618.1	AT2G27230	similar to transcription factor [Arabidopsis thaliana] (TAIR:AT1G64625.1); similar to Helix-loop-helix DNA-binding [Medicago truncatula] (GB:ABD32181.1); contains InterPro domain Helix-loop-helix DNA-binding; (InterPro:IPR011598); contains InterPro domain Basic helix-loop-helix dimerisation region bHLH; (InterPro:IPR001092)	transcription factor-related		Potri.001G216900	AT2G27230	transcription factor-related	ns	ns	DEG	6.16662	6.248	6.26771	6.82817	6.92649	5.84125
PtpAffx.11390.1.S1_at	DN493566	fgenesh4_pm.C_LG_III000187	AT4G16780	Identical to Homeobox-leucine zipper protein HAT4 (Homeodomain-leucine zipper protein HAT4) (HD-ZIP protein 4) (Homeodomain transcription factor ATHB-2) (HD-ZIP protein ATHB-2) (HAT4) [Arabidopsis Thaliana] (GB:Q05466); similar to HAT2, transcription factor [Arabidopsis thaliana] (TAIR:AT5G47370.1); similar to hypothetical protein [Capsella rubella] (GB:CAB96199.1); contains InterPro domain Homeo…	ATHB-2 (Homeobox-leucine zipper protein HAT4); DNA binding / transcription factor		Potri.003G079800	AT4G16780	homeobox protein 2	ns	ns	DEG	5.52678	6.2063	7.20197	7.86696	9.38638	7.68673
PtpAffx.156186.1.S1_at	BP922063	fgenesh4_pm.C_LG_IX000556	AT1G64780	Identical to Ammonium transporter 1 member 2 (AtAMT1;2) (AMT1.2) [Arabidopsis Thaliana] (GB:Q9ZPJ8;GB:Q9SQH8); similar to ATAMT1,3 (ammonium transporter 1,3), ammonium transporter [Arabidopsis thaliana] (TAIR:AT3G24300.1); similar to AMT1,1 (AMMONIUM TRANSPORT 1), ammonium transporter [Arabidopsis thaliana] (TAIR:AT4G13510.1); similar to ammonium transporter, putative [Arabidopsis thaliana] (TAIR…	ATAMT1;2 (AMMONIUM TRANSPORTER 1;2); ammonium transporter	encodes an ammonium transporter gene	Potri.009G045200	AT4G13510	ammonium transporter 1;1	ns	ns	DEG	5.30269	5.22034	4.57764	5.00986	7.0678	7.88599
PtpAffx.209192.1.S1_at	pmrna18184	eugene3.00101643	AT5G13010	similar to MEE29 (maternal effect embryo arrest 29), ATP-dependent RNA helicase [Arabidopsis thaliana] (TAIR:AT2G35340.1); similar to ATP-dependent RNA helicase, putative [Arabidopsis thaliana] (TAIR:AT3G26560.1); similar to EMB2733/ESP3 (EMBRYO DEFECTIVE 2733), ATP-dependent RNA helicase [Arabidopsis thaliana] (TAIR:AT1G32490.1); similar to DEAH-box RNA helicase [Chlamydomonas reinhardtii] (GB:A…	EMB3011 (EMBRYO DEFECTIVE 3011); RNA helicase		Potri.010G172500	AT5G13010	RNA helicase family protein	ns	ns	DEG	4.38158	4.36298	4.40407	4.82256	6.22462	5.34078
PtpAffx.64805.1.S1_s_at	CX171984	estExt_fgenesh4_pg.C_LG_II2472	AT3G07360	similar to armadillo/beta-catenin repeat family protein / U-box domain-containing protein [Arabidopsis thaliana] (TAIR:AT5G18320.1); similar to U box [Medicago truncatula] (GB:ABE90370.1); contains InterPro domain Armadillo; (InterPro:IPR000225); contains InterPro domain Armadillo-like helical; (InterPro:IPR011989); contains InterPro domain U box; (InterPro:IPR003613)	armadillo/beta-catenin repeat family protein / U-box domain-containing protein		Potri.002G248600	AT3G07360	plant U-box 9	ns	ns	DEG	5.27825	5.5368	7.54871	8.27696	10.0006	8.94788
PtpAffx.36845.2.S1_at	CF234201	estExt_fgenesh4_pg.C_LG_III0902	AT1G12240	similar to beta-fructosidase (BFRUCT3) / beta-fructofuranosidase / invertase, vacuolar [Arabidopsis thaliana] (TAIR:AT1G62660.1); similar to acid invertase [Brassica oleracea] (GB:AAG36943.1); similar to acid invertase [Brassica oleracea] (GB:AAG36942.1); similar to soluble acid invertase [Pyrus pyrifolia var. culta] (GB:BAF35859.1); contains InterPro domain Glycosyl hydrolase family 32, C-termin…	ATBETAFRUCT4/VAC-INV (VACUOLAR INVERTASE); beta-fructofuranosidase/ hydrolase, hydrolyzing O-glycosyl compounds			AT1G12240	Glycosyl hydrolases family 32 protein	ns	ns	DEG	10.7119	10.1588	6.46917	7.09552	7.3992	9.45681
Ptp.3894.1.S1_s_at	CF232552	estExt_Genewise1_v1.C_LG_I1393	AT2G37430	similar to zinc finger (C2H2 type) family protein [Arabidopsis thaliana] (TAIR:AT3G53600.1); similar to Zinc finger, C2H2-type [Medicago truncatula] (GB:ABE93962.1); contains InterPro domain Zinc finger, C2H2-type; (InterPro:IPR007087)	zinc finger (C2H2 type) family protein (ZAT11)		Potri.001G235800	AT2G37430	C2H2 and C2HC zinc fingers superfamily protein	DEG	ns	ns	6.23659	9.10594	6.16834	6.81487	5.43773	6.5465
PtpAffx.93286.1.A1_at	DN491515	NA					Potri.014G014700	AT1G10130	endoplasmic reticulum-type calcium-transporting ATPase 3	ns	ns	DEG	5.44042	5.83142	4.696	5.20081	5.87987	5.3303
PtpAffx.209749.1.S1_at	pmrna19238	eugene3.00110397	AT3G25810	similar to ATTPS-CIN (TERPENE SYNTHASE-LIKE SEQUENCE-1,8-CINEOLE), myrcene/(E)-beta-ocimene synthase [Arabidopsis thaliana] (TAIR:AT3G25830.1); similar to ATTPS-CIN (TERPENE SYNTHASE-LIKE SEQUENCE-1,8-CINEOLE), myrcene/(E)-beta-ocimene synthase [Arabidopsis thaliana] (TAIR:AT3G25820.1); similar to TPS10 (TERPENE SYNTHASE 10), myrcene/(E)-beta-ocimene synthase [Arabidopsis thaliana] (TAIR:AT2G2421…	myrcene/ocimene synthase, putative		Potri.011G031800	AT3G25830	terpene synthase-like sequence-1,8-cineole	ns	ns	DEG	8.60678	7.99526	6.74358	7.47282	9.04649	10.2011
PtpAffx.110158.2.A1_s_at	CV263040	estExt_Genewise1_v1.C_LG_III1154	AT5G51060	similar to RBOHD (RESPIRATORY BURST OXIDASE PROTEIN D) [Arabidopsis thaliana] (TAIR:AT5G47910.1); similar to respiratory burst oxidase, putative / NADPH oxidase, putative [Arabidopsis thaliana] (TAIR:AT4G25090.1); similar to ATRBOHA (RESPIRATORY BURST OXIDASE HOMOLOG A), FAD binding / calcium ion binding / iron ion binding / oxidoreductase [Arabidopsis thaliana] (TAIR:AT5G07390.1); similar to NAD…	RHD2 (ROOT HAIR DEFECTIVE 2)	RHD2 (along with RHD3 and RHD4) is required for normal root hair elongation. Has NADPH oxidase activity. Gene is expressed in the elongation and differential zone in the elongating root hairs.	Potri.003G159800	AT5G47910	respiratory burst oxidase homologue D	ns	ns	DEG	6.9692	6.4444	6.03011	6.72341	3.97425	5.0387
PtpAffx.201930.1.S1_at	pmrna3848	grail3.0003084301	AT1G78240	similar to dehydration-responsive protein-related [Arabidopsis thaliana] (TAIR:AT1G13860.3); similar to dehydration-responsive protein-related [Arabidopsis thaliana] (TAIR:AT2G03480.1); similar to Os02g0755000 [Oryza sativa (japonica cultivar-group)] (GB:NP_001048160.1); similar to Putative methyltransferase, putative [Medicago truncatula] (GB:ABE90949.1); contains InterPro domain Protein of unkn…	dehydration-responsive protein-related		Potri.002G098000	AT1G78240	S-adenosyl-L-methionine-dependent methyltransferases superfamily protein	ns	ns	DEG	3.22284	3.48408	4.46129	4.9783	6.34052	5.60588
Ptp.2909.1.A1_s_at	CV268990	eugene3.01170041,fgenesh4_pg.C_scaffold_401000001	AT3G25820	similar to ATTPS-CIN (TERPENE SYNTHASE-LIKE SEQUENCE-1,8-CINEOLE), myrcene/(E)-beta-ocimene synthase [Arabidopsis thaliana] (TAIR:AT3G25830.1); similar to myrcene/ocimene synthase, putative [Arabidopsis thaliana] (TAIR:AT3G25810.1); similar to TPS10 (TERPENE SYNTHASE 10), myrcene/(E)-beta-ocimene synthase [Arabidopsis thaliana] (TAIR:AT2G24210.1); similar to putative chloroplast terpene synthase …	ATTPS-CIN (TERPENE SYNTHASE-LIKE SEQUENCE-1,8-CINEOLE); myrcene/(E)-beta-ocimene synthase	Encodes the monoterpene 1,8-cineole synthase, atTPS-Cin. This polypeptide was also shown to synthesize other monoterpenes albeit in minor quantities. The same polypeptide is encoded at two different loci, the result of gene duplication: at3g25820 and at3g25830.	Potri.T000800	AT3G25830	terpene synthase-like sequence-1,8-cineole	DEG	ns	DEG	6.7931	7.68111	2.82257	3.18179	7.7394	8.78091
PtpAffx.201138.1.S1_s_at	pmrna2238	gw1.I.3687.1,gw1.1935.4.1,gw1.I.3688.1	AT3G25820	similar to ATTPS-CIN (TERPENE SYNTHASE-LIKE SEQUENCE-1,8-CINEOLE), myrcene/(E)-beta-ocimene synthase [Arabidopsis thaliana] (TAIR:AT3G25830.1); similar to myrcene/ocimene synthase, putative [Arabidopsis thaliana] (TAIR:AT3G25810.1); similar to TPS10 (TERPENE SYNTHASE 10), myrcene/(E)-beta-ocimene synthase [Arabidopsis thaliana] (TAIR:AT2G24210.1); similar to putative chloroplast terpene synthase …	ATTPS-CIN (TERPENE SYNTHASE-LIKE SEQUENCE-1,8-CINEOLE); myrcene/(E)-beta-ocimene synthase	Encodes the monoterpene 1,8-cineole synthase, atTPS-Cin. This polypeptide was also shown to synthesize other monoterpenes albeit in minor quantities. The same polypeptide is encoded at two different loci, the result of gene duplication: at3g25820 and at3g25830.	Potri.T072900	AT3G25810	Terpenoid cyclases/Protein prenyltransferases superfamily protein	DEG	ns	ns	5.04064	6.65964	3.12031	3.61012	3.29351	3.63204
PtpAffx.223522.1.S1_s_at	pmrna41562	eugene3.00110397,eugene3.90920001	AT3G25810	similar to ATTPS-CIN (TERPENE SYNTHASE-LIKE SEQUENCE-1,8-CINEOLE), myrcene/(E)-beta-ocimene synthase [Arabidopsis thaliana] (TAIR:AT3G25830.1); similar to ATTPS-CIN (TERPENE SYNTHASE-LIKE SEQUENCE-1,8-CINEOLE), myrcene/(E)-beta-ocimene synthase [Arabidopsis thaliana] (TAIR:AT3G25820.1); similar to TPS10 (TERPENE SYNTHASE 10), myrcene/(E)-beta-ocimene synthase [Arabidopsis thaliana] (TAIR:AT2G2421…	myrcene/ocimene synthase, putative		Potri.011G031800	AT3G25830	terpene synthase-like sequence-1,8-cineole	ns	ns	DEG	6.29363	5.71422	4.94754	5.77043	7.25648	9.04909
PtpAffx.95739.1.A1_s_at	CV234819	eugene3.00110397	AT3G25810	similar to ATTPS-CIN (TERPENE SYNTHASE-LIKE SEQUENCE-1,8-CINEOLE), myrcene/(E)-beta-ocimene synthase [Arabidopsis thaliana] (TAIR:AT3G25830.1); similar to ATTPS-CIN (TERPENE SYNTHASE-LIKE SEQUENCE-1,8-CINEOLE), myrcene/(E)-beta-ocimene synthase [Arabidopsis thaliana] (TAIR:AT3G25820.1); similar to TPS10 (TERPENE SYNTHASE 10), myrcene/(E)-beta-ocimene synthase [Arabidopsis thaliana] (TAIR:AT2G2421…	myrcene/ocimene synthase, putative		Potri.011G031800	AT3G25830	terpene synthase-like sequence-1,8-cineole	ns	ns	DEG	6.56444	6.28891	5.49901	6.47039	8.40841	9.62943
Ptp.5289.1.S1_at	BI068908	eugene3.00082005,eugene3.02130017	AT1G10360	similar to ATGSTU17/ERD9/GST30/GST30B (EARLY-RESPONSIVE TO DEHYDRATION 9, GLUTATHIONE S-TRANSFERASE 30, GLUTATHIONE S-TRANSFERASE 30B), glutathione transferase [Arabidopsis thaliana] (TAIR:AT1G10370.1); similar to glutathione S-transferase [Gossypium hirsutum] (GB:AAF29773.1); contains InterPro domain Thioredoxin-like fold; (InterPro:IPR012336); contains InterPro domain Glutathione S-transferase,…	ATGSTU18 (GLUTATHIONE S-TRANSFERASE 29); glutathione transferase	Encodes glutathione transferase belonging to the tau class of GSTs. Naming convention according to Wagner et al. (2002).	Potri.010G035500	AT1G10370	Glutathione S-transferase family protein	ns	ns	DEG	12.3475	12.5165	6.57026	8.11823	7.90948	10.0302
